# Supplementary material for: A benzodiazepine activator locks Kv7.1 channels open by electro-mechanical uncoupling
Source: Commun Biol. 2022 Apr 1;5:301. doi: 10.1038/s42003-022-03229-8 (PMC8976019; doi:10.1038/s42003-022-03229-8)
Supplement: Supplementary file 4 — Supplementary Data [file 42003_2022_3229_MOESM4_ESM.zip]

Archive with 80 entries (80 files):
- Fig 1D Raw data.xls
- Fig 1E Raw data ctrl.xls
- Fig 1E raw data R-L3.xls
- Fig 1F raw data ctrl.xls
- Fig 1F raw data R-L3.xls
- Fig 1G raw data ctrl.xls
- Fig 1G raw data R-L3l.xls
- Fig 1H raw data ctrl.xls
- Fig 1H raw data R-L3.xls
- Fig 1I raw data ctrl.xls
- Fig 1I raw data R-L3.xls
- Fig 2C raw data.xls
- Fig 2D ctrl.xls
- Fig 2D R-L3.xls
- Fig 2E ctrl.xls
- Fig 2E R-L3.xls
- Fig 2F ctrl.xls
- Fig 2F R-L3.xls
- Fig 2G ctrl.xls
- Fig 2G R-L3.xls
- Fig 3A.xls
- Fig 3B.xls
- Fig 3C.xls
- Fig 3D ctrl.xls
- Fig 3D R-L3.xls
- Fig 3E.xls
- Fig 3F ctrl.xls
- Fig 3F R-L3.xls
- Fig 3G.xls
- Fig 4E.xls
- Fig 4F.xls
- Fig 4G.xls
- Fig 4H.xls
- Fig 4I.xls
- Fig 5F.xls
- Fig 6E 6F 6G.xls
- Fig 6H.xls
- Fig 6I.xls
- Fig 6J 6K.xls
- Fig 6L.xls
- Fig 7B.xls
- Fig 7C.xls
- Fig 7D.xls
- Fig 7E.xls
- Fig 7F.xls
- Fig 7G.xls
- Fig 7H.xls
- Fig 7I.xls
- Fig 7J.xls
- Fig 8B 8C.xls
- Fig 8D.xls
- Fig 8E.xls
- Fig 8F.xls
- Fig 8G.xls
- Fig 8H.xls
- Fig 8I.xls
- Fig 8J.xls
- Fig 8K.xls
- Fig 8L.xls
- Fig 8M.xls
- Fig 8N.xls
- Fig 8O.xls
- SIFig 1A ctrl.xls
- SIFig 1B R-L3.xls
- SIFig 2J.xls
- SIFig 3E.xls
- SIFig 3F.xls
- SIFig 3G.xls
- SIFig 3H.xls
- SIFig 4C.xls
- SIFig 4F.xls
- SIFig 5A.xls
- SIFig 5B.xls
- SIFig 5C.xls
- SIFig 5D.xls
- SIFig 5E.xls
- SIFig 5F.xls
- SIFig 5G.xls
- SIFig 5H.xls
- SIFig 5I.xls
