# Supplementary material for: A benzodiazepine activator locks Kv7.1 channels open by electro-mechanical uncoupling
Source: Commun Biol. 2022 Apr 1;5:301. doi: 10.1038/s42003-022-03229-8 (PMC8976019; doi:10.1038/s42003-022-03229-8)
Supplement: Supplementary file 4 — Supplementary Data [file 42003_2022_3229_MOESM4_ESM.zip › Fig 1D Raw data.xls]

## Sheet: Sheet1
oocyte	expressed protein	R-L3 concentration	reference current	current + R-L3	activation
		µM	nA	nA
1	KCNQ1 WT	3	1414	2624	0.855728
1	KCNQ1 WT	30	1414	4014	1.83876
2	KCNQ1 WT	1	2349	3579	0.523627
2	KCNQ1 WT	3	2349	3997	0.701575
2	KCNQ1 WT	10	2349	6021	1.56322
6	KCNQ1 WT	1	2560	4412	0.723437
7	KCNQ1 WT	1	2656	4102	0.544428
9	KCNQ1 WT	1	3116	5484	0.759949
13	KCNQ1 WT	3	3174	5730	0.805293
16	KCNQ1 WT	3	3183	6234	0.95853
17	KCNQ1 WT	10	2086	4591	1.20086
20	KCNQ1 WT	10	2641	6096	1.30822
21	KCNQ1 WT	10	1922	5107	1.65713
23	KCNQ1 WT	30	3211	9066	1.82342
27	KCNQ1 WT	30	4020	10132	1.5204
28	KCNQ1 WT	0.1	3431	3317	-0.0332265
29	KCNQ1 WT	0.1	1788	1776	-0.00671141
30	KCNQ1 WT	0.1	3150	3178	0.00888889
31	KCNQ1 WT	0.1	2235	2144	-0.0407159
33	KCNQ1 WT	30	3273	9286	1.83715
