# Supplementary material for: A benzodiazepine activator locks Kv7.1 channels open by electro-mechanical uncoupling
Source: Commun Biol. 2022 Apr 1;5:301. doi: 10.1038/s42003-022-03229-8 (PMC8976019; doi:10.1038/s42003-022-03229-8)
Supplement: Supplementary file 4 — Supplementary Data [file 42003_2022_3229_MOESM4_ESM.zip › Fig 1E Raw data ctrl.xls]

## Sheet: Sheet1
oocyte	status	Voltage	GV
		mV
1	control	-100	0.0588989
1	control	-80	0.065301
1	control	-60	0.084507
1	control	-40	0.135723
1	control	-20	0.453265
1	control	0	0.832266
1	control	20	0.923175
1	control	40	0.966709
1	control	60	1
2	control	-100	0.0537262
2	control	-80	0.112652
2	control	-60	0.144714
2	control	-40	0.179376
2	control	-20	0.366551
2	control	0	0.633449
2	control	20	0.7487
2	control	40	0.840554
2	control	60	1
3	control	-100	0.0673993
3	control	-80	0.101099
3	control	-60	0.105495
3	control	-40	0.150183
3	control	-20	0.481319
3	control	0	0.877656
3	control	20	0.948718
3	control	40	0.969963
3	control	60	1
4	control	-100	0.0960451
4	control	-80	0.113936
4	control	-60	0.129944
4	control	-40	0.303202
4	control	-20	0.69209
4	control	0	0.961394
4	control	20	1.00377
4	control	40	1.02919
4	control	60	1
5	control	-100	0.0595053
5	control	-80	0.0672334
5	control	-60	0.0865533
5	control	-40	0.221793
5	control	-20	0.581144
5	control	0	0.935085
5	control	20	0.983771
5	control	40	0.984544
5	control	60	1
6	control	-100	0.102902
6	control	-80	0.113457
6	control	-60	0.146878
6	control	-40	0.278804
6	control	-20	0.62445
6	control	0	0.841688
6	control	20	0.897097
6	control	40	0.960422
6	control	60	1
7	control	-100	0.0960068
7	control	-80	0.135939
7	control	-60	0.173322
7	control	-40	0.294817
7	control	-20	0.638912
7	control	0	0.803738
7	control	20	0.871708
7	control	40	0.936279
7	control	60	1
8	control	-100	0.0754876
8	control	-80	0.0831212
8	control	-60	0.12553
8	control	-40	0.276506
8	control	-20	0.659882
8	control	0	0.923664
8	control	20	0.977099
8	control	40	1.01696
8	control	60	1
9	control	-100	0.0570885
9	control	-80	0.0575643
9	control	-60	0.0699333
9	control	-40	0.15176
9	control	-20	0.56137
9	control	0	0.991912
9	control	20	1.07136
9	control	40	1.05233
9	control	60	1
10	control	-100	0.0626666
10	control	-80	0.0619999
10	control	-60	0.0706666
10	control	-40	0.14
10	control	-20	0.466
10	control	0	0.871333
10	control	20	0.935333
10	control	40	0.96
10	control	60	1
11	control	-100	0.0937931
11	control	-80	0.075862
11	control	-60	0.0972414
11	control	-40	0.142759
11	control	-20	0.386896
11	control	0	0.782759
11	control	20	0.884827
11	control	40	0.937931
11	control	60	1
12	control	-100	0.0953259
12	control	-80	0.118081
12	control	-60	0.145142
12	control	-40	0.212792
12	control	-20	0.515375
12	control	0	0.831488
12	control	20	0.907134
12	control	40	0.956334
12	control	60	1
13	control	-100	0.127392
13	control	-80	0.14055
13	control	-60	0.159091
13	control	-40	0.211124
13	control	-20	0.445574
13	control	0	0.823565
13	control	20	0.943182
13	control	40	0.977273
13	control	60	1
