# Supplementary material for: A benzodiazepine activator locks Kv7.1 channels open by electro-mechanical uncoupling
Source: Commun Biol. 2022 Apr 1;5:301. doi: 10.1038/s42003-022-03229-8 (PMC8976019; doi:10.1038/s42003-022-03229-8)
Supplement: Supplementary file 4 — Supplementary Data [file 42003_2022_3229_MOESM4_ESM.zip › Fig 1E raw data R-L3.xls]

## Sheet: Sheet1
oocyte	status	Voltage	GV
		mV
1	R-L3	-100	0.0843621
1	R-L3	-80	0.0864199
1	R-L3	-60	0.111111
1	R-L3	-40	0.268519
1	R-L3	-20	0.628601
1	R-L3	0	0.789094
1	R-L3	20	0.86214
1	R-L3	40	0.937243
1	R-L3	60	1
2	R-L3	-100	0.0829535
2	R-L3	-80	0.0847767
2	R-L3	-60	0.112124
2	R-L3	-40	0.322242
2	R-L3	-20	0.618961
2	R-L3	0	0.760255
2	R-L3	20	0.854603
2	R-L3	40	0.938013
2	R-L3	60	1
3	R-L3	-100	0.0959233
3	R-L3	-80	0.119904
3	R-L3	-60	0.172662
3	R-L3	-40	0.403677
3	R-L3	-20	0.731415
3	R-L3	0	0.876898
3	R-L3	20	0.941647
3	R-L3	40	0.977618
3	R-L3	60	1
4	R-L3	-100	0.0700141
4	R-L3	-80	0.0891088
4	R-L3	-60	0.150636
4	R-L3	-40	0.402404
4	R-L3	-20	0.738331
4	R-L3	0	0.873409
4	R-L3	20	0.936351
4	R-L3	40	0.988684
4	R-L3	60	1
5	R-L3	-100	0.0664475
5	R-L3	-80	0.0736842
5	R-L3	-60	0.120395
5	R-L3	-40	0.310526
5	R-L3	-20	0.661842
5	R-L3	0	0.878947
5	R-L3	20	0.949342
5	R-L3	40	0.990132
5	R-L3	60	1
6	R-L3	-100	0.0747029
6	R-L3	-80	0.0814941
6	R-L3	-60	0.137521
6	R-L3	-40	0.356876
6	R-L3	-20	0.618676
6	R-L3	0	0.779287
6	R-L3	20	0.867572
6	R-L3	40	0.936163
6	R-L3	60	1
7	R-L3	-100	0.0769789
7	R-L3	-80	0.0893246
7	R-L3	-60	0.148874
7	R-L3	-40	0.417574
7	R-L3	-20	0.797385
7	R-L3	0	0.959332
7	R-L3	20	1.00944
7	R-L3	40	1.02033
7	R-L3	60	1
8	R-L3	-100	0.0472973
8	R-L3	-80	0.0497104
8	R-L3	-60	0.0588802
8	R-L3	-40	0.140927
8	R-L3	-20	0.563707
8	R-L3	0	0.905405
8	R-L3	20	0.989865
8	R-L3	40	1.01207
8	R-L3	60	1
9	R-L3	-100	0.095679
9	R-L3	-80	0.0972224
9	R-L3	-60	0.121914
9	R-L3	-40	0.308642
9	R-L3	-20	0.742284
9	R-L3	0	0.929012
9	R-L3	20	0.973765
9	R-L3	40	0.987654
9	R-L3	60	1
10	R-L3	-100	0.0517561
10	R-L3	-80	0.0622305
10	R-L3	-60	0.126309
10	R-L3	-40	0.386322
10	R-L3	-20	0.691928
10	R-L3	0	0.865681
10	R-L3	20	0.948244
10	R-L3	40	0.986445
10	R-L3	60	1
11	R-L3	-100	0.092251
11	R-L3	-80	0.0977859
11	R-L3	-60	0.132842
11	R-L3	-40	0.378229
11	R-L3	-20	0.719557
11	R-L3	0	0.832103
11	R-L3	20	0.880073
11	R-L3	40	0.935424
11	R-L3	60	1
12	R-L3	-100	0.0855306
12	R-L3	-80	0.0836014
12	R-L3	-60	0.105466
12	R-L3	-40	0.290032
12	R-L3	-20	0.708682
12	R-L3	0	0.881672
12	R-L3	20	0.954984
12	R-L3	40	0.988425
12	R-L3	60	1
13	R-L3	-100	0.0799014
13	R-L3	-80	0.0978529
13	R-L3	-60	0.135164
13	R-L3	-40	0.315382
13	R-L3	-20	0.658923
13	R-L3	0	0.829989
13	R-L3	20	0.900739
13	R-L3	40	0.955298
13	R-L3	60	1
14	R-L3	-100	0.0931414
14	R-L3	-80	0.0922946
14	R-L3	-60	0.107536
14	R-L3	-40	0.227773
14	R-L3	-20	0.593141
14	R-L3	0	0.842083
14	R-L3	20	0.92718
14	R-L3	40	0.974598
14	R-L3	60	1
15	R-L3	-100	0.114503
15	R-L3	-80	0.121504
15	R-L3	-60	0.156786
15	R-L3	-40	0.339106
15	R-L3	-20	0.675268
15	R-L3	0	0.847104
15	R-L3	20	0.917424
15	R-L3	40	0.965469
15	R-L3	60	1
