# Supplementary material for: A benzodiazepine activator locks Kv7.1 channels open by electro-mechanical uncoupling
Source: Commun Biol. 2022 Apr 1;5:301. doi: 10.1038/s42003-022-03229-8 (PMC8976019; doi:10.1038/s42003-022-03229-8)
Supplement: Supplementary file 4 — Supplementary Data [file 42003_2022_3229_MOESM4_ESM.zip › Fig 1F raw data ctrl.xls]

## Sheet: Sheet1
oocyte	status	Voltage	tau activation
		mV	ms
1	control	-20	258.739
1	control	0	144.036
1	control	20	103.377
1	control	40	185.334
2	control	-20	211.777
2	control	0	119.477
2	control	20	63.6242
2	control	40	369.823
3	control	-20	187.539
3	control	0	94.6696
3	control	20	51.2179
3	control	40	233.727
4	control	-20	161.106
4	control	0	55.7362
4	control	20	163.726
4	control	40	173.065
5	control	-20	494.177
5	control	0	262.47
5	control	20	193.171
5	control	40	75.2029
6	control	-20	197.111
6	control	0	112.644
6	control	20	218.436
6	control	40	129.609
7	control	-20	304.39
7	control	0	318.988
7	control	20	354.96
7	control	40	430.696
8	control	-20	121.318
8	control	0	72.5969
8	control	20	57.952
8	control	40	148.403
9	control	-20	233.848
9	control	0	273.808
9	control	20	104.03
9	control	40	262.858
