# Supplementary material for: A benzodiazepine activator locks Kv7.1 channels open by electro-mechanical uncoupling
Source: Commun Biol. 2022 Apr 1;5:301. doi: 10.1038/s42003-022-03229-8 (PMC8976019; doi:10.1038/s42003-022-03229-8)
Supplement: Supplementary file 4 — Supplementary Data [file 42003_2022_3229_MOESM4_ESM.zip › Fig 1F raw data R-L3.xls]

## Sheet: Sheet1
oocyte	status	Voltage	tau activation
		mV	ms
1	R-L3	-20	385.528
1	R-L3	0	408.929
1	R-L3	20	346.663
1	R-L3	40	388.085
2	R-L3	-20	250.399
2	R-L3	0	438.708
2	R-L3	20	303.111
2	R-L3	40	595.538
3	R-L3	-20	184.085
3	R-L3	0	200.57
3	R-L3	20	460.118
3	R-L3	40	831.002
4	R-L3	-20	182.741
4	R-L3	0	224.976
4	R-L3	20	338.033
4	R-L3	40	759.93
5	R-L3	-20	255.803
5	R-L3	0	440.83
5	R-L3	20	454.455
5	R-L3	40	493.83
6	R-L3	-20	203.017
6	R-L3	0	317.442
6	R-L3	20	572.952
6	R-L3	40	657.864
7	R-L3	-20	429.718
7	R-L3	0	402.246
7	R-L3	20	471.354
7	R-L3	40	469.834
8	R-L3	-20	509.415
8	R-L3	0	378.209
8	R-L3	20	427.513
8	R-L3	40	556.589
9	R-L3	-20	364.983
9	R-L3	0	271.479
9	R-L3	20	390.353
9	R-L3	40	379.997
