# Supplementary material for: A benzodiazepine activator locks Kv7.1 channels open by electro-mechanical uncoupling
Source: Commun Biol. 2022 Apr 1;5:301. doi: 10.1038/s42003-022-03229-8 (PMC8976019; doi:10.1038/s42003-022-03229-8)
Supplement: Supplementary file 4 — Supplementary Data [file 42003_2022_3229_MOESM4_ESM.zip › Fig 1G raw data ctrl.xls]

## Sheet: Sheet1
oocyte	status	Voltage	tau activation
		mV	ms
1	control	-20	2191.63
1	control	0	1726.16
1	control	20	1555.85
1	control	40	1639.88
2	control	-20	3065.32
2	control	0	1695.41
2	control	20	1395.17
2	control	40	1331.55
3	control	-20	2464.45
3	control	0	1688.54
3	control	20	1382.98
3	control	40	1374.71
4	control	-20	2147.61
4	control	0	1263.21
4	control	20	1142.47
4	control	40	967.883
5	control	-20	2306.03
5	control	0	1475.88
5	control	20	1262.73
5	control	40	1171.3
6	control	-20	2149.7
6	control	0	1714.63
6	control	20	1744.4
6	control	40	1843.51
7	control	-20	1970.76
7	control	0	1708.01
7	control	20	1598.09
7	control	40	3178.63
8	control	-20	2487.09
8	control	0	1641.93
8	control	20	1858.9
8	control	40	3058.13
9	control	-20	2302.53
9	control	0	1297.51
9	control	20	1766.12
9	control	40	1884.48
