# Supplementary material for: A benzodiazepine activator locks Kv7.1 channels open by electro-mechanical uncoupling
Source: Commun Biol. 2022 Apr 1;5:301. doi: 10.1038/s42003-022-03229-8 (PMC8976019; doi:10.1038/s42003-022-03229-8)
Supplement: Supplementary file 4 — Supplementary Data [file 42003_2022_3229_MOESM4_ESM.zip › Fig 1G raw data R-L3l.xls]

## Sheet: Sheet1
oocyte	status	Voltage	tau activation
		mV	ms
1	R-L3	-20	3559.93
1	R-L3	0	2621.74
1	R-L3	20	2471.7
1	R-L3	40	2691.02
2	R-L3	-20	3362.02
2	R-L3	0	2379.58
2	R-L3	20	2456.06
2	R-L3	40	4287.39
3	R-L3	-20	3043.52
3	R-L3	0	1897.67
3	R-L3	20	1624.05
3	R-L3	40	1874
4	R-L3	-20	4380.92
4	R-L3	0	2485.43
4	R-L3	20	2610.18
4	R-L3	40	3111.63
5	R-L3	-20	3078.22
5	R-L3	0	1997.49
5	R-L3	20	2102.26
5	R-L3	40	2950.63
6	R-L3	-20	2190.66
6	R-L3	0	2225.44
6	R-L3	20	2566.91
6	R-L3	40	5111.05
7	R-L3	-20	2184.19
7	R-L3	0	2397.27
7	R-L3	20	2554.67
7	R-L3	40	5932.38
8	R-L3	-20	2693.61
8	R-L3	0	2117.64
8	R-L3	20	2446.51
8	R-L3	40	2640.94
