# Supplementary material for: A benzodiazepine activator locks Kv7.1 channels open by electro-mechanical uncoupling
Source: Commun Biol. 2022 Apr 1;5:301. doi: 10.1038/s42003-022-03229-8 (PMC8976019; doi:10.1038/s42003-022-03229-8)
Supplement: Supplementary file 4 — Supplementary Data [file 42003_2022_3229_MOESM4_ESM.zip › Fig 1H raw data ctrl.xls]

## Sheet: Sheet1
oocyte	status	Voltage	tau2 deactivation
		mV	ms
1	control	-20	13.0211
1	control	0	16.5155
1	control	20	17.4209
1	control	40	17.7128
2	control	-20	14.3071
2	control	0	16.8916
2	control	20	16.7059
2	control	40	16.9053
3	control	-20	17.0397
3	control	0	12.0527
3	control	20	12.377
3	control	40	11.6512
4	control	-20	16.8039
4	control	0	18.8732
4	control	20	19.1131
4	control	40	19.8195
5	control	-20	9.87619
5	control	0	17.5728
5	control	20	20.1696
5	control	40	22.6563
6	control	-20	14.1065
6	control	0	20.0382
6	control	20	20.0516
6	control	40	18.4949
7	control	-20	28.494
7	control	0	21.0761
7	control	20	18.5207
7	control	40	26.3989
8	control	-20	8.87084
8	control	0	16.3194
8	control	20	15.6905
8	control	40	41.2118
