# Supplementary material for: A benzodiazepine activator locks Kv7.1 channels open by electro-mechanical uncoupling
Source: Commun Biol. 2022 Apr 1;5:301. doi: 10.1038/s42003-022-03229-8 (PMC8976019; doi:10.1038/s42003-022-03229-8)
Supplement: Supplementary file 4 — Supplementary Data [file 42003_2022_3229_MOESM4_ESM.zip › Fig 1H raw data R-L3.xls]

## Sheet: Sheet1
oocyte	status	Voltage	tau2 deactivation
		mV	ms
1	R-L3	-20	17.2404
1	R-L3	0	19.3927
1	R-L3	20	19.1546
1	R-L3	40	20.7187
2	R-L3	-20	18.8302
2	R-L3	0	21.0117
2	R-L3	20	22.9232
2	R-L3	40	28.3234
3	R-L3	-20	17.2999
3	R-L3	0	18.3429
3	R-L3	20	22.7962
3	R-L3	40	23.2954
4	R-L3	-20	14.3277
4	R-L3	0	40.2178
4	R-L3	20	29.4436
4	R-L3	40	35.1205
5	R-L3	-20	14.297
5	R-L3	0	17.5464
5	R-L3	20	14.0726
5	R-L3	40	46.4097
6	R-L3	-20	24.2711
6	R-L3	0	16.2006
6	R-L3	20	17.3844
6	R-L3	40	19.1663
