# Supplementary material for: A benzodiazepine activator locks Kv7.1 channels open by electro-mechanical uncoupling
Source: Commun Biol. 2022 Apr 1;5:301. doi: 10.1038/s42003-022-03229-8 (PMC8976019; doi:10.1038/s42003-022-03229-8)
Supplement: Supplementary file 4 — Supplementary Data [file 42003_2022_3229_MOESM4_ESM.zip › Fig 1I raw data ctrl.xls]

## Sheet: Sheet1
oocyte	status	Voltage	tau activation
		mV	ms
1	control	-20	45.873
1	control	0	48.0063
1	control	20	52.3053
1	control	40	56.7325
2	control	-20	59.3712
2	control	0	58.1129
2	control	20	63.1946
2	control	40	69.1508
3	control	-20	46.8324
3	control	0	46.9826
3	control	20	50.5512
3	control	40	53.9248
4	control	-20	59.0592
4	control	0	60.7749
4	control	20	68.3305
4	control	40	73.5773
5	control	-20	63.6675
5	control	0	64.6746
5	control	20	70.0196
5	control	40	79.5262
6	control	-20	48.3209
6	control	0	43.7392
6	control	20	48.9742
6	control	40	57.8227
7	control	-20	53.8916
7	control	0	54.4144
7	control	20	62.4434
7	control	40	58.8317
