# Supplementary material for: A benzodiazepine activator locks Kv7.1 channels open by electro-mechanical uncoupling
Source: Commun Biol. 2022 Apr 1;5:301. doi: 10.1038/s42003-022-03229-8 (PMC8976019; doi:10.1038/s42003-022-03229-8)
Supplement: Supplementary file 4 — Supplementary Data [file 42003_2022_3229_MOESM4_ESM.zip › Fig 1I raw data R-L3.xls]

## Sheet: Sheet1
oocyte	status	Voltage	tau activation
		mV	ms
1	R-L3	-20	267.636
1	R-L3	0	260.837
1	R-L3	20	252.824
1	R-L3	40	249.604
2	R-L3	-20	408.392
2	R-L3	0	303.589
2	R-L3	20	294.663
2	R-L3	40	250.778
3	R-L3	-20	262.074
3	R-L3	0	239.476
3	R-L3	20	211.557
3	R-L3	40	221.531
4	R-L3	-20	168.498
4	R-L3	0	162.159
4	R-L3	20	321.165
4	R-L3	40	456.849
5	R-L3	-20	229.409
5	R-L3	0	154.369
5	R-L3	20	212.48
5	R-L3	40	256.442
6	R-L3	-20	359.644
6	R-L3	0	320.955
6	R-L3	20	325.016
6	R-L3	40	335.278
7	R-L3	-20	388.289
7	R-L3	0	342.427
7	R-L3	20	319.976
7	R-L3	40	330.173
8	R-L3	-20	126.963
8	R-L3	0	165.034
8	R-L3	20	277.848
8	R-L3	40	133.31
