# Supplementary material for: A benzodiazepine activator locks Kv7.1 channels open by electro-mechanical uncoupling
Source: Commun Biol. 2022 Apr 1;5:301. doi: 10.1038/s42003-022-03229-8 (PMC8976019; doi:10.1038/s42003-022-03229-8)
Supplement: Supplementary file 4 — Supplementary Data [file 42003_2022_3229_MOESM4_ESM.zip › Fig 2C raw data.xls]

## Sheet: Sheet1
oocyte	activation	ion solution
	%
		Unsortiert
1	85.5995	96 mM Na+
2	60.9579	96 mM Na+
3	123	96 mM Na+
4	33	96 mM Na+
5	14.48	96 mM Na+
6	109.93	96 mM Na+
7	33.6348	96 mM Na+
8	136.684	96 mM Na+
9	48.5366	96 mM Na+
10	34.4234	96 mM Na+
11	84.5791	96 mM Na+
12	98.5279	96 mM Na+
13	55.8623	96 mM Na+
14	45.674	96 mM Na+
15	75.522	96 mM Na+
16	120.157	96 mM Na+
17	157.379	96 mM Na+
18	56.6947	96 mM Na+
19	62.17	96 mM Na+
20	101.149	96 mM Na+
21	86.8045	96 mM Na+
22	89.2131	96 mM Na+
23	62.0212	96 mM Na+
24	70.5726	96 mM Na+
25	135.136	96 mM Na+
26	98.5365	96 mM Na+
27	48.3608	96 mM Na+
28	195.692	96 mM Na+
29	81.2992	96 mM Na+
30	108.356	96 mM Na+
31	17.2023	100 mM K+
32	78.2786	100 mM K+
33	126.28	100 mM K+
34	65.6693	100 mM K+
35	47.4074	100 mM K+
36	67.9558	100 mM K+
37	33.813	100 mM K+
38	29.2504	100 mM K+
39	79.091	100 mM K+
40	70.0554	100 mM K+
41	41.5617	100 mM K+
42	19.8336	100 mM K+
43	27.0023	100 mM K+
44	9.09092	100 mM K+
45	99.5554	100 mM K+
46	57.7206	100 mM K+
47	52.5735	100 mM K+
48	10.5187	100 mM Rb+
49	9.28275	100 mM Rb+
50	38.4236	100 mM Rb+
51	25.0579	100 mM Rb+
52	75.817	100 mM Rb+
53	82.8221	100 mM Rb+
54	17.4648	100 mM Rb+
55	22.4532	100 mM Rb+
56	53.5432	100 mM Rb+
57	72.5068	100 mM Rb+
58	32.8452	100 mM Rb+
59	51.2026	100 mM Rb+
60	71.7592	100 mM Rb+
61	42.1296	100 mM Rb+
62	30.3644	100 mM Rb+
63	28.6127	100 mM Rb+
64	53.719	100 mM Rb+
65	39.9425	100 mM Rb+

## Sheet: Ausgabedaten
activation	activation	activation
%	%	%
96 mM Na+	100 mM K+	100 mM Rb+
85.5995	17.2023	10.5187
60.9579	78.2786	9.28275
123	126.28	38.4236
33	65.6693	25.0579
14.48	47.4074	75.817
109.93	67.9558	82.8221
33.6348	33.813	17.4648
136.684	29.2504	22.4532
48.5366	79.091	53.5432
34.4234	70.0554	72.5068
84.5791	41.5617	32.8452
98.5279	19.8336	51.2026
55.8623	27.0023	71.7592
45.674	9.09092	42.1296
75.522	99.5554	30.3644
120.157	57.7206	28.6127
157.379	52.5735	53.719
56.6947		39.9425
62.17
101.149
86.8045
89.2131
62.0212
70.5726
135.136
98.5365
48.3608
195.692
81.2992
108.356
