# Supplementary material for: A benzodiazepine activator locks Kv7.1 channels open by electro-mechanical uncoupling
Source: Commun Biol. 2022 Apr 1;5:301. doi: 10.1038/s42003-022-03229-8 (PMC8976019; doi:10.1038/s42003-022-03229-8)
Supplement: Supplementary file 4 — Supplementary Data [file 42003_2022_3229_MOESM4_ESM.zip › Fig 2D ctrl.xls]

## Sheet: Sheet1
oocyte	status	Voltage	GV
		mV
1	control	-100	0.0948001
1	control	-80	0.123099
1	control	-60	0.211178
1	control	-40	0.45596
1	control	-20	0.771489
1	control	0	0.934206
1	control	20	0.993279
1	control	40	1.00672
1	control	60	1
2	control	-100	0.0970206
2	control	-80	0.119939
2	control	-60	0.182073
2	control	-40	0.385791
2	control	-20	0.732875
2	control	0	0.910619
2	control	20	0.963585
2	control	40	0.98905
2	control	60	1
3	control	-100	0.103265
3	control	-80	0.132118
3	control	-60	0.199317
3	control	-40	0.383068
3	control	-20	0.697798
3	control	0	0.889522
3	control	20	0.947608
3	control	40	0.976841
3	control	60	1
4	control	-100	0.139274
4	control	-80	0.169613
4	control	-60	0.218825
4	control	-40	0.356904
4	control	-20	0.653607
4	control	0	0.891304
4	control	20	0.9699
4	control	40	1.04037
4	control	60	1
5	control	-100	0.378125
5	control	-80	0.407386
5	control	-60	0.461932
5	control	-40	0.575568
5	control	-20	0.761364
5	control	0	0.886932
5	control	20	0.953125
5	control	40	1
5	control	60	1
6	control	-100	0.127349
6	control	-80	0.15762
6	control	-60	0.221555
6	control	-40	0.348121
6	control	-20	0.592902
6	control	0	0.853862
6	control	20	0.944155
6	control	40	0.972599
6	control	60	1
7	control	-100	0.116628
7	control	-80	0.139287
7	control	-60	0.208264
7	control	-40	0.404532
7	control	-20	0.725092
7	control	0	0.893702
7	control	20	0.952016
7	control	40	1.05398
7	control	60	1
8	control	-100	0.181458
8	control	-80	0.225984
8	control	-60	0.324794
8	control	-40	0.545593
8	control	-20	0.832571
8	control	0	0.936261
8	control	20	0.970418
8	control	40	0.989326
8	control	60	1
9	control	-100	0.280397
9	control	-80	0.354839
9	control	-60	0.454094
9	control	-40	0.575682
9	control	-20	0.653846
9	control	0	0.709677
9	control	20	0.787841
9	control	40	0.87469
9	control	60	1
10	control	-100	0.145934
10	control	-80	0.179308
10	control	-60	0.256675
10	control	-40	0.452063
10	control	-20	0.758799
10	control	0	0.934769
10	control	20	0.976942
10	control	40	0.990291
10	control	60	1
11	control	-100	0.207581
11	control	-80	0.245036
11	control	-60	0.336191
11	control	-40	0.534747
11	control	-20	0.808213
11	control	0	0.954422
11	control	20	1.00135
11	control	40	1.00857
11	control	60	1
12	control	-100	0.417599
12	control	-80	0.451177
12	control	-60	0.526438
12	control	-40	0.675415
12	control	-20	0.867233
12	control	0	0.976071
12	control	20	1.00772
12	control	40	1.01544
12	control	60	1
13	control	-100	0.148945
13	control	-80	0.191146
13	control	-60	0.280927
13	control	-40	0.539925
13	control	-20	0.845676
13	control	0	0.974762
13	control	20	0.994208
13	control	40	0.991312
13	control	60	1
14	control	-100	0.166667
14	control	-80	0.196661
14	control	-60	0.268388
14	control	-40	0.48096
14	control	-20	0.818206
14	control	0	0.945749
14	control	20	0.983307
14	control	40	0.997392
14	control	60	1
15	control	-100	0.206042
15	control	-80	0.254381
15	control	-60	0.315408
15	control	-40	0.41994
15	control	-20	0.590936
15	control	0	0.773414
15	control	20	0.862236
15	control	40	0.931722
15	control	60	1
16	control	-100	0.163004
16	control	-80	0.213828
16	control	-60	0.285256
16	control	-40	0.400183
16	control	-20	0.644689
16	control	0	0.815476
16	control	20	0.887821
16	control	40	0.940934
16	control	60	1
17	control	-100	0.151771
17	control	-80	0.180157
17	control	-60	0.252108
17	control	-40	0.421304
17	control	-20	0.716695
17	control	0	0.89629
17	control	20	0.956155
17	control	40	0.985666
17	control	60	1
18	control	-100	0.183874
18	control	-80	0.220093
18	control	-60	0.294319
18	control	-40	0.467986
18	control	-20	0.733646
18	control	0	0.892767
18	control	20	0.950098
18	control	40	0.986171
18	control	60	1
