# Supplementary material for: A benzodiazepine activator locks Kv7.1 channels open by electro-mechanical uncoupling
Source: Commun Biol. 2022 Apr 1;5:301. doi: 10.1038/s42003-022-03229-8 (PMC8976019; doi:10.1038/s42003-022-03229-8)
Supplement: Supplementary file 4 — Supplementary Data [file 42003_2022_3229_MOESM4_ESM.zip › Fig 2D R-L3.xls]

## Sheet: Sheet1
oocyte	status	Voltage	GV
		mV
1	R-L3	-100	0.210264
1	R-L3	-80	0.24412
1	R-L3	-60	0.342124
1	R-L3	-40	0.571989
1	R-L3	-20	0.801497
1	R-L3	0	0.9134
1	R-L3	20	0.962937
1	R-L3	40	0.983607
1	R-L3	60	1
2	R-L3	-100	0.135655
2	R-L3	-80	0.152841
2	R-L3	-60	0.221357
2	R-L3	-40	0.484418
2	R-L3	-20	0.771769
2	R-L3	0	0.926444
2	R-L3	20	0.978231
2	R-L3	40	0.998854
2	R-L3	60	1
3	R-L3	-100	0.164827
3	R-L3	-80	0.183569
3	R-L3	-60	0.225161
3	R-L3	-40	0.369448
3	R-L3	-20	0.666239
3	R-L3	0	0.854685
3	R-L3	20	0.922721
3	R-L3	40	0.971502
3	R-L3	60	1
4	R-L3	-100	0.342217
4	R-L3	-80	0.362947
4	R-L3	-60	0.406071
4	R-L3	-40	0.521377
4	R-L3	-20	0.738479
4	R-L3	0	0.895614
4	R-L3	20	0.96613
4	R-L3	40	1.00481
4	R-L3	60	1
5	R-L3	-100	0.497264
5	R-L3	-80	0.51681
5	R-L3	-60	0.569716
5	R-L3	-40	0.683086
5	R-L3	-20	0.948658
5	R-L3	0	1.20094
5	R-L3	20	1.3461
5	R-L3	40	1.40526
5	R-L3	60	1
6	R-L3	-100	0.386517
6	R-L3	-80	0.412015
6	R-L3	-60	0.452965
6	R-L3	-40	0.548967
6	R-L3	-20	0.734982
6	R-L3	0	0.892602
6	R-L3	20	0.95538
6	R-L3	40	0.983581
6	R-L3	60	1
7	R-L3	-100	0.143879
7	R-L3	-80	0.161102
7	R-L3	-60	0.205352
7	R-L3	-40	0.36089
7	R-L3	-20	0.661367
7	R-L3	0	0.833068
7	R-L3	20	0.906995
7	R-L3	40	0.940381
7	R-L3	60	1
8	R-L3	-100	0.26978
8	R-L3	-80	0.300153
8	R-L3	-60	0.37366
8	R-L3	-40	0.55462
8	R-L3	-20	0.811128
8	R-L3	0	0.923941
8	R-L3	20	0.962991
8	R-L3	40	0.987238
8	R-L3	60	1
9	R-L3	-100	0.453527
9	R-L3	-80	0.507279
9	R-L3	-60	0.56103
9	R-L3	-40	0.657335
9	R-L3	-20	0.737962
9	R-L3	0	0.779395
9	R-L3	20	0.826428
9	R-L3	40	0.901456
9	R-L3	60	1
10	R-L3	-100	0.301707
10	R-L3	-80	0.328537
10	R-L3	-60	0.392683
10	R-L3	-40	0.55561
10	R-L3	-20	0.787805
10	R-L3	0	0.917561
10	R-L3	20	0.962683
10	R-L3	40	0.986829
10	R-L3	60	1
11	R-L3	-100	0.242676
11	R-L3	-80	0.269439
11	R-L3	-60	0.343942
11	R-L3	-40	0.532369
11	R-L3	-20	0.789873
11	R-L3	0	0.914286
11	R-L3	20	0.961664
11	R-L3	40	0.986257
11	R-L3	60	1
12	R-L3	-100	0.399509
12	R-L3	-80	0.433875
12	R-L3	-60	0.494937
12	R-L3	-40	0.629948
12	R-L3	-20	0.805155
12	R-L3	0	0.916232
12	R-L3	20	0.967781
12	R-L3	40	0.986192
12	R-L3	60	1
13	R-L3	-100	0.148557
13	R-L3	-80	0.168508
13	R-L3	-60	0.233272
13	R-L3	-40	0.430632
13	R-L3	-20	0.700123
13	R-L3	0	0.872928
13	R-L3	20	0.938306
13	R-L3	40	0.967158
13	R-L3	60	1
14	R-L3	-100	0.250056
14	R-L3	-80	0.274549
14	R-L3	-60	0.33222
14	R-L3	-40	0.516143
14	R-L3	-20	0.806947
14	R-L3	0	0.93654
14	R-L3	20	0.977288
14	R-L3	40	1.02583
14	R-L3	60	1
15	R-L3	-100	0.318731
15	R-L3	-80	0.356495
15	R-L3	-60	0.393505
15	R-L3	-40	0.46148
15	R-L3	-20	0.628776
15	R-L3	0	0.797961
15	R-L3	20	0.887085
15	R-L3	40	0.943731
15	R-L3	60	1
16	R-L3	-100	0.301964
16	R-L3	-80	0.333086
16	R-L3	-60	0.370508
16	R-L3	-40	0.457948
16	R-L3	-20	0.670248
16	R-L3	0	0.843275
16	R-L3	20	0.910337
16	R-L3	40	0.953316
16	R-L3	60	1
17	R-L3	-100	0.27935
17	R-L3	-80	0.304872
17	R-L3	-60	0.361485
17	R-L3	-40	0.518097
17	R-L3	-20	0.77123
17	R-L3	0	0.922738
17	R-L3	20	0.973782
17	R-L3	40	0.992807
17	R-L3	60	1
