# Supplementary material for: A benzodiazepine activator locks Kv7.1 channels open by electro-mechanical uncoupling
Source: Commun Biol. 2022 Apr 1;5:301. doi: 10.1038/s42003-022-03229-8 (PMC8976019; doi:10.1038/s42003-022-03229-8)
Supplement: Supplementary file 4 — Supplementary Data [file 42003_2022_3229_MOESM4_ESM.zip › Fig 2E ctrl.xls]

## Sheet: Sheet1
oocyte	status	Voltage	GV
		mV
1	control	-100	0.0808022
1	control	-80	0.0996756
1	control	-60	0.18903
1	control	-40	0.542613
1	control	-20	0.861988
1	control	0	0.97169
1	control	20	1.01327
1	control	40	1.02153
1	control	60	1
2	control	-100	0.133963
2	control	-80	0.156565
2	control	-60	0.289706
2	control	-40	0.719745
2	control	-20	0.901582
2	control	0	0.957674
2	control	20	0.994247
2	control	40	1.00925
2	control	60	1
3	control	-100	0.172468
3	control	-80	0.195851
3	control	-60	0.307138
3	control	-40	0.700246
3	control	-20	0.956751
3	control	0	1.02426
3	control	20	1.03587
3	control	40	1.02286
3	control	60	1
4	control	-100	0.119932
4	control	-80	0.133141
4	control	-60	0.195135
4	control	-40	0.440492
4	control	-20	0.79728
4	control	0	0.914988
4	control	20	0.966649
4	control	40	0.992414
4	control	60	1
5	control	-100	0.101475
5	control	-80	0.120747
5	control	-60	0.213373
5	control	-40	0.591937
5	control	-20	0.842871
5	control	0	0.92527
5	control	20	0.971288
5	control	40	0.998427
5	control	60	1
6	control	-100	0.0817152
6	control	-80	0.0998382
6	control	-60	0.181715
6	control	-40	0.552427
6	control	-20	0.854854
6	control	0	0.942395
6	control	20	0.983819
6	control	40	1.00469
6	control	60	1
7	control	-100	0.181785
7	control	-80	0.200144
7	control	-60	0.262779
7	control	-40	0.5018
7	control	-20	0.87653
7	control	0	1.0144
7	control	20	1.05472
7	control	40	1.0504
7	control	60	1
8	control	-100	0.112048
8	control	-80	0.134749
8	control	-60	0.233825
8	control	-40	0.646992
8	control	-20	0.876926
8	control	0	0.946327
8	control	20	0.981028
8	control	40	1.00114
8	control	60	1
9	control	-100	0.101053
9	control	-80	0.120175
9	control	-60	0.202807
9	control	-40	0.571754
9	control	-20	0.861228
9	control	0	0.948421
9	control	20	0.98421
9	control	40	1.00474
9	control	60	1
10	control	-100	0.101449
10	control	-80	0.124719
10	control	-60	0.208818
10	control	-40	0.574199
10	control	-20	0.865483
10	control	0	0.936926
10	control	20	0.972647
10	control	40	0.995713
10	control	60	1
11	control	-100	0.135353
11	control	-80	0.159197
11	control	-60	0.269451
11	control	-40	0.635353
11	control	-20	0.859627
11	control	0	0.933309
11	control	20	0.974364
11	control	40	1.00036
11	control	60	1
12	control	-100	0.0939664
12	control	-80	0.118447
12	control	-60	0.250989
12	control	-40	0.632542
12	control	-20	0.854352
12	control	0	0.936202
12	control	20	0.977003
12	control	40	1.00272
12	control	60	1
13	control	-100	0.0743487
13	control	-80	0.0923848
13	control	-60	0.178357
13	control	-40	0.499599
13	control	-20	0.808417
13	control	0	0.917034
13	control	20	0.972946
13	control	40	1.00341
13	control	60	1
14	control	-100	0.137434
14	control	-80	0.167162
14	control	-60	0.295907
14	control	-40	0.665676
14	control	-20	0.868969
14	control	0	0.93254
14	control	20	0.96547
14	control	40	0.992225
14	control	60	1
15	control	-100	0.135532
15	control	-80	0.164287
15	control	-60	0.274683
15	control	-40	0.666399
15	control	-20	0.865071
15	control	0	0.932033
15	control	20	0.968228
15	control	40	1.0002
15	control	60	1
16	control	-100	0.119931
16	control	-80	0.140957
16	control	-60	0.220983
16	control	-40	0.549882
16	control	-20	0.839305
16	control	0	0.918043
16	control	20	0.963742
16	control	40	0.987985
16	control	60	1
17	control	-100	0.164495
17	control	-80	0.186467
17	control	-60	0.269298
17	control	-40	0.562123
17	control	-20	0.81295
17	control	0	0.896947
17	control	20	0.935057
17	control	40	0.976084
17	control	60	1
18	control	-100	0.145692
18	control	-80	0.175196
18	control	-60	0.302089
18	control	-40	0.721932
18	control	-20	0.879373
18	control	0	0.93577
18	control	20	0.961097
18	control	40	0.986684
18	control	60	1
