# Supplementary material for: A benzodiazepine activator locks Kv7.1 channels open by electro-mechanical uncoupling
Source: Commun Biol. 2022 Apr 1;5:301. doi: 10.1038/s42003-022-03229-8 (PMC8976019; doi:10.1038/s42003-022-03229-8)
Supplement: Supplementary file 4 — Supplementary Data [file 42003_2022_3229_MOESM4_ESM.zip › Fig 2E R-L3.xls]

## Sheet: Sheet1
oocyte	status	Voltage	GV
		mV
1	R-L3	-100	0.101649
1	R-L3	-80	0.12598
1	R-L3	-60	0.234658
1	R-L3	-40	0.658827
1	R-L3	-20	0.892674
1	R-L3	0	0.974317
1	R-L3	20	1.01271
1	R-L3	40	1.0246
1	R-L3	60	1
2	R-L3	-100	0.10271
2	R-L3	-80	0.127792
2	R-L3	-60	0.269315
2	R-L3	-40	0.694251
2	R-L3	-20	0.856097
2	R-L3	0	0.91981
2	R-L3	20	0.9632
2	R-L3	40	0.990113
2	R-L3	60	1
3	R-L3	-100	0.121604
3	R-L3	-80	0.147174
3	R-L3	-60	0.29522
3	R-L3	-40	0.742264
3	R-L3	-20	0.878396
3	R-L3	0	0.928665
3	R-L3	20	0.963098
3	R-L3	40	0.991428
3	R-L3	60	1
4	R-L3	-100	0.0809671
4	R-L3	-80	0.094856
4	R-L3	-60	0.160185
4	R-L3	-40	0.54856
4	R-L3	-20	0.81749
4	R-L3	0	0.896399
4	R-L3	20	0.947634
4	R-L3	40	0.984054
4	R-L3	60	1
5	R-L3	-100	0.088128
5	R-L3	-80	0.116976
5	R-L3	-60	0.245839
5	R-L3	-40	0.692027
5	R-L3	-20	0.856554
5	R-L3	0	0.918846
5	R-L3	20	0.963544
5	R-L3	40	0.990648
5	R-L3	60	1
6	R-L3	-100	0.0736317
6	R-L3	-80	0.0933193
6	R-L3	-60	0.209345
6	R-L3	-40	0.688017
6	R-L3	-20	0.853524
6	R-L3	0	0.907993
6	R-L3	20	0.948025
6	R-L3	40	0.987137
6	R-L3	60	1
7	R-L3	-100	0.248855
7	R-L3	-80	0.241314
7	R-L3	-60	0.332076
7	R-L3	-40	0.605171
7	R-L3	-20	0.825747
7	R-L3	0	0.917318
7	R-L3	20	0.963641
7	R-L3	40	0.991112
7	R-L3	60	1
8	R-L3	-100	0.0996642
8	R-L3	-80	0.123626
8	R-L3	-60	0.239316
8	R-L3	-40	0.748932
8	R-L3	-20	0.902015
8	R-L3	0	0.948413
8	R-L3	20	0.976648
8	R-L3	40	0.994811
8	R-L3	60	1
9	R-L3	-100	0.0900528
9	R-L3	-80	0.112459
9	R-L3	-60	0.213786
9	R-L3	-40	0.656058
9	R-L3	-20	0.83388
9	R-L3	0	0.902526
9	R-L3	20	0.950478
9	R-L3	40	0.982161
9	R-L3	60	1
10	R-L3	-100	0.113134
10	R-L3	-80	0.159748
10	R-L3	-60	0.302484
10	R-L3	-40	0.753317
10	R-L3	-20	0.863729
10	R-L3	0	0.906941
10	R-L3	20	0.948112
10	R-L3	40	0.979755
10	R-L3	60	1
11	R-L3	-100	0.114074
11	R-L3	-80	0.146342
11	R-L3	-60	0.271171
11	R-L3	-40	0.688532
11	R-L3	-20	0.852447
11	R-L3	0	0.910165
11	R-L3	20	0.955158
11	R-L3	40	0.98682
11	R-L3	60	1
12	R-L3	-100	0.0871001
12	R-L3	-80	0.111868
12	R-L3	-60	0.263571
12	R-L3	-40	0.694324
12	R-L3	-20	0.844582
12	R-L3	0	0.905057
12	R-L3	20	0.95356
12	R-L3	40	0.984726
12	R-L3	60	1
13	R-L3	-100	0.0654206
13	R-L3	-80	0.0841121
13	R-L3	-60	0.196929
13	R-L3	-40	0.593458
13	R-L3	-20	0.814252
13	R-L3	0	0.899199
13	R-L3	20	0.958278
13	R-L3	40	0.993992
13	R-L3	60	1
14	R-L3	-100	0.119933
14	R-L3	-80	0.149546
14	R-L3	-60	0.308532
14	R-L3	-40	0.731816
14	R-L3	-20	0.855821
14	R-L3	0	0.90894
14	R-L3	20	0.950398
14	R-L3	40	0.98908
14	R-L3	60	1
15	R-L3	-100	0.157793
15	R-L3	-80	0.186131
15	R-L3	-60	0.387505
15	R-L3	-40	0.901889
15	R-L3	-20	1.0015
15	R-L3	0	0.992271
15	R-L3	20	0.978746
15	R-L3	40	0.980249
15	R-L3	60	1
16	R-L3	-100	0.119237
16	R-L3	-80	0.139905
16	R-L3	-60	0.234499
16	R-L3	-40	0.694157
16	R-L3	-20	0.880167
16	R-L3	0	0.929849
16	R-L3	20	0.965024
16	R-L3	40	0.984897
16	R-L3	60	1
17	R-L3	-100	0.133274
17	R-L3	-80	0.151809
17	R-L3	-60	0.261695
17	R-L3	-40	0.726096
17	R-L3	-20	0.837599
17	R-L3	0	0.874228
17	R-L3	20	0.914239
17	R-L3	40	0.961312
17	R-L3	60	1
18	R-L3	-100	0.150704
18	R-L3	-80	0.189287
18	R-L3	-60	0.420336
18	R-L3	-40	0.826373
18	R-L3	-20	0.921017
18	R-L3	0	0.959827
18	R-L3	20	0.981843
18	R-L3	40	0.993645
18	R-L3	60	1
