# Supplementary material for: A benzodiazepine activator locks Kv7.1 channels open by electro-mechanical uncoupling
Source: Commun Biol. 2022 Apr 1;5:301. doi: 10.1038/s42003-022-03229-8 (PMC8976019; doi:10.1038/s42003-022-03229-8)
Supplement: Supplementary file 4 — Supplementary Data [file 42003_2022_3229_MOESM4_ESM.zip › Fig 2F ctrl.xls]

## Sheet: Sheet1
oocyte	status	Voltage	tau fast deactivation
		mV	ms
1	control	0	321.868
1	control	20	376.67
1	control	40	423.298
1	control	60	445.041
2	control	0	174.425
2	control	20	182.24
2	control	40	188.646
2	control	60	197.408
3	control	0	205.538
3	control	20	213.242
3	control	40	266.919
3	control	60	254.032
4	control	0	421.542
4	control	20	451.171
4	control	40	442.772
4	control	60	426.082
5	control	0	189.946
5	control	20	236.807
5	control	40	255.574
5	control	60	273.272
6	control	0	232.488
6	control	20	265.104
6	control	40	280.311
6	control	60	316.492
7	control	0	235.051
7	control	20	258.158
7	control	40	277.183
7	control	60	306.519
8	control	0	411.419
8	control	20	432.56
8	control	40	431.002
8	control	60	453.131
9	control	0	224.312
9	control	20	263.803
9	control	40	288.432
9	control	60	321.454
10	control	0	347.056
10	control	20	481.73
10	control	40	566.489
10	control	60	569.293
11	control	0	422.425
11	control	20	563.128
11	control	40	663.709
11	control	60	845.5
12	control	0	305.616
12	control	20	362.416
12	control	40	433.594
12	control	60	456.963
13	control	0	144.928
13	control	20	156.546
13	control	40	175.562
13	control	60	200.027
14	control	0	161.864
14	control	20	168.767
14	control	40	180.095
14	control	60	194.012
15	control	0	181.766
15	control	20	193.316
15	control	40	204.099
15	control	60	217.737
