# Supplementary material for: A benzodiazepine activator locks Kv7.1 channels open by electro-mechanical uncoupling
Source: Commun Biol. 2022 Apr 1;5:301. doi: 10.1038/s42003-022-03229-8 (PMC8976019; doi:10.1038/s42003-022-03229-8)
Supplement: Supplementary file 4 — Supplementary Data [file 42003_2022_3229_MOESM4_ESM.zip › Fig 2F R-L3.xls]

## Sheet: Sheet1
oocyte	status	Voltage	tau fast deactivation
		mV	ms
1	R-L3	0	3980.64
1	R-L3	20	3217.32
1	R-L3	40	3803.64
1	R-L3	60	5291.77
2	R-L3	0	763.698
2	R-L3	20	949.382
2	R-L3	40	975.827
2	R-L3	60	1021.46
3	R-L3	0	1066.62
3	R-L3	20	1448.92
3	R-L3	40	1743.42
3	R-L3	60	1889.38
4	R-L3	0	2168.38
4	R-L3	20	3184.04
4	R-L3	40	3677.35
4	R-L3	60	3998.99
5	R-L3	0	227.646
5	R-L3	20	174.583
5	R-L3	40	230.941
5	R-L3	60	281.564
6	R-L3	0	1035.16
6	R-L3	20	1219.7
6	R-L3	40	1331.75
6	R-L3	60	1475.7
7	R-L3	0	628.448
7	R-L3	20	838.193
7	R-L3	40	908.453
7	R-L3	60	961.462
8	R-L3	0	342.338
8	R-L3	20	383.972
8	R-L3	40	430.728
8	R-L3	60	450.603
9	R-L3	0	773.722
9	R-L3	20	933.499
9	R-L3	40	1079.58
9	R-L3	60	1160.02
