# Supplementary material for: A benzodiazepine activator locks Kv7.1 channels open by electro-mechanical uncoupling
Source: Commun Biol. 2022 Apr 1;5:301. doi: 10.1038/s42003-022-03229-8 (PMC8976019; doi:10.1038/s42003-022-03229-8)
Supplement: Supplementary file 4 — Supplementary Data [file 42003_2022_3229_MOESM4_ESM.zip › Fig 2G ctrl.xls]

## Sheet: Sheet1
oocyte	status	Voltage	tau fast deactivation
		mV	ms
1	control	0	143.888
1	control	20
1	control	40	1120.83
1	control	60	2610.78
2	control	0	121
2	control	20	3153.46
2	control	40	688.962
2	control	60	362.688
3	control	0	253.19
3	control	20	85.7822
3	control	40	221.2
3	control	60	961.571
4	control	0	389.761
4	control	20	255.984
4	control	40	69.9409
4	control	60	217.562
5	control	0	204.74
5	control	20	182.073
5	control	40	358.22
5	control	60	795.933
6	control	0	220.033
6	control	20	111.623
6	control	40	266.627
6	control	60	658.674
7	control	0	266.715
7	control	20	88.3686
7	control	40
7	control	60	982.021
8	control	0	178.525
8	control	20	628.412
8	control	40	447.824
8	control	60	380.093
9	control	0	183.589
9	control	20	352.88
9	control	40	442.243
9	control	60	620.088
10	control	0	292.044
10	control	20	289.022
10	control	40	527.464
10	control	60	315.204
11	control	0	191.51
11	control	20	785.367
11	control	40	628.199
11	control	60	317.582
12	control	0	192
12	control	20	144.925
12	control	40	707.692
12	control	60	328.01
13	control	0	179.18
13	control	20	118.987
13	control	40	274.536
13	control	60	300.849
14	control	0	196.886
14	control	20	268.275
14	control	40	994.677
14	control	60	349.264
15	control	0	436.222
15	control	20	512.973
15	control	40	142.279
15	control	60	88.9645
16	control	0	594.286
16	control	20	375.494
16	control	40	241.62
16	control	60	222.61
17	control	0	487.136
17	control	20	158.658
17	control	40	111.482
17	control	60	81.0119
18	control	0	466.335
18	control	20	250.696
18	control	40	507.98
18	control	60	393.558
