# Supplementary material for: A benzodiazepine activator locks Kv7.1 channels open by electro-mechanical uncoupling
Source: Commun Biol. 2022 Apr 1;5:301. doi: 10.1038/s42003-022-03229-8 (PMC8976019; doi:10.1038/s42003-022-03229-8)
Supplement: Supplementary file 4 — Supplementary Data [file 42003_2022_3229_MOESM4_ESM.zip › Fig 2G R-L3.xls]

## Sheet: Sheet1
oocyte	status	Voltage	tau fast deactivation
		mV	ms
1	R-L3	0
1	R-L3	20
1	R-L3	40	1585.24
1	R-L3	60	2709.19
2	R-L3	0
2	R-L3	20	1139.43
2	R-L3	40	1018.51
2	R-L3	60	532.444
3	R-L3	0	262.204
3	R-L3	20	1211.11
3	R-L3	40	555.561
3	R-L3	60	957.435
4	R-L3	0	902.06
4	R-L3	20	1929.21
4	R-L3	40	493.927
4	R-L3	60	901.624
5	R-L3	0
5	R-L3	20	1104.89
5	R-L3	40	727.065
5	R-L3	60	972.75
6	R-L3	0	187.281
6	R-L3	20
6	R-L3	40	455.302
6	R-L3	60	1010.02
7	R-L3	0	990.907
7	R-L3	20	892.804
7	R-L3	40	605.85
7	R-L3	60	438.791
8	R-L3	0	182.59
8	R-L3	20
8	R-L3	40	599.698
8	R-L3	60	855.603
9	R-L3	0
9	R-L3	20	984.868
9	R-L3	40	536.529
9	R-L3	60	843.977
10	R-L3	0
10	R-L3	20	1738.06
10	R-L3	40	513.472
10	R-L3	60	789.374
11	R-L3	0
11	R-L3	20
11	R-L3	40	616.861
11	R-L3	60	869.679
12	R-L3	0
12	R-L3	20
12	R-L3	40	615.031
12	R-L3	60	752.175
13	R-L3	0
13	R-L3	20
13	R-L3	40	576.222
13	R-L3	60	987.487
14	R-L3	0
14	R-L3	20
14	R-L3	40	681.66
14	R-L3	60	965.684
15	R-L3	0	749.923
15	R-L3	20
15	R-L3	40
15	R-L3	60	730.283
16	R-L3	0	909.337
16	R-L3	20
16	R-L3	40
16	R-L3	60	624.853
17	R-L3	0	1039.88
17	R-L3	20
17	R-L3	40	3795.74
17	R-L3	60	693.182
18	R-L3	0	1193.36
18	R-L3	20
18	R-L3	40	1093.63
18	R-L3	60	816.612
