# Supplementary material for: A benzodiazepine activator locks Kv7.1 channels open by electro-mechanical uncoupling
Source: Commun Biol. 2022 Apr 1;5:301. doi: 10.1038/s42003-022-03229-8 (PMC8976019; doi:10.1038/s42003-022-03229-8)
Supplement: Supplementary file 4 — Supplementary Data [file 42003_2022_3229_MOESM4_ESM.zip › Fig 3A.xls]

## Sheet: PanelA
Kv320_443_1_3_1_I_smth	Kv320_443_1_3_2_I_smth	Kv320_443_1_3_3_I_smth	Kv320_443_1_3_4_I_smth	Kv320_443_1_3_5_I_smth	Kv320_443_1_3_6_I_smth	Kv320_443_1_3_7_I_smth	Kv320_443_1_3_8_I_smth	Kv320_443_1_3_9_I_smth	Kv320_443_1_3_10_I_smth	Kv320_443_1_3_11_I_smth	Kv320_443_1_3_12_I_smth	Kv320_443_1_3_13_I_smth	Kv320_443_1_3_14_I_smth	Kv320_443_1_3_15_I_smth	Kv320_443_1_3_16_I_smth	Kv320_443_1_3_17_I_smth	Kv320_443_1_3_18_I_smth	Kv320_443_1_3_19_I_smth	Kv320_443_1_3_20_I_smth	Kv320_443_1_3_21_I_smth	Kv320_443_1_3_22_I_smth	Kv320_443_1_3_23_I_smth	Kv320_443_1_3_24_I_smth	Kv320_443_1_3_25_I_smth	Kv320_443_1_3_26_I_smth	Kv320_443_1_3_27_I_smth	Kv320_443_1_3_28_I_smth	Kv320_443_1_3_29_I_smth	Kv320_443_1_3_30_I_smth	Kv320_443_1_3_31_I_smth	Kv320_443_1_3_32_I_smth	Kv320_443_1_3_33_I_smth	Kv320_443_1_3_34_I_smth	Kv320_443_1_3_35_I_smth	Kv320_443_1_3_36_I_smth	Kv320_443_1_3_37_I_smth	Kv320_443_1_3_38_I_smth	Kv320_443_1_3_39_I_smth	Kv320_443_1_3_40_I_smth	Kv320_443_1_3_41_I_smth	Kv320_443_1_3_42_I_smth	Kv320_443_1_3_43_I_smth	Kv320_443_1_3_44_I_smth	Kv320_443_1_3_45_I_smth	Kv320_443_1_3_46_I_smth	Kv320_443_1_3_47_I_smth	Kv320_443_1_3_48_I_smth	Kv320_443_1_3_49_I_smth	Kv320_443_1_3_50_I_smth
-4.81787e-09	4.92951e-09	-3.2888e-08	-9.73134e-09	6.36515e-08	1.91683e-07	1.46451e-07	1.57881e-07	1.48192e-07	1.3591e-07	1.01884e-07	1.21029e-07	1.01146e-07	6.80653e-08	7.78571e-08	8.4026e-08	2.71904e-08	1.01467e-07	9.29016e-08	9.83812e-08	1.28884e-07	1.04809e-07	1.06625e-07	1.76556e-07	8.32806e-08	1.43266e-07	8.31302e-08	1.80721e-07	1.25739e-07	1.053e-07	9.33348e-08	6.17544e-08	1.57854e-07	1.51175e-07	8.16486e-08	6.3529e-08	9.6568e-08	1.26631e-07	1.68464e-07	1.55191e-07	1.30328e-07	1.81129e-07	1.71812e-07	8.73897e-08	1.3843e-07	1.84405e-07	1.17294e-07	2.40849e-07	2.19714e-07	1.89231e-07
-6.84114e-09	6.10418e-09	-3.14079e-08	-1.02178e-08	6.5011e-08	1.90789e-07	1.47049e-07	1.56589e-07	1.49886e-07	1.32943e-07	1.02163e-07	1.18884e-07	1.00046e-07	7.23782e-08	7.97303e-08	8.40278e-08	2.78807e-08	1.0191e-07	9.38326e-08	9.88636e-08	1.29919e-07	1.0544e-07	1.05952e-07	1.75027e-07	8.33843e-08	1.45266e-07	8.6135e-08	1.79874e-07	1.26298e-07	1.07106e-07	9.21431e-08	6.28319e-08	1.55668e-07	1.51015e-07	8.37767e-08	6.54125e-08	9.66582e-08	1.27119e-07	1.7086e-07	1.56389e-07	1.29156e-07	1.79986e-07	1.68076e-07	8.8657e-08	1.37437e-07	1.83328e-07	1.16602e-07	2.3834e-07	2.1957e-07	1.88381e-07
-1.25669e-08	9.21263e-09	-2.73445e-08	-1.13813e-08	6.84126e-08	1.88139e-07	1.48475e-07	1.53316e-07	1.54647e-07	1.24719e-07	1.02836e-07	1.12944e-07	9.7049e-08	8.43007e-08	8.45937e-08	8.37361e-08	2.98387e-08	1.03051e-07	9.62721e-08	1.00268e-07	1.32557e-07	1.07288e-07	1.04168e-07	1.70982e-07	8.39769e-08	1.50593e-07	9.39719e-08	1.77507e-07	1.27053e-07	1.12105e-07	8.88972e-08	6.62913e-08	1.4976e-07	1.50152e-07	8.93973e-08	7.0427e-08	9.72083e-08	1.28302e-07	1.77635e-07	1.59801e-07	1.26018e-07	1.76947e-07	1.57636e-07	9.26421e-08	1.34896e-07	1.80431e-07	1.1459e-07	2.30967e-07	2.19244e-07	1.85843e-07
-2.10422e-08	1.3167e-08	-2.16376e-08	-1.2512e-08	7.21755e-08	1.83987e-07	1.49941e-07	1.49609e-07	1.61562e-07	1.13059e-07	1.03603e-07	1.0447e-07	9.29203e-08	1.01101e-07	9.05469e-08	8.24778e-08	3.27825e-08	1.0442e-07	9.93062e-08	1.0253e-07	1.35593e-07	1.10217e-07	1.01917e-07	1.65879e-07	8.56861e-08	1.57423e-07	1.03585e-07	1.74039e-07	1.25798e-07	1.19089e-07	8.44337e-08	7.26325e-08	1.41748e-07	1.47722e-07	9.6603e-08	7.69647e-08	9.89109e-08	1.29593e-07	1.87597e-07	1.64847e-07	1.21894e-07	1.72939e-07	1.4253e-07	9.97065e-08	1.31886e-07	1.76596e-07	1.1155e-07	2.19247e-07	2.18858e-07	1.81693e-07
-3.0916e-08	1.66297e-08	-1.53394e-08	-1.29145e-08	7.4469e-08	1.79076e-07	1.50923e-07	1.47304e-07	1.69287e-07	1.00384e-07	1.0442e-07	9.49886e-08	8.85886e-08	1.19139e-07	9.54366e-08	7.97012e-08	3.63959e-08	1.0548e-07	1.01822e-07	1.05671e-07	1.37595e-07	1.13962e-07	1.00098e-07	1.61619e-07	8.89798e-08	1.63355e-07	1.11239e-07	1.69864e-07	1.20428e-07	1.26203e-07	7.97174e-08	8.21759e-08	1.33454e-07	1.43033e-07	1.03242e-07	8.31897e-08	1.02514e-07	1.30614e-07	1.98922e-07	1.70513e-07	1.17977e-07	1.68916e-07	1.25407e-07	1.09946e-07	1.29556e-07	1.72969e-07	1.08196e-07	2.0415e-07	2.18173e-07	1.76225e-07
-4.07121e-08	1.85449e-08	-9.19054e-09	-1.23332e-08	7.41934e-08	1.74697e-07	1.51647e-07	1.47773e-07	1.76306e-07	8.90379e-08	1.05729e-07	8.57799e-08	8.49124e-08	1.34848e-07	9.77597e-08	7.54098e-08	4.04561e-08	1.05888e-07	1.02889e-07	1.0977e-07	1.37517e-07	1.18052e-07	9.96117e-08	1.59873e-07	9.36997e-08	1.66198e-07	1.13876e-07	1.65112e-07	1.10372e-07	1.31257e-07	7.5423e-08	9.45663e-08	1.2621e-07	1.36121e-07	1.07769e-07	8.78376e-08	1.08442e-07	1.31589e-07	2.09429e-07	1.7551e-07	1.15265e-07	1.65389e-07	1.08768e-07	1.22776e-07	1.28613e-07	1.7059e-07	1.05756e-07	1.87139e-07	2.16425e-07	1.70135e-07
-4.90902e-08	1.85485e-08	-3.46997e-09	-1.1126e-08	7.1381e-08	1.72305e-07	1.52948e-07	1.51396e-07	1.81274e-07	8.07427e-08	1.08288e-07	7.76306e-08	8.26586e-08	1.45556e-07	9.71097e-08	7.02511e-08	4.48749e-08	1.05651e-07	1.01977e-07	1.14713e-07	1.35143e-07	1.21708e-07	1.01058e-07	1.61414e-07	9.89473e-08	1.64728e-07	1.10101e-07	1.59605e-07	9.72636e-08	1.32233e-07	7.16931e-08	1.08508e-07	1.20652e-07	1.27836e-07	1.09576e-07	9.06562e-08	1.16559e-07	1.33282e-07	2.16958e-07	1.78658e-07	1.1432e-07	1.62328e-07	9.4443e-08	1.36823e-07	1.2913e-07	1.70091e-07	1.05778e-07	1.70016e-07	2.12647e-07	1.64616e-07
-5.50446e-08	1.70475e-08	1.82775e-09	-1.00897e-08	6.69023e-08	1.72874e-07	1.55577e-07	1.57425e-07	1.83369e-07	7.63817e-08	1.12701e-07	7.09002e-08	8.25925e-08	1.49968e-07	9.40245e-08	6.52237e-08	4.96348e-08	1.05108e-07	9.89442e-08	1.19857e-07	1.3113e-07	1.23878e-07	1.04496e-07	1.65723e-07	1.03415e-07	1.59117e-07	1.00485e-07	1.53058e-07	8.44478e-08	1.27897e-07	6.82053e-08	1.21914e-07	1.17002e-07	1.1943e-07	1.0876e-07	9.22836e-08	1.26153e-07	1.36529e-07	2.19775e-07	1.79364e-07	1.15243e-07	1.59424e-07	8.34458e-08	1.50223e-07	1.30697e-07	1.71532e-07	1.09647e-07	1.54579e-07	2.06288e-07	1.61196e-07
-5.80227e-08	1.49018e-08	6.65753e-09	-1.00576e-08	6.17022e-08	1.76354e-07	1.5948e-07	1.64238e-07	1.82494e-07	7.61182e-08	1.18957e-07	6.57443e-08	8.54391e-08	1.48268e-07	8.94765e-08	6.11974e-08	5.4664e-08	1.04719e-07	9.3894e-08	1.23903e-07	1.2664e-07	1.23475e-07	1.09387e-07	1.71121e-07	1.05977e-07	1.50838e-07	8.72386e-08	1.45407e-07	7.55401e-08	1.18309e-07	6.45084e-08	1.3247e-07	1.15472e-07	1.11934e-07	1.05662e-07	9.36786e-08	1.36033e-07	1.4171e-07	2.16884e-07	1.7789e-07	1.17828e-07	1.56499e-07	7.61687e-08	1.61186e-07	1.32736e-07	1.74419e-07	1.18004e-07	1.42191e-07	1.97735e-07	1.61296e-07
-5.79656e-08	1.28812e-08	1.06899e-08	-1.15141e-08	5.61043e-08	1.81588e-07	1.63588e-07	1.69881e-07	1.79221e-07	7.96648e-08	1.26285e-07	6.22849e-08	9.15631e-08	1.4184e-07	8.44009e-08	5.85276e-08	5.97374e-08	1.04739e-07	8.70777e-08	1.25203e-07	1.22774e-07	1.19821e-07	1.14765e-07	1.75441e-07	1.062e-07	1.42102e-07	7.34105e-08	1.37046e-07	7.2812e-08	1.04929e-07	6.04344e-08	1.38394e-07	1.16386e-07	1.05718e-07	1.00607e-07	9.54628e-08	1.44666e-07	1.48462e-07	2.08182e-07	1.75244e-07	1.21786e-07	1.53768e-07	7.27206e-08	1.68517e-07	1.34771e-07	1.77901e-07	1.3031e-07	1.33463e-07	1.8833e-07	1.65699e-07
-5.52732e-08	1.12393e-08	1.33466e-08	-1.44186e-08	4.96603e-08	1.86701e-07	1.66322e-07	1.72682e-07	1.74468e-07	8.64822e-08	1.33391e-07	6.0618e-08	1.00497e-07	1.32723e-07	7.95067e-08	5.69708e-08	6.44759e-08	1.04927e-07	7.89654e-08	1.2246e-07	1.20148e-07	1.13095e-07	1.19602e-07	1.77001e-07	1.04476e-07	1.35067e-07	6.19098e-08	1.28804e-07	7.62493e-08	9.02205e-08	5.63517e-08	1.39061e-07	1.1988e-07	1.00478e-07	9.40027e-08	9.75452e-08	1.50318e-07	1.55744e-07	1.9444e-07	1.72723e-07	1.2691e-07	1.51785e-07	7.31797e-08	1.71853e-07	1.36616e-07	1.81109e-07	1.44818e-07	1.28215e-07	1.79885e-07	1.74227e-07
-5.06969e-08	9.70083e-09	1.40665e-08	-1.82612e-08	4.163e-08	1.89752e-07	1.66477e-07	1.71795e-07	1.69132e-07	9.58273e-08	1.38924e-07	6.07136e-08	1.10671e-07	1.2294e-07	7.53217e-08	5.59318e-08	6.84554e-08	1.04463e-07	7.04426e-08	1.15469e-07	1.18821e-07	1.04513e-07	1.2314e-07	1.75413e-07	1.01744e-07	1.31174e-07	5.46137e-08	1.21644e-07	8.37472e-08	7.6849e-08	5.31181e-08	1.35222e-07	1.25422e-07	9.5613e-08	8.66119e-08	9.9204e-08	1.51292e-07	1.6214e-07	1.77135e-07	1.71348e-07	1.33056e-07	1.51113e-07	7.762e-08	1.71592e-07	1.38489e-07	1.83504e-07	1.59017e-07	1.25741e-07	1.73968e-07	1.85778e-07
-4.51782e-08	7.87621e-09	1.25906e-08	-2.22161e-08	3.17407e-08	1.89348e-07	1.63923e-07	1.67457e-07	1.63914e-07	1.06749e-07	1.41941e-07	6.23296e-08	1.19677e-07	1.13944e-07	7.22556e-08	5.48777e-08	7.13555e-08	1.02177e-07	6.29457e-08	1.05437e-07	1.18548e-07	9.6104e-08	1.25072e-07	1.71773e-07	9.89582e-08	1.30809e-07	5.18462e-08	1.16229e-07	9.22639e-08	6.68479e-08	5.17527e-08	1.2875e-07	1.3158e-07	9.07727e-08	7.96519e-08	9.95414e-08	1.46331e-07	1.66252e-07	1.58195e-07	1.71439e-07	1.39924e-07	1.51888e-07	8.59277e-08	1.68624e-07	1.41039e-07	1.85077e-07	1.70393e-07	1.25225e-07	1.714e-07	1.98654e-07
-3.96646e-08	5.79228e-09	9.04098e-09	-2.52626e-08	2.07088e-08	1.8507e-07	1.59711e-07	1.6086e-07	1.59407e-07	1.18178e-07	1.42201e-07	6.50221e-08	1.25063e-07	1.06368e-07	7.05313e-08	5.36424e-08	7.30326e-08	9.70541e-08	5.83287e-08	9.46547e-08	1.19126e-07	9.00892e-08	1.25506e-07	1.68091e-07	9.66213e-08	1.33329e-07	5.24178e-08	1.12553e-07	9.92631e-08	6.10951e-08	5.29901e-08	1.22049e-07	1.36318e-07	8.62232e-08	7.45396e-08	9.80566e-08	1.35126e-07	1.67074e-07	1.39648e-07	1.7251e-07	1.46773e-07	1.5353e-07	9.7562e-08	1.64053e-07	1.45166e-07	1.8627e-07	1.77213e-07	1.26083e-07	1.72162e-07	2.10966e-07
-3.49403e-08	4.11783e-09	3.73457e-09	-2.62754e-08	1.01846e-08	1.77641e-07	1.55555e-07	1.53665e-07	1.56272e-07	1.29156e-07	1.40211e-07	6.82364e-08	1.25273e-07	1.00115e-07	7.00356e-08	5.24077e-08	7.34328e-08	8.88354e-08	5.83927e-08	8.56517e-08	1.20585e-07	8.81343e-08	1.24842e-07	1.66201e-07	9.4609e-08	1.37365e-07	5.4229e-08	1.09816e-07	1.03704e-07	5.92763e-08	5.69318e-08	1.17398e-07	1.37749e-07	8.28233e-08	7.24028e-08	9.50437e-08	1.18661e-07	1.64301e-07	1.2325e-07	1.73488e-07	1.52319e-07	1.54787e-07	1.11433e-07	1.58956e-07	1.51599e-07	1.87635e-07	1.78976e-07	1.28056e-07	1.75697e-07	2.20955e-07
-3.15021e-08	3.87694e-09	-3.10322e-09	-2.42039e-08	2.14556e-09	1.68821e-07	1.53082e-07	1.47401e-07	1.55213e-07	1.39081e-07	1.37022e-07	7.14153e-08	1.20219e-07	9.46166e-08	7.02704e-08	5.13927e-08	7.23782e-08	7.83917e-08	6.42074e-08	8.02901e-08	1.23134e-07	9.07748e-08	1.23665e-07	1.66726e-07	9.23437e-08	1.41263e-07	5.52e-08	1.06655e-07	1.06183e-07	6.02619e-08	6.29588e-08	1.16441e-07	1.35018e-07	8.15972e-08	7.36855e-08	9.16151e-08	9.9176e-08	1.58494e-07	1.10154e-07	1.73158e-07	1.55011e-07	1.5417e-07	1.25969e-07	1.54201e-07	1.60326e-07	1.89443e-07	1.76357e-07	1.31026e-07	1.81325e-07	2.27244e-07
-2.95008e-08	5.82601e-09	-1.14573e-08	-1.84227e-08	-1.93677e-09	1.60955e-07	1.53236e-07	1.43059e-07	1.56672e-07	1.47818e-07	1.33835e-07	7.40784e-08	1.11166e-07	8.91022e-08	7.05263e-08	5.05374e-08	6.93989e-08	6.76502e-08	7.55091e-08	7.9248e-08	1.26952e-07	9.72699e-08	1.2266e-07	1.68649e-07	8.92117e-08	1.43574e-07	5.41295e-08	1.01716e-07	1.08303e-07	6.26701e-08	6.99502e-08	1.19914e-07	1.28812e-07	8.31577e-08	7.81085e-08	8.93111e-08	7.96801e-08	1.50958e-07	1.00746e-07	1.70685e-07	1.53627e-07	1.50614e-07	1.39324e-07	1.5031e-07	1.70199e-07	1.91493e-07	1.70705e-07	1.34727e-07	1.88509e-07	2.29081e-07
-2.87603e-08	9.92558e-09	-2.1331e-08	-9.15127e-09	-1.7356e-09	1.56221e-07	1.56114e-07	1.41088e-07	1.60462e-07	1.55564e-07	1.31564e-07	7.58714e-08	1.00067e-07	8.2806e-08	7.02327e-08	4.95009e-08	6.38199e-08	5.90379e-08	9.04734e-08	8.20717e-08	1.31963e-07	1.05935e-07	1.22476e-07	1.69765e-07	8.50138e-08	1.43457e-07	5.11067e-08	9.43714e-08	1.1171e-07	6.5377e-08	7.67049e-08	1.27606e-07	1.21207e-07	8.73487e-08	8.49859e-08	8.94494e-08	6.32396e-08	1.43333e-07	9.46898e-08	1.66004e-07	1.47899e-07	1.44035e-07	1.49647e-07	1.4746e-07	1.79003e-07	1.93268e-07	1.63386e-07	1.38577e-07	1.96825e-07	2.26574e-07
-2.88808e-08	1.52689e-08	-3.2368e-08	2.31734e-09	1.79757e-09	1.55797e-07	1.6117e-07	1.41701e-07	1.65669e-07	1.62524e-07	1.30515e-07	7.66202e-08	8.8816e-08	7.51776e-08	6.9285e-08	4.80375e-08	5.51767e-08	5.46837e-08	1.06028e-07	8.76278e-08	1.37722e-07	1.1478e-07	1.23477e-07	1.67764e-07	8.02391e-08	1.40841e-07	4.7316e-08	8.52462e-08	1.17238e-07	6.78203e-08	8.23534e-08	1.38481e-07	1.14832e-07	9.33432e-08	9.36429e-08	9.25128e-08	5.23484e-08	1.37029e-07	9.11863e-08	1.59915e-07	1.38797e-07	1.35464e-07	1.55383e-07	1.45612e-07	1.84108e-07	1.94299e-07	1.55318e-07	1.41812e-07	2.05744e-07	2.20749e-07
-2.94119e-08	2.05024e-08	-4.36082e-08	1.38167e-08	6.88072e-09	1.59337e-07	1.6758e-07	1.45153e-07	1.70977e-07	1.6854e-07	1.30355e-07	7.64258e-08	7.88427e-08	6.61539e-08	6.8137e-08	4.64607e-08	4.37873e-08	5.57485e-08	1.18656e-07	9.46038e-08	1.43447e-07	1.22148e-07	1.25493e-07	1.61402e-07	7.60277e-08	1.36267e-07	4.43794e-08	7.6196e-08	1.24513e-07	7.00482e-08	8.65484e-08	1.50897e-07	1.11709e-07	1.00126e-07	1.03633e-07	9.78849e-08	4.85746e-08	1.32826e-07	8.93282e-08	1.53803e-07	1.28306e-07	1.26641e-07	1.55658e-07	1.44714e-07	1.83487e-07	1.94453e-07	1.46906e-07	1.43882e-07	2.14437e-07	2.13299e-07
-3.00477e-08	2.4446e-08	-5.36399e-08	2.29432e-08	1.17274e-08	1.65093e-07	1.74534e-07	1.51683e-07	1.75223e-07	1.72899e-07	1.30361e-07	7.57913e-08	7.11654e-08	5.63999e-08	6.75721e-08	4.5781e-08	3.11307e-08	6.21582e-08	1.25421e-07	1.01799e-07	1.48193e-07	1.27067e-07	1.27767e-07	1.51137e-07	7.38195e-08	1.30459e-07	4.36e-08	6.96539e-08	1.32079e-07	7.25481e-08	8.93437e-08	1.62901e-07	1.12363e-07	1.07014e-07	1.14625e-07	1.04084e-07	5.24559e-08	1.30839e-07	8.8419e-08	1.49077e-07	1.18812e-07	1.19302e-07	1.50708e-07	1.44818e-07	1.76657e-07	1.93939e-07	1.38342e-07	1.44853e-07	2.21807e-07	2.06042e-07
-3.07592e-08	2.65286e-08	-6.11196e-08	2.78721e-08	1.53431e-08	1.70696e-07	1.81333e-07	1.61095e-07	1.77834e-07	1.74467e-07	1.29779e-07	7.56893e-08	6.66396e-08	4.73137e-08	6.82555e-08	4.73299e-08	1.97267e-08	7.27707e-08	1.24862e-07	1.08185e-07	1.51116e-07	1.29244e-07	1.29244e-07	1.38927e-07	7.48206e-08	1.23887e-07	4.54808e-08	6.76024e-08	1.37978e-07	7.59339e-08	9.08818e-08	1.72567e-07	1.15676e-07	1.13847e-07	1.26083e-07	1.09385e-07	6.35095e-08	1.30859e-07	8.8132e-08	1.4658e-07	1.1241e-07	1.14541e-07	1.42195e-07	1.46009e-07	1.65088e-07	1.9306e-07	1.30031e-07	1.45496e-07	2.26759e-07	2.00292e-07
-3.17732e-08	2.68323e-08	-6.53345e-08	2.79849e-08	1.78735e-08	1.74223e-07	1.87366e-07	1.72282e-07	1.78881e-07	1.72194e-07	1.28098e-07	7.74317e-08	6.60074e-08	4.06619e-08	7.03137e-08	5.2083e-08	1.24792e-08	8.57903e-08	1.17408e-07	1.12897e-07	1.51752e-07	1.28853e-07	1.29096e-07	1.27335e-07	7.94916e-08	1.16596e-07	4.96931e-08	7.0693e-08	1.40535e-07	8.0606e-08	9.1152e-08	1.78362e-07	1.19585e-07	1.20718e-07	1.37036e-07	1.1252e-07	8.02819e-08	1.32778e-07	8.84387e-08	1.46276e-07	1.10419e-07	1.1257e-07	1.33092e-07	1.48198e-07	1.51815e-07	1.9194e-07	1.22807e-07	1.46898e-07	2.28498e-07	1.96449e-07
-3.33614e-08	2.58129e-08	-6.64247e-08	2.40493e-08	2.03257e-08	1.74991e-07	1.92063e-07	1.83116e-07	1.7881e-07	1.65748e-07	1.25148e-07	8.22641e-08	6.95655e-08	3.79297e-08	7.32014e-08	6.0116e-08	1.17492e-08	9.9201e-08	1.05197e-07	1.15313e-07	1.50206e-07	1.26334e-07	1.27217e-07	1.18436e-07	8.72604e-08	1.08438e-07	5.53997e-08	7.79761e-08	1.39026e-07	8.65071e-08	9.00398e-08	1.79448e-07	1.22191e-07	1.2745e-07	1.46161e-07	1.13103e-07	1.00491e-07	1.36798e-07	8.93365e-08	1.47366e-07	1.13225e-07	1.12925e-07	1.26962e-07	1.50948e-07	1.40383e-07	1.90447e-07	1.17805e-07	1.49771e-07	2.26629e-07	1.93995e-07
-3.5525e-08	2.39371e-08	-6.51267e-08	1.7915e-08	2.38537e-08	1.73676e-07	1.94947e-07	1.9096e-07	1.78086e-07	1.55926e-07	1.21069e-07	9.08054e-08	7.66431e-08	3.9672e-08	7.59592e-08	7.05108e-08	1.85746e-08	1.11092e-07	9.13619e-08	1.15229e-07	1.47156e-07	1.22338e-07	1.24362e-07	1.13077e-07	9.65793e-08	9.95281e-08	6.16709e-08	8.73669e-08	1.3392e-07	9.30755e-08	8.76467e-08	1.75794e-07	1.22612e-07	1.33203e-07	1.52208e-07	1.11593e-07	1.21357e-07	1.43257e-07	9.05261e-08	1.48752e-07	1.20379e-07	1.1491e-07	1.26759e-07	1.53524e-07	1.33608e-07	1.88372e-07	1.1607e-07	1.53877e-07	2.21007e-07	1.91886e-07
-3.77753e-08	2.14439e-08	-6.22452e-08	1.18725e-08	2.90561e-08	1.7175e-07	1.95793e-07	1.93635e-07	1.76971e-07	1.44518e-07	1.16239e-07	1.02636e-07	8.53315e-08	4.51728e-08	7.77259e-08	8.16975e-08	3.2372e-08	1.19892e-07	7.90717e-08	1.12987e-07	1.43638e-07	1.17712e-07	1.21865e-07	1.10825e-07	1.05336e-07	9.05744e-08	6.77471e-08	9.65683e-08	1.26566e-07	9.94151e-08	8.46095e-08	1.68024e-07	1.21113e-07	1.36538e-07	1.54566e-07	1.08868e-07	1.40109e-07	1.522e-07	9.12696e-08	1.49562e-07	1.30827e-07	1.17984e-07	1.33628e-07	1.55205e-07	1.32693e-07	1.85721e-07	1.18173e-07	1.57977e-07	2.11538e-07	1.89107e-07
-3.92194e-08	1.83027e-08	-5.82368e-08	7.89756e-09	3.56935e-08	1.70625e-07	1.94766e-07	1.90377e-07	1.75477e-07	1.33619e-07	1.11187e-07	1.1632e-07	9.28319e-08	5.25676e-08	7.81879e-08	9.19747e-08	5.12116e-08	1.24572e-07	7.06624e-08	1.09417e-07	1.40652e-07	1.13347e-07	1.21071e-07	1.10531e-07	1.11502e-07	8.28201e-08	7.30581e-08	1.0395e-07	1.18485e-07	1.04602e-07	8.20979e-08	1.57066e-07	1.18533e-07	1.35965e-07	1.5363e-07	1.05667e-07	1.54565e-07	1.63019e-07	9.05993e-08	1.49468e-07	1.43134e-07	1.21905e-07	1.46332e-07	1.55675e-07	1.37057e-07	1.82938e-07	1.24077e-07	1.60394e-07	1.98203e-07	1.85157e-07
-3.89959e-08	1.43282e-08	-5.31565e-08	7.0043e-09	4.29201e-08	1.70985e-07	1.92403e-07	1.82264e-07	1.73405e-07	1.24731e-07	1.06425e-07	1.29897e-07	9.64178e-08	5.93706e-08	7.76756e-08	9.99497e-08	7.24919e-08	1.24842e-07	6.71279e-08	1.05534e-07	1.38749e-07	1.09856e-07	1.22798e-07	1.11094e-07	1.13795e-07	7.7565e-08	7.70793e-08	1.0896e-07	1.1066e-07	1.0799e-07	8.13955e-08	1.43846e-07	1.1552e-07	1.30734e-07	1.50745e-07	1.0222e-07	1.63572e-07	1.74402e-07	8.78446e-08	1.48667e-07	1.55674e-07	1.26647e-07	1.61661e-07	1.55216e-07	1.44803e-07	1.80878e-07	1.33296e-07	1.59882e-07	1.81365e-07	1.80251e-07
-3.68466e-08	9.38095e-09	-4.69166e-08	8.91991e-09	4.97838e-08	1.72593e-07	1.89386e-07	1.71854e-07	1.70426e-07	1.18187e-07	1.0226e-07	1.41571e-07	9.45862e-08	6.32023e-08	7.68572e-08	1.04801e-07	9.36858e-08	1.21276e-07	6.80967e-08	1.0214e-07	1.37763e-07	1.07258e-07	1.27028e-07	1.11938e-07	1.1212e-07	7.55396e-08	7.91928e-08	1.11947e-07	1.03259e-07	1.09398e-07	8.3286e-08	1.29245e-07	1.12131e-07	1.21446e-07	1.47735e-07	9.82442e-08	1.67197e-07	1.84632e-07	8.31971e-08	1.47637e-07	1.66815e-07	1.32186e-07	1.75691e-07	1.5453e-07	1.53515e-07	1.80502e-07	1.45127e-07	1.56311e-07	1.62148e-07	1.75226e-07
-3.34518e-08	3.59793e-09	-3.95839e-08	1.22402e-08	5.562e-08	1.7453e-07	1.86202e-07	1.62195e-07	1.66207e-07	1.13211e-07	9.87074e-08	1.50198e-07	8.77883e-08	6.24744e-08	7.62717e-08	1.06391e-07	1.12842e-07	1.1527e-07	7.22351e-08	9.95082e-08	1.36866e-07	1.04994e-07	1.32918e-07	1.12935e-07	1.07592e-07	7.64748e-08	7.86956e-08	1.13595e-07	9.59394e-08	1.09147e-07	8.76159e-08	1.14345e-07	1.08034e-07	1.10128e-07	1.46233e-07	9.32561e-08	1.66622e-07	1.92072e-07	7.79357e-08	1.46905e-07	1.75167e-07	1.38311e-07	1.85328e-07	1.5424e-07	1.60986e-07	1.82403e-07	1.58748e-07	1.50839e-07	1.42539e-07	1.71217e-07
-3.02498e-08	-2.43371e-09	-3.1464e-08	1.50832e-08	6.01237e-08	1.75628e-07	1.82908e-07	1.55653e-07	1.60641e-07	1.08565e-07	9.56248e-08	1.55364e-07	7.83092e-08	5.68314e-08	7.60585e-08	1.05255e-07	1.28698e-07	1.08744e-07	7.78745e-08	9.73658e-08	1.34936e-07	1.02354e-07	1.39055e-07	1.13941e-07	1.02158e-07	7.90799e-08	7.4993e-08	1.14366e-07	8.85219e-08	1.07939e-07	9.32862e-08	1.00701e-07	1.0307e-07	9.96781e-08	1.47129e-07	8.69835e-08	1.63741e-07	1.9559e-07	7.40906e-08	1.46924e-07	1.79873e-07	1.44522e-07	1.8941e-07	1.54396e-07	1.65703e-07	1.86371e-07	1.73104e-07	1.4553e-07	1.25052e-07	1.69216e-07
-2.87846e-08	-7.67879e-09	-2.29421e-08	1.6016e-08	6.3161e-08	1.74868e-07	1.79182e-07	1.53096e-07	1.54097e-07	1.03384e-07	9.30051e-08	1.57128e-07	6.93007e-08	4.722e-08	7.60811e-08	1.02428e-07	1.40486e-07	1.0363e-07	8.36011e-08	9.52052e-08	1.31093e-07	9.91063e-08	1.43852e-07	1.14367e-07	9.79558e-08	8.14202e-08	6.79093e-08	1.14253e-07	8.15514e-08	1.06616e-07	9.86523e-08	9.02763e-08	9.77014e-08	9.29345e-08	1.50343e-07	7.96247e-08	1.60567e-07	1.94762e-07	7.36552e-08	1.48062e-07	1.80859e-07	1.50061e-07	1.8893e-07	1.54308e-07	1.67054e-07	1.91256e-07	1.86747e-07	1.42618e-07	1.12076e-07	1.69659e-07
-2.99482e-08	-1.09257e-08	-1.42664e-08	1.48263e-08	6.45724e-08	1.71664e-07	1.74667e-07	1.53694e-07	1.47505e-07	9.77383e-08	9.11478e-08	1.55671e-07	6.34242e-08	3.55687e-08	7.63239e-08	9.91001e-08	1.47668e-07	1.01282e-07	8.85915e-08	9.27755e-08	1.25141e-07	9.5873e-08	1.46005e-07	1.13206e-07	9.66399e-08	8.15421e-08	5.7974e-08	1.12938e-07	7.63441e-08	1.05824e-07	1.02111e-07	8.48795e-08	9.29984e-08	9.17686e-08	1.54942e-07	7.18594e-08	1.58572e-07	1.89857e-07	7.77522e-08	1.50544e-07	1.78878e-07	1.54051e-07	1.86393e-07	1.52847e-07	1.65319e-07	1.95262e-07	1.97915e-07	1.43696e-07	1.05239e-07	1.72174e-07
-3.35618e-08	-1.12803e-08	-5.49625e-09	1.27174e-08	6.41932e-08	1.66031e-07	1.69435e-07	1.55373e-07	1.42155e-07	9.26848e-08	9.04799e-08	1.51084e-07	6.17747e-08	2.41805e-08	7.72116e-08	9.62025e-08	1.4983e-07	1.02055e-07	9.2609e-08	9.04475e-08	1.17653e-07	9.39587e-08	1.44905e-07	1.09523e-07	9.88803e-08	7.81451e-08	4.65333e-08	1.10143e-07	7.44432e-08	1.05698e-07	1.02629e-07	8.53519e-08	9.01929e-08	9.65802e-08	1.59498e-07	6.46875e-08	1.58211e-07	1.81678e-07	8.6196e-08	1.54307e-07	1.75268e-07	1.55728e-07	1.84704e-07	1.49054e-07	1.61499e-07	1.96604e-07	2.04934e-07	1.49085e-07	1.05056e-07	1.75595e-07
-3.85153e-08	-8.66174e-09	3.32154e-09	1.17837e-08	6.21028e-08	1.58631e-07	1.64253e-07	1.55672e-07	1.39248e-07	8.98509e-08	9.10741e-08	1.43378e-07	6.36174e-08	1.50538e-08	7.95466e-08	9.41225e-08	1.46793e-07	1.05247e-07	9.5734e-08	8.91893e-08	1.09671e-07	9.46877e-08	1.40862e-07	1.03096e-07	1.04155e-07	7.11136e-08	3.55837e-08	1.05924e-07	7.67955e-08	1.05749e-07	1.00044e-07	9.09869e-08	9.01205e-08	1.06282e-07	1.6255e-07	5.92398e-08	1.5885e-07	1.71334e-07	9.76477e-08	1.58845e-07	1.71502e-07	1.54697e-07	1.86074e-07	1.42721e-07	1.57004e-07	1.94256e-07	2.06805e-07	1.57629e-07	1.10944e-07	1.78309e-07
-4.33333e-08	-4.01205e-09	1.19093e-08	1.40108e-08	5.88976e-08	1.50631e-07	1.60445e-07	1.52694e-07	1.39445e-07	9.08115e-08	9.22213e-08	1.3268e-07	6.70465e-08	9.37994e-09	8.40414e-08	9.27054e-08	1.38845e-07	1.09463e-07	9.80114e-08	9.01155e-08	1.02185e-07	9.86553e-08	1.35061e-07	9.47297e-08	1.10908e-07	6.1721e-08	2.73388e-08	1.00686e-07	8.3127e-08	1.05098e-07	9.50943e-08	9.96101e-08	9.29022e-08	1.18643e-07	1.63043e-07	5.66263e-08	1.5919e-07	1.59983e-07	1.10214e-07	1.6321e-07	1.68717e-07	1.51128e-07	1.91308e-07	1.34602e-07	1.53259e-07	1.88421e-07	2.03656e-07	1.67077e-07	1.21512e-07	1.78825e-07
-4.6816e-08	9.54916e-10	1.96941e-08	2.03027e-08	5.57086e-08	1.4336e-07	1.59358e-07	1.45801e-07	1.42636e-07	9.65183e-08	9.24627e-08	1.19538e-07	7.01863e-08	7.39535e-09	9.07456e-08	9.15294e-08	1.26901e-07	1.13214e-07	9.92138e-08	9.38655e-08	9.56933e-08	1.05318e-07	1.2919e-07	8.6027e-08	1.17063e-07	5.23665e-08	2.36614e-08	9.49933e-08	9.1879e-08	1.03032e-07	8.91924e-08	1.08351e-07	9.80059e-08	1.30814e-07	1.60669e-07	5.77935e-08	1.58e-07	1.48585e-07	1.22128e-07	1.66301e-07	1.67418e-07	1.45795e-07	1.99609e-07	1.26164e-07	1.51329e-07	1.80518e-07	1.9679e-07	1.74964e-07	1.34948e-07	1.76359e-07
-4.84277e-08	4.38852e-09	2.6039e-08	2.99889e-08	5.38334e-08	1.37911e-07	1.61711e-07	1.35829e-07	1.4801e-07	1.06944e-07	9.01925e-08	1.05208e-07	7.22668e-08	8.61092e-09	9.87748e-08	9.02655e-08	1.12468e-07	1.15465e-07	9.88197e-08	1.00189e-07	9.00982e-08	1.13097e-07	1.24875e-07	7.87288e-08	1.20771e-07	4.58373e-08	2.55783e-08	8.93827e-08	1.00745e-07	9.95947e-08	8.40113e-08	1.1473e-07	1.0457e-07	1.3995e-07	1.55994e-07	6.33421e-08	1.5478e-07	1.3772e-07	1.32207e-07	1.67341e-07	1.67465e-07	1.39926e-07	2.08903e-07	1.19043e-07	1.5167e-07	1.72653e-07	1.88259e-07	1.79613e-07	1.4939e-07	1.71149e-07
-4.83103e-08	5.02154e-09	3.06258e-08	4.09908e-08	5.41295e-08	1.34854e-07	1.67207e-07	1.24705e-07	1.54318e-07	1.20988e-07	8.45353e-08	9.17225e-08	7.39908e-08	1.22732e-08	1.06567e-07	8.89075e-08	9.74097e-08	1.15839e-07	9.61738e-08	1.07993e-07	8.49667e-08	1.19863e-07	1.23117e-07	7.40017e-08	1.21115e-07	4.43024e-08	3.30561e-08	8.43766e-08	1.07543e-07	9.58507e-08	8.10087e-08	1.17537e-07	1.11759e-07	1.43933e-07	1.50312e-07	7.3331e-08	1.50028e-07	1.27629e-07	1.3997e-07	1.66299e-07	1.68258e-07	1.34911e-07	2.16569e-07	1.145e-07	1.54072e-07	1.6683e-07	1.8015e-07	1.80734e-07	1.63173e-07	1.64372e-07
-4.70072e-08	2.624e-09	3.36804e-08	5.05125e-08	5.65245e-08	1.34227e-07	1.74642e-07	1.14688e-07	1.60207e-07	1.36644e-07	7.59859e-08	8.15762e-08	7.70246e-08	1.78071e-08	1.12545e-07	8.7763e-08	8.35986e-08	1.14441e-07	9.0717e-08	1.15795e-07	7.99744e-08	1.23547e-07	1.23976e-07	7.20136e-08	1.18434e-07	4.84231e-08	4.50778e-08	8.06843e-08	1.11003e-07	9.35877e-08	8.10212e-08	1.17122e-07	1.18959e-07	1.42065e-07	1.45271e-07	8.71541e-08	1.45022e-07	1.18481e-07	1.45506e-07	1.63985e-07	1.69017e-07	1.31963e-07	2.2036e-07	1.13146e-07	1.57821e-07	1.64241e-07	1.73872e-07	1.79262e-07	1.74916e-07	1.57715e-07
-4.50902e-08	-2.0026e-09	3.58208e-08	5.59477e-08	5.99723e-08	1.35731e-07	1.8242e-07	1.07601e-07	1.64548e-07	1.51402e-07	6.64316e-08	7.7022e-08	8.29543e-08	2.50051e-08	1.15789e-07	8.72608e-08	7.25885e-08	1.11467e-07	8.22062e-08	1.22303e-07	7.52403e-08	1.22698e-07	1.26621e-07	7.19716e-08	1.14102e-07	5.69769e-08	5.9924e-08	7.93459e-08	1.11141e-07	9.45485e-08	8.40498e-08	1.15075e-07	1.25764e-07	1.35476e-07	1.42394e-07	1.03559e-07	1.41283e-07	1.10751e-07	1.49245e-07	1.61695e-07	1.69028e-07	1.3184e-07	2.19209e-07	1.14968e-07	1.61977e-07	1.64925e-07	1.69774e-07	1.76561e-07	1.83484e-07	1.52824e-07
-4.28661e-08	-7.42238e-09	3.7601e-08	5.56861e-08	6.29205e-08	1.38949e-07	1.89163e-07	1.04438e-07	1.6672e-07	1.62843e-07	5.85344e-08	7.92412e-08	9.23359e-08	3.38682e-08	1.16349e-07	8.77163e-08	6.54046e-08	1.06877e-07	7.09287e-08	1.26814e-07	7.13532e-08	1.16912e-07	1.2969e-07	7.25754e-08	1.09884e-07	6.72117e-08	7.55246e-08	8.15437e-08	1.09065e-07	9.95845e-08	8.93015e-08	1.13509e-07	1.31811e-07	1.2691e-07	1.42678e-07	1.20812e-07	1.40016e-07	1.05408e-07	1.51714e-07	1.60569e-07	1.67799e-07	1.34681e-07	2.13584e-07	1.19525e-07	1.65685e-07	1.67922e-07	1.67249e-07	1.73498e-07	1.88003e-07	1.50824e-07
-4.02727e-08	-1.20979e-08	3.90848e-08	4.95843e-08	6.40221e-08	1.43417e-07	1.94063e-07	1.0546e-07	1.66759e-07	1.69295e-07	5.47735e-08	8.77996e-08	1.04368e-07	4.42099e-08	1.15051e-07	8.91902e-08	6.24757e-08	1.00376e-07	5.79188e-08	1.29258e-07	6.91119e-08	1.07099e-07	1.31777e-07	7.26756e-08	1.07243e-07	7.58377e-08	8.98152e-08	8.80373e-08	1.06354e-07	1.08179e-07	9.54815e-08	1.14271e-07	1.36613e-07	1.19791e-07	1.46378e-07	1.36989e-07	1.41725e-07	1.03694e-07	1.53372e-07	1.61006e-07	1.65146e-07	1.39983e-07	2.05233e-07	1.26114e-07	1.68356e-07	1.71776e-07	1.65263e-07	1.69979e-07	1.88052e-07	1.52027e-07
-3.69788e-08	-1.48022e-08	3.97835e-08	3.89727e-08	6.26718e-08	1.48528e-07	1.96866e-07	1.10545e-07	1.65282e-07	1.70349e-07	5.65655e-08	1.00684e-07	1.17308e-07	5.52936e-08	1.13e-07	9.1498e-08	6.3661e-08	9.16864e-08	4.50757e-08	1.29967e-07	6.91786e-08	9.54254e-08	1.31842e-07	7.18433e-08	1.06946e-07	8.02708e-08	1.01098e-07	9.85317e-08	1.04315e-07	1.18591e-07	1.01256e-07	1.18296e-07	1.39504e-07	1.16858e-07	1.52967e-07	1.50329e-07	1.46074e-07	1.06518e-07	1.54506e-07	1.62484e-07	1.61216e-07	1.46716e-07	1.96433e-07	1.338e-07	1.69708e-07	1.75153e-07	1.62973e-07	1.65198e-07	1.84015e-07	1.55853e-07
-3.26282e-08	-1.48066e-08	3.90197e-08	2.619e-08	5.90807e-08	1.53458e-07	1.97629e-07	1.19422e-07	1.63168e-07	1.67e-07	6.37903e-08	1.14899e-07	1.2931e-07	6.57744e-08	1.11082e-07	9.43456e-08	6.82928e-08	8.09421e-08	3.49724e-08	1.29312e-07	7.18616e-08	8.48257e-08	1.2941e-07	7.0579e-08	1.09072e-07	7.96146e-08	1.08383e-07	1.11446e-07	1.03501e-07	1.28516e-07	1.05735e-07	1.25245e-07	1.39785e-07	1.18978e-07	1.61254e-07	1.59612e-07	1.51987e-07	1.13792e-07	1.55224e-07	1.63851e-07	1.56473e-07	1.53563e-07	1.89101e-07	1.41388e-07	1.69702e-07	1.77297e-07	1.60084e-07	1.58396e-07	1.77357e-07	1.61e-07
-2.7113e-08	-1.19061e-08	3.64566e-08	1.37965e-08	5.39295e-08	1.57275e-07	1.96496e-07	1.31598e-07	1.61162e-07	1.6131e-07	7.4862e-08	1.27326e-07	1.39164e-07	7.40448e-08	1.09727e-07	9.75077e-08	7.51929e-08	6.89126e-08	3.0223e-08	1.27414e-07	7.70857e-08	7.80919e-08	1.24569e-07	7.00547e-08	1.13266e-07	7.49656e-08	1.11617e-07	1.24357e-07	1.03764e-07	1.35927e-07	1.08775e-07	1.33504e-07	1.37025e-07	1.24727e-07	1.69627e-07	1.64405e-07	1.57948e-07	1.24131e-07	1.55477e-07	1.63919e-07	1.5161e-07	1.5924e-07	1.84172e-07	1.47459e-07	1.6846e-07	1.78166e-07	1.56758e-07	1.49628e-07	1.70488e-07	1.65854e-07
-2.07538e-08	-6.39097e-09	3.24119e-08	3.75679e-09	4.79015e-08	1.59277e-07	1.93669e-07	1.46062e-07	1.59591e-07	1.55702e-07	8.72868e-08	1.35467e-07	1.46574e-07	7.88383e-08	1.08941e-07	1.00939e-07	8.27223e-08	5.68937e-08	3.25584e-08	1.24074e-07	8.44512e-08	7.68816e-08	1.17869e-07	7.15238e-08	1.18984e-07	6.89252e-08	1.11648e-07	1.34941e-07	1.04757e-07	1.39681e-07	1.10978e-07	1.40597e-07	1.3138e-07	1.30956e-07	1.76399e-07	1.65063e-07	1.62416e-07	1.35138e-07	1.55117e-07	1.62006e-07	1.47405e-07	1.62824e-07	1.81528e-07	1.50584e-07	1.66213e-07	1.78248e-07	1.53235e-07	1.40037e-07	1.6611e-07	1.69072e-07
-1.43123e-08	9.90137e-10	2.77437e-08	-3.06353e-09	4.14129e-08	1.59365e-07	1.89498e-07	1.61106e-07	1.58317e-07	1.52169e-07	9.84752e-08	1.37874e-07	1.51903e-07	7.9776e-08	1.085e-07	1.04745e-07	8.89901e-08	4.63066e-08	4.20474e-08	1.18962e-07	9.3258e-08	8.11112e-08	1.10195e-07	7.57182e-08	1.25601e-07	6.45597e-08	1.09902e-07	1.41885e-07	1.06534e-07	1.39695e-07	1.13353e-07	1.43969e-07	1.23726e-07	1.34111e-07	1.80218e-07	1.62456e-07	1.64251e-07	1.44189e-07	1.53986e-07	1.58169e-07	1.44507e-07	1.64006e-07	1.80397e-07	1.49688e-07	1.63251e-07	1.78153e-07	1.49545e-07	1.31475e-07	1.66246e-07	1.70086e-07
-8.83169e-09	9.12238e-09	2.34004e-08	-6.86758e-09	3.46431e-08	1.58187e-07	1.84522e-07	1.74473e-07	1.56863e-07	1.5175e-07	1.06489e-07	1.34222e-07	1.55644e-07	7.75621e-08	1.08126e-07	1.09002e-07	9.23024e-08	3.82603e-08	5.69247e-08	1.12003e-07	1.02495e-07	8.90788e-08	1.02645e-07	8.25476e-08	1.32419e-07	6.42921e-08	1.07852e-07	1.45249e-07	1.09781e-07	1.3673e-07	1.16808e-07	1.4191e-07	1.15496e-07	1.31661e-07	1.80402e-07	1.57574e-07	1.62969e-07	1.49347e-07	1.52031e-07	1.53088e-07	1.43228e-07	1.63195e-07	1.79963e-07	1.44415e-07	1.59826e-07	1.78241e-07	1.4558e-07	1.25655e-07	1.71436e-07	1.69277e-07
-5.35522e-09	1.67257e-08	1.99471e-08	-8.40698e-09	2.77269e-08	1.56911e-07	1.79358e-07	1.83839e-07	1.54611e-07	1.54416e-07	1.10444e-07	1.25143e-07	1.57926e-07	7.37119e-08	1.07567e-07	1.13539e-07	9.17475e-08	3.33528e-08	7.41777e-08	1.03707e-07	1.10907e-07	9.82596e-08	9.6393e-08	9.12156e-08	1.38694e-07	6.91906e-08	1.06521e-07	1.46113e-07	1.15444e-07	1.31994e-07	1.21703e-07	1.34276e-07	1.08264e-07	1.23044e-07	1.77108e-07	1.51252e-07	1.58759e-07	1.50008e-07	1.49421e-07	1.47736e-07	1.43436e-07	1.61428e-07	1.79767e-07	1.35309e-07	1.56025e-07	1.78472e-07	1.41467e-07	1.23307e-07	1.80482e-07	1.67675e-07
-4.60463e-09	2.26485e-08	1.73609e-08	-8.28913e-09	2.08945e-08	1.56727e-07	1.74467e-07	1.87437e-07	1.51002e-07	1.59329e-07	1.10472e-07	1.11949e-07	1.58296e-07	6.99327e-08	1.06604e-07	1.17821e-07	8.76431e-08	3.17967e-08	9.06068e-08	9.5197e-08	1.17225e-07	1.06342e-07	9.25031e-08	1.00625e-07	1.43739e-07	7.88682e-08	1.06234e-07	1.45818e-07	1.23971e-07	1.26755e-07	1.27669e-07	1.22622e-07	1.0329e-07	1.09777e-07	1.71251e-07	1.44138e-07	1.52265e-07	1.4702e-07	1.4652e-07	1.43002e-07	1.44647e-07	1.60065e-07	1.79723e-07	1.23712e-07	1.51674e-07	1.78558e-07	1.37888e-07	1.23752e-07	1.9088e-07	1.66373e-07
-6.71215e-09	2.61558e-08	1.51969e-08	-6.54548e-09	1.44653e-08	1.58341e-07	1.7e-07	1.84611e-07	1.45741e-07	1.65247e-07	1.07383e-07	9.63596e-08	1.55824e-07	6.74462e-08	1.05027e-07	1.21046e-07	8.15525e-08	3.36905e-08	1.03833e-07	8.78691e-08	1.20484e-07	1.11981e-07	9.17136e-08	1.09807e-07	1.47069e-07	9.18613e-08	1.06693e-07	1.45278e-07	1.34706e-07	1.22068e-07	1.33749e-07	1.09668e-07	1.01217e-07	9.47968e-08	1.64226e-07	1.36829e-07	1.44299e-07	1.42254e-07	1.43691e-07	1.39438e-07	1.46332e-07	1.60329e-07	1.79779e-07	1.11421e-07	1.46397e-07	1.78295e-07	1.3599e-07	1.25113e-07	1.99691e-07	1.65987e-07
-1.11171e-08	2.71019e-08	1.29916e-08	-2.7536e-09	8.76666e-09	1.61723e-07	1.6584e-07	1.76111e-07	1.38972e-07	1.7089e-07	1.02265e-07	8.03228e-08	1.49492e-07	6.65729e-08	1.02629e-07	1.22446e-07	7.57903e-08	3.91388e-08	1.12818e-07	8.28628e-08	1.20262e-07	1.1497e-07	9.4222e-08	1.18155e-07	1.48503e-07	1.0616e-07	1.07293e-07	1.44712e-07	1.45867e-07	1.18598e-07	1.38755e-07	9.83031e-08	1.02024e-07	8.13738e-08	1.57528e-07	1.29985e-07	1.35644e-07	1.3784e-07	1.40985e-07	1.37146e-07	1.48273e-07	1.62855e-07	1.7955e-07	1.00245e-07	1.39842e-07	1.77824e-07	1.36828e-07	1.25061e-07	2.04478e-07	1.6648e-07
-1.67162e-08	2.59393e-08	1.06487e-08	3.33509e-09	4.09457e-09	1.6617e-07	1.61842e-07	1.64019e-07	1.31325e-07	1.75204e-07	9.61902e-08	6.58974e-08	1.38718e-07	6.67666e-08	9.92074e-08	1.21631e-07	7.26245e-08	4.80642e-08	1.1778e-07	8.07048e-08	1.16699e-07	1.1592e-07	9.95321e-08	1.25392e-07	1.48193e-07	1.1962e-07	1.07462e-07	1.43828e-07	1.55145e-07	1.16525e-07	1.41701e-07	9.06042e-08	1.05157e-07	7.20341e-08	1.52405e-07	1.2429e-07	1.27009e-07	1.35391e-07	1.37983e-07	1.3582e-07	1.50704e-07	1.67445e-07	1.78235e-07	9.16081e-08	1.32038e-07	1.77617e-07	1.40672e-07	1.21765e-07	2.04009e-07	1.67389e-07
-2.22605e-08	2.35838e-08	8.57742e-09	1.10546e-08	7.50822e-10	1.70586e-07	1.58093e-07	1.51227e-07	1.23763e-07	1.77502e-07	9.00691e-08	5.51061e-08	1.2384e-07	6.70615e-08	9.4581e-08	1.18791e-07	7.35555e-08	5.98424e-08	1.19725e-07	8.1327e-08	1.10353e-07	1.15753e-07	1.06437e-07	1.31364e-07	1.46591e-07	1.30227e-07	1.06866e-07	1.42221e-07	1.60561e-07	1.15557e-07	1.4215e-07	8.73093e-08	1.09697e-07	6.78741e-08	1.4962e-07	1.2033e-07	1.1908e-07	1.35536e-07	1.33971e-07	1.34888e-07	1.54077e-07	1.73124e-07	1.74928e-07	8.63317e-08	1.23677e-07	1.78189e-07	1.46609e-07	1.14662e-07	1.98586e-07	1.6827e-07
-2.6849e-08	2.11827e-08	7.49812e-09	1.84834e-08	-9.09171e-10	1.73811e-07	1.55008e-07	1.40567e-07	1.17272e-07	1.77516e-07	8.45722e-08	4.96269e-08	1.06325e-07	6.66792e-08	8.8603e-08	1.14618e-07	7.89766e-08	7.30746e-08	1.19897e-07	8.43565e-08	1.02031e-07	1.15289e-07	1.1321e-07	1.35802e-07	1.44371e-07	1.36342e-07	1.05458e-07	1.3971e-07	1.61056e-07	1.1508e-07	1.40371e-07	8.791e-08	1.14488e-07	6.84524e-08	1.49359e-07	1.18485e-07	1.12535e-07	1.37922e-07	1.28429e-07	1.33718e-07	1.58538e-07	1.78458e-07	1.69134e-07	8.45942e-08	1.16123e-07	1.79734e-07	1.52759e-07	1.04789e-07	1.89973e-07	1.69085e-07
-3.02699e-08	1.98196e-08	8.01252e-09	2.28144e-08	-4.96083e-10	1.7491e-07	1.53167e-07	1.33885e-07	1.12547e-07	1.75344e-07	8.00781e-08	5.03297e-08	8.85512e-08	6.54735e-08	8.12104e-08	1.10001e-07	8.82672e-08	8.57502e-08	1.19391e-07	8.93659e-08	9.27066e-08	1.15058e-07	1.18026e-07	1.38217e-07	1.42327e-07	1.37062e-07	1.03444e-07	1.36487e-07	1.56604e-07	1.14403e-07	1.37263e-07	9.12017e-08	1.18263e-07	7.22233e-08	1.51261e-07	1.18936e-07	1.0794e-07	1.41629e-07	1.21557e-07	1.31864e-07	1.63469e-07	1.81942e-07	1.61161e-07	8.60261e-08	1.11017e-07	1.81925e-07	1.57014e-07	9.45537e-08	1.80923e-07	1.70353e-07
-3.2995e-08	2.0199e-08	1.01748e-08	2.13341e-08	2.31469e-09	1.73375e-07	1.52995e-07	1.31495e-07	1.09831e-07	1.71302e-07	7.66867e-08	5.68608e-08	7.32212e-08	6.40104e-08	7.251e-08	1.05704e-07	1.00138e-07	9.57984e-08	1.18995e-07	9.58545e-08	8.3508e-08	1.15274e-07	1.19519e-07	1.37981e-07	1.41191e-07	1.32563e-07	1.01276e-07	1.33047e-07	1.47933e-07	1.13016e-07	1.3405e-07	9.59333e-08	1.19879e-07	7.72732e-08	1.54553e-07	1.21742e-07	1.05577e-07	1.45727e-07	1.14477e-07	1.29284e-07	1.67483e-07	1.82299e-07	1.52131e-07	8.98422e-08	1.0961e-07	1.84038e-07	1.57929e-07	8.70556e-08	1.7433e-07	1.73021e-07
-3.58198e-08	2.23983e-08	1.3313e-08	1.25466e-08	7.64901e-09	1.69241e-07	1.54445e-07	1.32289e-07	1.08945e-07	1.6575e-07	7.43406e-08	6.75737e-08	6.26107e-08	6.3297e-08	6.2883e-08	1.02208e-07	1.12991e-07	1.01776e-07	1.1916e-07	1.03017e-07	7.56309e-08	1.15853e-07	1.17264e-07	1.34583e-07	1.41392e-07	1.24191e-07	9.96426e-08	1.29977e-07	1.36208e-07	1.10741e-07	1.31832e-07	1.01226e-07	1.18712e-07	8.20328e-08	1.58235e-07	1.2687e-07	1.05323e-07	1.49663e-07	1.08962e-07	1.26448e-07	1.68937e-07	1.78657e-07	1.43636e-07	9.49715e-08	1.12113e-07	1.85316e-07	1.55328e-07	8.51467e-08	1.72186e-07	1.78121e-07
-3.93424e-08	2.58107e-08	1.62269e-08	-3.1027e-09	1.53046e-08	1.63084e-07	1.56896e-07	1.34447e-07	1.09436e-07	1.58954e-07	7.30067e-08	7.99728e-08	5.79876e-08	6.43432e-08	5.30514e-08	9.97665e-08	1.25167e-07	1.03348e-07	1.20005e-07	1.0958e-07	7.00942e-08	1.1645e-07	1.11963e-07	1.27943e-07	1.42814e-07	1.14101e-07	9.93491e-08	1.2769e-07	1.22878e-07	1.07734e-07	1.3118e-07	1.06612e-07	1.1509e-07	8.57153e-08	1.61272e-07	1.34149e-07	1.06689e-07	1.53318e-07	1.06791e-07	1.24246e-07	1.66703e-07	1.70705e-07	1.37224e-07	1.00234e-07	1.17479e-07	1.85344e-07	1.5035e-07	9.05333e-08	1.74736e-07	1.86279e-07
-4.35567e-08	2.93545e-08	1.76897e-08	-2.32284e-08	2.4644e-08	1.55878e-07	1.59328e-07	1.36338e-07	1.10751e-07	1.51065e-07	7.27761e-08	9.1541e-08	5.93767e-08	6.77659e-08	4.40443e-08	9.85277e-08	1.35144e-07	1.01304e-07	1.21308e-07	1.13965e-07	6.73907e-08	1.16514e-07	1.05213e-07	1.18589e-07	1.44694e-07	1.04521e-07	1.01028e-07	1.26208e-07	1.09639e-07	1.04387e-07	1.31943e-07	1.11771e-07	1.10456e-07	8.84107e-08	1.62727e-07	1.43144e-07	1.09026e-07	1.56744e-07	1.09066e-07	1.23657e-07	1.60718e-07	1.58874e-07	1.33943e-07	1.0465e-07	1.23759e-07	1.84178e-07	1.44939e-07	1.03212e-07	1.80266e-07	1.97217e-07
-4.77626e-08	3.18957e-08	1.70162e-08	-4.41851e-08	3.4542e-08	1.48779e-07	1.60711e-07	1.37138e-07	1.12375e-07	1.42182e-07	7.37562e-08	1.0057e-07	6.56468e-08	7.35591e-08	3.70309e-08	9.85643e-08	1.41761e-07	9.70848e-08	1.2255e-07	1.14782e-07	6.72312e-08	1.15402e-07	9.89501e-08	1.07558e-07	1.4576e-07	9.70107e-08	1.04763e-07	1.25113e-07	9.82843e-08	1.0121e-07	1.33384e-07	1.16172e-07	1.07002e-07	9.09247e-08	1.61847e-07	1.53072e-07	1.11775e-07	1.59815e-07	1.1577e-07	1.25269e-07	1.51999e-07	1.44479e-07	1.3407e-07	1.07862e-07	1.28926e-07	1.82161e-07	1.41029e-07	1.2145e-07	1.85746e-07	2.09452e-07
-5.08269e-08	3.27048e-08	1.44117e-08	-6.21058e-08	4.34693e-08	1.42914e-07	1.60441e-07	1.369e-07	1.13949e-07	1.32498e-07	7.58011e-08	1.0659e-07	7.47762e-08	8.10602e-08	3.30465e-08	9.97735e-08	1.44517e-07	9.202e-08	1.23066e-07	1.11438e-07	6.8593e-08	1.12566e-07	9.48037e-08	9.60359e-08	1.44641e-07	9.20558e-08	1.09843e-07	1.23734e-07	9.03416e-08	9.87278e-08	1.34566e-07	1.18885e-07	1.06773e-07	9.44748e-08	1.5814e-07	1.6286e-07	1.14616e-07	1.62025e-07	1.25742e-07	1.28878e-07	1.4216e-07	1.29662e-07	1.37045e-07	1.10458e-07	1.31712e-07	1.79592e-07	1.39814e-07	1.42316e-07	1.88117e-07	2.20443e-07
-5.16689e-08	3.17376e-08	1.09144e-08	-7.39058e-08	4.97917e-08	1.39226e-07	1.58584e-07	1.36162e-07	1.15366e-07	1.22448e-07	7.83018e-08	1.10202e-07	8.42049e-08	8.90883e-08	3.27019e-08	1.0179e-07	1.43772e-07	8.66441e-08	1.22306e-07	1.0454e-07	7.01285e-08	1.07752e-07	9.36161e-08	8.49601e-08	1.40433e-07	8.91894e-08	1.14851e-07	1.21502e-07	8.66128e-08	9.74078e-08	1.34774e-07	1.18723e-07	1.1067e-07	1.00297e-07	1.51528e-07	1.71365e-07	1.17438e-07	1.62544e-07	1.37033e-07	1.33416e-07	1.3275e-07	1.17007e-07	1.41643e-07	1.1391e-07	1.3205e-07	1.76495e-07	1.41401e-07	1.62556e-07	1.85646e-07	2.27255e-07
-4.97545e-08	2.96147e-08	7.9313e-09	-7.79527e-08	5.22759e-08	1.3837e-07	1.55842e-07	1.35409e-07	1.16807e-07	1.12786e-07	8.02755e-08	1.12477e-07	9.12975e-08	9.62139e-08	3.5992e-08	1.04073e-07	1.40667e-07	8.04761e-08	1.20091e-07	9.5858e-08	7.07631e-08	1.01166e-07	9.52716e-08	7.48279e-08	1.33212e-07	8.74834e-08	1.18081e-07	1.18318e-07	8.69257e-08	9.75734e-08	1.33736e-07	1.147e-07	1.17919e-07	1.0918e-07	1.42537e-07	1.77675e-07	1.20155e-07	1.60509e-07	1.47473e-07	1.37322e-07	1.24803e-07	1.08895e-07	1.46358e-07	1.19997e-07	1.30945e-07	1.72704e-07	1.44963e-07	1.79452e-07	1.7868e-07	2.27568e-07
-4.53866e-08	2.73221e-08	6.57839e-09	-7.42617e-08	5.06315e-08	1.40554e-07	1.53234e-07	1.347e-07	1.18681e-07	1.04513e-07	8.08005e-08	1.14243e-07	9.39387e-08	1.01091e-07	4.22999e-08	1.06185e-07	1.36688e-07	7.24113e-08	1.16728e-07	8.78288e-08	7.01623e-08	9.35476e-08	9.88395e-08	6.58371e-08	1.24255e-07	8.60866e-08	1.18137e-07	1.14687e-07	9.02986e-08	9.93076e-08	1.31532e-07	1.06616e-07	1.26391e-07	1.21026e-07	1.32375e-07	1.81291e-07	1.22542e-07	1.55398e-07	1.55227e-07	1.39187e-07	1.18785e-07	1.06803e-07	1.49948e-07	1.29919e-07	1.29914e-07	1.68181e-07	1.49249e-07	1.91381e-07	1.69466e-07	2.20577e-07
-3.96692e-08	2.5774e-08	7.15613e-09	-6.42267e-08	4.5813e-08	1.45348e-07	1.51659e-07	1.33615e-07	1.21436e-07	9.86085e-08	7.95689e-08	1.15668e-07	9.11329e-08	1.02756e-07	5.06057e-08	1.08057e-07	1.33019e-07	6.15275e-08	1.12903e-07	8.27721e-08	6.88009e-08	8.61065e-08	1.02938e-07	5.82167e-08	1.15812e-07	8.45256e-08	1.14404e-07	1.11576e-07	9.54292e-08	1.02356e-07	1.28317e-07	9.54403e-08	1.33608e-07	1.34635e-07	1.22729e-07	1.82119e-07	1.2427e-07	1.4733e-07	1.59144e-07	1.38347e-07	1.14845e-07	1.1081e-07	1.51896e-07	1.43578e-07	1.30366e-07	1.63342e-07	1.53149e-07	1.97958e-07	1.61151e-07	2.07321e-07
-3.4176e-08	2.54266e-08	9.04261e-09	-5.00348e-08	3.98476e-08	1.51559e-07	1.51482e-07	1.31475e-07	1.25317e-07	9.5628e-08	7.72033e-08	1.16311e-07	8.33359e-08	1.00831e-07	5.98069e-08	1.10033e-07	1.3007e-07	4.78257e-08	1.09388e-07	8.21218e-08	6.75985e-08	8.02977e-08	1.06194e-07	5.24691e-08	1.1045e-07	8.26979e-08	1.07202e-07	1.10053e-07	1.01185e-07	1.06078e-07	1.24098e-07	8.32878e-08	1.37834e-07	1.47893e-07	1.15267e-07	1.80298e-07	1.25182e-07	1.3719e-07	1.58818e-07	1.35082e-07	1.13131e-07	1.19465e-07	1.52581e-07	1.59436e-07	1.33185e-07	1.59126e-07	1.56058e-07	1.99852e-07	1.56486e-07	1.90304e-07
-3.04929e-08	2.61006e-08	1.10622e-08	-3.4014e-08	3.51715e-08	1.57396e-07	1.52307e-07	1.27717e-07	1.30157e-07	9.53363e-08	7.51003e-08	1.15557e-07	7.23034e-08	9.55946e-08	6.89875e-08	1.12591e-07	1.2747e-07	3.24437e-08	1.06705e-07	8.59903e-08	6.73431e-08	7.74364e-08	1.07659e-07	4.93225e-08	1.1018e-07	8.0702e-08	9.75928e-08	1.10938e-07	1.06795e-07	1.09518e-07	1.18763e-07	7.29155e-08	1.38655e-07	1.58372e-07	1.11068e-07	1.76068e-07	1.25641e-07	1.26534e-07	1.54419e-07	1.30371e-07	1.13924e-07	1.30085e-07	1.53042e-07	1.75025e-07	1.38602e-07	1.56687e-07	1.57913e-07	1.98445e-07	1.56806e-07	1.72611e-07
-2.98478e-08	2.70895e-08	1.21127e-08	-1.8157e-08	3.37282e-08	1.60956e-07	1.53017e-07	1.22263e-07	1.3531e-07	9.65992e-08	7.4841e-08	1.13174e-07	6.04896e-08	8.7945e-08	7.75064e-08	1.15935e-07	1.24567e-07	1.7222e-08	1.04924e-07	9.32373e-08	6.82353e-08	7.82438e-08	1.07069e-07	4.94185e-08	1.15703e-07	7.8697e-08	8.69655e-08	1.14613e-07	1.11697e-07	1.11608e-07	1.12307e-07	6.69397e-08	1.36843e-07	1.64097e-07	1.103e-07	1.69799e-07	1.26628e-07	1.17297e-07	1.46508e-07	1.25437e-07	1.17531e-07	1.39427e-07	1.5447e-07	1.87845e-07	1.4626e-07	1.56856e-07	1.58978e-07	1.95452e-07	1.61643e-07	1.56997e-07
-3.2951e-08	2.75142e-08	1.16845e-08	-3.93509e-09	3.62518e-08	1.6088e-07	1.52095e-07	1.15747e-07	1.39773e-07	9.76888e-08	7.74674e-08	1.0964e-07	5.0279e-08	7.9269e-08	8.48968e-08	1.19736e-07	1.21109e-07	3.93558e-09	1.03678e-07	1.01994e-07	6.97778e-08	8.25077e-08	1.04841e-07	5.29639e-08	1.26106e-07	7.68809e-08	7.66583e-08	1.20988e-07	1.15264e-07	1.1149e-07	1.05051e-07	6.70632e-08	1.33723e-07	1.64164e-07	1.12321e-07	1.62128e-07	1.294e-07	1.11377e-07	1.35981e-07	1.21379e-07	1.24025e-07	1.44567e-07	1.5769e-07	1.96214e-07	1.55334e-07	1.59685e-07	1.59547e-07	1.92527e-07	1.69008e-07	1.45305e-07
-4.00045e-08	2.67662e-08	9.99015e-09	7.68482e-09	4.20789e-08	1.56845e-07	1.48163e-07	1.0946e-07	1.4248e-07	9.69781e-08	8.29947e-08	1.06058e-07	4.33794e-08	7.11945e-08	9.07017e-08	1.23186e-07	1.17628e-07	-6.28981e-09	1.02389e-07	1.10401e-07	7.10088e-08	8.90653e-08	1.01801e-07	5.95786e-08	1.39152e-07	7.55246e-08	6.77651e-08	1.29527e-07	1.16681e-07	1.08811e-07	9.76248e-08	7.35836e-08	1.30501e-07	1.58959e-07	1.16121e-07	1.54026e-07	1.34803e-07	1.1018e-07	1.24139e-07	1.19097e-07	1.32994e-07	1.43761e-07	1.62862e-07	1.99753e-07	1.64671e-07	1.6436e-07	1.59695e-07	1.90907e-07	1.76126e-07	1.38329e-07
-5.07305e-08	2.48074e-08	7.67936e-09	1.61953e-08	4.95554e-08	1.49643e-07	1.4057e-07	1.04996e-07	1.42662e-07	9.37663e-08	9.04003e-08	1.03712e-07	4.0545e-08	6.52534e-08	9.43993e-08	1.25338e-07	1.152e-07	-1.30481e-08	1.00524e-07	1.17238e-07	7.08993e-08	9.61888e-08	9.87719e-08	6.84098e-08	1.52068e-07	7.49683e-08	6.11273e-08	1.3922e-07	1.15118e-07	1.0386e-07	9.07109e-08	8.53198e-08	1.27842e-07	1.49977e-07	1.2077e-07	1.46634e-07	1.42643e-07	1.14284e-07	1.12703e-07	1.19403e-07	1.43461e-07	1.36976e-07	1.69467e-07	1.99409e-07	1.72975e-07	1.69619e-07	1.59192e-07	1.91169e-07	1.80339e-07	1.35979e-07
-6.43156e-08	2.21328e-08	5.3713e-09	2.15668e-08	5.67808e-08	1.40838e-07	1.29824e-07	1.03688e-07	1.40174e-07	8.88236e-08	9.80789e-08	1.03516e-07	4.15914e-08	6.25506e-08	9.54898e-08	1.255e-07	1.14719e-07	-1.62959e-08	9.77487e-08	1.22215e-07	6.87077e-08	1.02232e-07	9.62318e-08	7.83906e-08	1.6248e-07	7.55548e-08	5.73662e-08	1.48578e-07	1.10083e-07	9.74569e-08	8.4753e-08	9.99471e-08	1.25811e-07	1.39353e-07	1.25609e-07	1.40928e-07	1.51532e-07	1.23306e-07	1.03559e-07	1.23045e-07	1.54026e-07	1.25849e-07	1.76482e-07	1.9707e-07	1.79041e-07	1.74426e-07	1.57612e-07	1.93199e-07	1.79899e-07	1.37564e-07
-7.93256e-08	1.93869e-08	3.3212e-09	2.42411e-08	6.229e-08	1.32238e-07	1.17645e-07	1.0608e-07	1.35616e-07	8.42937e-08	1.04512e-07	1.05681e-07	4.55853e-08	6.35765e-08	9.36813e-08	1.23471e-07	1.16155e-07	-1.59564e-08	9.39173e-08	1.2584e-07	6.4198e-08	1.06222e-07	9.42315e-08	8.84613e-08	1.69105e-07	7.75576e-08	5.6826e-08	1.55776e-07	1.01742e-07	9.06487e-08	7.98884e-08	1.14617e-07	1.24065e-07	1.29268e-07	1.30143e-07	1.37448e-07	1.59365e-07	1.36e-07	9.82123e-08	1.30467e-07	1.6324e-07	1.13053e-07	1.82617e-07	1.94911e-07	1.82009e-07	1.78499e-07	1.546e-07	1.96397e-07	1.74453e-07	1.42082e-07
-9.37752e-08	1.68615e-08	1.4047e-09	2.49525e-08	6.5376e-08	1.25422e-07	1.06542e-07	1.11704e-07	1.30183e-07	8.28871e-08	1.08799e-07	1.09774e-07	5.11304e-08	6.82283e-08	8.90469e-08	1.19539e-07	1.18345e-07	-1.18332e-08	8.89861e-08	1.28963e-07	5.77459e-08	1.08111e-07	9.26063e-08	9.76773e-08	1.71897e-07	8.11531e-08	5.94266e-08	1.59091e-07	9.10346e-08	8.43888e-08	7.61903e-08	1.26676e-07	1.22175e-07	1.21378e-07	1.33825e-07	1.36239e-07	1.64191e-07	1.50538e-07	9.71757e-08	1.41332e-07	1.70106e-07	1.01312e-07	1.86559e-07	1.94648e-07	1.81559e-07	1.82323e-07	1.50169e-07	2.00004e-07	1.65094e-07	1.48477e-07
-1.0549e-07	1.42325e-08	-6.3957e-10	2.43716e-08	6.60076e-08	1.2146e-07	9.90259e-08	1.19269e-07	1.2527e-07	8.67123e-08	1.10797e-07	1.15066e-07	5.67323e-08	7.59603e-08	8.20656e-08	1.14293e-07	1.19519e-07	-3.88258e-09	8.30078e-08	1.32253e-07	5.03791e-08	1.08589e-07	9.13142e-08	1.05265e-07	1.71676e-07	8.64192e-08	6.45553e-08	1.5753e-07	7.95302e-08	7.93395e-08	7.40335e-08	1.34283e-07	1.19902e-07	1.16398e-07	1.36001e-07	1.37018e-07	1.64974e-07	1.6491e-07	9.96635e-08	1.54143e-07	1.74462e-07	9.24888e-08	1.87212e-07	1.96931e-07	1.77987e-07	1.86633e-07	1.44842e-07	2.0335e-07	1.53983e-07	1.55831e-07
-1.12692e-07	1.07682e-08	-2.94261e-09	2.27852e-08	6.45162e-08	1.20786e-07	9.67274e-08	1.27169e-07	1.21987e-07	9.63394e-08	1.10859e-07	1.20934e-07	6.1199e-08	8.58972e-08	7.35484e-08	1.08384e-07	1.18242e-07	7.40031e-09	7.62671e-08	1.35848e-07	4.37346e-08	1.08629e-07	9.06376e-08	1.10725e-07	1.69516e-07	9.3304e-08	7.11163e-08	1.51364e-07	6.90972e-08	7.58535e-08	7.42538e-08	1.36752e-07	1.17341e-07	1.13969e-07	1.36073e-07	1.39357e-07	1.6186e-07	1.77342e-07	1.03804e-07	1.66275e-07	1.77016e-07	8.71414e-08	1.8398e-07	2.01115e-07	1.72134e-07	1.91696e-07	1.39476e-07	2.05917e-07	1.43703e-07	1.63444e-07
-1.14535e-07	5.91668e-09	-5.42701e-09	2.00707e-08	6.12921e-08	1.23167e-07	9.97965e-08	1.34025e-07	1.20836e-07	1.10575e-07	1.09409e-07	1.27041e-07	6.39581e-08	9.68242e-08	6.45053e-08	1.02365e-07	1.14179e-07	2.07779e-08	6.94747e-08	1.39367e-07	3.98522e-08	1.09026e-07	9.10834e-08	1.13999e-07	1.6627e-07	1.0154e-07	7.77439e-08	1.42214e-07	6.14927e-08	7.40543e-08	7.78728e-08	1.34571e-07	1.14911e-07	1.12914e-07	1.33774e-07	1.42741e-07	1.55886e-07	1.86669e-07	1.07339e-07	1.74625e-07	1.7891e-07	8.46819e-08	1.77031e-07	2.0554e-07	1.65159e-07	1.9686e-07	1.34827e-07	2.07228e-07	1.3657e-07	1.70778e-07
-1.11294e-07	-1.19555e-10	-7.94974e-09	1.60186e-08	5.6648e-08	1.27751e-07	1.06872e-07	1.3903e-07	1.21683e-07	1.26996e-07	1.06672e-07	1.33225e-07	6.51457e-08	1.07156e-07	5.59997e-08	9.66578e-08	1.08234e-07	3.43941e-08	6.38334e-08	1.42191e-07	4.07551e-08	1.10132e-07	9.30488e-08	1.15571e-07	1.62423e-07	1.10545e-07	8.30698e-08	1.32517e-07	5.79682e-08	7.39103e-08	8.54619e-08	1.29123e-07	1.13241e-07	1.11784e-07	1.29321e-07	1.46506e-07	1.48421e-07	1.92533e-07	1.08498e-07	1.76668e-07	1.8102e-07	8.39588e-08	1.67467e-07	2.08208e-07	1.58242e-07	2.00627e-07	1.31087e-07	2.06726e-07	1.34119e-07	1.77313e-07
-1.04099e-07	-6.23811e-09	-1.05078e-08	1.07631e-08	5.08712e-08	1.33226e-07	1.15658e-07	1.42033e-07	1.24012e-07	1.42867e-07	1.02705e-07	1.39223e-07	6.54069e-08	1.151e-07	4.9003e-08	9.16354e-08	1.02007e-07	4.61732e-08	6.08252e-08	1.43828e-07	4.78891e-08	1.11841e-07	9.65208e-08	1.16388e-07	1.58263e-07	1.19365e-07	8.59454e-08	1.24543e-07	5.89716e-08	7.52615e-08	9.65034e-08	1.22264e-07	1.13027e-07	1.09501e-07	1.23366e-07	1.49827e-07	1.40749e-07	1.95373e-07	1.06686e-07	1.71484e-07	1.83421e-07	8.39113e-08	1.57263e-07	2.07547e-07	1.52322e-07	2.01216e-07	1.27712e-07	2.03776e-07	1.36801e-07	1.8243e-07
-9.4419e-08	-1.08677e-08	-1.33049e-08	4.97804e-09	4.43754e-08	1.38133e-07	1.23847e-07	1.43412e-07	1.27291e-07	1.55921e-07	9.76968e-08	1.4446e-07	6.5503e-08	1.19124e-07	4.42511e-08	8.76845e-08	9.69294e-08	5.43435e-08	6.173e-08	1.44129e-07	6.16108e-08	1.13724e-07	1.0107e-07	1.17551e-07	1.54095e-07	1.26717e-07	8.56059e-08	1.19397e-07	6.40266e-08	7.78398e-08	1.09172e-07	1.15855e-07	1.14838e-07	1.05814e-07	1.16803e-07	1.51879e-07	1.33982e-07	1.96179e-07	1.02685e-07	1.60245e-07	1.85398e-07	8.39854e-08	1.48905e-07	2.02931e-07	1.47975e-07	1.97303e-07	1.23703e-07	1.97823e-07	1.43927e-07	1.85445e-07
-8.35911e-08	-1.27453e-08	-1.65997e-08	-3.19419e-10	3.78237e-08	1.41243e-07	1.29966e-07	1.43884e-07	1.31235e-07	1.64748e-07	9.2255e-08	1.48085e-07	6.59302e-08	1.18572e-07	4.21229e-08	8.51521e-08	9.35691e-08	5.79211e-08	6.70643e-08	1.43258e-07	8.09303e-08	1.15225e-07	1.06171e-07	1.19863e-07	1.50302e-07	1.31154e-07	8.18282e-08	1.16536e-07	7.18467e-08	8.13443e-08	1.20753e-07	1.11351e-07	1.18848e-07	1.01379e-07	1.10551e-07	1.52147e-07	1.29169e-07	1.96103e-07	9.83228e-08	1.4586e-07	1.85998e-07	8.42011e-08	1.44776e-07	1.94781e-07	1.45445e-07	1.886e-07	1.18195e-07	1.8862e-07	1.53817e-07	1.85824e-07
-7.26159e-08	-1.15968e-08	-2.04269e-08	-4.2092e-09	3.21223e-08	1.4191e-07	1.33762e-07	1.44277e-07	1.35885e-07	1.68839e-07	8.7479e-08	1.49258e-07	6.67445e-08	1.1406e-07	4.25681e-08	8.41449e-08	9.14576e-08	5.69987e-08	7.62178e-08	1.41527e-07	1.03622e-07	1.15847e-07	1.11615e-07	1.23435e-07	1.47151e-07	1.31386e-07	7.50898e-08	1.14056e-07	8.0683e-08	8.55711e-08	1.28544e-07	1.09495e-07	1.24532e-07	9.74528e-08	1.05398e-07	1.50682e-07	1.27276e-07	1.9608e-07	9.57493e-08	1.31921e-07	1.84739e-07	8.49596e-08	1.4641e-07	1.8428e-07	1.44715e-07	1.76038e-07	1.1101e-07	1.76396e-07	1.64211e-07	1.83474e-07
-6.22016e-08	-8.34751e-09	-2.43765e-08	-6.23619e-09	2.82572e-08	1.4022e-07	1.36019e-07	1.45291e-07	1.41516e-07	1.68509e-07	8.47345e-08	1.47522e-07	6.76523e-08	1.07299e-07	4.50961e-08	8.42977e-08	8.95028e-08	5.27087e-08	8.74996e-08	1.39233e-07	1.26669e-07	1.15298e-07	1.17663e-07	1.2751e-07	1.44475e-07	1.26705e-07	6.66349e-08	1.09619e-07	8.88021e-08	9.05156e-08	1.30825e-07	1.10192e-07	1.30497e-07	9.53392e-08	1.01879e-07	1.48109e-07	1.28868e-07	1.96588e-07	9.66262e-08	1.21427e-07	1.81959e-07	8.67546e-08	1.53885e-07	1.72894e-07	1.45521e-07	1.61486e-07	1.02844e-07	1.61905e-07	1.72881e-07	1.78966e-07
-5.28639e-08	-4.75779e-09	-2.75823e-08	-6.48942e-09	2.70286e-08	1.36886e-07	1.37987e-07	1.47295e-07	1.48464e-07	1.64823e-07	8.52425e-08	1.43049e-07	6.82708e-08	1.00347e-07	4.88156e-08	8.47094e-08	8.67639e-08	4.68389e-08	9.86128e-08	1.36604e-07	1.46912e-07	1.13561e-07	1.24772e-07	1.30663e-07	1.41512e-07	1.1741e-07	5.83108e-08	1.01555e-07	9.49249e-08	9.63315e-08	1.2742e-07	1.12659e-07	1.34672e-07	9.58508e-08	1.00157e-07	1.45334e-07	1.33661e-07	1.97619e-07	1.01537e-07	1.15851e-07	1.78565e-07	8.99146e-08	1.65591e-07	1.61901e-07	1.47313e-07	1.47166e-07	9.49968e-08	1.46372e-07	1.78287e-07	1.73515e-07
-4.49228e-08	-2.67047e-09	-2.89528e-08	-5.42164e-09	2.87871e-08	1.32895e-07	1.40754e-07	1.50242e-07	1.56928e-07	1.59432e-07	8.96663e-08	1.36617e-07	6.83749e-08	9.46656e-08	5.25218e-08	8.41883e-08	8.31596e-08	4.12415e-08	1.07359e-07	1.33819e-07	1.61743e-07	1.10868e-07	1.33043e-07	1.31346e-07	1.37078e-07	1.04986e-07	5.21345e-08	8.96445e-08	9.84924e-08	1.03097e-07	1.19643e-07	1.15822e-07	1.34918e-07	9.89845e-08	9.99906e-08	1.431e-07	1.40312e-07	1.9877e-07	1.09823e-07	1.14925e-07	1.75399e-07	9.44262e-08	1.78578e-07	1.52088e-07	1.4928e-07	1.35035e-07	8.8827e-08	1.3136e-07	1.79972e-07	1.68639e-07
-3.8403e-08	-3.21966e-09	-2.75624e-08	-3.60238e-09	3.32825e-08	1.29055e-07	1.44825e-07	1.53779e-07	1.66788e-07	1.54229e-07	9.78508e-08	1.29338e-07	6.79808e-08	9.05257e-08	5.48613e-08	8.1758e-08	7.96881e-08	3.73081e-08	1.12262e-07	1.31025e-07	1.69691e-07	1.07546e-07	1.41771e-07	1.28584e-07	1.30091e-07	9.18927e-08	4.97153e-08	7.52448e-08	9.97279e-08	1.10489e-07	1.09721e-07	1.18823e-07	1.29872e-07	1.03923e-07	1.00839e-07	1.41626e-07	1.46743e-07	1.99324e-07	1.19875e-07	1.17113e-07	1.72686e-07	9.9858e-08	1.89444e-07	1.43692e-07	1.50555e-07	1.26432e-07	8.52483e-08	1.18562e-07	1.7852e-07	1.656e-07
-3.29855e-08	-6.3491e-09	-2.30422e-08	-1.56346e-09	3.96867e-08	1.2563e-07	1.50007e-07	1.57511e-07	1.77453e-07	1.50835e-07	1.0879e-07	1.22279e-07	6.7236e-08	8.70995e-08	5.46112e-08	7.7173e-08	7.79813e-08	3.57341e-08	1.12845e-07	1.283e-07	1.70749e-07	1.03821e-07	1.49444e-07	1.22486e-07	1.20181e-07	8.09152e-08	5.17828e-08	6.07905e-08	9.95422e-08	1.17573e-07	1.00009e-07	1.21371e-07	1.19598e-07	1.09315e-07	1.02138e-07	1.40527e-07	1.50915e-07	1.98281e-07	1.29718e-07	1.2045e-07	1.69971e-07	1.05417e-07	1.95451e-07	1.36518e-07	1.5055e-07	1.22054e-07	8.44969e-08	1.09519e-07	1.75068e-07	1.64846e-07
-2.81439e-08	-1.08439e-08	-1.57999e-08	2.53841e-10	4.6783e-08	1.22256e-07	1.5553e-07	1.61245e-07	1.87817e-07	1.50114e-07	1.20833e-07	1.16154e-07	6.62131e-08	8.31443e-08	5.10506e-08	7.11288e-08	7.93981e-08	3.66002e-08	1.09517e-07	1.25598e-07	1.66273e-07	9.96834e-08	1.54242e-07	1.14259e-07	1.08031e-07	7.43197e-08	5.80345e-08	4.89059e-08	9.92989e-08	1.22941e-07	9.23428e-08	1.23763e-07	1.05686e-07	1.13708e-07	1.03593e-07	1.39065e-07	1.51637e-07	1.94419e-07	1.37666e-07	1.23352e-07	1.6655e-07	1.10166e-07	1.95405e-07	1.30172e-07	1.49224e-07	1.22108e-07	8.62332e-08	1.05263e-07	1.70661e-07	1.65769e-07
-2.34564e-08	-1.48594e-08	-6.96498e-09	1.53087e-09	5.32556e-08	1.1819e-07	1.60315e-07	1.65058e-07	1.96419e-07	1.51969e-07	1.32098e-07	1.11168e-07	6.47591e-08	7.78155e-08	4.43061e-08	6.49957e-08	8.41554e-08	3.96051e-08	1.03193e-07	1.22748e-07	1.58433e-07	9.49464e-08	1.54811e-07	1.05712e-07	9.52311e-08	7.31364e-08	6.73509e-08	4.14932e-08	1.00414e-07	1.25205e-07	8.77248e-08	1.26578e-07	9.06802e-08	1.15967e-07	1.05325e-07	1.36572e-07	1.48978e-07	1.86581e-07	1.42809e-07	1.25103e-07	1.62075e-07	1.1337e-07	1.89867e-07	1.24262e-07	1.47094e-07	1.26368e-07	8.98588e-08	1.06023e-07	1.65822e-07	1.66919e-07
-1.89248e-08	-1.67111e-08	1.93414e-09	2.11723e-09	5.79895e-08	1.128e-07	1.63336e-07	1.69147e-07	2.01868e-07	1.55532e-07	1.40979e-07	1.07064e-07	6.25201e-08	7.11158e-08	3.5492e-08	6.01866e-08	9.09939e-08	4.42552e-08	9.49367e-08	1.19565e-07	1.49378e-07	8.94741e-08	1.50903e-07	9.85264e-08	8.37246e-08	7.68774e-08	7.82461e-08	3.9127e-08	1.03818e-07	1.23663e-07	8.63407e-08	1.30276e-07	7.71263e-08	1.15591e-07	1.07771e-07	1.32824e-07	1.44088e-07	1.74211e-07	1.45203e-07	1.25949e-07	1.56901e-07	1.14828e-07	1.80634e-07	1.18571e-07	1.44949e-07	1.3403e-07	9.48505e-08	1.111e-07	1.60553e-07	1.66631e-07
-1.50931e-08	-1.55635e-08	9.44006e-09	2.03158e-09	6.03069e-08	1.06042e-07	1.64e-07	1.73551e-07	2.03408e-07	1.59681e-07	1.46573e-07	1.03337e-07	5.91522e-08	6.37711e-08	2.651e-08	5.74981e-08	9.75863e-08	4.99485e-08	8.57821e-08	1.16037e-07	1.40502e-07	8.34707e-08	1.43578e-07	9.37399e-08	7.51611e-08	8.37985e-08	8.93257e-08	4.09769e-08	1.09465e-07	1.18778e-07	8.78018e-08	1.34944e-07	6.67386e-08	1.12851e-07	1.11396e-07	1.28125e-07	1.38589e-07	1.57904e-07	1.45713e-07	1.26864e-07	1.51978e-07	1.15031e-07	1.69801e-07	1.13203e-07	1.43456e-07	1.43569e-07	1.00938e-07	1.1904e-07	1.54747e-07	1.63759e-07
-1.28638e-08	-1.16957e-08	1.45987e-08	1.35626e-09	6.00977e-08	9.86423e-08	1.62409e-07	1.77943e-07	2.01337e-07	1.63628e-07	1.48824e-07	9.95733e-08	5.46187e-08	5.67118e-08	1.95216e-08	5.67899e-08	1.01504e-07	5.60367e-08	7.67495e-08	1.12471e-07	1.32187e-07	7.76329e-08	1.34874e-07	9.1696e-08	7.04761e-08	9.15836e-08	9.95775e-08	4.52856e-08	1.16205e-07	1.12191e-07	9.14571e-08	1.40298e-07	6.01008e-08	1.08726e-07	1.16373e-07	1.2307e-07	1.33925e-07	1.3956e-07	1.45601e-07	1.29115e-07	1.48399e-07	1.15032e-07	1.58971e-07	1.08683e-07	1.42891e-07	1.52894e-07	1.08059e-07	1.28058e-07	1.48709e-07	1.58181e-07
-1.30788e-08	-6.23903e-09	1.71889e-08	6.85181e-11	5.78282e-08	9.1863e-08	1.59328e-07	1.81567e-07	1.96991e-07	1.67303e-07	1.48297e-07	9.57427e-08	4.94087e-08	5.05568e-08	1.62658e-08	5.71566e-08	1.01289e-07	6.19492e-08	6.88816e-08	1.09503e-07	1.2413e-07	7.30395e-08	1.27078e-07	9.23799e-08	6.9819e-08	9.81728e-08	1.08441e-07	5.0196e-08	1.22175e-07	1.06239e-07	9.66353e-08	1.45872e-07	5.69493e-08	1.046e-07	1.2237e-07	1.18147e-07	1.30937e-07	1.21906e-07	1.46006e-07	1.33758e-07	1.46909e-07	1.16085e-07	1.4902e-07	1.05936e-07	1.43144e-07	1.59926e-07	1.16164e-07	1.36576e-07	1.43412e-07	1.50869e-07
-1.60645e-08	-5.6454e-10	1.76755e-08	-2.05546e-09	5.44372e-08	8.69864e-08	1.55791e-07	1.83372e-07	1.92183e-07	1.71336e-07	1.45717e-07	9.22875e-08	4.45442e-08	4.54218e-08	1.74869e-08	5.74546e-08	9.71374e-08	6.73348e-08	6.31292e-08	1.07918e-07	1.15968e-07	7.07982e-08	1.21896e-07	9.57984e-08	7.27234e-08	1.02418e-07	1.15717e-07	5.45477e-08	1.256e-07	1.03167e-07	1.02728e-07	1.51179e-07	5.67244e-08	1.01782e-07	1.28521e-07	1.1351e-07	1.29766e-07	1.07543e-07	1.47535e-07	1.41188e-07	1.4765e-07	1.1922e-07	1.40421e-07	1.06046e-07	1.43921e-07	1.63389e-07	1.25056e-07	1.43637e-07	1.4029e-07	1.4352e-07
-2.13597e-08	4.32593e-09	1.69365e-08	-5.35486e-09	5.11415e-08	8.4826e-08	1.5256e-07	1.82296e-07	1.88343e-07	1.76649e-07	1.41566e-07	8.99065e-08	4.13451e-08	4.11158e-08	2.27071e-08	5.68548e-08	9.08805e-08	7.20722e-08	6.00776e-08	1.08345e-07	1.0777e-07	7.16087e-08	1.19854e-07	1.02073e-07	7.83275e-08	1.04331e-07	1.21426e-07	5.82693e-08	1.25548e-07	1.04364e-07	1.0912e-07	1.5575e-07	5.8969e-08	1.00996e-07	1.33596e-07	1.09142e-07	1.29968e-07	9.80168e-08	1.50135e-07	1.5086e-07	1.50201e-07	1.2493e-07	1.33746e-07	1.09831e-07	1.44972e-07	1.63349e-07	1.34424e-07	1.48999e-07	1.40633e-07	1.37938e-07
-2.77519e-08	8.09381e-09	1.59128e-08	-1.00349e-08	4.91844e-08	8.55372e-08	1.49774e-07	1.77652e-07	1.85845e-07	1.83847e-07	1.35982e-07	8.91612e-08	4.10351e-08	3.75277e-08	3.04354e-08	5.51231e-08	8.52713e-08	7.60724e-08	5.97031e-08	1.10987e-07	1.00085e-07	7.54499e-08	1.20184e-07	1.1117e-07	8.55397e-08	1.0486e-07	1.25681e-07	6.22128e-08	1.22224e-07	1.09905e-07	1.15083e-07	1.59066e-07	6.3349e-08	1.02098e-07	1.36347e-07	1.05314e-07	1.30721e-07	9.33994e-08	1.53244e-07	1.61283e-07	1.53799e-07	1.33064e-07	1.29876e-07	1.17448e-07	1.46218e-07	1.61184e-07	1.44099e-07	1.52899e-07	1.44913e-07	1.35401e-07
-3.36058e-08	1.09644e-08	1.53393e-08	-1.58829e-08	4.95508e-08	8.87613e-08	1.47048e-07	1.69525e-07	1.83921e-07	1.92731e-07	1.28997e-07	9.0164e-08	4.43264e-08	3.49203e-08	3.87153e-08	5.25379e-08	8.28969e-08	7.90062e-08	6.14009e-08	1.15523e-07	9.35934e-08	8.15426e-08	1.21234e-07	1.22465e-07	9.3172e-08	1.05342e-07	1.2859e-07	6.75739e-08	1.16677e-07	1.18589e-07	1.19802e-07	1.6053e-07	6.93999e-08	1.04174e-07	1.35963e-07	1.02971e-07	1.31072e-07	9.25242e-08	1.56125e-07	1.70377e-07	1.57585e-07	1.42904e-07	1.29714e-07	1.28255e-07	1.47759e-07	1.58967e-07	1.54311e-07	1.55632e-07	1.52407e-07	1.3622e-07
-3.73455e-08	1.33924e-08	1.56357e-08	-2.2101e-08	5.26773e-08	9.38963e-08	1.4393e-07	1.59016e-07	1.81187e-07	2.02146e-07	1.20882e-07	9.25455e-08	5.11156e-08	3.39394e-08	4.57615e-08	4.95749e-08	8.52203e-08	8.02388e-08	6.43518e-08	1.212e-07	8.86532e-08	8.86075e-08	1.21199e-07	1.34492e-07	1.00102e-07	1.06887e-07	1.30189e-07	7.5229e-08	1.10156e-07	1.28453e-07	1.22606e-07	1.59585e-07	7.62994e-08	1.05986e-07	1.32452e-07	1.03597e-07	1.30223e-07	9.36511e-08	1.58139e-07	1.76115e-07	1.60816e-07	1.53387e-07	1.33601e-07	1.41004e-07	1.49823e-07	1.58571e-07	1.65651e-07	1.5722e-07	1.61357e-07	1.39607e-07
-3.79027e-08	1.57337e-08	1.69266e-08	-2.736e-08	5.82245e-08	1.00235e-07	1.40349e-07	1.48153e-07	1.76412e-07	2.10232e-07	1.1234e-07	9.56686e-08	6.03958e-08	3.53278e-08	5.04196e-08	4.65894e-08	9.2168e-08	7.91499e-08	6.80184e-08	1.27038e-07	8.50476e-08	9.52912e-08	1.18834e-07	1.45113e-07	1.05466e-07	1.09972e-07	1.30418e-07	8.52964e-08	1.03551e-07	1.3757e-07	1.23315e-07	1.55944e-07	8.29053e-08	1.06522e-07	1.26724e-07	1.08488e-07	1.2784e-07	9.51656e-08	1.58867e-07	1.77221e-07	1.63012e-07	1.63401e-07	1.40861e-07	1.54189e-07	1.52707e-07	1.60892e-07	1.78594e-07	1.57375e-07	1.69592e-07	1.43884e-07
-3.4981e-08	1.80701e-08	1.91083e-08	-3.0115e-08	6.50342e-08	1.06899e-07	1.36695e-07	1.39401e-07	1.69061e-07	2.14949e-07	1.04405e-07	9.88712e-08	7.04455e-08	3.94901e-08	5.2311e-08	4.36607e-08	1.02363e-07	7.57009e-08	7.24215e-08	1.32025e-07	8.20379e-08	1.00541e-07	1.13843e-07	1.52107e-07	1.08796e-07	1.14372e-07	1.2919e-07	9.70436e-08	9.71913e-08	1.4477e-07	1.22446e-07	1.4979e-07	8.80806e-08	1.05349e-07	1.20287e-07	1.17775e-07	1.24255e-07	9.60388e-08	1.58096e-07	1.73593e-07	1.64011e-07	1.72097e-07	1.49811e-07	1.66351e-07	1.56643e-07	1.65478e-07	1.92811e-07	1.55757e-07	1.7531e-07	1.47014e-07
-2.90752e-08	2.01856e-08	2.19105e-08	-2.91288e-08	7.13893e-08	1.12753e-07	1.33494e-07	1.34875e-07	1.59326e-07	2.14673e-07	9.8154e-08	1.01571e-07	7.92825e-08	4.61201e-08	5.1719e-08	4.06292e-08	1.13758e-07	7.08371e-08	7.79813e-08	1.35267e-07	7.86445e-08	1.03737e-07	1.06845e-07	1.53968e-07	1.1004e-07	1.19352e-07	1.26545e-07	1.09079e-07	9.09933e-08	1.49927e-07	1.21085e-07	1.41775e-07	9.11126e-08	1.02638e-07	1.14678e-07	1.29843e-07	1.20437e-07	9.59899e-08	1.55817e-07	1.66225e-07	1.6389e-07	1.79129e-07	1.583e-07	1.7622e-07	1.61566e-07	1.70672e-07	2.06736e-07	1.52347e-07	1.77629e-07	1.473e-07
-2.12781e-08	2.16264e-08	2.49526e-08	-2.40274e-08	7.55736e-08	1.16537e-07	1.30985e-07	1.35541e-07	1.47788e-07	2.08654e-07	9.43972e-08	1.03264e-07	8.52537e-08	5.40796e-08	4.93804e-08	3.72387e-08	1.24271e-07	6.6357e-08	8.50262e-08	1.36105e-07	7.40138e-08	1.04538e-07	9.90198e-08	1.50554e-07	1.09474e-07	1.2396e-07	1.22791e-07	1.19685e-07	8.47621e-08	1.53656e-07	1.20442e-07	1.32803e-07	9.19745e-08	9.89434e-08	1.10915e-07	1.41567e-07	1.17635e-07	9.54287e-08	1.52319e-07	1.56701e-07	1.62745e-07	1.84717e-07	1.64468e-07	1.82774e-07	1.66864e-07	1.74217e-07	2.17808e-07	1.47688e-07	1.76683e-07	1.44047e-07
-1.29539e-08	2.1805e-08	2.7808e-08	-1.56119e-08	7.65408e-08	1.17287e-07	1.28961e-07	1.4071e-07	1.35048e-07	1.97239e-07	9.35021e-08	1.03569e-07	8.7541e-08	6.16212e-08	4.62962e-08	3.32698e-08	1.32166e-07	6.4231e-08	9.3314e-08	1.34276e-07	6.77611e-08	1.02638e-07	9.16576e-08	1.43268e-07	1.07578e-07	1.27283e-07	1.18507e-07	1.27193e-07	7.84237e-08	1.56598e-07	1.21334e-07	1.23752e-07	9.12773e-08	9.49775e-08	1.09261e-07	1.49379e-07	1.1682e-07	9.52517e-08	1.48262e-07	1.46576e-07	1.60453e-07	1.89478e-07	1.6735e-07	1.85367e-07	1.71328e-07	1.74119e-07	2.23383e-07	1.42859e-07	1.73309e-07	1.37928e-07
-5.36785e-09	2.01563e-08	3.00586e-08	-5.70268e-09	7.4373e-08	1.14806e-07	1.27007e-07	1.48133e-07	1.21651e-07	1.81808e-07	9.53795e-08	1.024e-07	8.63759e-08	6.69089e-08	4.35535e-08	2.86017e-08	1.36172e-07	6.57504e-08	1.01895e-07	1.30058e-07	6.0208e-08	9.76917e-08	8.58057e-08	1.34657e-07	1.04987e-07	1.28605e-07	1.14329e-07	1.30336e-07	7.21015e-08	1.58735e-07	1.23898e-07	1.15307e-07	8.99361e-08	9.15191e-08	1.09353e-07	1.50654e-07	1.18153e-07	9.65273e-08	1.44572e-07	1.37048e-07	1.56622e-07	1.94054e-07	1.67014e-07	1.83948e-07	1.73463e-07	1.69447e-07	2.21865e-07	1.39203e-07	1.68587e-07	1.30893e-07
6.37176e-10	1.63335e-08	3.13103e-08	3.46791e-09	7.02678e-08	1.0982e-07	1.24925e-07	1.54726e-07	1.08307e-07	1.64481e-07	9.95873e-08	1.00133e-07	8.2893e-08	6.86405e-08	4.20969e-08	2.3229e-08	1.35518e-07	7.10044e-08	1.09392e-07	1.24309e-07	5.24209e-08	8.9586e-08	8.20938e-08	1.27516e-07	1.02485e-07	1.27524e-07	1.10664e-07	1.28572e-07	6.60547e-08	1.59162e-07	1.27662e-07	1.07982e-07	8.87298e-08	8.94395e-08	1.10542e-07	1.4478e-07	1.2079e-07	1.00127e-07	1.42089e-07	1.28996e-07	1.50846e-07	1.98677e-07	1.64248e-07	1.7926e-07	1.72126e-07	1.60723e-07	2.13466e-07	1.37933e-07	1.63465e-07	1.2558e-07
4.825e-09	1.03796e-08	3.11827e-08	1.00179e-08	6.60168e-08	1.0364e-07	1.23009e-07	1.57731e-07	9.62041e-08	1.47689e-07	1.05479e-07	9.75775e-08	7.8715e-08	6.64995e-08	4.24716e-08	1.73027e-08	1.30002e-07	7.89474e-08	1.1452e-07	1.18316e-07	4.59878e-08	7.89051e-08	8.07429e-08	1.2389e-07	1.00959e-07	1.24005e-07	1.0753e-07	1.22289e-07	6.05575e-08	1.56465e-07	1.3188e-07	1.02215e-07	8.79904e-08	8.96672e-08	1.12232e-07	1.33412e-07	1.23159e-07	1.06414e-07	1.41159e-07	1.23204e-07	1.43179e-07	2.02907e-07	1.60035e-07	1.7283e-07	1.67196e-07	1.49737e-07	2.00244e-07	1.39765e-07	1.58565e-07	1.24427e-07
7.52533e-09	2.78982e-09	2.93312e-08	1.29256e-08	6.32067e-08	9.7514e-08	1.2196e-07	1.55818e-07	8.70883e-08	1.33686e-07	1.12321e-07	9.56997e-08	7.54486e-08	6.12228e-08	4.46677e-08	1.12342e-08	1.20095e-07	8.79448e-08	1.16543e-07	1.13456e-07	4.25575e-08	6.72169e-08	8.16934e-08	1.24394e-07	1.01212e-07	1.184e-07	1.04668e-07	1.12773e-07	5.58069e-08	1.49487e-07	1.359e-07	9.83874e-08	8.75849e-08	9.29519e-08	1.14037e-07	1.19853e-07	1.2366e-07	1.15119e-07	1.41445e-07	1.20438e-07	1.34543e-07	2.05717e-07	1.55186e-07	1.66635e-07	1.59857e-07	1.38901e-07	1.85444e-07	1.44683e-07	1.54123e-07	1.28818e-07
9.35306e-09	-5.56292e-09	2.5545e-08	1.20572e-08	6.25252e-08	9.20539e-08	1.22542e-07	1.49615e-07	8.29414e-08	1.24089e-07	1.19313e-07	9.52333e-08	7.42547e-08	5.42571e-08	4.81828e-08	5.7942e-09	1.06974e-07	9.64464e-08	1.15485e-07	1.10791e-07	4.32958e-08	5.68259e-08	8.4768e-08	1.28173e-07	1.03644e-07	1.11386e-07	1.0182e-07	1.01885e-07	5.19367e-08	1.3803e-07	1.3937e-07	9.67533e-08	8.71907e-08	9.94795e-08	1.15791e-07	1.07851e-07	1.21451e-07	1.25452e-07	1.42114e-07	1.21232e-07	1.26735e-07	2.05935e-07	1.50307e-07	1.62484e-07	1.52292e-07	1.30495e-07	1.72501e-07	1.51903e-07	1.4999e-07	1.38572e-07
1.07961e-08	-1.36035e-08	1.98794e-08	7.81134e-09	6.35038e-08	8.71191e-08	1.25219e-07	1.41367e-07	8.53416e-08	1.19531e-07	1.25533e-07	9.64163e-08	7.55943e-08	4.71905e-08	5.22815e-08	2.06553e-09	9.24029e-08	1.03457e-07	1.12068e-07	1.10752e-07	4.84684e-08	4.99813e-08	8.97914e-08	1.33475e-07	1.07998e-07	1.03857e-07	9.89603e-08	9.15363e-08	4.91518e-08	1.23112e-07	1.42226e-07	9.73898e-08	8.66835e-08	1.08574e-07	1.1749e-07	1.00316e-07	1.16925e-07	1.36353e-07	1.42239e-07	1.25554e-07	1.21923e-07	2.02836e-07	1.46047e-07	1.61354e-07	1.46874e-07	1.2612e-07	1.64051e-07	1.60038e-07	1.45743e-07	1.51972e-07
1.18856e-08	-2.02656e-08	1.27144e-08	7.1138e-10	6.48063e-08	8.21877e-08	1.30006e-07	1.33912e-07	9.4789e-08	1.1951e-07	1.29906e-07	9.89595e-08	7.91894e-08	4.123e-08	5.62898e-08	1.16019e-09	7.84556e-08	1.08663e-07	1.0746e-07	1.13023e-07	5.73016e-08	4.79304e-08	9.66175e-08	1.38522e-07	1.1338e-07	9.6767e-08	9.63209e-08	8.32012e-08	4.78888e-08	1.06666e-07	1.44538e-07	1.00282e-07	8.63731e-08	1.18749e-07	1.19286e-07	9.84329e-08	1.11626e-07	1.46758e-07	1.41125e-07	1.32605e-07	1.21798e-07	1.96564e-07	1.43293e-07	1.63006e-07	1.4524e-07	1.26483e-07	1.61222e-07	1.67461e-07	1.40945e-07	1.66276e-07
1.2154e-08	-2.46979e-08	4.66028e-09	-8.74971e-09	6.489e-08	7.69594e-08	1.36569e-07	1.29519e-07	1.10337e-07	1.22538e-07	1.3136e-07	1.02192e-07	8.418e-08	3.69252e-08	5.97695e-08	3.79495e-09	6.71414e-08	1.12278e-07	1.02958e-07	1.16656e-07	6.81457e-08	5.03711e-08	1.05052e-07	1.42185e-07	1.18643e-07	9.0932e-08	9.42163e-08	7.77051e-08	4.88421e-08	9.08849e-08	1.46328e-07	1.05503e-07	8.69006e-08	1.28172e-07	1.21522e-07	1.01477e-07	1.07611e-07	1.55771e-07	1.38403e-07	1.40939e-07	1.26771e-07	1.88152e-07	1.43072e-07	1.66086e-07	1.47689e-07	1.3144e-07	1.63338e-07	1.72766e-07	1.35522e-07	1.78515e-07
1.09354e-08	-2.64409e-08	-3.65705e-09	-1.99471e-08	6.26948e-08	7.17852e-08	1.44428e-07	1.29173e-07	1.29734e-07	1.26577e-07	1.29194e-07	1.05259e-07	8.93976e-08	3.41779e-08	6.25482e-08	9.9763e-09	6.00005e-08	1.14738e-07	9.96607e-08	1.2036e-07	7.88475e-08	5.56355e-08	1.14696e-07	1.44192e-07	1.22939e-07	8.67881e-08	9.28354e-08	7.53194e-08	5.27519e-08	7.75507e-08	1.47454e-07	1.13284e-07	8.88307e-08	1.35324e-07	1.24717e-07	1.07332e-07	1.06594e-07	1.62741e-07	1.33957e-07	1.48794e-07	1.35607e-07	1.79172e-07	1.46128e-07	1.68739e-07	1.53157e-07	1.40179e-07	1.68115e-07	1.75173e-07	1.30044e-07	1.86337e-07
7.85233e-09	-2.55362e-08	-1.17922e-08	-3.18334e-08	5.8039e-08	6.76497e-08	1.53109e-07	1.32557e-07	1.50015e-07	1.29674e-07	1.23505e-07	1.073e-07	9.36467e-08	3.24679e-08	6.46941e-08	1.90141e-08	5.7757e-08	1.16438e-07	9.82045e-08	1.22874e-07	8.72008e-08	6.14976e-08	1.24776e-07	1.44831e-07	1.26074e-07	8.41848e-08	9.21102e-08	7.59899e-08	6.00087e-08	6.76369e-08	1.47614e-07	1.23821e-07	9.21985e-08	1.39455e-07	1.2937e-07	1.1349e-07	1.09299e-07	1.67281e-07	1.2789e-07	1.54479e-07	1.45698e-07	1.71196e-07	1.5244e-07	1.69433e-07	1.5972e-07	1.51485e-07	1.72354e-07	1.74752e-07	1.2571e-07	1.88646e-07
3.19562e-09	-2.25127e-08	-1.95288e-08	-4.28058e-08	5.16033e-08	6.57272e-08	1.62153e-07	1.38552e-07	1.68294e-07	1.30572e-07	1.15382e-07	1.07644e-07	9.59216e-08	3.11879e-08	6.65042e-08	2.98441e-08	6.01359e-08	1.17568e-07	9.86053e-08	1.23316e-07	9.13798e-08	6.61532e-08	1.34049e-07	1.44424e-07	1.28422e-07	8.23605e-08	9.16719e-08	7.94785e-08	7.02758e-08	6.12585e-08	1.46494e-07	1.36848e-07	9.63329e-08	1.40583e-07	1.35598e-07	1.18092e-07	1.1529e-07	1.69243e-07	1.20616e-07	1.56683e-07	1.53886e-07	1.65326e-07	1.61016e-07	1.67598e-07	1.65365e-07	1.64041e-07	1.73013e-07	1.72387e-07	1.23939e-07	1.8586e-07
-2.05672e-09	-1.8229e-08	-2.67716e-08	-5.09145e-08	4.46117e-08	6.6792e-08	1.71034e-07	1.45829e-07	1.824e-07	1.29045e-07	1.06655e-07	1.06035e-07	9.55514e-08	2.99879e-08	6.84676e-08	4.13937e-08	6.59475e-08	1.18088e-07	1.00271e-07	1.21424e-07	9.03228e-08	6.88825e-08	1.40893e-07	1.42918e-07	1.30466e-07	8.0219e-08	9.08542e-08	8.53423e-08	8.23525e-08	5.78846e-08	1.44008e-07	1.51249e-07	1.00114e-07	1.39082e-07	1.42792e-07	1.20544e-07	1.23317e-07	1.68668e-07	1.12937e-07	1.54733e-07	1.57576e-07	1.61916e-07	1.70126e-07	1.6377e-07	1.6867e-07	1.76652e-07	1.68317e-07	1.69566e-07	1.2578e-07	1.79689e-07
-6.63401e-09	-1.36299e-08	-3.34035e-08	-5.43837e-08	3.84166e-08	7.0842e-08	1.79103e-07	1.53189e-07	1.91176e-07	1.25815e-07	9.92788e-08	1.02834e-07	9.23023e-08	2.90081e-08	7.11262e-08	5.27039e-08	7.34692e-08	1.17769e-07	1.02201e-07	1.1764e-07	8.40504e-08	7.0143e-08	1.43635e-07	1.39829e-07	1.32346e-07	7.68659e-08	8.87714e-08	9.28649e-08	9.43894e-08	5.66594e-08	1.40523e-07	1.65011e-07	1.0253e-07	1.35222e-07	1.4959e-07	1.21428e-07	1.31894e-07	1.65719e-07	1.05912e-07	1.48815e-07	1.55699e-07	1.6052e-07	1.77882e-07	1.59197e-07	1.69158e-07	1.88276e-07	1.5849e-07	1.68069e-07	1.31457e-07	1.72457e-07
-9.58331e-09	-9.53367e-09	-3.92541e-08	-5.2231e-08	3.41464e-08	7.71266e-08	1.85638e-07	1.5961e-07	1.94432e-07	1.22094e-07	9.46812e-08	9.90585e-08	8.64362e-08	2.88808e-08	7.48455e-08	6.27713e-08	8.10167e-08	1.16242e-07	1.03333e-07	1.1302e-07	7.38493e-08	7.11493e-08	1.41083e-07	1.34558e-07	1.33774e-07	7.21608e-08	8.4553e-08	1.01093e-07	1.04401e-07	5.67134e-08	1.36899e-07	1.7564e-07	1.03179e-07	1.29046e-07	1.54329e-07	1.21793e-07	1.39824e-07	1.60662e-07	1.00483e-07	1.40046e-07	1.49125e-07	1.60063e-07	1.82906e-07	1.55143e-07	1.67262e-07	1.97826e-07	1.45758e-07	1.69647e-07	1.40335e-07	1.6625e-07
-1.07599e-08	-6.55442e-09	-4.4208e-08	-4.47081e-08	3.24752e-08	8.45026e-08	1.90019e-07	1.64175e-07	1.92739e-07	1.18962e-07	9.33937e-08	9.61691e-08	7.86834e-08	3.04585e-08	7.96314e-08	7.03655e-08	8.74733e-08	1.13072e-07	1.02899e-07	1.08964e-07	6.21749e-08	7.32008e-08	1.33068e-07	1.26859e-07	1.34354e-07	6.69697e-08	7.77488e-08	1.0902e-07	1.10873e-07	5.74045e-08	1.34251e-07	1.8088e-07	1.02406e-07	1.20675e-07	1.55844e-07	1.22253e-07	1.46458e-07	1.53945e-07	9.7054e-08	1.30258e-07	1.40322e-07	1.59217e-07	1.84822e-07	1.52259e-07	1.63993e-07	2.03968e-07	1.3357e-07	1.75644e-07	1.51319e-07	1.62225e-07
-1.0923e-08	-5.15785e-09	-4.83248e-08	-3.33545e-08	3.35198e-08	9.18625e-08	1.91934e-07	1.6605e-07	1.87213e-07	1.16932e-07	9.50948e-08	9.56113e-08	7.01082e-08	3.43744e-08	8.51453e-08	7.41388e-08	9.25362e-08	1.07917e-07	1.00639e-07	1.06809e-07	5.21472e-08	7.70728e-08	1.20768e-07	1.17194e-07	1.34e-07	6.29295e-08	6.87427e-08	1.15802e-07	1.13222e-07	5.84553e-08	1.33476e-07	1.7939e-07	1.0101e-07	1.10798e-07	1.54168e-07	1.22486e-07	1.51715e-07	1.46327e-07	9.52992e-08	1.21475e-07	1.32339e-07	1.56913e-07	1.8436e-07	1.50326e-07	1.60528e-07	2.05178e-07	1.25314e-07	1.86542e-07	1.63408e-07	1.60406e-07
-1.13835e-08	-5.73643e-09	-5.18014e-08	-2.06151e-08	3.68673e-08	9.8406e-08	1.91514e-07	1.64575e-07	1.79349e-07	1.15877e-07	9.89212e-08	9.82944e-08	6.19147e-08	4.06669e-08	9.09212e-08	7.30954e-08	9.65798e-08	1.00813e-07	9.67571e-08	1.0744e-07	4.6683e-08	8.27156e-08	1.06598e-07	1.06733e-07	1.33055e-07	6.18e-08	5.8887e-08	1.20882e-07	1.11912e-07	5.99451e-08	1.34782e-07	1.71101e-07	9.97385e-08	1.00931e-07	1.50678e-07	1.21418e-07	1.5596e-07	1.38961e-07	9.43576e-08	1.15271e-07	1.27591e-07	1.52831e-07	1.83006e-07	1.48471e-07	1.57849e-07	2.0022e-07	1.2306e-07	2.01531e-07	1.76047e-07	1.59968e-07
-1.33894e-08	-8.55973e-09	-5.47436e-08	-9.14953e-09	4.17165e-08	1.03704e-07	1.89281e-07	1.59375e-07	1.70843e-07	1.15326e-07	1.03819e-07	1.04229e-07	5.5279e-08	4.86843e-08	9.66131e-08	6.7158e-08	1.00243e-07	9.2471e-08	9.16573e-08	1.11076e-07	4.75519e-08	8.93569e-08	9.36159e-08	9.70036e-08	1.32034e-07	6.47071e-08	5.01515e-08	1.23955e-07	1.08215e-07	6.21405e-08	1.37499e-07	1.57143e-07	9.89139e-08	9.32084e-08	1.47513e-07	1.17979e-07	1.59763e-07	1.33337e-07	9.3283e-08	1.12336e-07	1.27011e-07	1.47634e-07	1.82291e-07	1.45723e-07	1.56511e-07	1.88835e-07	1.26858e-07	2.18351e-07	1.89068e-07	1.59781e-07
-1.75485e-08	-1.35518e-08	-5.69284e-08	-1.08851e-09	4.70669e-08	1.07662e-07	1.85924e-07	1.50442e-07	1.63324e-07	1.14856e-07	1.08797e-07	1.12488e-07	5.12447e-08	5.73275e-08	1.0207e-07	5.7434e-08	1.03987e-07	8.43518e-08	8.56528e-08	1.17366e-07	5.47772e-08	9.59123e-08	8.46217e-08	8.93552e-08	1.31212e-07	7.16406e-08	4.43592e-08	1.2485e-07	1.03745e-07	6.5231e-08	1.40306e-07	1.39502e-07	9.84112e-08	8.97156e-08	1.46542e-07	1.11899e-07	1.63565e-07	1.31038e-07	9.1503e-08	1.12399e-07	1.29964e-07	1.4282e-07	1.83019e-07	1.41601e-07	1.56548e-07	1.72239e-07	1.34864e-07	2.33657e-07	2.02294e-07	1.58886e-07
-2.35432e-08	-2.00176e-08	-5.78152e-08	2.47883e-09	5.18783e-08	1.10513e-07	1.82021e-07	1.38217e-07	1.58011e-07	1.14337e-07	1.13091e-07	1.21521e-07	5.06325e-08	6.54891e-08	1.07186e-07	4.59665e-08	1.07825e-07	7.83223e-08	7.88588e-08	1.25706e-07	6.66837e-08	1.01461e-07	8.12737e-08	8.45215e-08	1.30422e-07	8.14267e-08	4.23688e-08	1.23435e-07	1.00001e-07	6.91222e-08	1.41773e-07	1.20591e-07	9.79747e-08	9.16826e-08	1.48423e-07	1.04063e-07	1.673e-07	1.33363e-07	8.90705e-08	1.14464e-07	1.34872e-07	1.40206e-07	1.84835e-07	1.36436e-07	1.57486e-07	1.53084e-07	1.44198e-07	2.43906e-07	2.15116e-07	1.56725e-07
-3.02439e-08	-2.65581e-08	-5.68999e-08	1.60333e-09	5.51837e-08	1.12824e-07	1.77869e-07	1.23704e-07	1.55404e-07	1.13912e-07	1.16254e-07	1.29668e-07	5.38882e-08	7.24505e-08	1.11674e-07	3.5082e-08	1.11315e-07	7.59443e-08	7.13671e-08	1.35545e-07	8.05591e-08	1.05544e-07	8.35762e-08	8.24523e-08	1.29174e-07	9.21681e-08	4.36605e-08	1.19639e-07	9.80943e-08	7.34382e-08	1.40893e-07	1.02891e-07	9.76516e-08	9.88574e-08	1.52269e-07	9.62382e-08	1.70175e-07	1.40922e-07	8.66559e-08	1.1715e-07	1.40122e-07	1.41249e-07	1.86403e-07	1.31294e-07	1.58505e-07	1.34818e-07	1.52116e-07	2.4646e-07	2.26357e-07	1.53206e-07
-3.61614e-08	-3.13731e-08	-5.42011e-08	-2.82411e-09	5.62188e-08	1.15435e-07	1.73548e-07	1.08569e-07	1.55156e-07	1.13822e-07	1.1818e-07	1.35681e-07	6.08741e-08	7.80562e-08	1.14987e-07	2.66581e-08	1.13724e-07	7.77243e-08	6.35677e-08	1.46422e-07	9.35804e-08	1.08191e-07	8.99463e-08	8.24378e-08	1.26961e-07	1.01938e-07	4.65942e-08	1.13571e-07	9.86643e-08	7.77566e-08	1.37368e-07	8.86614e-08	9.80617e-08	1.09333e-07	1.56074e-07	9.03874e-08	1.70849e-07	1.53289e-07	8.53503e-08	1.19002e-07	1.44729e-07	1.46441e-07	1.86135e-07	1.27558e-07	1.58749e-07	1.20705e-07	1.56971e-07	2.40408e-07	2.34546e-07	1.48711e-07
-4.00556e-08	-3.29417e-08	-5.04917e-08	-9.56209e-09	5.46165e-08	1.19221e-07	1.69183e-07	9.50456e-08	1.56224e-07	1.14232e-07	1.19e-07	1.39024e-07	7.07293e-08	8.26323e-08	1.16483e-07	2.16213e-08	1.14312e-07	8.27623e-08	5.63522e-08	1.57738e-07	1.03575e-07	1.09783e-07	9.78256e-08	8.34143e-08	1.2349e-07	1.09448e-07	4.9248e-08	1.05671e-07	1.01909e-07	8.19268e-08	1.31575e-07	7.96715e-08	1.00301e-07	1.19935e-07	1.57635e-07	8.79939e-08	1.68024e-07	1.68863e-07	8.63692e-08	1.18803e-07	1.48485e-07	1.55021e-07	1.83053e-07	1.26391e-07	1.57728e-07	1.12908e-07	1.58616e-07	2.26739e-07	2.38433e-07	1.44095e-07
-4.14455e-08	-3.08061e-08	-4.70245e-08	-1.74256e-08	5.0599e-08	1.2473e-07	1.65189e-07	8.55356e-08	1.57252e-07	1.1518e-07	1.18881e-07	1.39853e-07	8.1962e-08	8.67472e-08	1.15719e-07	1.98081e-08	1.12632e-07	8.90452e-08	5.09931e-08	1.68487e-07	1.09386e-07	1.10915e-07	1.0458e-07	8.43197e-08	1.18742e-07	1.14441e-07	5.04168e-08	9.67729e-08	1.07603e-07	8.62385e-08	1.24371e-07	7.6943e-08	1.05463e-07	1.27088e-07	1.55509e-07	8.96797e-08	1.61166e-07	1.85064e-07	9.0721e-08	1.15891e-07	1.5164e-07	1.65138e-07	1.77318e-07	1.28288e-07	1.55586e-07	1.11996e-07	1.58157e-07	2.07865e-07	2.37475e-07	1.40538e-07
-4.07925e-08	-2.60356e-08	-4.48639e-08	-2.54483e-08	4.50056e-08	1.31866e-07	1.6226e-07	8.1972e-08	1.57073e-07	1.16622e-07	1.17865e-07	1.38712e-07	9.28344e-08	9.09478e-08	1.12654e-07	2.0166e-08	1.08802e-07	9.42587e-08	4.87051e-08	1.77249e-07	1.10897e-07	1.12335e-07	1.0833e-07	8.44191e-08	1.12955e-07	1.17693e-07	5.02433e-08	8.79847e-08	1.15078e-07	9.12922e-08	1.16905e-07	8.05599e-08	1.13983e-07	1.27915e-07	1.49556e-07	9.51703e-08	1.50949e-07	1.98901e-07	9.88936e-08	1.10439e-07	1.54429e-07	1.74464e-07	1.70153e-07	1.32826e-07	1.53073e-07	1.16999e-07	1.57255e-07	1.86796e-07	2.32023e-07	1.3915e-07
-3.92572e-08	-2.10397e-08	-4.42519e-08	-3.28355e-08	3.90475e-08	1.39807e-07	1.6102e-07	8.51973e-08	1.55112e-07	1.18488e-07	1.15897e-07	1.36101e-07	1.01905e-07	9.55606e-08	1.07627e-07	2.11917e-08	1.03598e-07	9.66991e-08	5.01156e-08	1.82524e-07	1.08899e-07	1.14882e-07	1.08417e-07	8.35613e-08	1.06612e-07	1.20625e-07	5.01315e-08	8.04004e-08	1.23238e-07	9.76214e-08	1.10479e-07	8.96396e-08	1.25148e-07	1.21153e-07	1.40921e-07	1.0346e-07	1.39126e-07	2.07826e-07	1.10636e-07	1.03459e-07	1.5675e-07	1.81026e-07	1.633e-07	1.38712e-07	1.51195e-07	1.25957e-07	1.57347e-07	1.66399e-07	2.23162e-07	1.40432e-07
-3.81426e-08	-1.87084e-08	-4.44453e-08	-3.8876e-08	3.3864e-08	1.47255e-07	1.61488e-07	9.46502e-08	1.51536e-07	1.20697e-07	1.1303e-07	1.32147e-07	1.08454e-07	1.00596e-07	1.01167e-07	2.14813e-08	9.82965e-08	9.58339e-08	5.49395e-08	1.83227e-07	1.04889e-07	1.19305e-07	1.054e-07	8.22973e-08	1.00452e-07	1.24652e-07	5.19701e-08	7.4775e-08	1.30715e-07	1.05282e-07	1.06364e-07	1.02513e-07	1.37119e-07	1.07558e-07	1.31574e-07	1.13031e-07	1.27902e-07	2.10543e-07	1.24918e-07	9.64389e-08	1.58165e-07	1.83922e-07	1.58327e-07	1.44117e-07	1.50744e-07	1.3668e-07	1.59097e-07	1.48949e-07	2.12353e-07	1.43892e-07
-3.83064e-08	-2.12323e-08	-4.41523e-08	-4.29561e-08	3.0118e-08	1.52931e-07	1.62732e-07	1.08502e-07	1.47083e-07	1.23136e-07	1.09656e-07	1.26583e-07	1.12537e-07	1.05761e-07	9.38256e-08	2.02362e-08	9.42521e-08	9.22894e-08	6.20428e-08	1.79069e-07	1.00728e-07	1.25932e-07	1.00674e-07	8.17594e-08	9.53647e-08	1.3053e-07	5.70607e-08	7.13279e-08	1.36172e-07	1.13645e-07	1.05506e-07	1.17082e-07	1.4753e-07	8.96641e-08	1.23654e-07	1.22087e-07	1.19171e-07	2.07406e-07	1.40107e-07	9.0702e-08	1.58199e-07	1.83557e-07	1.56125e-07	1.47255e-07	1.51991e-07	1.4741e-07	1.62266e-07	1.35963e-07	2.01049e-07	1.48138e-07
-3.98394e-08	-2.91547e-08	-4.2298e-08	-4.46898e-08	2.78602e-08	1.56113e-07	1.62981e-07	1.24171e-07	1.42654e-07	1.2563e-07	1.06539e-07	1.1907e-07	1.14634e-07	1.10583e-07	8.61951e-08	1.75529e-08	9.24204e-08	8.73731e-08	6.98702e-08	1.70614e-07	9.80837e-08	1.34369e-07	9.59069e-08	8.32417e-08	9.21699e-08	1.37964e-07	6.53118e-08	6.97712e-08	1.38654e-07	1.21506e-07	1.08212e-07	1.3127e-07	1.54419e-07	7.104e-08	1.18871e-07	1.28855e-07	1.13997e-07	2.00169e-07	1.54328e-07	8.68492e-08	1.5674e-07	1.81266e-07	1.56699e-07	1.47008e-07	1.54693e-07	1.57132e-07	1.65961e-07	1.28142e-07	1.90439e-07	1.51478e-07
-4.21528e-08	-4.11149e-08	-3.86434e-08	-4.40615e-08	2.67144e-08	1.5696e-07	1.60262e-07	1.39003e-07	1.38907e-07	1.27953e-07	1.04593e-07	1.09712e-07	1.15125e-07	1.14614e-07	7.90728e-08	1.43816e-08	9.30405e-08	8.24582e-08	7.70217e-08	1.59055e-07	9.77934e-08	1.43442e-07	9.25187e-08	8.75853e-08	9.13621e-08	1.45692e-07	7.51262e-08	6.95142e-08	1.37828e-07	1.2745e-07	1.14007e-07	1.43431e-07	1.5697e-07	5.53446e-08	1.18063e-07	1.31975e-07	1.1252e-07	1.91202e-07	1.65935e-07	8.46388e-08	1.54286e-07	1.7851e-07	1.59249e-07	1.4336e-07	1.58315e-07	1.65494e-07	1.69087e-07	1.25331e-07	1.81312e-07	1.52762e-07
-4.43839e-08	-5.439e-08	-3.38968e-08	-4.14621e-08	2.62366e-08	1.56437e-07	1.53239e-07	1.50877e-07	1.36036e-07	1.29903e-07	1.0454e-07	9.94434e-08	1.13962e-07	1.17635e-07	7.35523e-08	1.21748e-08	9.56156e-08	7.85633e-08	8.26961e-08	1.4586e-07	9.94736e-08	1.51533e-07	9.13231e-08	9.46545e-08	9.30279e-08	1.51988e-07	8.40412e-08	6.9903e-08	1.34028e-07	1.30297e-07	1.21786e-07	1.52628e-07	1.55668e-07	4.54747e-08	1.20978e-07	1.30908e-07	1.14198e-07	1.82582e-07	1.73931e-07	8.3402e-08	1.51831e-07	1.76094e-07	1.62465e-07	1.37409e-07	1.62256e-07	1.72495e-07	1.70768e-07	1.26531e-07	1.74005e-07	1.51972e-07
-4.58671e-08	-6.5943e-08	-2.92942e-08	-3.75752e-08	2.62141e-08	1.55866e-07	1.41831e-07	1.58559e-07	1.33826e-07	1.3144e-07	1.06676e-07	8.99984e-08	1.10778e-07	1.19762e-07	7.08134e-08	1.23878e-08	9.91415e-08	7.62706e-08	8.67938e-08	1.32417e-07	1.0167e-07	1.57218e-07	9.24077e-08	1.03231e-07	9.69917e-08	1.55388e-07	8.97962e-08	7.03715e-08	1.28134e-07	1.29448e-07	1.30215e-07	1.58692e-07	1.51816e-07	4.29837e-08	1.26313e-07	1.26179e-07	1.18119e-07	1.75509e-07	1.78196e-07	8.27435e-08	1.50423e-07	1.73828e-07	1.64991e-07	1.30953e-07	1.65947e-07	1.78145e-07	1.70602e-07	1.30113e-07	1.68454e-07	1.50249e-07
-4.64096e-08	-7.34565e-08	-2.59507e-08	-3.31645e-08	2.67453e-08	1.56304e-07	1.27273e-07	1.61738e-07	1.31871e-07	1.32813e-07	1.10851e-07	8.33536e-08	1.05361e-07	1.21375e-07	7.15998e-08	1.60316e-08	1.02426e-07	7.58782e-08	8.96548e-08	1.19784e-07	1.0255e-07	1.59886e-07	9.52536e-08	1.11461e-07	1.0307e-07	1.55267e-07	9.12908e-08	7.04787e-08	1.21389e-07	1.25035e-07	1.38159e-07	1.62043e-07	1.46778e-07	4.78584e-08	1.32043e-07	1.19277e-07	1.23202e-07	1.70292e-07	1.79371e-07	8.3061e-08	1.50612e-07	1.70799e-07	1.65968e-07	1.2583e-07	1.68826e-07	1.8229e-07	1.68712e-07	1.34283e-07	1.64367e-07	1.49313e-07
-4.62477e-08	-7.59086e-08	-2.43857e-08	-2.88647e-08	2.80961e-08	1.58069e-07	1.11617e-07	1.60815e-07	1.29792e-07	1.34575e-07	1.16594e-07	8.08926e-08	9.81128e-08	1.22897e-07	7.56631e-08	2.34037e-08	1.04373e-07	7.75434e-08	9.16097e-08	1.08588e-07	1.00772e-07	1.59997e-07	9.90437e-08	1.17657e-07	1.11213e-07	1.52054e-07	8.89804e-08	6.99085e-08	1.15181e-07	1.17826e-07	1.44928e-07	1.63338e-07	1.41427e-07	5.86833e-08	1.35993e-07	1.12195e-07	1.28284e-07	1.66741e-07	1.78415e-07	8.54983e-08	1.52109e-07	1.66063e-07	1.65409e-07	1.23277e-07	1.70325e-07	1.84631e-07	1.65634e-07	1.37674e-07	1.61532e-07	1.50582e-07
-4.57508e-08	-7.3539e-08	-2.44586e-08	-2.50705e-08	3.04638e-08	1.60645e-07	9.69636e-08	1.56595e-07	1.27353e-07	1.37387e-07	1.23224e-07	8.27255e-08	9.01168e-08	1.24521e-07	8.15756e-08	3.40054e-08	1.04184e-07	8.12478e-08	9.26198e-08	9.90658e-08	9.60506e-08	1.58807e-07	1.0304e-07	1.21017e-07	1.21393e-07	1.47015e-07	8.4568e-08	6.85195e-08	1.10756e-07	1.0895e-07	1.50258e-07	1.63105e-07	1.36069e-07	7.31443e-08	1.36507e-07	1.06767e-07	1.32219e-07	1.64611e-07	1.76054e-07	9.12892e-08	1.53846e-07	1.5931e-07	1.64195e-07	1.23607e-07	1.69957e-07	1.84891e-07	1.62127e-07	1.39797e-07	1.6012e-07	1.54419e-07
-4.50822e-08	-6.73687e-08	-2.56542e-08	-2.19507e-08	3.38079e-08	1.62985e-07	8.48245e-08	1.50056e-07	1.24504e-07	1.41664e-07	1.29879e-07	8.75687e-08	8.27176e-08	1.26038e-07	8.71377e-08	4.65994e-08	1.01522e-07	8.66292e-08	9.22211e-08	9.12025e-08	8.91402e-08	1.57701e-07	1.06858e-07	1.21862e-07	1.33331e-07	1.41766e-07	8.02176e-08	6.64658e-08	1.08872e-07	9.9544e-08	1.5412e-07	1.61576e-07	1.30759e-07	8.87222e-08	1.32928e-07	1.0409e-07	1.34103e-07	1.63759e-07	1.72445e-07	1.00845e-07	1.54398e-07	1.51144e-07	1.63582e-07	1.26302e-07	1.67463e-07	1.83013e-07	1.58975e-07	1.4107e-07	1.60771e-07	1.59876e-07
-4.40311e-08	-5.86041e-08	-2.74452e-08	-1.95431e-08	3.78442e-08	1.64016e-07	7.58892e-08	1.42278e-07	1.21402e-07	1.47254e-07	1.35545e-07	9.32767e-08	7.68906e-08	1.26877e-07	9.02269e-08	5.93862e-08	9.66007e-08	9.28842e-08	8.97884e-08	8.48798e-08	8.13542e-08	1.57532e-07	1.10516e-07	1.21301e-07	1.46251e-07	1.37732e-07	7.77211e-08	6.43055e-08	1.09498e-07	9.04934e-08	1.56516e-07	1.58831e-07	1.25657e-07	1.03341e-07	1.25697e-07	1.04273e-07	1.33587e-07	1.63973e-07	1.6732e-07	1.13147e-07	1.52561e-07	1.42846e-07	1.64464e-07	1.30463e-07	1.62928e-07	1.7929e-07	1.56829e-07	1.42376e-07	1.64341e-07	1.65053e-07
-4.2122e-08	-4.82071e-08	-2.94628e-08	-1.78492e-08	4.21825e-08	1.63081e-07	7.02066e-08	1.34463e-07	1.18402e-07	1.53359e-07	1.3918e-07	9.77441e-08	7.28275e-08	1.26346e-07	8.96366e-08	7.03162e-08	9.01485e-08	9.89098e-08	8.49331e-08	7.99651e-08	7.39837e-08	1.58331e-07	1.14237e-07	1.2059e-07	1.58895e-07	1.35767e-07	7.79914e-08	6.29657e-08	1.11813e-07	8.23808e-08	1.57387e-07	1.55138e-07	1.21138e-07	1.15757e-07	1.1604e-07	1.06596e-07	1.31065e-07	1.6468e-07	1.60508e-07	1.25861e-07	1.47828e-07	1.35841e-07	1.66816e-07	1.35374e-07	1.56755e-07	1.74354e-07	1.56103e-07	1.44398e-07	1.71347e-07	1.67869e-07
-3.893e-08	-3.67628e-08	-3.14036e-08	-1.68873e-08	4.65027e-08	1.60138e-07	6.75547e-08	1.27862e-07	1.15995e-07	1.58783e-07	1.39943e-07	9.96851e-08	7.00007e-08	1.23947e-07	8.54696e-08	7.75311e-08	8.31928e-08	1.03645e-07	7.77827e-08	7.635e-08	6.79586e-08	1.59498e-07	1.18153e-07	1.20562e-07	1.69817e-07	1.36035e-07	8.09897e-08	6.34952e-08	1.14552e-07	7.56652e-08	1.56656e-07	1.51204e-07	1.1759e-07	1.25599e-07	1.0545e-07	1.09943e-07	1.27566e-07	1.64862e-07	1.52487e-07	1.36194e-07	1.40603e-07	1.31226e-07	1.6965e-07	1.4083e-07	1.4953e-07	1.69035e-07	1.5689e-07	1.47137e-07	1.81406e-07	1.66909e-07
-3.44193e-08	-2.46103e-08	-3.28135e-08	-1.67232e-08	5.06518e-08	1.55687e-07	6.7715e-08	1.2355e-07	1.1469e-07	1.62361e-07	1.37417e-07	9.89007e-08	6.76202e-08	1.19592e-07	7.89527e-08	7.98371e-08	7.66991e-08	1.064e-07	6.89936e-08	7.39894e-08	6.38242e-08	1.60247e-07	1.22083e-07	1.21384e-07	1.7782e-07	1.38122e-07	8.59376e-08	6.66771e-08	1.16567e-07	7.09253e-08	1.54361e-07	1.48075e-07	1.1507e-07	1.33113e-07	9.52801e-08	1.13276e-07	1.24343e-07	1.63306e-07	1.44495e-07	1.42035e-07	1.32081e-07	1.2959e-07	1.71493e-07	1.47035e-07	1.41846e-07	1.64146e-07	1.58897e-07	1.49936e-07	1.92977e-07	1.61932e-07
-2.91114e-08	-1.21113e-08	-3.29762e-08	-1.75211e-08	5.4613e-08	1.50521e-07	7.0497e-08	1.22108e-07	1.14929e-07	1.63338e-07	1.31713e-07	9.59864e-08	6.51564e-08	1.13602e-07	7.18842e-08	7.70283e-08	7.12215e-08	1.06973e-07	5.95323e-08	7.29575e-08	6.18657e-08	1.6e-07	1.25542e-07	1.22642e-07	1.82307e-07	1.41291e-07	9.15955e-08	7.26938e-08	1.17226e-07	6.89295e-08	1.50778e-07	1.46659e-07	1.13073e-07	1.38797e-07	8.6615e-08	1.15957e-07	1.22368e-07	1.59088e-07	1.38066e-07	1.42765e-07	1.23883e-07	1.31136e-07	1.71106e-07	1.54091e-07	1.34181e-07	1.60271e-07	1.61417e-07	1.51961e-07	2.03594e-07	1.53907e-07
-2.39912e-08	1.07818e-10	-3.10351e-08	-1.95913e-08	5.83846e-08	1.45415e-07	7.5577e-08	1.2343e-07	1.17095e-07	1.61537e-07	1.23447e-07	9.17815e-08	6.26196e-08	1.06531e-07	6.60514e-08	6.98999e-08	6.6743e-08	1.05533e-07	5.03857e-08	7.34606e-08	6.21809e-08	1.58504e-07	1.27963e-07	1.23584e-07	1.83396e-07	1.44723e-07	9.65173e-08	8.10343e-08	1.16452e-07	7.03998e-08	1.46453e-07	1.47145e-07	1.10589e-07	1.43059e-07	8.03672e-08	1.17832e-07	1.21972e-07	1.5199e-07	1.34248e-07	1.39302e-07	1.17538e-07	1.35878e-07	1.68024e-07	1.61396e-07	1.26853e-07	1.57622e-07	1.63456e-07	1.5277e-07	2.10541e-07	1.4462e-07
-2.01878e-08	1.10867e-08	-2.62946e-08	-2.33337e-08	6.18573e-08	1.40852e-07	8.23561e-08	1.26826e-07	1.21519e-07	1.57316e-07	1.1368e-07	8.69676e-08	6.04964e-08	9.89644e-08	6.28298e-08	5.99307e-08	6.27887e-08	1.02411e-07	4.23515e-08	7.57353e-08	6.4646e-08	1.55723e-07	1.28994e-07	1.23401e-07	1.81751e-07	1.47678e-07	9.93321e-08	9.06878e-08	1.14467e-07	7.55747e-08	1.42079e-07	1.48739e-07	1.06406e-07	1.46044e-07	7.73734e-08	1.19139e-07	1.22787e-07	1.42592e-07	1.33061e-07	1.33426e-07	1.14019e-07	1.43679e-07	1.62712e-07	1.67384e-07	1.19994e-07	1.55977e-07	1.64003e-07	1.52544e-07	2.11661e-07	1.36145e-07
-1.85676e-08	1.97016e-08	-1.85189e-08	-2.89834e-08	6.4769e-08	1.36869e-07	9.0025e-08	1.31363e-07	1.28398e-07	1.51446e-07	1.03849e-07	8.20277e-08	5.94514e-08	9.14367e-08	6.29655e-08	4.88018e-08	5.87555e-08	9.79407e-08	3.59656e-08	7.98493e-08	6.88812e-08	1.51652e-07	1.28697e-07	1.21504e-07	1.78272e-07	1.49577e-07	9.91055e-08	1.00499e-07	1.11567e-07	8.38748e-08	1.3827e-07	1.49935e-07	9.95461e-08	1.47651e-07	7.82882e-08	1.20333e-07	1.23962e-07	1.32019e-07	1.33605e-07	1.26871e-07	1.1347e-07	1.54068e-07	1.56327e-07	1.69876e-07	1.13558e-07	1.5473e-07	1.62383e-07	1.51839e-07	2.06003e-07	1.30361e-07
-1.94109e-08	2.50172e-08	-8.0719e-09	-3.62026e-08	6.67698e-08	1.33108e-07	9.78498e-08	1.36233e-07	1.37558e-07	1.44971e-07	9.56044e-08	7.74379e-08	5.99732e-08	8.44633e-08	6.6449e-08	3.80066e-08	5.42858e-08	9.24019e-08	3.15261e-08	8.55282e-08	7.43333e-08	1.46259e-07	1.27481e-07	1.17774e-07	1.73796e-07	1.50044e-07	9.56783e-08	1.09485e-07	1.08153e-07	9.39497e-08	1.35332e-07	1.49241e-07	8.96761e-08	1.47702e-07	8.3286e-08	1.21919e-07	1.2456e-07	1.2151e-07	1.34751e-07	1.20726e-07	1.15168e-07	1.65999e-07	1.50283e-07	1.66966e-07	1.074e-07	1.53071e-07	1.58473e-07	1.51082e-07	1.9406e-07	1.28625e-07
-2.23025e-08	2.66483e-08	4.1345e-09	-4.37493e-08	6.75794e-08	1.29092e-07	1.05514e-07	1.40923e-07	1.48246e-07	1.39057e-07	9.04625e-08	7.37737e-08	6.21039e-08	7.85409e-08	7.24669e-08	2.87288e-08	4.94956e-08	8.6016e-08	2.9152e-08	9.21453e-08	8.04781e-08	1.3957e-07	1.25834e-07	1.1272e-07	1.68938e-07	1.48984e-07	8.97797e-08	1.17004e-07	1.04915e-07	1.04131e-07	1.33171e-07	1.45957e-07	7.73767e-08	1.46184e-07	9.17801e-08	1.24308e-07	1.23991e-07	1.12059e-07	1.359e-07	1.15421e-07	1.17689e-07	1.77825e-07	1.45828e-07	1.58016e-07	1.01468e-07	1.50299e-07	1.52688e-07	1.50228e-07	1.77568e-07	1.31514e-07
-2.62804e-08	2.49378e-08	1.68005e-08	-4.95218e-08	6.7169e-08	1.24669e-07	1.13276e-07	1.45154e-07	1.59164e-07	1.34751e-07	8.9274e-08	7.15247e-08	6.53329e-08	7.39981e-08	7.95293e-08	2.19585e-08	4.49337e-08	7.89544e-08	2.88429e-08	9.89052e-08	8.70311e-08	1.31843e-07	1.24035e-07	1.07424e-07	1.64103e-07	1.46646e-07	8.27864e-08	1.22795e-07	1.02839e-07	1.13033e-07	1.31408e-07	1.40571e-07	6.42039e-08	1.43413e-07	1.0241e-07	1.27712e-07	1.22341e-07	1.04272e-07	1.37224e-07	1.11118e-07	1.19242e-07	1.87634e-07	1.43774e-07	1.44206e-07	9.60522e-08	1.46146e-07	1.45767e-07	1.48832e-07	1.58967e-07	1.3863e-07
-3.01758e-08	2.08659e-08	2.84261e-08	-5.1142e-08	6.58672e-08	1.20412e-07	1.21807e-07	1.48694e-07	1.68854e-07	1.32698e-07	9.17573e-08	7.0719e-08	6.87066e-08	7.07654e-08	8.58682e-08	1.86322e-08	4.12832e-08	7.13822e-08	3.0545e-08	1.05123e-07	9.40285e-08	1.23707e-07	1.22079e-07	1.03245e-07	1.59591e-07	1.43588e-07	7.62215e-08	1.26989e-07	1.02822e-07	1.19957e-07	1.29623e-07	1.34576e-07	5.24742e-08	1.40001e-07	1.13381e-07	1.32075e-07	1.20435e-07	9.84176e-08	1.39221e-07	1.08094e-07	1.18118e-07	1.93838e-07	1.44398e-07	1.28326e-07	9.18878e-08	1.40963e-07	1.38549e-07	1.46458e-07	1.40739e-07	1.48515e-07
-3.29941e-08	1.57505e-08	3.7522e-08	-4.69185e-08	6.42877e-08	1.17721e-07	1.31762e-07	1.51243e-07	1.76216e-07	1.32918e-07	9.63864e-08	7.069e-08	7.1163e-08	6.82908e-08	9.00362e-08	1.95628e-08	3.89671e-08	6.35583e-08	3.42198e-08	1.10446e-07	1.0172e-07	1.16142e-07	1.19855e-07	1.01388e-07	1.55665e-07	1.405e-07	7.12553e-08	1.3012e-07	1.05055e-07	1.24916e-07	1.27577e-07	1.29796e-07	4.47697e-08	1.36628e-07	1.23023e-07	1.37057e-07	1.19512e-07	9.45841e-08	1.41963e-07	1.06785e-07	1.13246e-07	1.95712e-07	1.47474e-07	1.13859e-07	8.99909e-08	1.35606e-07	1.31888e-07	1.43102e-07	1.24823e-07	1.58845e-07
-3.41677e-08	1.08953e-08	4.28849e-08	-3.67397e-08	6.30633e-08	1.18457e-07	1.43332e-07	1.52449e-07	1.80871e-07	1.348e-07	1.00804e-07	7.02666e-08	7.19956e-08	6.57778e-08	9.14456e-08	2.51012e-08	3.78971e-08	5.59464e-08	3.98778e-08	1.14917e-07	1.10311e-07	1.10269e-07	1.17415e-07	1.02526e-07	1.52498e-07	1.37905e-07	6.84506e-08	1.33052e-07	1.08659e-07	1.2836e-07	1.25253e-07	1.27612e-07	4.3264e-08	1.33749e-07	1.30289e-07	1.4207e-07	1.20581e-07	9.28101e-08	1.44664e-07	1.07542e-07	1.04684e-07	1.93601e-07	1.52361e-07	1.03806e-07	9.12512e-08	1.31023e-07	1.26667e-07	1.39347e-07	1.12284e-07	1.66992e-07
-3.35864e-08	7.32258e-09	4.39088e-08	-2.23789e-08	6.24983e-08	1.24201e-07	1.55999e-07	1.52005e-07	1.83167e-07	1.37313e-07	1.02644e-07	6.83566e-08	7.12271e-08	6.26582e-08	9.05496e-08	3.47203e-08	3.75413e-08	4.92313e-08	4.75211e-08	1.18859e-07	1.19676e-07	1.06976e-07	1.15053e-07	1.06614e-07	1.50044e-07	1.35903e-07	6.78188e-08	1.36715e-07	1.11926e-07	1.30824e-07	1.22708e-07	1.28421e-07	4.90839e-08	1.31434e-07	1.34963e-07	1.46363e-07	1.23806e-07	9.31481e-08	1.4597e-07	1.1036e-07	9.38104e-08	1.88699e-07	1.58086e-07	9.97542e-08	9.60046e-08	1.27734e-07	1.23765e-07	1.36149e-07	1.03296e-07	1.70829e-07
-3.14414e-08	5.63952e-09	4.07914e-08	-6.96665e-09	6.23538e-08	1.35466e-07	1.68635e-07	1.4974e-07	1.83882e-07	1.39329e-07	1.00425e-07	6.45893e-08	6.96562e-08	5.89838e-08	8.85499e-08	4.68406e-08	3.72844e-08	4.41674e-08	5.6985e-08	1.22665e-07	1.2916e-07	1.06548e-07	1.13094e-07	1.12941e-07	1.47935e-07	1.34068e-07	6.90759e-08	1.41658e-07	1.13147e-07	1.3268e-07	1.19875e-07	1.31556e-07	6.19417e-08	1.29427e-07	1.3754e-07	1.49151e-07	1.28317e-07	9.56234e-08	1.44775e-07	1.14885e-07	8.30018e-08	1.82536e-07	1.63453e-07	1.01547e-07	1.03824e-07	1.25494e-07	1.23845e-07	1.34412e-07	9.7435e-08	1.69473e-07
-2.80284e-08	6.0103e-09	3.44685e-08	6.15415e-09	6.19465e-08	1.51274e-07	1.79856e-07	1.45676e-07	1.83873e-07	1.39902e-07	9.41069e-08	5.96019e-08	6.84965e-08	5.54418e-08	8.67877e-08	5.91223e-08	3.68471e-08	4.13043e-08	6.77617e-08	1.2655e-07	1.37605e-07	1.08477e-07	1.11552e-07	1.20342e-07	1.45559e-07	1.31583e-07	7.19138e-08	1.47644e-07	1.11544e-07	1.34038e-07	1.1648e-07	1.35588e-07	8.01719e-08	1.27363e-07	1.38881e-07	1.49799e-07	1.32673e-07	1.00099e-07	1.4102e-07	1.20662e-07	7.48598e-08	1.76425e-07	1.6722e-07	1.07602e-07	1.1362e-07	1.23366e-07	1.27022e-07	1.34611e-07	9.41365e-08	1.63623e-07
-2.36602e-08	8.18534e-09	2.62377e-08	1.46113e-08	6.05646e-08	1.69314e-07	1.88486e-07	1.40102e-07	1.83851e-07	1.38381e-07	8.51008e-08	5.47797e-08	6.87816e-08	5.29871e-08	8.61424e-08	6.91777e-08	3.64865e-08	4.07423e-08	7.89498e-08	1.30373e-07	1.4362e-07	1.11599e-07	1.09966e-07	1.27515e-07	1.4237e-07	1.27553e-07	7.61413e-08	1.53538e-07	1.07794e-07	1.34763e-07	1.12178e-07	1.38839e-07	1.01139e-07	1.24941e-07	1.39835e-07	1.48024e-07	1.35711e-07	1.061e-07	1.35886e-07	1.27414e-07	7.13332e-08	1.71087e-07	1.68389e-07	1.15655e-07	1.2396e-07	1.20197e-07	1.32632e-07	1.36637e-07	9.31076e-08	1.55323e-07
-1.87355e-08	1.15589e-08	1.72368e-08	1.76534e-08	5.79796e-08	1.86594e-07	1.93917e-07	1.33704e-07	1.84302e-07	1.34413e-07	7.57356e-08	5.15938e-08	7.08807e-08	5.23759e-08	8.67118e-08	7.53929e-08	3.68539e-08	4.20763e-08	8.94211e-08	1.33606e-07	1.46053e-07	1.14488e-07	1.07583e-07	1.33355e-07	1.38301e-07	1.21416e-07	8.16435e-08	1.57668e-07	1.03816e-07	1.34542e-07	1.06836e-07	1.39883e-07	1.21852e-07	1.21949e-07	1.40958e-07	1.44048e-07	1.37244e-07	1.12697e-07	1.31256e-07	1.35046e-07	7.31552e-08	1.66541e-07	1.66543e-07	1.2359e-07	1.33419e-07	1.15237e-07	1.39308e-07	1.39927e-07	9.44951e-08	1.47258e-07
-1.38784e-08	1.52613e-08	8.06148e-09	1.60536e-08	5.47182e-08	2.00268e-07	1.96266e-07	1.27695e-07	1.85469e-07	1.27902e-07	6.84661e-08	5.09095e-08	7.44086e-08	5.39321e-08	8.78647e-08	7.74582e-08	3.86305e-08	4.45867e-08	9.81619e-08	1.35465e-07	1.44475e-07	1.15977e-07	1.03815e-07	1.37236e-07	1.34047e-07	1.13277e-07	8.82184e-08	1.58519e-07	1.01949e-07	1.33004e-07	1.00798e-07	1.37896e-07	1.3959e-07	1.18179e-07	1.42378e-07	1.38592e-07	1.3809e-07	1.1858e-07	1.28773e-07	1.43377e-07	7.98052e-08	1.62279e-07	1.62084e-07	1.30042e-07	1.4086e-07	1.08567e-07	1.45424e-07	1.43746e-07	9.8732e-08	1.41877e-07
-9.99809e-09	1.83168e-08	-1.26426e-09	1.14907e-08	5.18656e-08	2.08331e-07	1.96252e-07	1.23774e-07	1.87296e-07	1.19004e-07	6.51662e-08	5.26107e-08	7.85576e-08	5.76454e-08	8.85834e-08	7.6346e-08	4.2184e-08	4.75862e-08	1.0461e-07	1.35205e-07	1.3949e-07	1.15565e-07	9.86702e-08	1.39126e-07	1.30989e-07	1.04026e-07	9.54186e-08	1.55402e-07	1.03885e-07	1.29857e-07	9.4949e-08	1.3279e-07	1.52355e-07	1.13408e-07	1.43819e-07	1.32701e-07	1.39415e-07	1.22336e-07	1.29067e-07	1.51812e-07	8.98664e-08	1.57651e-07	1.56162e-07	1.34612e-07	1.45609e-07	1.01097e-07	1.49718e-07	1.47441e-07	1.06175e-07	1.4068e-07
-8.17255e-09	1.9887e-08	-1.09698e-08	5.83587e-09	5.04641e-08	2.10014e-07	1.94846e-07	1.23758e-07	1.89361e-07	1.08182e-07	6.67652e-08	5.56866e-08	8.2605e-08	6.34122e-08	8.79342e-08	7.37562e-08	4.74297e-08	5.07363e-08	1.08805e-07	1.32456e-07	1.32704e-07	1.13604e-07	9.29241e-08	1.39504e-07	1.30665e-07	9.51106e-08	1.02527e-07	1.48713e-07	1.09817e-07	1.25028e-07	9.05139e-08	1.25141e-07	1.59111e-07	1.0754e-07	1.44782e-07	1.2745e-07	1.41826e-07	1.22855e-07	1.3156e-07	1.59242e-07	1.01474e-07	1.52335e-07	1.50266e-07	1.37682e-07	1.47566e-07	9.41986e-08	1.51777e-07	1.50546e-07	1.16763e-07	1.43849e-07
-9.36981e-09	1.95693e-08	-2.10932e-08	6.51843e-10	5.08667e-08	2.05899e-07	1.92847e-07	1.28879e-07	1.90895e-07	9.62878e-08	7.32652e-08	5.86864e-08	8.62577e-08	7.11411e-08	8.54816e-08	7.13102e-08	5.3901e-08	5.41545e-08	1.11294e-07	1.27434e-07	1.26332e-07	1.11217e-07	8.79563e-08	1.39083e-07	1.34017e-07	8.79956e-08	1.087e-07	1.39634e-07	1.18187e-07	1.1877e-07	8.86501e-08	1.15946e-07	1.59798e-07	1.00831e-07	1.44859e-07	1.23725e-07	1.44823e-07	1.19698e-07	1.34892e-07	1.64311e-07	1.12654e-07	1.46735e-07	1.45616e-07	1.40003e-07	1.47257e-07	8.91728e-08	1.52133e-07	1.52726e-07	1.2988e-07	1.50301e-07
-1.41105e-08	1.76281e-08	-3.11961e-08	-3.0347e-09	5.24643e-08	1.97742e-07	1.90596e-07	1.39015e-07	1.90954e-07	8.46067e-08	8.39758e-08	6.03252e-08	8.96353e-08	8.06019e-08	8.14802e-08	6.98848e-08	6.09092e-08	5.82405e-08	1.12878e-07	1.20894e-07	1.22537e-07	1.09977e-07	8.53697e-08	1.38497e-07	1.40765e-07	8.35308e-08	1.13186e-07	1.29532e-07	1.26142e-07	1.11708e-07	9.00209e-08	1.06324e-07	1.5522e-07	9.39757e-08	1.4405e-07	1.22148e-07	1.46983e-07	1.13264e-07	1.37644e-07	1.65875e-07	1.21575e-07	1.42088e-07	1.42658e-07	1.42253e-07	1.45764e-07	8.68509e-08	1.51931e-07	1.53703e-07	1.44442e-07	1.5811e-07
-2.21996e-08	1.49942e-08	-4.04058e-08	-4.76522e-09	5.3976e-08	1.88029e-07	1.87948e-07	1.5228e-07	1.8873e-07	7.47651e-08	9.77489e-08	6.00095e-08	9.29448e-08	9.11424e-08	7.67444e-08	6.93918e-08	6.76724e-08	6.33034e-08	1.1432e-07	1.13845e-07	1.22705e-07	1.114e-07	8.65211e-08	1.38071e-07	1.49311e-07	8.15493e-08	1.15465e-07	1.1947e-07	1.30579e-07	1.04808e-07	9.45409e-08	9.72467e-08	1.46891e-07	8.79015e-08	1.4292e-07	1.23135e-07	1.46724e-07	1.04729e-07	1.38941e-07	1.63372e-07	1.2687e-07	1.40171e-07	1.40921e-07	1.44782e-07	1.4448e-07	8.74486e-08	1.52338e-07	1.53294e-07	1.59101e-07	1.65182e-07
-3.26271e-08	1.29336e-08	-4.77356e-08	-4.54941e-09	5.41059e-08	1.79255e-07	1.84503e-07	1.65328e-07	1.8386e-07	6.84533e-08	1.13112e-07	5.81044e-08	9.60953e-08	1.01519e-07	7.22499e-08	6.90804e-08	7.33884e-08	6.9195e-08	1.16115e-07	1.07195e-07	1.26888e-07	1.16415e-07	9.20783e-08	1.37768e-07	1.57254e-07	8.09515e-08	1.15245e-07	1.10148e-07	1.29314e-07	9.92391e-08	1.01407e-07	8.93938e-08	1.3684e-07	8.33325e-08	1.42427e-07	1.26953e-07	1.432e-07	9.57892e-08	1.38665e-07	1.56916e-07	1.28047e-07	1.42636e-07	1.39296e-07	1.47627e-07	1.44697e-07	9.0659e-08	1.53973e-07	1.51583e-07	1.72431e-07	1.7e-07
-4.3683e-08	1.24674e-08	-5.2485e-08	-2.66406e-09	5.21353e-08	1.73125e-07	1.79893e-07	1.74369e-07	1.76601e-07	6.69917e-08	1.2837e-07	5.58487e-08	9.85083e-08	1.10023e-07	6.86773e-08	6.81821e-08	7.73094e-08	7.51741e-08	1.18346e-07	1.0153e-07	1.33636e-07	1.24992e-07	1.01705e-07	1.37337e-07	1.62286e-07	8.02579e-08	1.12388e-07	1.02206e-07	1.21871e-07	9.61108e-08	1.09385e-07	8.31275e-08	1.27316e-07	8.04019e-08	1.43485e-07	1.33664e-07	1.36785e-07	8.82782e-08	1.37267e-07	1.4717e-07	1.25795e-07	1.50242e-07	1.36592e-07	1.50749e-07	1.47155e-07	9.58824e-08	1.56638e-07	1.49095e-07	1.83085e-07	1.72193e-07
-5.32834e-08	1.3808e-08	-5.45086e-08	5.62119e-10	4.80999e-08	1.70005e-07	1.73981e-07	1.76509e-07	1.67789e-07	7.08847e-08	1.41827e-07	5.49232e-08	9.92392e-08	1.14908e-07	6.61455e-08	6.65489e-08	7.88917e-08	8.01267e-08	1.20635e-07	9.71426e-08	1.40335e-07	1.361e-07	1.14003e-07	1.36582e-07	1.63042e-07	7.83411e-08	1.06916e-07	9.64847e-08	1.09521e-07	9.61036e-08	1.17224e-07	7.85567e-08	1.20343e-07	7.85801e-08	1.46475e-07	1.42975e-07	1.28942e-07	8.37241e-08	1.35405e-07	1.35185e-07	1.21881e-07	1.62348e-07	1.32067e-07	1.54321e-07	1.51731e-07	1.02495e-07	1.5944e-07	1.46792e-07	1.89963e-07	1.72669e-07
-5.94488e-08	1.61278e-08	-5.42552e-08	4.82503e-09	4.25278e-08	1.68923e-07	1.66896e-07	1.70793e-07	1.5859e-07	7.95529e-08	1.52164e-07	5.67974e-08	9.73404e-08	1.14971e-07	6.4249e-08	6.49335e-08	7.80321e-08	8.30631e-08	1.22274e-07	9.4209e-08	1.44007e-07	1.48003e-07	1.26811e-07	1.35594e-07	1.59497e-07	7.49447e-08	9.91932e-08	9.39138e-08	9.45971e-08	9.9111e-08	1.24011e-07	7.56363e-08	1.1719e-07	7.69761e-08	1.51028e-07	1.54104e-07	1.21607e-07	8.29489e-08	1.33606e-07	1.22352e-07	1.18545e-07	1.76941e-07	1.25735e-07	1.58824e-07	1.57425e-07	1.10086e-07	1.61232e-07	1.45803e-07	1.92433e-07	1.73217e-07
-6.08272e-08	1.78323e-08	-5.25972e-08	9.70278e-09	3.60183e-08	1.68164e-07	1.59003e-07	1.58484e-07	1.50157e-07	9.13901e-08	1.5884e-07	6.20793e-08	9.22888e-08	1.10065e-07	6.23093e-08	6.47483e-08	7.5289e-08	8.36422e-08	1.22548e-07	9.29408e-08	1.42356e-07	1.58738e-07	1.37805e-07	1.34802e-07	1.52787e-07	7.07487e-08	9.01444e-08	9.50129e-08	7.95114e-08	1.04063e-07	1.2937e-07	7.4269e-08	1.17961e-07	7.48164e-08	1.56223e-07	1.65775e-07	1.16439e-07	8.58435e-08	1.3209e-07	1.10378e-07	1.17603e-07	1.9121e-07	1.1836e-07	1.6482e-07	1.62694e-07	1.18584e-07	1.61147e-07	1.46967e-07	1.90515e-07	1.75695e-07
-5.71073e-08	1.72392e-08	-5.05288e-08	1.44214e-08	2.89959e-08	1.66163e-07	1.50893e-07	1.42456e-07	1.43278e-07	1.04162e-07	1.62234e-07	7.01229e-08	8.43026e-08	1.01289e-07	5.96587e-08	6.74287e-08	7.19077e-08	8.24221e-08	1.21147e-07	9.3554e-08	1.34653e-07	1.66543e-07	1.45184e-07	1.34762e-07	1.44601e-07	6.70189e-08	8.12799e-08	9.93756e-08	6.60294e-08	1.09082e-07	1.33453e-07	7.43966e-08	1.21556e-07	7.18135e-08	1.61098e-07	1.76407e-07	1.14298e-07	9.14478e-08	1.30723e-07	1.01103e-07	1.1975e-07	2.02394e-07	1.11231e-07	1.72486e-07	1.66026e-07	1.28179e-07	1.58995e-07	1.50423e-07	1.84935e-07	1.81176e-07
-4.91595e-08	1.33406e-08	-4.88141e-08	1.78009e-08	2.17663e-08	1.62223e-07	1.43361e-07	1.26031e-07	1.38171e-07	1.1563e-07	1.63414e-07	7.90787e-08	7.44424e-08	9.07524e-08	5.58452e-08	7.37602e-08	6.94917e-08	8.06837e-08	1.18422e-07	9.60688e-08	1.22128e-07	1.70103e-07	1.48119e-07	1.35772e-07	1.36501e-07	6.50788e-08	7.43581e-08	1.05574e-07	5.51098e-08	1.11996e-07	1.36755e-07	7.60721e-08	1.26094e-07	6.82543e-08	1.65147e-07	1.84421e-07	1.15125e-07	9.83432e-08	1.29072e-07	9.60528e-08	1.24417e-07	2.08524e-07	1.05853e-07	1.81188e-07	1.66525e-07	1.39041e-07	1.55335e-07	1.55477e-07	1.76961e-07	1.8943e-07
-3.88016e-08	6.26358e-09	-4.76737e-08	1.85565e-08	1.47359e-08	1.56723e-07	1.3733e-07	1.11791e-07	1.34481e-07	1.24196e-07	1.63601e-07	8.64249e-08	6.44736e-08	8.09574e-08	5.07768e-08	8.35571e-08	6.93456e-08	7.99058e-08	1.15298e-07	1.00086e-07	1.0761e-07	1.68656e-07	1.46797e-07	1.37546e-07	1.29494e-07	6.58572e-08	7.07952e-08	1.11632e-07	4.72303e-08	1.11038e-07	1.39781e-07	7.94938e-08	1.29668e-07	6.48377e-08	1.68481e-07	1.88588e-07	1.18189e-07	1.05192e-07	1.26552e-07	9.59027e-08	1.30232e-07	2.08778e-07	1.03676e-07	1.894e-07	1.64252e-07	1.50958e-07	1.51255e-07	1.60878e-07	1.68069e-07	1.9899e-07
-2.82236e-08	-2.80193e-09	-4.66301e-08	1.58417e-08	8.53511e-09	1.50827e-07	1.33633e-07	1.00884e-07	1.31537e-07	1.2936e-07	1.63652e-07	8.98325e-08	5.65208e-08	7.40272e-08	4.48488e-08	9.58547e-08	7.17781e-08	8.11517e-08	1.1281e-07	1.04733e-07	9.45182e-08	1.62024e-07	1.4207e-07	1.39161e-07	1.23991e-07	6.96327e-08	7.11412e-08	1.15796e-07	4.28163e-08	1.05496e-07	1.42703e-07	8.49722e-08	1.31082e-07	6.24223e-08	1.71568e-07	1.88318e-07	1.22518e-07	1.11156e-07	1.22668e-07	1.00157e-07	1.35741e-07	2.03459e-07	1.05865e-07	1.95103e-07	1.60185e-07	1.63143e-07	1.4796e-07	1.65383e-07	1.59563e-07	2.07731e-07
-1.92811e-08	-1.21569e-08	-4.46371e-08	9.70309e-09	3.88937e-09	1.45944e-07	1.3275e-07	9.30347e-08	1.28744e-07	1.31793e-07	1.63809e-07	8.80604e-08	5.2586e-08	7.11091e-08	3.90086e-08	1.09442e-07	7.58081e-08	8.46517e-08	1.11545e-07	1.08873e-07	8.55673e-08	1.50666e-07	1.34945e-07	1.39352e-07	1.20041e-07	7.59607e-08	7.49259e-08	1.17159e-07	4.24203e-08	9.60213e-08	1.45161e-07	9.27988e-08	1.30236e-07	6.18242e-08	1.7473e-07	1.83837e-07	1.27272e-07	1.15987e-07	1.17279e-07	1.07275e-07	1.39995e-07	1.93744e-07	1.13078e-07	1.96514e-07	1.5583e-07	1.74391e-07	1.46369e-07	1.68358e-07	1.52268e-07	2.13671e-07
-1.29602e-08	-2.03238e-08	-4.05201e-08	1.15933e-09	1.29858e-09	1.43284e-07	1.34629e-07	8.71432e-08	1.2595e-07	1.32969e-07	1.63799e-07	8.1502e-08	5.40288e-08	7.21619e-08	3.46303e-08	1.23349e-07	7.95585e-08	8.97383e-08	1.11353e-07	1.1154e-07	8.17535e-08	1.35706e-07	1.26209e-07	1.37005e-07	1.17601e-07	8.373e-08	8.09168e-08	1.15778e-07	4.65534e-08	8.44872e-08	1.4637e-07	1.03023e-07	1.2803e-07	6.37018e-08	1.77737e-07	1.76182e-07	1.31924e-07	1.19801e-07	1.10758e-07	1.15222e-07	1.4276e-07	1.81397e-07	1.25253e-07	1.92815e-07	1.52707e-07	1.83549e-07	1.46861e-07	1.70075e-07	1.4641e-07	2.15616e-07
-9.25826e-09	-2.65666e-08	-3.35764e-08	-8.12246e-09	7.51023e-10	1.43624e-07	1.38683e-07	8.2107e-08	1.23556e-07	1.34468e-07	1.63143e-07	7.21042e-08	6.11384e-08	7.61524e-08	3.31246e-08	1.36978e-07	8.12018e-08	9.51192e-08	1.11522e-07	1.12361e-07	8.21121e-08	1.18852e-07	1.16353e-07	1.31614e-07	1.16642e-07	9.13338e-08	8.75616e-08	1.12334e-07	5.53266e-08	7.34059e-08	1.45528e-07	1.15207e-07	1.25869e-07	6.84823e-08	1.79793e-07	1.66981e-07	1.36198e-07	1.22722e-07	1.03952e-07	1.22137e-07	1.4439e-07	1.68497e-07	1.41465e-07	1.84526e-07	1.51923e-07	1.90035e-07	1.49219e-07	1.71532e-07	1.417e-07	2.13416e-07
-7.50515e-09	-3.09523e-08	-2.40317e-08	-1.63458e-08	1.69148e-09	1.47227e-07	1.43946e-07	7.74689e-08	1.22318e-07	1.37222e-07	1.61466e-07	6.26443e-08	7.29401e-08	8.15064e-08	3.53919e-08	1.4985e-07	7.99072e-08	9.93454e-08	1.11325e-07	1.1173e-07	8.43653e-08	1.02141e-07	1.05778e-07	1.23484e-07	1.17057e-07	9.69839e-08	9.33294e-08	1.07611e-07	6.81503e-08	6.51365e-08	1.42295e-07	1.28309e-07	1.25074e-07	7.62766e-08	1.79897e-07	1.58019e-07	1.39918e-07	1.24657e-07	9.79509e-08	1.26822e-07	1.45544e-07	1.57119e-07	1.5997e-07	1.73385e-07	1.53961e-07	1.94093e-07	1.52763e-07	1.73895e-07	1.37599e-07	2.07806e-07
-6.90722e-09	-3.39899e-08	-1.30733e-08	-2.2051e-08	3.30196e-09	1.53782e-07	1.49312e-07	7.36583e-08	1.22942e-07	1.41067e-07	1.58688e-07	5.56872e-08	8.73503e-08	8.6616e-08	4.13823e-08	1.61247e-07	7.619e-08	1.01278e-07	1.10571e-07	1.10562e-07	8.61201e-08	8.75192e-08	9.5089e-08	1.13633e-07	1.18515e-07	9.91755e-08	9.68466e-08	1.02148e-07	8.36752e-08	6.11981e-08	1.37037e-07	1.40818e-07	1.26447e-07	8.67794e-08	1.77361e-07	1.50689e-07	1.42919e-07	1.25316e-07	9.37689e-08	1.28878e-07	1.46909e-07	1.48911e-07	1.78521e-07	1.61794e-07	1.58659e-07	1.96663e-07	1.56581e-07	1.77833e-07	1.3369e-07	2.00038e-07
-6.99357e-09	-3.61207e-08	-2.41184e-09	-2.44046e-08	4.94893e-09	1.62331e-07	1.53766e-07	7.17889e-08	1.2568e-07	1.44817e-07	1.55071e-07	5.27253e-08	1.01694e-07	9.02551e-08	5.00158e-08	1.7008e-07	7.14512e-08	1.00394e-07	1.09814e-07	1.09731e-07	8.5975e-08	7.63814e-08	8.52428e-08	1.03445e-07	1.20436e-07	9.72217e-08	9.69543e-08	9.6193e-08	1.00049e-07	6.19778e-08	1.30683e-07	1.51178e-07	1.30152e-07	9.92051e-08	1.72127e-07	1.45564e-07	1.4509e-07	1.2446e-07	9.20499e-08	1.28528e-07	1.48972e-07	1.44661e-07	1.9489e-07	1.52097e-07	1.65267e-07	1.98957e-07	1.59778e-07	1.83098e-07	1.29988e-07	1.91538e-07
-7.75521e-09	-3.73849e-08	6.385e-09	-2.33198e-08	6.53999e-09	1.71293e-07	1.56581e-07	7.31317e-08	1.30147e-07	1.46809e-07	1.51127e-07	5.38803e-08	1.13446e-07	9.18246e-08	5.95337e-08	1.7514e-07	6.70459e-08	9.6843e-08	1.10118e-07	1.09481e-07	8.398e-08	6.92658e-08	7.74237e-08	9.42485e-08	1.22118e-07	9.16631e-08	9.2874e-08	8.98472e-08	1.15438e-07	6.69051e-08	1.24313e-07	1.58362e-07	1.35871e-07	1.12327e-07	1.64749e-07	1.42291e-07	1.46496e-07	1.22184e-07	9.28775e-08	1.26332e-07	1.51848e-07	1.44018e-07	2.07448e-07	1.45938e-07	1.7254e-07	2.02001e-07	1.61672e-07	1.88496e-07	1.27027e-07	1.83743e-07
-9.49683e-09	-3.74356e-08	1.24136e-08	-1.94463e-08	8.58474e-09	1.78718e-07	1.57467e-07	7.84661e-08	1.35414e-07	1.45653e-07	1.47399e-07	5.81868e-08	1.2092e-07	9.13889e-08	6.81248e-08	1.75586e-07	6.35202e-08	9.1298e-08	1.12524e-07	1.09196e-07	8.12977e-08	6.58787e-08	7.26838e-08	8.69837e-08	1.22974e-07	8.4313e-08	8.4513e-08	8.32007e-08	1.28634e-07	7.49003e-08	1.18775e-07	1.62292e-07	1.43062e-07	1.24668e-07	1.56092e-07	1.39892e-07	1.47425e-07	1.19074e-07	9.57308e-08	1.22931e-07	1.55214e-07	1.45591e-07	2.15554e-07	1.43927e-07	1.78894e-07	2.06326e-07	1.61919e-07	1.922e-07	1.25629e-07	1.78073e-07
-1.2584e-08	-3.58252e-08	1.5562e-08	-1.40321e-08	1.19278e-08	1.8278e-07	1.56646e-07	8.75629e-08	1.40338e-07	1.40848e-07	1.44199e-07	6.4152e-08	1.23641e-07	8.94955e-08	7.45365e-08	1.71342e-07	6.049e-08	8.46952e-08	1.17541e-07	1.07692e-07	7.93751e-08	6.54645e-08	7.15387e-08	8.20426e-08	1.22691e-07	7.77794e-08	7.27434e-08	7.63623e-08	1.39445e-07	8.47628e-08	1.14546e-07	1.63878e-07	1.51138e-07	1.3482e-07	1.47009e-07	1.37304e-07	1.48328e-07	1.1613e-07	9.96154e-08	1.18899e-07	1.58406e-07	1.4746e-07	2.19568e-07	1.45637e-07	1.82694e-07	2.11845e-07	1.60601e-07	1.92269e-07	1.26432e-07	1.75881e-07
-1.72562e-08	-3.23385e-08	1.62744e-08	-8.63726e-09	1.73055e-08	1.82356e-07	1.54797e-07	9.90521e-08	1.44001e-07	1.33038e-07	1.41423e-07	7.02473e-08	1.22256e-07	8.68439e-08	7.84145e-08	1.63153e-07	5.71777e-08	7.79859e-08	1.24851e-07	1.03924e-07	7.9156e-08	6.73239e-08	7.37226e-08	7.93091e-08	1.21285e-07	7.45467e-08	5.94101e-08	6.9469e-08	1.48599e-07	9.52791e-08	1.11845e-07	1.64589e-07	1.59497e-07	1.41815e-07	1.38174e-07	1.33808e-07	1.49675e-07	1.14439e-07	1.03377e-07	1.14698e-07	1.60702e-07	1.47924e-07	2.20485e-07	1.49875e-07	1.82684e-07	2.17874e-07	1.5826e-07	1.87183e-07	1.29429e-07	1.78225e-07
-2.3541e-08	-2.71653e-08	1.51823e-08	-4.73096e-09	2.49667e-08	1.77464e-07	1.52853e-07	1.108e-07	1.46064e-07	1.23859e-07	1.38599e-07	7.52031e-08	1.18086e-07	8.39482e-08	8.02605e-08	1.52285e-07	5.31989e-08	7.19722e-08	1.33297e-07	9.76807e-08	8.07481e-08	7.11603e-08	7.82271e-08	7.83408e-08	1.19053e-07	7.59774e-08	4.69612e-08	6.27946e-08	1.57147e-07	1.05108e-07	1.10791e-07	1.65753e-07	1.67429e-07	1.45361e-07	1.30111e-07	1.29147e-07	1.51809e-07	1.14719e-07	1.06116e-07	1.10693e-07	1.61673e-07	1.46175e-07	2.19343e-07	1.55112e-07	1.78436e-07	2.23254e-07	1.55835e-07	1.76307e-07	1.33809e-07	1.85476e-07
-3.12079e-08	-2.08618e-08	1.28263e-08	-3.27766e-09	3.4556e-08	1.69331e-07	1.51691e-07	1.20676e-07	1.4689e-07	1.15486e-07	1.35192e-07	7.82048e-08	1.12574e-07	8.09657e-08	8.10842e-08	1.4006e-07	4.90815e-08	6.7236e-08	1.4111e-07	8.98784e-08	8.36245e-08	7.70199e-08	8.36098e-08	7.86082e-08	1.16492e-07	8.17357e-08	3.78113e-08	5.6938e-08	1.65692e-07	1.12716e-07	1.11451e-07	1.67957e-07	1.74069e-07	1.4585e-07	1.23308e-07	1.23348e-07	1.54807e-07	1.16938e-07	1.07532e-07	1.07211e-07	1.61417e-07	1.42583e-07	2.16741e-07	1.59914e-07	1.70618e-07	2.26584e-07	1.54442e-07	1.60157e-07	1.3823e-07	1.96916e-07
-3.97178e-08	-1.41909e-08	9.55437e-09	-4.46847e-09	4.53125e-08	1.60051e-07	1.51841e-07	1.27342e-07	1.47364e-07	1.10044e-07	1.31012e-07	7.90887e-08	1.06854e-07	7.77776e-08	8.19484e-08	1.27507e-07	4.62077e-08	6.41339e-08	1.46327e-07	8.2245e-08	8.71248e-08	8.48747e-08	8.84519e-08	7.96997e-08	1.14207e-07	8.99684e-08	3.37045e-08	5.2887e-08	1.73918e-07	1.16622e-07	1.1375e-07	1.7084e-07	1.7852e-07	1.44095e-07	1.18278e-07	1.16531e-07	1.58339e-07	1.20232e-07	1.08011e-07	1.04606e-07	1.60535e-07	1.38466e-07	2.12716e-07	1.63269e-07	1.60889e-07	2.26555e-07	1.55015e-07	1.40399e-07	1.4142e-07	2.10549e-07
-4.82198e-08	-7.97053e-09	5.56552e-09	-7.71892e-09	5.6465e-08	1.51926e-07	1.53348e-07	1.3066e-07	1.48476e-07	1.09054e-07	1.26463e-07	7.84558e-08	1.01591e-07	7.42621e-08	8.36239e-08	1.15269e-07	4.62283e-08	6.28203e-08	1.47353e-07	7.65968e-08	9.08949e-08	9.41656e-08	9.17963e-08	8.14176e-08	1.12725e-07	9.81686e-08	3.53325e-08	5.17489e-08	1.80713e-07	1.15935e-07	1.17368e-07	1.73359e-07	1.80135e-07	1.4096e-07	1.15471e-07	1.08953e-07	1.6159e-07	1.23234e-07	1.08374e-07	1.03299e-07	1.59877e-07	1.3548e-07	2.07028e-07	1.647e-07	1.51428e-07	2.22323e-07	1.57962e-07	1.19533e-07	1.42732e-07	2.23321e-07
-5.56706e-08	-2.98547e-09	1.04136e-09	-1.19451e-08	6.7585e-08	1.46752e-07	1.55839e-07	1.31523e-07	1.50886e-07	1.13047e-07	1.22445e-07	7.75052e-08	9.70276e-08	7.05819e-08	8.64723e-08	1.03746e-07	5.02842e-08	6.32687e-08	1.4353e-07	7.4102e-08	9.50043e-08	1.03677e-07	9.34126e-08	8.37315e-08	1.12223e-07	1.04242e-07	4.23071e-08	5.41666e-08	1.84793e-07	1.10906e-07	1.21746e-07	1.74329e-07	1.78817e-07	1.37083e-07	1.15045e-07	1.01263e-07	1.6337e-07	1.2469e-07	1.09418e-07	1.03749e-07	1.60177e-07	1.34887e-07	1.99624e-07	1.64153e-07	1.44241e-07	2.13758e-07	1.63001e-07	1.00361e-07	1.42352e-07	2.318e-07
-6.1073e-08	6.52224e-11	-3.6825e-09	-1.59923e-08	7.8662e-08	1.45327e-07	1.58757e-07	1.31261e-07	1.5466e-07	1.21453e-07	1.1991e-07	7.75175e-08	9.31312e-08	6.72911e-08	9.05242e-08	9.33026e-08	5.8441e-08	6.52738e-08	1.35492e-07	7.49037e-08	9.97182e-08	1.1188e-07	9.38082e-08	8.66209e-08	1.12296e-07	1.07202e-07	5.34076e-08	5.97454e-08	1.85383e-07	1.0308e-07	1.26232e-07	1.72909e-07	1.75134e-07	1.32849e-07	1.16608e-07	9.47014e-08	1.62508e-07	1.24061e-07	1.11482e-07	1.06305e-07	1.61778e-07	1.37061e-07	1.90951e-07	1.61739e-07	1.40544e-07	2.01487e-07	1.69249e-07	8.54156e-08	1.41057e-07	2.3322e-07
-6.37211e-08	6.43527e-10	-7.97837e-09	-1.90074e-08	8.98171e-08	1.47377e-07	1.61596e-07	1.30991e-07	1.59251e-07	1.32775e-07	1.19298e-07	7.92044e-08	8.97276e-08	6.51655e-08	9.56121e-08	8.43671e-08	6.95857e-08	6.84359e-08	1.2508e-07	7.82198e-08	1.05117e-07	1.17541e-07	9.3994e-08	8.99103e-08	1.11977e-07	1.07195e-07	6.69392e-08	6.69168e-08	1.82567e-07	9.48466e-08	1.30292e-07	1.68791e-07	1.70131e-07	1.28553e-07	1.19096e-07	9.09447e-08	1.58399e-07	1.21777e-07	1.14284e-07	1.11011e-07	1.64524e-07	1.41407e-07	1.81938e-07	1.57527e-07	1.40467e-07	1.86731e-07	1.75533e-07	7.65227e-08	1.39721e-07	2.26517e-07
-6.33209e-08	-1.51183e-09	-1.0928e-08	-2.05882e-08	1.00815e-07	1.51914e-07	1.64028e-07	1.31273e-07	1.63694e-07	1.45027e-07	1.20154e-07	8.23066e-08	8.65969e-08	6.48142e-08	1.01429e-07	7.73575e-08	8.17686e-08	7.21592e-08	1.14773e-07	8.27767e-08	1.10829e-07	1.20224e-07	9.50983e-08	9.32261e-08	1.1017e-07	1.05025e-07	8.107e-08	7.34588e-08	1.77166e-07	8.85504e-08	1.33629e-07	1.621e-07	1.64902e-07	1.24583e-07	1.20961e-07	9.15433e-08	1.51397e-07	1.18969e-07	1.17109e-07	1.17438e-07	1.6782e-07	1.46688e-07	1.73679e-07	1.51546e-07	1.43144e-07	1.71038e-07	1.80762e-07	7.45926e-08	1.38873e-07	2.1291e-07
-5.99528e-08	-6.26966e-09	-1.15309e-08	-2.06894e-08	1.10709e-07	1.57796e-07	1.65863e-07	1.32152e-07	1.66921e-07	1.56285e-07	1.21188e-07	8.57109e-08	8.35724e-08	6.62862e-08	1.07499e-07	7.25195e-08	9.27662e-08	7.57081e-08	1.06854e-07	8.73167e-08	1.16052e-07	1.20381e-07	9.79673e-08	9.61379e-08	1.06342e-07	1.01601e-07	9.41114e-08	7.74789e-08	1.70313e-07	8.5633e-08	1.36142e-07	1.53181e-07	1.60173e-07	1.2145e-07	1.20689e-07	9.72138e-08	1.42764e-07	1.16811e-07	1.19252e-07	1.24689e-07	1.70819e-07	1.51561e-07	1.67065e-07	1.44034e-07	1.4712e-07	1.55992e-07	1.8426e-07	7.95778e-08	1.38523e-07	1.95642e-07
-5.39534e-08	-1.30632e-08	-9.06358e-09	-1.9419e-08	1.17934e-07	1.64206e-07	1.66963e-07	1.33433e-07	1.68128e-07	1.65197e-07	1.20778e-07	8.80289e-08	8.06664e-08	6.89274e-08	1.1317e-07	6.98182e-08	1.00604e-07	7.83484e-08	1.02679e-07	9.0979e-08	1.19827e-07	1.19029e-07	1.02884e-07	9.84091e-08	1.01087e-07	9.76504e-08	1.04749e-07	7.83487e-08	1.62984e-07	8.62723e-08	1.3773e-07	1.42451e-07	1.56109e-07	1.19611e-07	1.17451e-07	1.0738e-07	1.3417e-07	1.15866e-07	1.20481e-07	1.316e-07	1.72683e-07	1.55065e-07	1.62579e-07	1.35766e-07	1.50846e-07	1.42937e-07	1.85936e-07	9.05182e-08	1.38245e-07	1.78874e-07
-4.58202e-08	-2.09807e-08	-3.41931e-09	-1.68956e-08	1.20857e-07	1.70795e-07	1.67175e-07	1.34924e-07	1.67085e-07	1.71236e-07	1.17729e-07	8.83099e-08	7.81814e-08	7.16338e-08	1.17731e-07	6.89712e-08	1.03895e-07	7.95513e-08	1.02392e-07	9.34794e-08	1.21404e-07	1.17253e-07	1.09496e-07	1.00178e-07	9.61354e-08	9.37742e-08	1.12198e-07	7.70677e-08	1.55699e-07	8.96866e-08	1.38093e-07	1.30383e-07	1.52457e-07	1.19211e-07	1.11591e-07	1.20238e-07	1.26986e-07	1.15809e-07	1.21287e-07	1.37048e-07	1.72854e-07	1.56869e-07	1.60288e-07	1.28144e-07	1.53082e-07	1.32759e-07	1.86243e-07	1.05629e-07	1.37414e-07	1.66163e-07
-3.61816e-08	-2.89949e-08	4.74304e-09	-1.32374e-08	1.18505e-07	1.77485e-07	1.66363e-07	1.36506e-07	1.64276e-07	1.74604e-07	1.11901e-07	8.65106e-08	7.67049e-08	7.34034e-08	1.20659e-07	6.95746e-08	1.01997e-07	7.91875e-08	1.0513e-07	9.50916e-08	1.20501e-07	1.15791e-07	1.16961e-07	1.01909e-07	9.36935e-08	9.05905e-08	1.16231e-07	7.58309e-08	1.4842e-07	9.48372e-08	1.36725e-07	1.17538e-07	1.48885e-07	1.19959e-07	1.04651e-07	1.33327e-07	1.21794e-07	1.15709e-07	1.22796e-07	1.40218e-07	1.71269e-07	1.5725e-07	1.59927e-07	1.22866e-07	1.53057e-07	1.25756e-07	1.85918e-07	1.22467e-07	1.35453e-07	1.59255e-07
-2.58055e-08	-3.62565e-08	1.41067e-08	-8.62607e-09	1.10984e-07	1.84104e-07	1.64458e-07	1.38114e-07	1.60728e-07	1.7584e-07	1.04367e-07	8.35187e-08	7.69229e-08	7.38708e-08	1.21863e-07	7.1187e-08	9.50424e-08	7.76171e-08	1.09526e-07	9.6445e-08	1.17351e-07	1.14878e-07	1.24241e-07	1.04113e-07	9.54142e-08	8.87372e-08	1.17047e-07	7.70068e-08	1.40647e-07	1.01024e-07	1.33174e-07	1.04541e-07	1.45254e-07	1.21265e-07	9.88908e-08	1.44359e-07	1.18333e-07	1.1466e-07	1.26362e-07	1.40709e-07	1.68417e-07	1.56862e-07	1.60919e-07	1.21224e-07	1.50433e-07	1.21713e-07	1.85624e-07	1.38239e-07	1.32051e-07	1.5775e-07
-1.55975e-08	-4.23141e-08	2.30013e-08	-3.34423e-09	9.93553e-08	1.90149e-07	1.61486e-07	1.39736e-07	1.57552e-07	1.75374e-07	9.69905e-08	8.07665e-08	7.92934e-08	7.34822e-08	1.21745e-07	7.32773e-08	8.39058e-08	7.5617e-08	1.14208e-07	9.81563e-08	1.12572e-07	1.1432e-07	1.3041e-07	1.07007e-07	1.01563e-07	8.86661e-08	1.15048e-07	8.20367e-08	1.31678e-07	1.07995e-07	1.27475e-07	9.19954e-08	1.41628e-07	1.22605e-07	9.64723e-08	1.51945e-07	1.15839e-07	1.12324e-07	1.33038e-07	1.38509e-07	1.65174e-07	1.56438e-07	1.62328e-07	1.23405e-07	1.45202e-07	1.20151e-07	1.85708e-07	1.50267e-07	1.27305e-07	1.59741e-07
-6.55734e-09	-4.71366e-08	2.97875e-08	2.24582e-09	8.50782e-08	1.94868e-07	1.57537e-07	1.4152e-07	1.55411e-07	1.73309e-07	9.15864e-08	7.96428e-08	8.37413e-08	7.31793e-08	1.20987e-07	7.50962e-08	7.00994e-08	7.416e-08	1.18091e-07	1.0039e-07	1.06935e-07	1.13706e-07	1.34842e-07	1.10346e-07	1.10812e-07	9.03952e-08	1.10683e-07	9.07905e-08	1.21015e-07	1.15568e-07	1.20462e-07	8.04357e-08	1.38031e-07	1.2389e-07	9.86486e-08	1.5593e-07	1.13531e-07	1.09036e-07	1.43178e-07	1.33914e-07	1.62461e-07	1.56532e-07	1.62908e-07	1.28234e-07	1.37679e-07	1.20623e-07	1.86203e-07	1.56555e-07	1.21784e-07	1.63008e-07
3.28467e-10	-5.09263e-08	3.32171e-08	7.73595e-09	6.94422e-08	1.97633e-07	1.52731e-07	1.43878e-07	1.54223e-07	1.69564e-07	8.90794e-08	8.09676e-08	8.9561e-08	7.37844e-08	1.20172e-07	7.56597e-08	5.56205e-08	7.41253e-08	1.20476e-07	1.0256e-07	1.01165e-07	1.12661e-07	1.37248e-07	1.13535e-07	1.20731e-07	9.3447e-08	1.04426e-07	1.01656e-07	1.08806e-07	1.23153e-07	1.1369e-07	7.03766e-08	1.34178e-07	1.2558e-07	1.05259e-07	1.57251e-07	1.1095e-07	1.05485e-07	1.56347e-07	1.27497e-07	1.60863e-07	1.57395e-07	1.61408e-07	1.33591e-07	1.28637e-07	1.22868e-07	1.87076e-07	1.56312e-07	1.16456e-07	1.66094e-07
4.25889e-09	-5.3844e-08	3.26926e-08	1.26766e-08	5.33476e-08	1.98406e-07	1.47238e-07	1.47439e-07	1.53261e-07	1.64242e-07	8.91003e-08	8.47416e-08	9.56088e-08	7.54764e-08	1.19446e-07	7.40101e-08	4.2733e-08	7.60409e-08	1.21032e-07	1.03394e-07	9.58347e-08	1.1109e-07	1.37601e-07	1.15951e-07	1.28695e-07	9.70692e-08	9.68761e-08	1.12256e-07	9.61423e-08	1.29606e-07	1.08918e-07	6.24278e-08	1.29445e-07	1.28424e-07	1.14715e-07	1.57396e-07	1.08031e-07	1.02272e-07	1.71523e-07	1.20134e-07	1.60388e-07	1.58998e-07	1.57068e-07	1.37385e-07	1.19434e-07	1.26697e-07	1.88467e-07	1.50255e-07	1.125e-07	1.68742e-07
4.82222e-09	-5.58173e-08	2.83746e-08	1.65811e-08	3.74939e-08	1.98002e-07	1.41368e-07	1.52786e-07	1.516e-07	1.5792e-07	9.02275e-08	9.02547e-08	1.00692e-07	7.76884e-08	1.18472e-07	6.9715e-08	3.36457e-08	7.99317e-08	1.19756e-07	1.0147e-07	9.14054e-08	1.09324e-07	1.3606e-07	1.17276e-07	1.3278e-07	1.00602e-07	8.88414e-08	1.20385e-07	8.49557e-08	1.33607e-07	1.0738e-07	5.73279e-08	1.23193e-07	1.32958e-07	1.24503e-07	1.57724e-07	1.04957e-07	9.97159e-08	1.87412e-07	1.13019e-07	1.60472e-07	1.61183e-07	1.50056e-07	1.38562e-07	1.1189e-07	1.31703e-07	1.90714e-07	1.40552e-07	1.11019e-07	1.71572e-07
2.14757e-09	-5.65244e-08	2.11134e-08	1.89974e-08	2.27117e-08	1.97989e-07	1.35657e-07	1.60077e-07	1.48627e-07	1.51616e-07	9.07365e-08	9.64655e-08	1.03928e-07	7.94754e-08	1.16738e-07	6.33198e-08	3.00523e-08	8.53083e-08	1.16887e-07	9.6001e-08	8.83354e-08	1.08077e-07	1.32936e-07	1.17639e-07	1.32295e-07	1.0374e-07	8.128e-08	1.2474e-07	7.74474e-08	1.34334e-07	1.09293e-07	5.57745e-08	1.15256e-07	1.3908e-07	1.32018e-07	1.58932e-07	1.01974e-07	9.79933e-08	2.02664e-07	1.07597e-07	1.60222e-07	1.63819e-07	1.41499e-07	1.37638e-07	1.07809e-07	1.37054e-07	1.94103e-07	1.30329e-07	1.12713e-07	1.7531e-07
-3.07821e-09	-5.55092e-08	1.22293e-08	1.96627e-08	1.00982e-08	2.00188e-07	1.30833e-07	1.68774e-07	1.44337e-07	1.46417e-07	8.94388e-08	1.0243e-07	1.04885e-07	8.01076e-08	1.14042e-07	5.63864e-08	3.26011e-08	9.13013e-08	1.12738e-07	8.74782e-08	8.71317e-08	1.08185e-07	1.28683e-07	1.1752e-07	1.27826e-07	1.06513e-07	7.50451e-08	1.25185e-07	7.52054e-08	1.31976e-07	1.13854e-07	5.8073e-08	1.06312e-07	1.45968e-07	1.35434e-07	1.60847e-07	9.93054e-08	9.73851e-08	2.15904e-07	1.0536e-07	1.58772e-07	1.66875e-07	1.33032e-07	1.36453e-07	1.08296e-07	1.41589e-07	1.98527e-07	1.22853e-07	1.17629e-07	1.80056e-07
-9.74438e-09	-5.23246e-08	3.21354e-09	1.8653e-08	8.02776e-10	2.05985e-07	1.276e-07	1.77666e-07	1.39314e-07	1.43021e-07	8.61668e-08	1.07545e-07	1.03481e-07	7.95154e-08	1.10821e-07	5.096e-08	4.05183e-08	9.69167e-08	1.0751e-07	7.77799e-08	8.82187e-08	1.10222e-07	1.2384e-07	1.17476e-07	1.20853e-07	1.09026e-07	7.05291e-08	1.22579e-07	7.84322e-08	1.2774e-07	1.19728e-07	6.37872e-08	9.78478e-08	1.52396e-07	1.34241e-07	1.62586e-07	9.71911e-08	9.83072e-08	2.25698e-07	1.07501e-07	1.55622e-07	1.70343e-07	1.26083e-07	1.37294e-07	1.13279e-07	1.44275e-07	2.03327e-07	1.20663e-07	1.25085e-07	1.85029e-07
-1.65398e-08	-4.66598e-08	-4.57266e-09	1.63984e-08	-4.41409e-09	2.15702e-07	1.26305e-07	1.85199e-07	1.34501e-07	1.4145e-07	8.17043e-08	1.11513e-07	9.9819e-08	7.83228e-08	1.0805e-07	4.86874e-08	5.16705e-08	1.0135e-07	1.01191e-07	6.96266e-08	9.1638e-08	1.14232e-07	1.18935e-07	1.17869e-07	1.13147e-07	1.11182e-07	6.74038e-08	1.18346e-07	8.57076e-08	1.23327e-07	1.25643e-07	7.16266e-08	9.17189e-08	1.57242e-07	1.29211e-07	1.62963e-07	9.59776e-08	1.01033e-07	2.30623e-07	1.14527e-07	1.50819e-07	1.74059e-07	1.21325e-07	1.41842e-07	1.21542e-07	1.44808e-07	2.07497e-07	1.24917e-07	1.33851e-07	1.88882e-07
-2.21889e-08	-3.84888e-08	-1.01523e-08	1.34954e-08	-5.5657e-09	2.28309e-07	1.26674e-07	1.89979e-07	1.30909e-07	1.41114e-07	7.73029e-08	1.1415e-07	9.41737e-08	7.74512e-08	1.06705e-07	5.01058e-08	6.31857e-08	1.04243e-07	9.36519e-08	6.56248e-08	9.67653e-08	1.19748e-07	1.14408e-07	1.1876e-07	1.06237e-07	1.12587e-07	6.46758e-08	1.13979e-07	9.44765e-08	1.2019e-07	1.30728e-07	7.96969e-08	8.95011e-08	1.59863e-07	1.21866e-07	1.60959e-07	9.61426e-08	1.05321e-07	2.29558e-07	1.25969e-07	1.44954e-07	1.77528e-07	1.18638e-07	1.50446e-07	1.31309e-07	1.43956e-07	2.10134e-07	1.35184e-07	1.42534e-07	1.90401e-07
-2.56688e-08	-2.82653e-08	-1.31299e-08	1.03755e-08	-3.52947e-09	2.41617e-07	1.27829e-07	1.91201e-07	1.29385e-07	1.41144e-07	7.41352e-08	1.15244e-07	8.71459e-08	7.7521e-08	1.07136e-07	5.4552e-08	7.24345e-08	1.0577e-07	8.49253e-08	6.73357e-08	1.02288e-07	1.26091e-07	1.10618e-07	1.19978e-07	1.01131e-07	1.12713e-07	6.11485e-08	1.10612e-07	1.02083e-07	1.18967e-07	1.34445e-07	8.60574e-08	9.19173e-08	1.6016e-07	1.13778e-07	1.56115e-07	9.81782e-08	1.10277e-07	2.2212e-07	1.40343e-07	1.39e-07	1.79911e-07	1.17589e-07	1.61971e-07	1.41034e-07	1.43368e-07	2.10877e-07	1.49681e-07	1.49971e-07	1.89179e-07
-2.64114e-08	-1.70717e-08	-1.38067e-08	7.00469e-09	2.13921e-10	2.52897e-07	1.2861e-07	1.88824e-07	1.30409e-07	1.40798e-07	7.29899e-08	1.14596e-07	7.98141e-08	7.83895e-08	1.08753e-07	6.07376e-08	7.79182e-08	1.06478e-07	7.55096e-08	7.47592e-08	1.0656e-07	1.32713e-07	1.07909e-07	1.21288e-07	9.83778e-08	1.11187e-07	5.61307e-08	1.08744e-07	1.06882e-07	1.19339e-07	1.36317e-07	8.93669e-08	9.85367e-08	1.58375e-07	1.06091e-07	1.48751e-07	1.0234e-07	1.14629e-07	2.09006e-07	1.55434e-07	1.34056e-07	1.80239e-07	1.18114e-07	1.7424e-07	1.49907e-07	1.44853e-07	2.10021e-07	1.65824e-07	1.55404e-07	1.85892e-07
-2.44729e-08	-6.53636e-09	-1.31457e-08	2.8181e-09	4.06837e-09	2.59682e-07	1.28062e-07	1.83443e-07	1.33872e-07	1.39747e-07	7.42845e-08	1.12205e-07	7.36378e-08	7.91066e-08	1.10244e-07	6.75725e-08	7.96278e-08	1.06938e-07	6.64977e-08	8.63837e-08	1.0821e-07	1.3935e-07	1.06627e-07	1.22522e-07	9.83225e-08	1.08049e-07	5.00078e-08	1.08196e-07	1.08905e-07	1.20327e-07	1.35804e-07	8.93457e-08	1.07815e-07	1.54846e-07	9.94751e-08	1.3997e-07	1.08356e-07	1.17247e-07	1.92027e-07	1.68839e-07	1.31058e-07	1.77813e-07	1.20929e-07	1.8481e-07	1.5779e-07	1.49503e-07	2.08235e-07	1.80888e-07	1.58395e-07	1.82034e-07
-2.06027e-08	1.5813e-09	-1.25114e-08	-2.99285e-09	6.82739e-09	2.60395e-07	1.25832e-07	1.75948e-07	1.3888e-07	1.38132e-07	7.82297e-08	1.08423e-07	7.00482e-08	7.8367e-08	1.10201e-07	7.46618e-08	7.87277e-08	1.07389e-07	5.94142e-08	9.97085e-08	1.06718e-07	1.45913e-07	1.06993e-07	1.23583e-07	1.01335e-07	1.03817e-07	4.42885e-08	1.08345e-07	1.09751e-07	1.20861e-07	1.32477e-07	8.68483e-08	1.17448e-07	1.49919e-07	9.43913e-08	1.31422e-07	1.15265e-07	1.17583e-07	1.73768e-07	1.78562e-07	1.30504e-07	1.72579e-07	1.27308e-07	1.91802e-07	1.64687e-07	1.57144e-07	2.06042e-07	1.92611e-07	1.58652e-07	1.79266e-07
-1.61338e-08	6.01403e-09	-1.32051e-08	-1.092e-08	8.01462e-09	2.54619e-07	1.22261e-07	1.67154e-07	1.43734e-07	1.36453e-07	8.4909e-08	1.03946e-07	6.99261e-08	7.52719e-08	1.07778e-07	8.21712e-08	7.67867e-08	1.07565e-07	5.58088e-08	1.12002e-07	1.02653e-07	1.52244e-07	1.0892e-07	1.24399e-07	1.07763e-07	9.93299e-08	4.10197e-08	1.0853e-07	1.11736e-07	1.20336e-07	1.26396e-07	8.34989e-08	1.24958e-07	1.44031e-07	9.13762e-08	1.24876e-07	1.21552e-07	1.1579e-07	1.56981e-07	1.83466e-07	1.32244e-07	1.65261e-07	1.38283e-07	1.94494e-07	1.70195e-07	1.66446e-07	2.0343e-07	1.99634e-07	1.56003e-07	1.78705e-07
-1.26802e-08	6.49763e-09	-1.59728e-08	-2.05912e-08	7.97202e-09	2.42975e-07	1.18168e-07	1.57602e-07	1.46262e-07	1.35404e-07	9.415e-08	9.96434e-08	7.32864e-08	7.00065e-08	1.03029e-07	9.0245e-08	7.49824e-08	1.06842e-07	5.67771e-08	1.21041e-07	9.74533e-08	1.57963e-07	1.11919e-07	1.24888e-07	1.17592e-07	9.54444e-08	4.18617e-08	1.08431e-07	1.1668e-07	1.18921e-07	1.18358e-07	8.10387e-08	1.28369e-07	1.3779e-07	9.10806e-08	1.2168e-07	1.25633e-07	1.12505e-07	1.43926e-07	1.83436e-07	1.35444e-07	1.57154e-07	1.5371e-07	1.93455e-07	1.73387e-07	1.75586e-07	1.99854e-07	2.01697e-07	1.50616e-07	1.80513e-07
-1.17098e-08	3.87633e-09	-2.07433e-08	-3.05959e-08	7.70713e-09	2.26797e-07	1.14487e-07	1.47604e-07	1.44518e-07	1.3574e-07	1.05275e-07	9.63389e-08	7.93556e-08	6.40293e-08	9.68071e-08	9.84811e-08	7.36531e-08	1.04627e-07	6.25972e-08	1.25625e-07	9.28416e-08	1.62513e-07	1.15235e-07	1.25006e-07	1.30028e-07	9.27301e-08	4.73412e-08	1.08184e-07	1.24933e-07	1.17469e-07	1.09778e-07	8.06773e-08	1.26775e-07	1.31875e-07	9.40191e-08	1.22335e-07	1.26556e-07	1.08526e-07	1.3585e-07	1.79233e-07	1.38822e-07	1.49708e-07	1.71792e-07	1.90204e-07	1.7328e-07	1.83079e-07	1.94686e-07	1.99576e-07	1.43266e-07	1.83918e-07
-1.41121e-08	-2.58479e-10	-2.67589e-08	-3.88744e-08	8.56986e-09	2.0779e-07	1.11956e-07	1.3752e-07	1.37596e-07	1.38162e-07	1.16965e-07	9.46444e-08	8.69597e-08	5.9589e-08	9.03255e-08	1.05888e-07	7.23484e-08	1.0074e-07	7.26013e-08	1.25734e-07	9.01142e-08	1.6538e-07	1.18154e-07	1.24826e-07	1.43338e-07	9.13461e-08	5.66743e-08	1.08202e-07	1.35094e-07	1.17057e-07	1.02207e-07	8.27415e-08	1.20597e-07	1.26717e-07	1.00192e-07	1.26345e-07	1.2456e-07	1.04567e-07	1.32742e-07	1.72155e-07	1.4111e-07	1.44136e-07	1.89434e-07	1.86538e-07	1.69627e-07	1.88288e-07	1.87804e-07	1.94758e-07	1.35348e-07	1.87597e-07
-1.98906e-08	-4.19607e-09	-3.30268e-08	-4.35114e-08	1.18424e-08	1.87755e-07	1.1099e-07	1.2806e-07	1.26187e-07	1.43147e-07	1.27445e-07	9.4871e-08	9.49475e-08	5.87578e-08	8.46591e-08	1.11345e-07	7.02863e-08	9.55461e-08	8.53029e-08	1.22312e-07	8.96233e-08	1.66325e-07	1.20262e-07	1.24582e-07	1.55168e-07	9.11505e-08	6.81725e-08	1.08831e-07	1.44583e-07	1.18386e-07	9.67422e-08	8.6751e-08	1.11387e-07	1.22188e-07	1.08821e-07	1.32408e-07	1.21133e-07	1.01154e-07	1.33446e-07	1.63636e-07	1.41565e-07	1.41237e-07	2.0326e-07	1.83882e-07	1.63512e-07	1.91393e-07	1.79896e-07	1.88932e-07	1.28505e-07	1.90179e-07
-2.809e-08	-6.69533e-09	-3.88178e-08	-4.34936e-08	1.83184e-08	1.68382e-07	1.11753e-07	1.20402e-07	1.12565e-07	1.50699e-07	1.34997e-07	9.69914e-08	1.02407e-07	6.24629e-08	8.03784e-08	1.14192e-07	6.69724e-08	8.97292e-08	9.87254e-08	1.16795e-07	9.06683e-08	1.65491e-07	1.21501e-07	1.24618e-07	1.63239e-07	9.19278e-08	7.99159e-08	1.10097e-07	1.50737e-07	1.21326e-07	9.3636e-08	9.18263e-08	1.01238e-07	1.17547e-07	1.18375e-07	1.38831e-07	1.1843e-07	9.8585e-08	1.36103e-07	1.54964e-07	1.40275e-07	1.41385e-07	2.10767e-07	1.82902e-07	1.57336e-07	1.92933e-07	1.72227e-07	1.83464e-07	1.24024e-07	1.90661e-07
-3.70362e-08	-7.3116e-09	-4.39266e-08	-3.9001e-08	2.79538e-08	1.51073e-07	1.14296e-07	1.1597e-07	9.99138e-08	1.60143e-07	1.38569e-07	1.0063e-07	1.08633e-07	7.0021e-08	7.74381e-08	1.14513e-07	6.26871e-08	8.38991e-08	1.1084e-07	1.10602e-07	9.18405e-08	1.6335e-07	1.22038e-07	1.25264e-07	1.66077e-07	9.35081e-08	9.03112e-08	1.11674e-07	1.51889e-07	1.24868e-07	9.22891e-08	9.71786e-08	9.205e-08	1.11803e-07	1.26888e-07	1.43958e-07	1.18276e-07	9.68945e-08	1.38796e-07	1.47157e-07	1.38076e-07	1.44594e-07	2.11066e-07	1.83496e-07	1.54097e-07	1.93299e-07	1.65964e-07	1.79051e-07	1.22366e-07	1.88653e-07
-4.48774e-08	-6.40143e-09	-4.85784e-08	-3.11183e-08	3.97001e-08	1.36817e-07	1.18655e-07	1.15903e-07	9.12896e-08	1.70107e-07	1.38159e-07	1.05095e-07	1.12984e-07	7.94014e-08	7.53133e-08	1.12922e-07	5.86047e-08	7.83083e-08	1.20005e-07	1.04809e-07	9.16487e-08	1.60538e-07	1.22098e-07	1.26673e-07	1.63453e-07	9.56367e-08	9.83612e-08	1.13066e-07	1.47915e-07	1.27487e-07	9.15618e-08	1.02449e-07	8.49964e-08	1.04347e-07	1.32462e-07	1.46431e-07	1.21263e-07	9.58472e-08	1.40138e-07	1.40956e-07	1.36145e-07	1.50523e-07	2.04952e-07	1.8498e-07	1.56276e-07	1.92515e-07	1.61487e-07	1.75711e-07	1.23107e-07	1.84435e-07
-5.0267e-08	-4.87219e-09	-5.30896e-08	-2.12285e-08	5.1629e-08	1.26164e-07	1.24829e-07	1.20429e-07	8.86164e-08	1.78804e-07	1.34738e-07	1.09487e-07	1.14819e-07	8.80433e-08	7.33124e-08	1.10076e-07	5.64534e-08	7.28921e-08	1.25309e-07	1.00099e-07	8.91235e-08	1.57701e-07	1.21954e-07	1.28714e-07	1.5637e-07	9.769e-08	1.03712e-07	1.13812e-07	1.40081e-07	1.27779e-07	9.02277e-08	1.07797e-07	8.04114e-08	9.55231e-08	1.33748e-07	1.45304e-07	1.26437e-07	9.50219e-08	1.39568e-07	1.36814e-07	1.35475e-07	1.58516e-07	1.94469e-07	1.86316e-07	1.6482e-07	1.90418e-07	1.5814e-07	1.73084e-07	1.25304e-07	1.78852e-07
-5.28943e-08	-3.79563e-09	-5.75098e-08	-1.05091e-08	6.13896e-08	1.19316e-07	1.32645e-07	1.28488e-07	9.21357e-08	1.84563e-07	1.29761e-07	1.12865e-07	1.13595e-07	9.37965e-08	7.09434e-08	1.06328e-07	5.78338e-08	6.75959e-08	1.26736e-07	9.68853e-08	8.41198e-08	1.55417e-07	1.22034e-07	1.30966e-07	1.46681e-07	9.8523e-08	1.06624e-07	1.13601e-07	1.30375e-07	1.25084e-07	8.7385e-08	1.13782e-07	7.8085e-08	8.67672e-08	1.30246e-07	1.40075e-07	1.31755e-07	9.39964e-08	1.37254e-07	1.34819e-07	1.36504e-07	1.67717e-07	1.82226e-07	1.86323e-07	1.78655e-07	1.87058e-07	1.54593e-07	1.70855e-07	1.28025e-07	1.73055e-07
-5.35657e-08	-4.00756e-09	-6.14492e-08	2.06491e-10	6.68942e-08	1.16239e-07	1.41613e-07	1.37829e-07	1.00469e-07	1.86415e-07	1.24533e-07	1.14418e-07	1.09082e-07	9.55714e-08	6.81904e-08	1.01769e-07	6.34869e-08	6.27565e-08	1.25103e-07	9.54389e-08	7.72254e-08	1.54161e-07	1.23005e-07	1.32827e-07	1.36527e-07	9.66959e-08	1.07906e-07	1.12241e-07	1.20728e-07	1.19846e-07	8.27425e-08	1.21104e-07	7.76997e-08	8.01793e-08	1.22362e-07	1.30743e-07	1.35027e-07	9.25539e-08	1.33754e-07	1.34606e-07	1.39008e-07	1.7729e-07	1.70687e-07	1.8395e-07	1.94879e-07	1.82954e-07	1.4961e-07	1.69011e-07	1.30744e-07	1.68135e-07
-5.37326e-08	-5.80158e-09	-6.41655e-08	1.02459e-08	6.69882e-08	1.16665e-07	1.50846e-07	1.45618e-07	1.11184e-07	1.84509e-07	1.19735e-07	1.13596e-07	1.01578e-07	9.35117e-08	6.55828e-08	9.65973e-08	7.28457e-08	5.92765e-08	1.21777e-07	9.59071e-08	6.94035e-08	1.54222e-07	1.25649e-07	1.33664e-07	1.27764e-07	9.10695e-08	1.08722e-07	1.09578e-07	1.12483e-07	1.13523e-07	7.67706e-08	1.30286e-07	7.90993e-08	7.76606e-08	1.11239e-07	1.17872e-07	1.34838e-07	9.07968e-08	1.2965e-07	1.354e-07	1.42241e-07	1.86612e-07	1.61565e-07	1.78652e-07	2.09533e-07	1.79004e-07	1.42777e-07	1.67771e-07	1.33437e-07	1.64766e-07
-5.4669e-08	-8.80162e-09	-6.48461e-08	1.88503e-08	6.18301e-08	1.19948e-07	1.59153e-07	1.49354e-07	1.21596e-07	1.80139e-07	1.15334e-07	1.10168e-07	9.20288e-08	8.87473e-08	6.40202e-08	9.14107e-08	8.40734e-08	5.8469e-08	1.18231e-07	9.82611e-08	6.1621e-08	1.55548e-07	1.30535e-07	1.3293e-07	1.21509e-07	8.14793e-08	1.10203e-07	1.0549e-07	1.06266e-07	1.08103e-07	7.06956e-08	1.41323e-07	8.22548e-08	8.00199e-08	9.84498e-08	1.02564e-07	1.31008e-07	8.90979e-08	1.2538e-07	1.36213e-07	1.45192e-07	1.95333e-07	1.5542e-07	1.70759e-07	2.18671e-07	1.7606e-07	1.34817e-07	1.67249e-07	1.36422e-07	1.62952e-07
-5.67277e-08	-1.2066e-08	-6.29283e-08	2.5115e-08	5.2816e-08	1.24916e-07	1.65284e-07	1.47704e-07	1.29485e-07	1.75319e-07	1.10855e-07	1.0425e-07	8.19403e-08	8.29033e-08	6.44246e-08	8.71145e-08	9.45733e-08	6.16307e-08	1.1557e-07	1.02267e-07	5.46654e-08	1.57596e-07	1.37653e-07	1.30234e-07	1.1793e-07	6.91281e-08	1.12978e-07	9.9995e-08	1.02195e-07	1.05389e-07	6.62798e-08	1.53408e-07	8.70406e-08	8.65024e-08	8.56728e-08	8.62899e-08	1.24446e-07	8.79014e-08	1.21253e-07	1.36142e-07	1.46866e-07	2.03272e-07	1.51629e-07	1.61573e-07	2.19383e-07	1.74487e-07	1.27355e-07	1.67129e-07	1.40101e-07	1.61997e-07
-5.90858e-08	-1.44286e-08	-5.83055e-08	2.81897e-08	4.20948e-08	1.29967e-07	1.68266e-07	1.40924e-07	1.33579e-07	1.72026e-07	1.05847e-07	9.63082e-08	7.30391e-08	7.75452e-08	6.73742e-08	8.44285e-08	1.01765e-07	6.95153e-08	1.14253e-07	1.07523e-07	4.91841e-08	1.59332e-07	1.46256e-07	1.25413e-07	1.1637e-07	5.64868e-08	1.16827e-07	9.34239e-08	1.00151e-07	1.06387e-07	6.53487e-08	1.64899e-07	9.30595e-08	9.50003e-08	7.4413e-08	7.06008e-08	1.16635e-07	8.74599e-08	1.17577e-07	1.34559e-07	1.4656e-07	2.10259e-07	1.48795e-07	1.53025e-07	2.10525e-07	1.74012e-07	1.22311e-07	1.66623e-07	1.44756e-07	1.60729e-07
-6.01172e-08	-1.50071e-08	-5.13493e-08	2.7614e-08	3.18994e-08	1.33508e-07	1.67674e-07	1.3068e-07	1.33695e-07	1.71398e-07	1.00295e-07	8.71366e-08	6.67434e-08	7.37024e-08	7.28756e-08	8.3331e-08	1.03842e-07	8.19011e-08	1.14135e-07	1.13512e-07	4.58192e-08	1.59492e-07	1.5504e-07	1.18667e-07	1.15765e-07	4.67289e-08	1.2066e-07	8.65181e-08	9.99099e-08	1.11011e-07	6.91524e-08	1.73661e-07	9.96627e-08	1.0285e-07	6.5831e-08	5.68516e-08	1.09066e-07	8.76402e-08	1.14733e-07	1.31119e-07	1.4411e-07	2.16041e-07	1.45468e-07	1.46944e-07	1.92963e-07	1.73983e-07	1.21188e-07	1.64795e-07	1.50441e-07	1.57962e-07
-5.81788e-08	-1.3703e-08	-4.27834e-08	2.3573e-08	2.3976e-08	1.34603e-07	1.63708e-07	1.19405e-07	1.30591e-07	1.73274e-07	9.47625e-08	7.77704e-08	6.36631e-08	7.16042e-08	8.03585e-08	8.28784e-08	1.00268e-07	9.74187e-08	1.14801e-07	1.1958e-07	4.52626e-08	1.56997e-07	1.62553e-07	1.10696e-07	1.15194e-07	4.28845e-08	1.22838e-07	8.03665e-08	1.01044e-07	1.18224e-07	7.77897e-08	1.77761e-07	1.06124e-07	1.0781e-07	6.06873e-08	4.60192e-08	1.02883e-07	8.79367e-08	1.13151e-07	1.25656e-07	1.40032e-07	2.20316e-07	1.40852e-07	1.44305e-07	1.69321e-07	1.73872e-07	1.24567e-07	1.61036e-07	1.56932e-07	1.53085e-07
-5.23884e-08	-1.14363e-08	-3.35085e-08	1.69235e-08	1.92975e-08	1.33446e-07	1.57054e-07	1.09487e-07	1.25582e-07	1.76289e-07	9.01969e-08	6.93371e-08	6.34333e-08	7.07302e-08	8.8858e-08	8.16042e-08	9.18453e-08	1.13744e-07	1.15948e-07	1.24886e-07	4.81298e-08	1.51363e-07	1.6763e-07	1.02674e-07	1.1431e-07	4.69469e-08	1.21692e-07	7.61592e-08	1.02797e-07	1.26481e-07	8.99773e-08	1.76236e-07	1.11815e-07	1.08749e-07	5.9362e-08	3.86488e-08	9.8794e-08	8.7756e-08	1.13164e-07	1.18144e-07	1.35449e-07	2.22848e-07	1.35194e-07	1.44846e-07	1.43348e-07	1.73673e-07	1.31937e-07	1.55383e-07	1.63738e-07	1.46528e-07
-4.30323e-08	-9.90318e-09	-2.44583e-08	8.98923e-09	1.80761e-08	1.31323e-07	1.48631e-07	1.02653e-07	1.20068e-07	1.78497e-07	8.74761e-08	6.28486e-08	6.50684e-08	7.01735e-08	9.72553e-08	7.83132e-08	8.03846e-08	1.28162e-07	1.17525e-07	1.28426e-07	5.46995e-08	1.42882e-07	1.69617e-07	9.59261e-08	1.13454e-07	5.91678e-08	1.16064e-07	7.48344e-08	1.04185e-07	1.34258e-07	1.0333e-07	1.69549e-07	1.16298e-07	1.05765e-07	6.18849e-08	3.48858e-08	9.71313e-08	8.68688e-08	1.1481e-07	1.08828e-07	1.31731e-07	2.23542e-07	1.29725e-07	1.47267e-07	1.19104e-07	1.73915e-07	1.41851e-07	1.48473e-07	1.70169e-07	1.39824e-07
-3.14805e-08	-1.08593e-08	-1.65006e-08	1.2399e-09	1.99506e-08	1.3003e-07	1.39396e-07	9.97412e-08	1.15141e-07	1.78169e-07	8.69466e-08	5.89737e-08	6.77041e-08	6.91522e-08	1.04445e-07	7.2814e-08	6.80876e-08	1.38329e-07	1.19518e-07	1.29261e-07	6.46709e-08	1.32547e-07	1.68366e-07	9.13653e-08	1.13443e-07	7.77791e-08	1.05696e-07	7.67487e-08	1.04457e-07	1.4047e-07	1.1509e-07	1.5948e-07	1.19358e-07	9.98242e-08	6.79315e-08	3.45531e-08	9.79091e-08	8.57572e-08	1.17629e-07	9.84375e-08	1.29947e-07	2.22403e-07	1.26241e-07	1.49907e-07	1.00183e-07	1.75268e-07	1.52264e-07	1.41221e-07	1.75509e-07	1.35126e-07
-1.97432e-08	-1.52317e-08	-1.03482e-08	-5.0194e-09	2.41997e-08	1.31036e-07	1.30293e-07	1.00833e-07	1.11395e-07	1.74389e-07	8.82156e-08	5.78491e-08	7.12843e-08	6.74112e-08	1.09388e-07	6.61616e-08	5.69067e-08	1.42937e-07	1.21575e-07	1.2688e-07	7.70902e-08	1.21779e-07	1.64144e-07	8.9002e-08	1.15137e-07	9.93096e-08	9.13916e-08	8.14989e-08	1.03673e-07	1.44628e-07	1.23011e-07	1.48501e-07	1.21047e-07	9.22102e-08	7.67998e-08	3.72595e-08	1.00801e-07	8.5561e-08	1.20595e-07	8.82726e-08	1.30374e-07	2.19404e-07	1.26493e-07	1.51492e-07	8.90762e-08	1.77997e-07	1.60946e-07	1.3448e-07	1.7925e-07	1.34332e-07
-9.90065e-09	-2.25265e-08	-6.45385e-09	-8.89429e-09	2.99077e-08	1.3483e-07	1.2227e-07	1.05545e-07	1.08986e-07	1.67209e-07	9.03371e-08	5.90003e-08	7.66973e-08	6.5323e-08	1.1115e-07	6.02699e-08	4.81057e-08	1.41964e-07	1.22819e-07	1.21506e-07	9.04949e-08	1.12118e-07	1.57604e-07	8.78684e-08	1.18998e-07	1.19492e-07	7.48665e-08	8.7982e-08	1.02938e-07	1.4673e-07	1.26033e-07	1.38969e-07	1.21724e-07	8.41195e-08	8.74357e-08	4.25256e-08	1.05109e-07	8.75483e-08	1.22302e-07	7.99951e-08	1.32316e-07	2.14398e-07	1.31518e-07	1.51612e-07	8.67346e-08	1.81606e-07	1.65889e-07	1.289e-07	1.81274e-07	1.38261e-07
-3.59726e-09	-3.08827e-08	-4.90908e-09	-1.00805e-08	3.60913e-08	1.40772e-07	1.16236e-07	1.13267e-07	1.07842e-07	1.57417e-07	9.22991e-08	6.14298e-08	8.51712e-08	6.36923e-08	1.09061e-07	5.70996e-08	4.215e-08	1.36407e-07	1.22084e-07	1.14101e-07	1.03205e-07	1.04962e-07	1.49825e-07	8.64947e-08	1.24811e-07	1.34495e-07	5.83473e-08	9.46933e-08	1.03961e-07	1.46978e-07	1.24482e-07	1.32488e-07	1.21973e-07	7.65483e-08	9.85518e-08	4.98782e-08	1.09879e-07	9.23683e-08	1.21442e-07	7.51613e-08	1.34365e-07	2.07184e-07	1.41083e-07	1.50747e-07	9.23723e-08	1.8492e-07	1.65708e-07	1.2497e-07	1.81902e-07	1.46292e-07
-1.70214e-09	-3.77681e-08	-5.40173e-09	-8.95511e-09	4.18191e-08	1.47476e-07	1.12882e-07	1.2322e-07	1.07873e-07	1.46142e-07	9.35196e-08	6.38831e-08	9.72279e-08	6.34324e-08	1.03052e-07	5.78252e-08	3.88907e-08	1.27714e-07	1.18498e-07	1.06026e-07	1.13655e-07	1.0137e-07	1.42281e-07	8.37083e-08	1.31685e-07	1.42033e-07	4.40436e-08	1.00179e-07	1.08057e-07	1.45495e-07	1.19777e-07	1.29627e-07	1.22361e-07	7.03771e-08	1.08816e-07	5.88532e-08	1.14214e-07	9.95538e-08	1.17412e-07	7.47016e-08	1.35008e-07	1.97745e-07	1.53465e-07	1.49917e-07	1.03613e-07	1.86573e-07	1.59991e-07	1.23084e-07	1.81757e-07	1.56632e-07
-4.18682e-09	-4.09607e-08	-7.27542e-09	-6.5088e-09	4.63182e-08	1.53485e-07	1.12451e-07	1.34389e-07	1.09015e-07	1.34495e-07	9.40516e-08	6.52293e-08	1.11843e-07	6.52894e-08	9.39792e-08	6.23493e-08	3.78952e-08	1.17266e-07	1.12046e-07	9.8547e-08	1.20708e-07	1.01883e-07	1.3657e-07	7.92905e-08	1.38323e-07	1.41918e-07	3.36962e-08	1.03507e-07	1.15189e-07	1.42216e-07	1.13836e-07	1.29976e-07	1.23121e-07	6.64382e-08	1.17035e-07	6.89106e-08	1.17695e-07	1.07632e-07	1.10751e-07	7.85831e-08	1.33303e-07	1.86487e-07	1.65817e-07	1.50202e-07	1.17088e-07	1.85635e-07	1.4947e-07	1.23452e-07	1.81535e-07	1.66959e-07
-1.0249e-08	-3.93394e-08	-9.6823e-09	-4.07376e-09	4.90398e-08	1.57856e-07	1.14635e-07	1.45442e-07	1.111e-07	1.23373e-07	9.43882e-08	6.48251e-08	1.26388e-07	6.96701e-08	8.36498e-08	6.93293e-08	3.87534e-08	1.06195e-07	1.03728e-07	9.24651e-08	1.23904e-07	1.06382e-07	1.33937e-07	7.40938e-08	1.43479e-07	1.35882e-07	2.8332e-08	1.04604e-07	1.23695e-07	1.37009e-07	1.08489e-07	1.32407e-07	1.23999e-07	6.5397e-08	1.22283e-07	7.93568e-08	1.20608e-07	1.14828e-07	1.0308e-07	8.57771e-08	1.29304e-07	1.74315e-07	1.75149e-07	1.52326e-07	1.29438e-07	1.82076e-07	1.3586e-07	1.259e-07	1.81793e-07	1.75107e-07
-1.86531e-08	-3.31744e-08	-1.17787e-08	-2.91095e-09	4.96865e-08	1.60393e-07	1.18727e-07	1.5477e-07	1.13671e-07	1.13414e-07	9.50279e-08	6.27179e-08	1.37487e-07	7.65274e-08	7.43437e-08	7.66574e-08	4.1248e-08	9.55048e-08	9.51703e-08	8.80427e-08	1.23615e-07	1.14025e-07	1.348e-07	6.95569e-08	1.46386e-07	1.26789e-07	2.82324e-08	1.04338e-07	1.30892e-07	1.29941e-07	1.05091e-07	1.35459e-07	1.24407e-07	6.74656e-08	1.23989e-07	8.93899e-08	1.23746e-07	1.19967e-07	9.65116e-08	9.45096e-08	1.24005e-07	1.62454e-07	1.79561e-07	1.56431e-07	1.38417e-07	1.76858e-07	1.21349e-07	1.29745e-07	1.8282e-07	1.79531e-07
-2.81589e-08	-2.38952e-08	-1.29115e-08	-3.83169e-09	4.8243e-08	1.61445e-07	1.23948e-07	1.6073e-07	1.15949e-07	1.05046e-07	9.60905e-08	5.96007e-08	1.42365e-07	8.52762e-08	6.79568e-08	8.21862e-08	4.53528e-08	8.6259e-08	8.79212e-08	8.51645e-08	1.20958e-07	1.23375e-07	1.38501e-07	6.6917e-08	1.46987e-07	1.17632e-07	3.30347e-08	1.04232e-07	1.34224e-07	1.21503e-07	1.04366e-07	1.37741e-07	1.23843e-07	7.2155e-08	1.22049e-07	9.82887e-08	1.27823e-07	1.23049e-07	9.27512e-08	1.02694e-07	1.1886e-07	1.52134e-07	1.79047e-07	1.62034e-07	1.43593e-07	1.71642e-07	1.07929e-07	1.33935e-07	1.8463e-07	1.79585e-07
-3.78446e-08	-1.35283e-08	-1.27691e-08	-7.01812e-09	4.50392e-08	1.61481e-07	1.2974e-07	1.62017e-07	1.17061e-07	9.85627e-08	9.71814e-08	5.65421e-08	1.39984e-07	9.48029e-08	6.52204e-08	8.44422e-08	5.10792e-08	7.9577e-08	8.28502e-08	8.35546e-08	1.17447e-07	1.32707e-07	1.43397e-07	6.65812e-08	1.45855e-07	1.1069e-07	4.1883e-08	1.05827e-07	1.32271e-07	1.12595e-07	1.06392e-07	1.38249e-07	1.22318e-07	7.83016e-08	1.16959e-07	1.05632e-07	1.32814e-07	1.25179e-07	9.2371e-08	1.0843e-07	1.1511e-07	1.44305e-07	1.75368e-07	1.68152e-07	1.46245e-07	1.68213e-07	9.68695e-08	1.37463e-07	1.87026e-07	1.75656e-07
-4.71779e-08	-4.05418e-09	-1.14821e-08	-1.20796e-08	4.0805e-08	1.60728e-07	1.35833e-07	1.58044e-07	1.16458e-07	9.41621e-08	9.75042e-08	5.46071e-08	1.31412e-07	1.03668e-07	6.5475e-08	8.30959e-08	5.82243e-08	7.63914e-08	8.00116e-08	8.29068e-08	1.1444e-07	1.40415e-07	1.47248e-07	6.79943e-08	1.43856e-07	1.0712e-07	5.35827e-08	1.09883e-07	1.25125e-07	1.0424e-07	1.10625e-07	1.3651e-07	1.20541e-07	8.44473e-08	1.09895e-07	1.11392e-07	1.37672e-07	1.27934e-07	9.46435e-08	1.10475e-07	1.13329e-07	1.39494e-07	1.70993e-07	1.73513e-07	1.48463e-07	1.67861e-07	8.85619e-08	1.39853e-07	1.89689e-07	1.69116e-07
-5.58434e-08	3.11558e-09	-9.625e-09	-1.82483e-08	3.66217e-08	1.59062e-07	1.42039e-07	1.4918e-07	1.14279e-07	9.19225e-08	9.61129e-08	5.45175e-08	1.19284e-07	1.10499e-07	6.71483e-08	7.90287e-08	6.61177e-08	7.70909e-08	7.90069e-08	8.29307e-08	1.12655e-07	1.45372e-07	1.47784e-07	7.00428e-08	1.4176e-07	1.0699e-07	6.67451e-08	1.15817e-07	1.14083e-07	9.71494e-08	1.1597e-07	1.3252e-07	1.19712e-07	8.9407e-08	1.02607e-07	1.1583e-07	1.40692e-07	1.32553e-07	9.80194e-08	1.0858e-07	1.1341e-07	1.37787e-07	1.67766e-07	1.76831e-07	1.51938e-07	1.70892e-07	8.27599e-08	1.41392e-07	1.92257e-07	1.61982e-07
-6.34833e-08	7.40964e-09	-8.0481e-09	-2.45923e-08	3.372e-08	1.56187e-07	1.47963e-07	1.36754e-07	1.11394e-07	9.17242e-08	9.22452e-08	5.64512e-08	1.06685e-07	1.14434e-07	6.86226e-08	7.39643e-08	7.35151e-08	8.12661e-08	7.95319e-08	8.33925e-08	1.11996e-07	1.47099e-07	1.43349e-07	7.17411e-08	1.39987e-07	1.09624e-07	7.99115e-08	1.21774e-07	1.00988e-07	9.14235e-08	1.20998e-07	1.26568e-07	1.21006e-07	9.2714e-08	9.70478e-08	1.19275e-07	1.40355e-07	1.39359e-07	1.00968e-07	1.03595e-07	1.14962e-07	1.38871e-07	1.66096e-07	1.77078e-07	1.57119e-07	1.76445e-07	7.90105e-08	1.42907e-07	1.94356e-07	1.56273e-07
-6.95372e-08	9.05426e-09	-7.5161e-09	-3.01944e-08	3.31766e-08	1.51932e-07	1.52871e-07	1.22821e-07	1.09061e-07	9.31832e-08	8.57392e-08	6.00215e-08	9.60038e-08	1.15393e-07	6.89489e-08	6.97918e-08	7.87849e-08	8.7719e-08	8.16806e-08	8.41829e-08	1.11765e-07	1.45736e-07	1.33452e-07	7.28066e-08	1.38585e-07	1.14038e-07	9.16668e-08	1.25418e-07	8.76292e-08	8.66004e-08	1.24371e-07	1.19065e-07	1.24966e-07	9.47034e-08	9.48174e-08	1.21929e-07	1.36187e-07	1.47637e-07	1.027e-07	9.72875e-08	1.17794e-07	1.42127e-07	1.65142e-07	1.73717e-07	1.63208e-07	1.82716e-07	7.7052e-08	1.4521e-07	1.95586e-07	1.53288e-07
-7.32802e-08	8.76068e-09	-8.27368e-09	-3.43128e-08	3.56315e-08	1.46494e-07	1.55859e-07	1.09758e-07	1.08351e-07	9.56662e-08	7.74492e-08	6.44309e-08	8.82498e-08	1.1404e-07	6.80351e-08	6.78422e-08	8.04115e-08	9.47825e-08	8.57764e-08	8.53469e-08	1.111e-07	1.41842e-07	1.19048e-07	7.37985e-08	1.37394e-07	1.19256e-07	1.00762e-07	1.25098e-07	7.54163e-08	8.20874e-08	1.25357e-07	1.10448e-07	1.31091e-07	9.62219e-08	9.66295e-08	1.23826e-07	1.29093e-07	1.55912e-07	1.03393e-07	9.18657e-08	1.22124e-07	1.4677e-07	1.63748e-07	1.66852e-07	1.68867e-07	1.87535e-07	7.70266e-08	1.4857e-07	1.9552e-07	1.53164e-07
-7.40296e-08	7.30454e-09	-9.78491e-09	-3.65247e-08	4.11101e-08	1.40456e-07	1.56241e-07	9.97815e-08	1.09654e-07	9.8427e-08	6.93889e-08	6.87583e-08	8.30609e-08	1.11449e-07	6.63423e-08	6.84177e-08	7.76346e-08	1.00858e-07	9.18722e-08	8.69983e-08	1.09349e-07	1.36161e-07	1.02365e-07	7.57431e-08	1.36236e-07	1.2443e-07	1.06263e-07	1.20726e-07	6.53155e-08	7.77181e-08	1.24182e-07	1.01165e-07	1.37842e-07	9.81648e-08	1.02068e-07	1.24957e-07	1.20958e-07	1.6244e-07	1.03853e-07	8.93285e-08	1.28375e-07	1.52057e-07	1.61427e-07	1.57275e-07	1.73121e-07	1.89144e-07	7.94713e-08	1.52589e-07	1.93776e-07	1.54968e-07
-7.142e-08	5.21778e-09	-1.08722e-08	-3.67949e-08	4.8948e-08	1.34593e-07	1.5392e-07	9.45087e-08	1.12527e-07	1.00842e-07	6.42864e-08	7.22966e-08	7.92886e-08	1.08606e-07	6.44167e-08	7.0759e-08	7.08836e-08	1.04956e-07	9.93059e-08	8.91305e-08	1.06232e-07	1.29438e-07	8.62917e-08	7.94592e-08	1.34968e-07	1.28763e-07	1.07719e-07	1.13864e-07	5.78932e-08	7.40522e-08	1.21935e-07	9.16804e-08	1.43106e-07	1.01096e-07	1.09777e-07	1.25489e-07	1.13736e-07	1.65732e-07	1.04885e-07	9.08455e-08	1.36699e-07	1.57446e-07	1.58728e-07	1.46377e-07	1.7588e-07	1.86868e-07	8.51105e-08	1.56567e-07	1.90189e-07	1.57282e-07
-6.56377e-08	2.74239e-09	-1.02678e-08	-3.54038e-08	5.77992e-08	1.29566e-07	1.49487e-07	9.46721e-08	1.15935e-07	1.02656e-07	6.45181e-08	7.48165e-08	7.58162e-08	1.05964e-07	6.25685e-08	7.34491e-08	6.17126e-08	1.06989e-07	1.06657e-07	9.14472e-08	1.01803e-07	1.22343e-07	7.35691e-08	8.4988e-08	1.33388e-07	1.31402e-07	1.05302e-07	1.06987e-07	5.33607e-08	7.21507e-08	1.20003e-07	8.2511e-08	1.44955e-07	1.05092e-07	1.18022e-07	1.25906e-07	1.0856e-07	1.64983e-07	1.06798e-07	9.64072e-08	1.46565e-07	1.62629e-07	1.5681e-07	1.35907e-07	1.77838e-07	1.81386e-07	9.45125e-08	1.60055e-07	1.84993e-07	1.58968e-07
-5.75224e-08	2.27805e-11	-7.31708e-09	-3.27506e-08	6.57713e-08	1.25733e-07	1.43954e-07	1.00066e-07	1.18766e-07	1.04127e-07	7.08629e-08	7.66362e-08	7.21984e-08	1.0322e-07	6.07843e-08	7.50628e-08	5.22134e-08	1.07662e-07	1.12165e-07	9.33498e-08	9.63574e-08	1.15485e-07	6.61286e-08	9.14772e-08	1.31094e-07	1.31424e-07	9.98604e-08	1.02343e-07	5.15967e-08	7.28968e-08	1.19291e-07	7.42727e-08	1.42362e-07	1.09789e-07	1.25367e-07	1.26937e-07	1.05375e-07	1.60317e-07	1.09303e-07	1.04896e-07	1.56689e-07	1.67357e-07	1.56635e-07	1.27573e-07	1.79926e-07	1.74441e-07	1.07715e-07	1.63199e-07	1.78888e-07	1.59709e-07
-4.84552e-08	-2.64841e-09	-2.44111e-09	-2.9154e-08	7.07857e-08	1.2317e-07	1.38269e-07	1.09732e-07	1.20359e-07	1.05936e-07	8.17985e-08	7.84544e-08	6.88508e-08	9.94663e-08	5.87769e-08	7.47838e-08	4.42053e-08	1.08017e-07	1.14376e-07	9.4119e-08	9.04037e-08	1.09435e-07	6.48204e-08	9.76058e-08	1.27497e-07	1.2801e-07	9.28687e-08	1.01009e-07	5.21791e-08	7.62605e-08	1.1966e-07	6.77089e-08	1.35574e-07	1.14534e-07	1.31138e-07	1.29258e-07	1.03242e-07	1.52754e-07	1.11778e-07	1.14538e-07	1.65392e-07	1.712e-07	1.58398e-07	1.22564e-07	1.82698e-07	1.68085e-07	1.23965e-07	1.66611e-07	1.72879e-07	1.60027e-07
-4.00103e-08	-4.75126e-09	2.92125e-09	-2.47893e-08	7.11725e-08	1.21894e-07	1.32916e-07	1.22303e-07	1.208e-07	1.08854e-07	9.38743e-08	8.10118e-08	6.67572e-08	9.36839e-08	5.60808e-08	7.27343e-08	3.86387e-08	1.08895e-07	1.12686e-07	9.31955e-08	8.46876e-08	1.04675e-07	6.95094e-08	1.02303e-07	1.22105e-07	1.20725e-07	8.62229e-08	1.02568e-07	5.44486e-08	8.09927e-08	1.19968e-07	6.36212e-08	1.25968e-07	1.18586e-07	1.35486e-07	1.33108e-07	1.01099e-07	1.4388e-07	1.13632e-07	1.23524e-07	1.71222e-07	1.734e-07	1.6157e-07	1.21145e-07	1.85975e-07	1.63841e-07	1.41693e-07	1.70896e-07	1.67941e-07	1.60791e-07
-3.34528e-08	-5.72113e-09	6.88306e-09	-1.97988e-08	6.63149e-08	1.22056e-07	1.27833e-07	1.36363e-07	1.2085e-07	1.13252e-07	1.03107e-07	8.47253e-08	6.68891e-08	8.54143e-08	5.22035e-08	6.98929e-08	3.55009e-08	1.10598e-07	1.0753e-07	9.03998e-08	8.01773e-08	1.01488e-07	7.93198e-08	1.05339e-07	1.1496e-07	1.09767e-07	8.18759e-08	1.05458e-07	5.76048e-08	8.50061e-08	1.18727e-07	6.26441e-08	1.15513e-07	1.21375e-07	1.39053e-07	1.38074e-07	9.84815e-08	1.35308e-07	1.1451e-07	1.3052e-07	1.73557e-07	1.72993e-07	1.65438e-07	1.22547e-07	1.8888e-07	1.62206e-07	1.58756e-07	1.76169e-07	1.64655e-07	1.62497e-07
-2.92905e-08	-5.28217e-09	7.90742e-09	-1.44637e-08	5.70179e-08	1.23891e-07	1.22688e-07	1.5069e-07	1.21537e-07	1.18702e-07	1.06734e-07	8.94522e-08	6.96377e-08	7.52402e-08	4.68653e-08	6.76479e-08	3.41815e-08	1.12899e-07	1.00199e-07	8.59732e-08	7.79003e-08	9.98669e-08	9.28105e-08	1.07442e-07	1.06933e-07	9.60494e-08	8.13408e-08	1.07782e-07	6.08371e-08	8.6291e-08	1.15057e-07	6.49186e-08	1.06061e-07	1.22792e-07	1.42439e-07	1.43175e-07	9.58083e-08	1.28154e-07	1.14283e-07	1.34891e-07	1.72875e-07	1.69193e-07	1.69647e-07	1.25267e-07	1.90208e-07	1.62765e-07	1.72856e-07	1.81899e-07	1.62991e-07	1.64731e-07
-2.71214e-08	-3.68417e-09	5.4515e-09	-9.2667e-09	4.5341e-08	1.27459e-07	1.17295e-07	1.64322e-07	1.23582e-07	1.23929e-07	1.04438e-07	9.44851e-08	7.45247e-08	6.47703e-08	4.02566e-08	6.71986e-08	3.39972e-08	1.15334e-07	9.23869e-08	8.04375e-08	7.86208e-08	9.95429e-08	1.08043e-07	1.09887e-07	9.96038e-08	8.10792e-08	8.51975e-08	1.08161e-07	6.34883e-08	8.38884e-08	1.09379e-07	6.98378e-08	9.87637e-08	1.23383e-07	1.4578e-07	1.472e-07	9.40689e-08	1.22775e-07	1.12963e-07	1.36619e-07	1.70553e-07	1.6189e-07	1.74305e-07	1.27688e-07	1.88953e-07	1.64769e-07	1.82037e-07	1.87159e-07	1.62337e-07	1.66148e-07
-2.58972e-08	-1.64425e-09	1.87645e-10	-4.75995e-09	3.39044e-08	1.32358e-07	1.11871e-07	1.76499e-07	1.26935e-07	1.27253e-07	9.842e-08	9.87948e-08	8.03159e-08	5.60594e-08	3.31456e-08	6.90777e-08	3.45596e-08	1.17563e-07	8.56901e-08	7.439e-08	8.24604e-08	1.00159e-07	1.22681e-07	1.13805e-07	9.46993e-08	6.66771e-08	9.28142e-08	1.06271e-07	6.52116e-08	7.83985e-08	1.03423e-07	7.6054e-08	9.37882e-08	1.2423e-07	1.48631e-07	1.49077e-07	9.41207e-08	1.18872e-07	1.10704e-07	1.3606e-07	1.68271e-07	1.51983e-07	1.79574e-07	1.2873e-07	1.84771e-07	1.67755e-07	1.85125e-07	1.91092e-07	1.61726e-07	1.6499e-07
-2.44977e-08	-1.24683e-11	-6.23423e-09	-1.31258e-09	2.4964e-08	1.37705e-07	1.0697e-07	1.86606e-07	1.30662e-07	1.27353e-07	9.23049e-08	1.01434e-07	8.5471e-08	5.07395e-08	2.67035e-08	7.3001e-08	3.58617e-08	1.1958e-07	8.12122e-08	6.83879e-08	8.86628e-08	1.01499e-07	1.34286e-07	1.19581e-07	9.33728e-08	5.46371e-08	1.02465e-07	1.02843e-07	6.60299e-08	7.17559e-08	9.95095e-08	8.18132e-08	9.03958e-08	1.26464e-07	1.50191e-07	1.48113e-07	9.60099e-08	1.15873e-07	1.07865e-07	1.33707e-07	1.67306e-07	1.41348e-07	1.85102e-07	1.28207e-07	1.78153e-07	1.71751e-07	1.8203e-07	1.9331e-07	1.60161e-07	1.59881e-07
-2.23087e-08	6.01078e-10	-1.17188e-08	1.09137e-09	1.96714e-08	1.42428e-07	1.03169e-07	1.94187e-07	1.333e-07	1.23973e-07	8.94681e-08	1.01932e-07	8.87158e-08	4.93359e-08	2.20903e-08	7.80668e-08	3.81668e-08	1.21662e-07	7.93971e-08	6.30066e-08	9.57052e-08	1.03611e-07	1.40818e-07	1.26641e-07	9.57343e-08	4.63974e-08	1.11852e-07	9.91688e-08	6.62301e-08	6.63997e-08	9.94673e-08	8.54958e-08	8.73467e-08	1.30572e-07	1.49727e-07	1.44078e-07	9.87296e-08	1.13369e-07	1.05036e-07	1.30079e-07	1.68051e-07	1.32345e-07	1.8976e-07	1.26756e-07	1.70248e-07	1.76917e-07	1.73836e-07	1.9401e-07	1.56901e-07	1.5051e-07
-1.94663e-08	-2.92208e-11	-1.43257e-08	2.87191e-09	1.78205e-08	1.45737e-07	1.00775e-07	1.99044e-07	1.33566e-07	1.18174e-07	9.15957e-08	1.00475e-07	8.9477e-08	5.11252e-08	2.00049e-08	8.31455e-08	4.18533e-08	1.24101e-07	8.00845e-08	5.89975e-08	1.01814e-07	1.0674e-07	1.41179e-07	1.33735e-07	1.00872e-07	4.2786e-08	1.18853e-07	9.64132e-08	6.61359e-08	6.42708e-08	1.03793e-07	8.61283e-08	8.34857e-08	1.35923e-07	1.4699e-07	1.37231e-07	1.00596e-07	1.11359e-07	1.02892e-07	1.25742e-07	1.69936e-07	1.27043e-07	1.91987e-07	1.25491e-07	1.62417e-07	1.82924e-07	1.62593e-07	1.93809e-07	1.51636e-07	1.37833e-07
-1.66119e-08	-1.8941e-09	-1.27793e-08	4.68302e-09	1.81391e-08	1.47461e-07	9.97794e-08	2.01304e-07	1.31117e-07	1.11982e-07	9.81458e-08	9.77547e-08	8.8015e-08	5.45628e-08	2.04231e-08	8.72286e-08	4.72885e-08	1.26865e-07	8.26996e-08	5.73484e-08	1.05693e-07	1.11085e-07	1.35528e-07	1.39535e-07	1.07302e-07	4.39022e-08	1.2217e-07	9.50845e-08	6.59116e-08	6.61146e-08	1.11464e-07	8.3653e-08	7.82894e-08	1.40843e-07	1.4239e-07	1.28336e-07	1.00078e-07	1.10203e-07	1.01989e-07	1.21371e-07	1.71736e-07	1.26516e-07	1.90539e-07	1.25604e-07	1.55774e-07	1.8857e-07	1.50848e-07	1.9344e-07	1.44534e-07	1.23745e-07
-1.42999e-08	-4.99594e-09	-6.81814e-09	7.15353e-09	1.8944e-08	1.48101e-07	1.00089e-07	2.01372e-07	1.26931e-07	1.07618e-07	1.06866e-07	9.45294e-08	8.52579e-08	5.79885e-08	2.2643e-08	8.96027e-08	5.4711e-08	1.29371e-07	8.64527e-08	5.90752e-08	1.07075e-07	1.16559e-07	1.25218e-07	1.43284e-07	1.13541e-07	4.91735e-08	1.2168e-07	9.49149e-08	6.55351e-08	7.13664e-08	1.20414e-07	7.88694e-08	7.21426e-08	1.43286e-07	1.36873e-07	1.18609e-07	9.66413e-08	1.10372e-07	1.02643e-07	1.17733e-07	1.72078e-07	1.30527e-07	1.85202e-07	1.28105e-07	1.50905e-07	1.91958e-07	1.41019e-07	1.93501e-07	1.36197e-07	1.10427e-07
-1.24426e-08	-9.40942e-09	2.64937e-09	1.06576e-08	1.88601e-08	1.4856e-07	1.01806e-07	1.9973e-07	1.23035e-07	1.06684e-07	1.14996e-07	9.11796e-08	8.24693e-08	6.0222e-08	2.5609e-08	8.98749e-08	6.40859e-08	1.30526e-07	9.04706e-08	6.47606e-08	1.06729e-07	1.22683e-07	1.12396e-07	1.45142e-07	1.18538e-07	5.75571e-08	1.18376e-07	9.5134e-08	6.49376e-08	7.85723e-08	1.28316e-07	7.31067e-08	6.62151e-08	1.41729e-07	1.31551e-07	1.09496e-07	9.11577e-08	1.12183e-07	1.05023e-07	1.15524e-07	1.69976e-07	1.37737e-07	1.76989e-07	1.33652e-07	1.4784e-07	1.91181e-07	1.34826e-07	1.94309e-07	1.27588e-07	9.9729e-08
-1.01817e-08	-1.5053e-08	1.36378e-08	1.51838e-08	1.73177e-08	1.49706e-07	1.05285e-07	1.96692e-07	1.21632e-07	1.0967e-07	1.20485e-07	8.75566e-08	8.08951e-08	6.08012e-08	2.83768e-08	8.79717e-08	7.49622e-08	1.29056e-07	9.38796e-08	7.40705e-08	1.05899e-07	1.28672e-07	9.94413e-08	1.46063e-07	1.21787e-07	6.77808e-08	1.13983e-07	9.49314e-08	6.41754e-08	8.60648e-08	1.33224e-07	6.77821e-08	6.20108e-08	1.35836e-07	1.27276e-07	1.02288e-07	8.56353e-08	1.15694e-07	1.09328e-07	1.15119e-07	1.65217e-07	1.46269e-07	1.67727e-07	1.42379e-07	1.46173e-07	1.85104e-07	1.3296e-07	1.95846e-07	1.19918e-07	9.28839e-08
-6.34218e-09	-2.13582e-08	2.34656e-08	2.03122e-08	1.46722e-08	1.51963e-07	1.10854e-07	1.92252e-07	1.24038e-07	1.15895e-07	1.2264e-07	8.32721e-08	8.14601e-08	5.98501e-08	3.05266e-08	8.41857e-08	8.64204e-08	1.24032e-07	9.59081e-08	8.55428e-08	1.05489e-07	1.33625e-07	8.84797e-08	1.47251e-07	1.23191e-07	7.85052e-08	1.10382e-07	9.38664e-08	6.35035e-08	9.25541e-08	1.33889e-07	6.40149e-08	6.08252e-08	1.26528e-07	1.24383e-07	9.77388e-08	8.24143e-08	1.20739e-07	1.15844e-07	1.16349e-07	1.5851e-07	1.54294e-07	1.59307e-07	1.53711e-07	1.45219e-07	1.73827e-07	1.35083e-07	1.97735e-07	1.14487e-07	9.05653e-08
-2.53022e-10	-2.71647e-08	2.9378e-08	2.5278e-08	1.19638e-08	1.5512e-07	1.18363e-07	1.86149e-07	1.3002e-07	1.2381e-07	1.21998e-07	7.82364e-08	8.45192e-08	5.77487e-08	3.23406e-08	7.92178e-08	9.71934e-08	1.15378e-07	9.60355e-08	9.68144e-08	1.05515e-07	1.3667e-07	8.10687e-08	1.49473e-07	1.22788e-07	8.83712e-08	1.09007e-07	9.20705e-08	6.33282e-08	9.74277e-08	1.29819e-07	6.24138e-08	6.33554e-08	1.15477e-07	1.22713e-07	9.58942e-08	8.32301e-08	1.27025e-07	1.24746e-07	1.18476e-07	1.5128e-07	1.6037e-07	1.53045e-07	1.6628e-07	1.44162e-07	1.58677e-07	1.40113e-07	1.99281e-07	1.12455e-07	9.30795e-08
7.542e-09	-3.10295e-08	2.92509e-08	2.90981e-08	1.04734e-08	1.58494e-07	1.26894e-07	1.78128e-07	1.37871e-07	1.31506e-07	1.1965e-07	7.30293e-08	8.96869e-08	5.48262e-08	3.46635e-08	7.41096e-08	1.05973e-07	1.04087e-07	9.4124e-08	1.05236e-07	1.05171e-07	1.37026e-07	7.80287e-08	1.52628e-07	1.20521e-07	9.60122e-08	1.1037e-07	9.02036e-08	6.40945e-08	1.00734e-07	1.21323e-07	6.30604e-08	6.95621e-08	1.04357e-07	1.21863e-07	9.62276e-08	8.85964e-08	1.34192e-07	1.35766e-07	1.20408e-07	1.45159e-07	1.63552e-07	1.49455e-07	1.78095e-07	1.4226e-07	1.41832e-07	1.46653e-07	1.99613e-07	1.14574e-07	1.00436e-07
1.5149e-08	-3.18299e-08	2.21624e-08	3.07484e-08	1.1273e-08	1.61347e-07	1.3489e-07	1.68249e-07	1.45199e-07	1.37234e-07	1.16499e-07	6.87764e-08	9.58193e-08	5.12335e-08	3.85342e-08	7.00246e-08	1.11823e-07	9.2011e-08	9.04419e-08	1.08663e-07	1.03428e-07	1.34049e-07	7.93507e-08	1.55779e-07	1.16183e-07	1.00171e-07	1.13877e-07	8.91985e-08	6.61483e-08	1.02963e-07	1.0958e-07	6.56413e-08	7.87131e-08	9.42744e-08	1.21468e-07	9.80218e-08	9.77526e-08	1.41821e-07	1.47977e-07	1.21126e-07	1.41322e-07	1.63403e-07	1.4839e-07	1.86993e-07	1.39135e-07	1.25804e-07	1.53371e-07	1.97962e-07	1.20975e-07	1.12197e-07
1.9924e-08	-2.93156e-08	8.66042e-09	2.93751e-08	1.49136e-08	1.63359e-07	1.40676e-07	1.57052e-07	1.49994e-07	1.39831e-07	1.12864e-07	6.65772e-08	1.01227e-07	4.70156e-08	4.48075e-08	6.79615e-08	1.14553e-07	8.12638e-08	8.55523e-08	1.06152e-07	9.97873e-08	1.27365e-07	8.41857e-08	1.57598e-07	1.09594e-07	9.99949e-08	1.18011e-07	8.98816e-08	6.95733e-08	1.0475e-07	9.65984e-08	6.96588e-08	8.94918e-08	8.56529e-08	1.21346e-07	1.00773e-07	1.09117e-07	1.49419e-07	1.59903e-07	1.20127e-07	1.39991e-07	1.60077e-07	1.49332e-07	1.91222e-07	1.35051e-07	1.1289e-07	1.59235e-07	1.93953e-07	1.3107e-07	1.27241e-07
1.95442e-08	-2.42911e-08	-9.3322e-09	2.45092e-08	2.12928e-08	1.64786e-07	1.431e-07	1.45479e-07	1.51463e-07	1.38944e-07	1.0857e-07	6.68929e-08	1.04115e-07	4.22775e-08	5.39452e-08	6.85304e-08	1.14863e-07	7.35024e-08	8.01464e-08	9.83007e-08	9.47219e-08	1.17115e-07	9.10176e-08	1.56944e-07	1.00934e-07	9.54379e-08	1.20864e-07	9.25993e-08	7.40295e-08	1.06627e-07	8.48853e-08	7.46653e-08	1.00145e-07	7.85602e-08	1.21456e-07	1.04401e-07	1.20949e-07	1.56387e-07	1.69935e-07	1.17715e-07	1.40355e-07	1.5438e-07	1.51616e-07	1.89931e-07	1.30985e-07	1.04672e-07	1.63574e-07	1.87751e-07	1.43631e-07	1.43677e-07
1.30039e-08	-1.83439e-08	-2.89271e-08	1.62336e-08	2.9685e-08	1.66197e-07	1.41976e-07	1.34597e-07	1.50269e-07	1.35018e-07	1.03338e-07	6.93385e-08	1.03127e-07	3.72995e-08	6.59748e-08	7.18626e-08	1.14155e-07	6.94146e-08	7.49365e-08	8.70342e-08	8.9582e-08	1.04204e-07	9.80988e-08	1.53241e-07	9.1046e-08	8.75414e-08	1.20821e-07	9.69992e-08	7.8703e-08	1.08849e-07	7.68297e-08	8.04568e-08	1.08741e-07	7.31831e-08	1.21765e-07	1.09155e-07	1.31869e-07	1.61943e-07	1.76828e-07	1.14922e-07	1.4094e-07	1.47655e-07	1.54523e-07	1.83394e-07	1.28387e-07	1.01601e-07	1.66057e-07	1.7999e-07	1.56997e-07	1.59092e-07
1.02632e-09	-1.32924e-08	-4.68773e-08	5.24373e-09	3.88989e-08	1.6792e-07	1.38117e-07	1.25315e-07	1.48147e-07	1.29031e-07	9.71492e-08	7.29993e-08	9.78236e-08	3.25184e-08	8.04515e-08	7.76384e-08	1.14006e-07	6.86552e-08	7.06509e-08	7.48593e-08	8.60679e-08	9.03327e-08	1.04068e-07	1.4655e-07	8.14848e-08	7.83844e-08	1.1716e-07	1.02061e-07	8.24769e-08	1.11346e-07	7.40357e-08	8.71279e-08	1.13623e-07	7.01163e-08	1.22108e-07	1.15315e-07	1.41068e-07	1.65062e-07	1.80029e-07	1.13048e-07	1.40222e-07	1.41402e-07	1.57329e-07	1.72903e-07	1.28689e-07	1.02856e-07	1.66679e-07	1.71547e-07	1.69386e-07	1.71089e-07
-1.42752e-08	-1.06271e-08	-6.02397e-08	-7.22093e-09	4.75476e-08	1.6963e-07	1.32958e-07	1.18233e-07	1.47075e-07	1.22103e-07	9.03576e-08	7.6994e-08	8.89255e-08	2.8408e-08	9.63078e-08	8.51849e-08	1.15517e-07	7.02311e-08	6.80636e-08	6.38714e-08	8.55777e-08	7.77329e-08	1.08471e-07	1.37438e-07	7.42506e-08	7.06232e-08	1.10301e-07	1.06366e-07	8.43083e-08	1.138e-07	7.69302e-08	9.4893e-08	1.13972e-07	7.02666e-08	1.22113e-07	1.22885e-07	1.48194e-07	1.64574e-07	1.79669e-07	1.12954e-07	1.37181e-07	1.36784e-07	1.59382e-07	1.6037e-07	1.32792e-07	1.06613e-07	1.65752e-07	1.63298e-07	1.79259e-07	1.77934e-07
-3.02409e-08	-1.11396e-08	-6.69568e-08	-1.95554e-08	5.43976e-08	1.70416e-07	1.27952e-07	1.13688e-07	1.48379e-07	1.15148e-07	8.35412e-08	8.08636e-08	7.82373e-08	2.53502e-08	1.1171e-07	9.36239e-08	1.18813e-07	7.31012e-08	6.79461e-08	5.50146e-08	8.87322e-08	6.8637e-08	1.11864e-07	1.26833e-07	7.1284e-08	6.67667e-08	1.01617e-07	1.08516e-07	8.3632e-08	1.15851e-07	8.47984e-08	1.03685e-07	1.10283e-07	7.44362e-08	1.21219e-07	1.31491e-07	1.53119e-07	1.59547e-07	1.76276e-07	1.14481e-07	1.31604e-07	1.34308e-07	1.60212e-07	1.47774e-07	1.40726e-07	1.10734e-07	1.63875e-07	1.55974e-07	1.85654e-07	1.79043e-07
-4.45448e-08	-1.47843e-08	-6.62483e-08	-3.00276e-08	5.87239e-08	1.69353e-07	1.23994e-07	1.11842e-07	1.52138e-07	1.08691e-07	7.72754e-08	8.4578e-08	6.822e-08	2.35703e-08	1.24228e-07	1.02065e-07	1.22977e-07	7.66508e-08	7.08975e-08	4.80108e-08	9.52166e-08	6.46789e-08	1.15382e-07	1.15981e-07	7.39294e-08	6.84695e-08	9.28817e-08	1.07557e-07	8.05733e-08	1.17352e-07	9.61646e-08	1.12732e-07	1.0445e-07	8.28442e-08	1.18837e-07	1.40504e-07	1.55749e-07	1.49857e-07	1.704e-07	1.16349e-07	1.24113e-07	1.33884e-07	1.59629e-07	1.36657e-07	1.51557e-07	1.1361e-07	1.61808e-07	1.50091e-07	1.88411e-07	1.75131e-07
-5.57343e-08	-2.07191e-08	-5.87396e-08	-3.70372e-08	6.05467e-08	1.66211e-07	1.21098e-07	1.12718e-07	1.57133e-07	1.02926e-07	7.20144e-08	8.82727e-08	6.12937e-08	2.31465e-08	1.31531e-07	1.09796e-07	1.26416e-07	8.08005e-08	7.71208e-08	4.19807e-08	1.03911e-07	6.64444e-08	1.19944e-07	1.0638e-07	8.25556e-08	7.60901e-08	8.56232e-08	1.03307e-07	7.58772e-08	1.18588e-07	1.09275e-07	1.20427e-07	9.92908e-08	9.4863e-08	1.14678e-07	1.49257e-07	1.55986e-07	1.36604e-07	1.62399e-07	1.16709e-07	1.15974e-07	1.35156e-07	1.57784e-07	1.27862e-07	1.6348e-07	1.14734e-07	1.6028e-07	1.45899e-07	1.88194e-07	1.67976e-07
-6.33297e-08	-2.74805e-08	-4.63009e-08	-3.93784e-08	6.06299e-08	1.61796e-07	1.18482e-07	1.16105e-07	1.61374e-07	9.79178e-08	6.81351e-08	9.19824e-08	5.90791e-08	2.40629e-08	1.32419e-07	1.16381e-07	1.27497e-07	8.57441e-08	8.62708e-08	3.63439e-08	1.13209e-07	7.33232e-08	1.25547e-07	9.955e-08	9.6426e-08	8.86187e-08	8.06961e-08	9.64828e-08	7.06353e-08	1.2035e-07	1.22464e-07	1.24705e-07	9.75745e-08	1.09111e-07	1.0913e-07	1.57154e-07	1.53824e-07	1.22037e-07	1.52503e-07	1.14125e-07	1.08748e-07	1.37844e-07	1.55181e-07	1.21608e-07	1.74104e-07	1.14703e-07	1.5979e-07	1.43318e-07	1.8625e-07	1.59887e-07
-6.76235e-08	-3.32922e-08	-3.16209e-08	-3.64782e-08	6.01993e-08	1.57678e-07	1.14998e-07	1.21468e-07	1.6295e-07	9.38381e-08	6.60438e-08	9.55325e-08	6.18813e-08	2.62763e-08	1.27621e-07	1.21615e-07	1.25127e-07	9.15297e-08	9.74553e-08	3.14153e-08	1.21422e-07	8.37064e-08	1.31042e-07	9.65858e-08	1.13824e-07	1.03934e-07	7.82218e-08	8.85203e-08	6.59713e-08	1.23774e-07	1.34304e-07	1.23824e-07	1.00882e-07	1.23844e-07	1.03416e-07	1.6363e-07	1.49507e-07	1.0889e-07	1.4109e-07	1.0848e-07	1.03838e-07	1.41829e-07	1.52593e-07	1.17799e-07	1.80955e-07	1.14688e-07	1.60494e-07	1.41928e-07	1.83982e-07	1.53051e-07
-6.93715e-08	-3.65068e-08	-1.75982e-08	-2.85474e-08	6.04724e-08	1.55456e-07	1.09723e-07	1.27995e-07	1.60823e-07	9.10982e-08	6.61968e-08	9.85663e-08	6.86688e-08	2.97662e-08	1.19762e-07	1.25392e-07	1.19061e-07	9.77627e-08	1.09371e-07	2.83494e-08	1.27209e-07	9.54783e-08	1.34535e-07	9.76772e-08	1.32399e-07	1.19296e-07	7.78291e-08	8.11285e-08	6.27943e-08	1.29935e-07	1.43584e-07	1.17165e-07	1.08807e-07	1.37452e-07	9.93312e-08	1.68077e-07	1.4364e-07	9.94604e-08	1.28969e-07	1.01258e-07	1.02033e-07	1.46952e-07	1.50854e-07	1.16305e-07	1.82172e-07	1.1569e-07	1.62219e-07	1.411e-07	1.82487e-07	1.48973e-07
-6.94808e-08	-3.61009e-08	-6.68549e-09	-1.65604e-08	6.22088e-08	1.56012e-07	1.02435e-07	1.34817e-07	1.55206e-07	9.03234e-08	6.89595e-08	1.00608e-07	7.75623e-08	3.45362e-08	1.12328e-07	1.27628e-07	1.0988e-07	1.03602e-07	1.20504e-07	2.8527e-08	1.29931e-07	1.06651e-07	1.34187e-07	1.01918e-07	1.49662e-07	1.31978e-07	7.89646e-08	7.57225e-08	6.16384e-08	1.39331e-07	1.49224e-07	1.05578e-07	1.18925e-07	1.48853e-07	9.85436e-08	1.69924e-07	1.37168e-07	9.49217e-08	1.17423e-07	9.50006e-08	1.03217e-07	1.52717e-07	1.50548e-07	1.17033e-07	1.77202e-07	1.18021e-07	1.64575e-07	1.40286e-07	1.82233e-07	1.48178e-07
-6.87219e-08	-3.20536e-08	-3.62403e-10	-2.02705e-09	6.54928e-08	1.59178e-07	9.37631e-08	1.41281e-07	1.47396e-07	9.2164e-08	7.436e-08	1.01141e-07	8.65661e-08	4.05488e-08	1.08131e-07	1.28344e-07	9.87592e-08	1.08034e-07	1.29364e-07	3.28082e-08	1.29824e-07	1.15928e-07	1.28978e-07	1.07594e-07	1.63531e-07	1.39928e-07	8.10792e-08	7.30323e-08	6.25782e-08	1.51474e-07	1.50276e-07	9.11019e-08	1.27628e-07	1.57634e-07	1.0177e-07	1.68907e-07	1.31196e-07	9.5188e-08	1.07958e-07	9.22085e-08	1.06389e-07	1.58142e-07	1.51716e-07	1.19812e-07	1.6717e-07	1.21191e-07	1.67125e-07	1.39315e-07	1.82999e-07	1.50273e-07
-6.75112e-08	-2.54272e-08	1.1007e-09	1.3375e-08	6.98439e-08	1.63933e-07	8.50009e-08	1.47081e-07	1.39193e-07	9.70206e-08	8.18739e-08	9.97358e-08	9.41539e-08	4.76174e-08	1.0811e-07	1.27842e-07	8.71422e-08	1.1028e-07	1.3475e-07	4.1079e-08	1.27887e-07	1.22983e-07	1.19082e-07	1.12869e-07	1.72744e-07	1.42304e-07	8.36866e-08	7.3105e-08	6.52387e-08	1.64856e-07	1.46108e-07	7.62317e-08	1.31515e-07	1.63937e-07	1.08251e-07	1.65373e-07	1.26687e-07	9.92879e-08	1.01866e-07	9.42612e-08	1.10028e-07	1.6193e-07	1.53788e-07	1.24283e-07	1.54652e-07	1.24171e-07	1.6951e-07	1.38492e-07	1.84037e-07	1.54294e-07
-6.58539e-08	-1.80753e-08	-1.49093e-09	2.81575e-08	7.45577e-08	1.68906e-07	7.76936e-08	1.52127e-07	1.32238e-07	1.04811e-07	9.03841e-08	9.6268e-08	9.94598e-08	5.53227e-08	1.11115e-07	1.26797e-07	7.64322e-08	1.10144e-07	1.3605e-07	5.22652e-08	1.25469e-07	1.2835e-07	1.05771e-07	1.16531e-07	1.7699e-07	1.39684e-07	8.64163e-08	7.56604e-08	6.8932e-08	1.77381e-07	1.3672e-07	6.31887e-08	1.28739e-07	1.68162e-07	1.15824e-07	1.60316e-07	1.24189e-07	1.05916e-07	9.98591e-08	1.0088e-07	1.12696e-07	1.62879e-07	1.55825e-07	1.29985e-07	1.42876e-07	1.25791e-07	1.71488e-07	1.38383e-07	1.84364e-07	1.59167e-07
-6.35009e-08	-1.2076e-08	-6.69519e-09	4.12252e-08	7.90546e-08	1.72844e-07	7.32096e-08	1.56258e-07	1.27543e-07	1.14898e-07	9.8382e-08	9.10921e-08	1.02121e-07	6.30134e-08	1.147e-07	1.26081e-07	6.7727e-08	1.08164e-07	1.33463e-07	6.46968e-08	1.23699e-07	1.32998e-07	9.10092e-08	1.18411e-07	1.76727e-07	1.33862e-07	8.91457e-08	8.04962e-08	7.2899e-08	1.87051e-07	1.23032e-07	5.35147e-08	1.1971e-07	1.70676e-07	1.21603e-07	1.5504e-07	1.23691e-07	1.13841e-07	1.01926e-07	1.10324e-07	1.13643e-07	1.60334e-07	1.56965e-07	1.36607e-07	1.34637e-07	1.25139e-07	1.72888e-07	1.39364e-07	1.83057e-07	1.64082e-07
-6.0244e-08	-9.11678e-09	-1.29789e-08	5.18866e-08	8.30302e-08	1.7482e-07	7.24368e-08	1.5901e-07	1.25383e-07	1.26232e-07	1.04366e-07	8.50457e-08	1.02039e-07	6.98963e-08	1.16369e-07	1.26356e-07	6.16396e-08	1.05492e-07	1.27972e-07	7.65854e-08	1.22995e-07	1.37806e-07	7.69884e-08	1.19269e-07	1.72809e-07	1.27243e-07	9.21191e-08	8.76024e-08	7.6548e-08	1.92569e-07	1.06896e-07	4.80513e-08	1.06889e-07	1.71656e-07	1.23008e-07	1.50545e-07	1.2469e-07	1.22046e-07	1.07437e-07	1.20127e-07	1.1315e-07	1.54466e-07	1.56817e-07	1.44161e-07	1.3137e-07	1.21889e-07	1.73564e-07	1.41222e-07	1.79515e-07	1.68649e-07
-5.61564e-08	-1.00764e-08	-1.91358e-08	5.97566e-08	8.63632e-08	1.74226e-07	7.56511e-08	1.59664e-07	1.25452e-07	1.37642e-07	1.07296e-07	7.92259e-08	9.9302e-08	7.51746e-08	1.14566e-07	1.2766e-07	5.82507e-08	1.03517e-07	1.21028e-07	8.64249e-08	1.22877e-07	1.43175e-07	6.57359e-08	1.20263e-07	1.66154e-07	1.22064e-07	9.58668e-08	9.68822e-08	7.95653e-08	1.93564e-07	9.07562e-08	4.70819e-08	9.38213e-08	1.7112e-07	1.18727e-07	1.47026e-07	1.26444e-07	1.29704e-07	1.15368e-07	1.28001e-07	1.12469e-07	1.46281e-07	1.55576e-07	1.52866e-07	1.32759e-07	1.16563e-07	1.73428e-07	1.43105e-07	1.73681e-07	1.72811e-07
-5.16008e-08	-1.49385e-08	-2.44344e-08	6.46932e-08	8.89183e-08	1.7075e-07	8.25263e-08	1.57597e-07	1.27147e-07	1.48134e-07	1.06927e-07	7.46692e-08	9.43342e-08	7.81972e-08	1.09011e-07	1.29313e-07	5.72243e-08	1.03356e-07	1.14033e-07	9.32481e-08	1.22194e-07	1.48881e-07	5.88141e-08	1.22316e-07	1.57634e-07	1.19732e-07	1.00846e-07	1.07712e-07	8.18508e-08	1.90455e-07	7.70417e-08	5.03864e-08	8.38723e-08	1.69082e-07	1.0927e-07	1.43807e-07	1.2831e-07	1.36114e-07	1.24495e-07	1.32554e-07	1.13306e-07	1.37367e-07	1.53851e-07	1.62771e-07	1.3705e-07	1.10632e-07	1.72584e-07	1.43904e-07	1.662e-07	1.76629e-07
-4.69849e-08	-2.29985e-08	-2.85197e-08	6.68485e-08	9.04597e-08	1.64451e-07	9.2242e-08	1.52711e-07	1.29831e-07	1.57064e-07	1.03878e-07	7.21386e-08	8.80798e-08	7.86096e-08	1.00465e-07	1.30258e-07	5.80309e-08	1.05386e-07	1.07924e-07	9.67417e-08	1.19652e-07	1.54168e-07	5.71023e-08	1.25747e-07	1.4816e-07	1.2052e-07	1.06975e-07	1.18715e-07	8.33615e-08	1.8418e-07	6.75934e-08	5.71411e-08	7.91841e-08	1.65659e-07	9.6871e-08	1.39823e-07	1.30056e-07	1.4069e-07	1.33498e-07	1.33671e-07	1.17061e-07	1.29481e-07	1.52361e-07	1.73353e-07	1.41923e-07	1.06325e-07	1.71465e-07	1.42866e-07	1.58426e-07	1.80096e-07
-4.24216e-08	-3.31876e-08	-3.12221e-08	6.6773e-08	9.07901e-08	1.55871e-07	1.03672e-07	1.45666e-07	1.3304e-07	1.6412e-07	9.94178e-08	7.21042e-08	8.19932e-08	7.6502e-08	9.02754e-08	1.2968e-07	6.01491e-08	1.09033e-07	1.03041e-07	9.72274e-08	1.14414e-07	1.57978e-07	6.06893e-08	1.3031e-07	1.38815e-07	1.23701e-07	1.13376e-07	1.27965e-07	8.39923e-08	1.75992e-07	6.33412e-08	6.58312e-08	8.02082e-08	1.61044e-07	8.47698e-08	1.3441e-07	1.32004e-07	1.4299e-07	1.41012e-07	1.32471e-07	1.24112e-07	1.24053e-07	1.5169e-07	1.83421e-07	1.45553e-07	1.06084e-07	1.70795e-07	1.40091e-07	1.52169e-07	1.83081e-07
-3.75239e-08	-4.43252e-08	-3.24401e-08	6.53962e-08	9.0025e-08	1.46012e-07	1.15637e-07	1.37728e-07	1.3662e-07	1.69172e-07	9.50312e-08	7.48103e-08	7.76965e-08	7.24991e-08	8.00003e-08	1.27509e-07	6.31253e-08	1.12926e-07	9.93577e-08	9.55122e-08	1.06491e-07	1.59252e-07	6.89126e-08	1.35522e-07	1.30797e-07	1.27978e-07	1.18586e-07	1.3353e-07	8.35686e-08	1.67345e-07	6.42754e-08	7.44304e-08	8.58649e-08	1.55368e-07	7.61434e-08	1.27915e-07	1.34895e-07	1.42793e-07	1.45741e-07	1.30908e-07	1.33505e-07	1.21776e-07	1.52182e-07	1.9144e-07	1.47356e-07	1.11786e-07	1.71281e-07	1.3665e-07	1.49188e-07	1.85413e-07
-3.14801e-08	-5.52211e-08	-3.21666e-08	6.37444e-08	8.8766e-08	1.36101e-07	1.27168e-07	1.30315e-07	1.40774e-07	1.72099e-07	9.19699e-08	8.02308e-08	7.64003e-08	6.76991e-08	7.11574e-08	1.2447e-07	6.64907e-08	1.15398e-07	9.6846e-08	9.26365e-08	9.67706e-08	1.5722e-07	8.05177e-08	1.40976e-07	1.25141e-07	1.31968e-07	1.21145e-07	1.34046e-07	8.19158e-08	1.59704e-07	6.95878e-08	8.09414e-08	9.4116e-08	1.48585e-07	7.31429e-08	1.21721e-07	1.39517e-07	1.40208e-07	1.46699e-07	1.311e-07	1.43176e-07	1.22408e-07	1.53909e-07	1.96119e-07	1.48045e-07	1.24033e-07	1.73163e-07	1.34264e-07	1.50608e-07	1.87012e-07
-2.33912e-08	-6.47012e-08	-3.0598e-08	6.24566e-08	8.79662e-08	1.27205e-07	1.37671e-07	1.24481e-07	1.45935e-07	1.72733e-07	9.09721e-08	8.78475e-08	7.83663e-08	6.34075e-08	6.50031e-08	1.21641e-07	6.96557e-08	1.15157e-07	9.57436e-08	8.95962e-08	8.6705e-08	1.51631e-07	9.38707e-08	1.46371e-07	1.22334e-07	1.3452e-07	1.20272e-07	1.2907e-07	7.89323e-08	1.54188e-07	7.78557e-08	8.41072e-08	1.02637e-07	1.40515e-07	7.64384e-08	1.17594e-07	1.46243e-07	1.35806e-07	1.43544e-07	1.3459e-07	1.50618e-07	1.24906e-07	1.56654e-07	1.96956e-07	1.48978e-07	1.41789e-07	1.75885e-07	1.34723e-07	1.56532e-07	1.87927e-07
-1.27093e-08	-7.16874e-08	-2.81877e-08	6.13909e-08	8.84846e-08	1.19941e-07	1.46922e-07	1.20606e-07	1.5249e-07	1.70945e-07	9.22599e-08	9.64167e-08	8.27092e-08	6.07344e-08	6.22568e-08	1.19812e-07	7.19301e-08	1.11853e-07	9.65129e-08	8.71406e-08	7.78392e-08	1.42854e-07	1.07185e-07	1.51314e-07	1.22077e-07	1.34823e-07	1.16225e-07	1.19143e-07	7.46399e-08	1.51153e-07	8.72643e-08	8.39075e-08	1.09354e-07	1.31056e-07	8.53898e-08	1.16714e-07	1.54744e-07	1.30656e-07	1.36863e-07	1.41806e-07	1.53722e-07	1.27854e-07	1.59856e-07	1.94433e-07	1.51187e-07	1.62527e-07	1.78183e-07	1.39263e-07	1.66079e-07	1.88226e-07
4.18783e-10	-7.53888e-08	-2.55405e-08	5.96535e-08	9.05571e-08	1.14429e-07	1.5487e-07	1.18446e-07	1.60422e-07	1.66813e-07	9.57493e-08	1.04004e-07	8.76673e-08	6.02381e-08	6.28585e-08	1.19073e-07	7.27027e-08	1.06297e-07	9.95217e-08	8.57096e-08	7.13966e-08	1.31829e-07	1.18788e-07	1.55122e-07	1.23387e-07	1.32425e-07	1.10198e-07	1.05643e-07	6.92437e-08	1.49984e-07	9.59422e-08	8.15284e-08	1.12797e-07	1.20463e-07	9.86018e-08	1.18969e-07	1.64031e-07	1.26167e-07	1.28164e-07	1.51946e-07	1.515e-07	1.29977e-07	1.62614e-07	1.89751e-07	1.54669e-07	1.82839e-07	1.78625e-07	1.481e-07	1.77795e-07	1.87822e-07
1.50412e-08	-7.55237e-08	-2.31597e-08	5.61362e-08	9.34978e-08	1.10486e-07	1.6139e-07	1.17468e-07	1.69072e-07	1.60759e-07	1.0126e-07	1.08442e-07	9.12115e-08	6.18069e-08	6.59556e-08	1.18832e-07	7.16799e-08	1.00207e-07	1.04647e-07	8.54919e-08	6.80674e-08	1.19904e-07	1.27452e-07	1.56946e-07	1.25021e-07	1.27313e-07	1.03821e-07	9.05536e-08	6.32162e-08	1.49311e-07	1.02403e-07	7.87971e-08	1.12298e-07	1.0954e-07	1.14432e-07	1.22979e-07	1.72789e-07	1.23694e-07	1.19507e-07	1.63348e-07	1.44453e-07	1.30514e-07	1.6382e-07	1.84256e-07	1.58355e-07	1.99298e-07	1.76345e-07	1.60254e-07	1.90218e-07	1.86382e-07
2.95581e-08	-7.24175e-08	-2.1191e-08	5.02742e-08	9.58313e-08	1.07888e-07	1.66132e-07	1.17288e-07	1.77177e-07	1.53527e-07	1.08518e-07	1.08086e-07	9.16922e-08	6.48419e-08	7.02455e-08	1.1821e-07	6.90306e-08	9.55989e-08	1.11059e-07	8.65169e-08	6.8014e-08	1.08613e-07	1.32688e-07	1.5621e-07	1.2601e-07	1.20068e-07	9.856e-08	7.61644e-08	5.73383e-08	1.4762e-07	1.05929e-07	7.73927e-08	1.08108e-07	9.96171e-08	1.31167e-07	1.2682e-07	1.79823e-07	1.24014e-07	1.12861e-07	1.74164e-07	1.34487e-07	1.293e-07	1.62468e-07	1.78891e-07	1.60761e-07	2.09309e-07	1.71591e-07	1.73742e-07	2.02243e-07	1.83465e-07
4.20836e-08	-6.68843e-08	-1.93526e-08	4.25345e-08	9.5809e-08	1.06487e-07	1.68586e-07	1.17967e-07	1.83196e-07	1.46017e-07	1.16935e-07	1.02513e-07	8.82482e-08	6.86261e-08	7.45717e-08	1.16469e-07	6.53621e-08	9.40915e-08	1.17334e-07	8.86938e-08	7.10074e-08	9.94252e-08	1.34854e-07	1.53092e-07	1.26053e-07	1.11973e-07	9.52516e-08	6.46839e-08	5.25974e-08	1.4396e-07	1.06665e-07	7.82436e-08	1.01366e-07	9.226e-08	1.46938e-07	1.29006e-07	1.84376e-07	1.26943e-07	1.09487e-07	1.83017e-07	1.2436e-07	1.266e-07	1.58069e-07	1.73964e-07	1.60834e-07	2.11694e-07	1.65744e-07	1.8614e-07	2.13153e-07	1.7884e-07
5.0884e-08	-5.99381e-08	-1.71516e-08	3.43087e-08	9.20594e-08	1.06114e-07	1.68339e-07	1.2e-07	1.85833e-07	1.39049e-07	1.25374e-07	9.28079e-08	8.08931e-08	7.26496e-08	7.84653e-08	1.13245e-07	6.15603e-08	9.64163e-08	1.21816e-07	9.17889e-08	7.65772e-08	9.34792e-08	1.34937e-07	1.48643e-07	1.25572e-07	1.04875e-07	9.3945e-08	5.77947e-08	4.99353e-08	1.38351e-07	1.05361e-07	8.13516e-08	9.38833e-08	8.88227e-08	1.59731e-07	1.29148e-07	1.8622e-07	1.31327e-07	1.09645e-07	1.89314e-07	1.16789e-07	1.22831e-07	1.50993e-07	1.69369e-07	1.58472e-07	2.06849e-07	1.60802e-07	1.95347e-07	2.22386e-07	1.72803e-07
5.47521e-08	-5.24878e-08	-1.43032e-08	2.72929e-08	8.40639e-08	1.06399e-07	1.65389e-07	1.23982e-07	1.84538e-07	1.332e-07	1.32192e-07	8.12967e-08	7.03976e-08	7.66928e-08	8.22949e-08	1.08486e-07	5.85821e-08	1.02292e-07	1.23069e-07	9.54152e-08	8.40872e-08	9.13101e-08	1.34101e-07	1.44372e-07	1.25421e-07	1.00756e-07	9.40549e-08	5.62493e-08	4.99723e-08	1.3165e-07	1.02918e-07	8.5987e-08	8.77441e-08	8.99978e-08	1.67777e-07	1.27974e-07	1.85521e-07	1.35489e-07	1.12718e-07	1.9311e-07	1.13547e-07	1.18346e-07	1.42568e-07	1.65046e-07	1.54408e-07	1.96444e-07	1.58537e-07	2.00244e-07	2.29327e-07	1.66291e-07
5.32132e-08	-4.51634e-08	-1.11067e-08	2.27585e-08	7.22743e-08	1.06699e-07	1.60326e-07	1.30092e-07	1.79759e-07	1.28775e-07	1.35662e-07	7.07992e-08	5.81398e-08	8.06289e-08	8.69013e-08	1.02261e-07	5.72446e-08	1.10626e-07	1.20225e-07	9.91163e-08	9.27226e-08	9.26411e-08	1.33201e-07	1.41511e-07	1.26397e-07	1.01117e-07	9.4742e-08	5.96596e-08	5.28729e-08	1.24969e-07	1.00053e-07	9.10199e-08	8.48147e-08	9.5562e-08	1.70233e-07	1.26803e-07	1.82571e-07	1.37928e-07	1.17601e-07	1.94681e-07	1.14906e-07	1.1337e-07	1.34781e-07	1.61366e-07	1.49626e-07	1.82803e-07	1.59733e-07	2.00956e-07	2.3332e-07	1.60692e-07
4.65478e-08	-3.83147e-08	-8.50893e-09	2.11174e-08	5.78861e-08	1.06284e-07	1.5428e-07	1.3767e-07	1.72814e-07	1.25897e-07	1.34627e-07	6.37126e-08	4.59915e-08	8.41015e-08	9.29127e-08	9.45919e-08	5.80059e-08	1.19885e-07	1.13189e-07	1.02533e-07	1.0145e-07	9.63602e-08	1.32528e-07	1.40416e-07	1.2878e-07	1.06436e-07	9.53568e-08	6.6601e-08	5.84002e-08	1.19005e-07	9.72401e-08	9.51838e-08	8.62848e-08	1.04418e-07	1.67693e-07	1.26837e-07	1.77518e-07	1.37914e-07	1.23108e-07	1.94095e-07	1.19723e-07	1.08081e-07	1.29643e-07	1.59131e-07	1.44765e-07	1.68219e-07	1.63849e-07	1.98575e-07	2.33888e-07	1.57451e-07
3.56853e-08	-3.21131e-08	-7.75159e-09	2.19242e-08	4.24423e-08	1.04707e-07	1.48677e-07	1.45125e-07	1.6539e-07	1.24598e-07	1.29033e-07	6.12593e-08	3.61514e-08	8.63414e-08	1.00136e-07	8.54195e-08	6.0742e-08	1.28462e-07	1.027e-07	1.05539e-07	1.09069e-07	1.00768e-07	1.31865e-07	1.40453e-07	1.32105e-07	1.15933e-07	9.57454e-08	7.50496e-08	6.60457e-08	1.13679e-07	9.48323e-08	9.72489e-08	9.23456e-08	1.14904e-07	1.62106e-07	1.28618e-07	1.70222e-07	1.35708e-07	1.28218e-07	1.91097e-07	1.26077e-07	1.02776e-07	1.28465e-07	1.59191e-07	1.39859e-07	1.54493e-07	1.6928e-07	1.94526e-07	2.30974e-07	1.57654e-07
2.2048e-08	-2.6649e-08	-9.75805e-09	2.4185e-08	2.74586e-08	1.02146e-07	1.44908e-07	1.50286e-07	1.58864e-07	1.24835e-07	1.20073e-07	6.31823e-08	3.07897e-08	8.63203e-08	1.07375e-07	7.47029e-08	6.4615e-08	1.34951e-07	9.02295e-08	1.08208e-07	1.14441e-07	1.0407e-07	1.30781e-07	1.40406e-07	1.35283e-07	1.27725e-07	9.62594e-08	8.30302e-08	7.50757e-08	1.08288e-07	9.31493e-08	9.62196e-08	1.02084e-07	1.25242e-07	1.55998e-07	1.31815e-07	1.60363e-07	1.32364e-07	1.32179e-07	1.85357e-07	1.32121e-07	9.79786e-08	1.31418e-07	1.61884e-07	1.3453e-07	1.42795e-07	1.74105e-07	1.89917e-07	2.24978e-07	1.61759e-07
7.3797e-09	-2.19719e-08	-1.45999e-08	2.67486e-08	1.41732e-08	9.9494e-08	1.44036e-07	1.51069e-07	1.53796e-07	1.26423e-07	1.09867e-07	6.79907e-08	3.14808e-08	8.32297e-08	1.1277e-07	6.26087e-08	6.81916e-08	1.38358e-07	7.76946e-08	1.10619e-07	1.16853e-07	1.04951e-07	1.28953e-07	1.39084e-07	1.36997e-07	1.39334e-07	9.74436e-08	8.92272e-08	8.44596e-08	1.0204e-07	9.23953e-08	9.16329e-08	1.13646e-07	1.33969e-07	1.51455e-07	1.35337e-07	1.47736e-07	1.29333e-07	1.34545e-07	1.76942e-07	1.36698e-07	9.44365e-08	1.37645e-07	1.66655e-07	1.28423e-07	1.33821e-07	1.76978e-07	1.85221e-07	2.16543e-07	1.69529e-07
-6.46024e-09	-1.80937e-08	-2.13413e-08	2.86168e-08	3.41856e-09	9.8129e-08	1.46588e-07	1.46201e-07	1.49864e-07	1.2895e-07	1.00836e-07	7.36314e-08	3.85995e-08	7.70242e-08	1.14481e-07	4.97129e-08	6.98985e-08	1.38262e-07	6.69752e-08	1.12624e-07	1.16336e-07	1.02966e-07	1.26341e-07	1.35809e-07	1.36192e-07	1.48347e-07	9.957e-08	9.32784e-08	9.28187e-08	9.46243e-08	9.24875e-08	8.3872e-08	1.24687e-07	1.40217e-07	1.49393e-07	1.37687e-07	1.32607e-07	1.28071e-07	1.35236e-07	1.66686e-07	1.39477e-07	9.29586e-08	1.45818e-07	1.72074e-07	1.21591e-07	1.28011e-07	1.77699e-07	1.80359e-07	2.06256e-07	1.80121e-07
-1.77616e-08	-1.50074e-08	-2.83163e-08	2.91087e-08	-4.42014e-09	9.9475e-08	1.5243e-07	1.35709e-07	1.46297e-07	1.31787e-07	9.50198e-08	7.82728e-08	5.098e-08	6.86723e-08	1.11386e-07	3.71123e-08	6.86774e-08	1.34929e-07	5.93967e-08	1.13769e-07	1.13701e-07	9.8581e-08	1.23129e-07	1.30605e-07	1.32444e-07	1.53042e-07	1.02299e-07	9.56045e-08	9.85952e-08	8.65004e-08	9.29837e-08	7.42786e-08	1.3299e-07	1.43779e-07	1.495e-07	1.3749e-07	1.15909e-07	1.29739e-07	1.34621e-07	1.56178e-07	1.40722e-07	9.41572e-08	1.5478e-07	1.76278e-07	1.14629e-07	1.25625e-07	1.77184e-07	1.75031e-07	1.94503e-07	1.92273e-07
-2.52618e-08	-1.27368e-08	-3.36464e-08	2.78854e-08	-9.35582e-09	1.04565e-07	1.60755e-07	1.21016e-07	1.42539e-07	1.34219e-07	9.35488e-08	8.08565e-08	6.60734e-08	5.98876e-08	1.03521e-07	2.63331e-08	6.45017e-08	1.29286e-07	5.54161e-08	1.1345e-07	1.102e-07	9.28266e-08	1.19504e-07	1.24163e-07	1.26091e-07	1.52756e-07	1.04705e-07	9.68783e-08	1.00517e-07	7.87542e-08	9.32198e-08	6.48907e-08	1.37085e-07	1.44948e-07	1.5069e-07	1.3405e-07	9.91624e-08	1.34942e-07	1.33541e-07	1.47294e-07	1.40975e-07	9.81588e-08	1.63836e-07	1.77635e-07	1.08524e-07	1.26625e-07	1.76824e-07	1.69041e-07	1.816e-07	2.04547e-07
-2.83975e-08	-1.13829e-08	-3.5735e-08	2.48826e-08	-1.16344e-08	1.13749e-07	1.70218e-07	1.04634e-07	1.38716e-07	1.35644e-07	9.63946e-08	8.12349e-08	8.06242e-08	5.24304e-08	9.21363e-08	1.89855e-08	5.84143e-08	1.22678e-07	5.46885e-08	1.11225e-07	1.06993e-07	8.67557e-08	1.15445e-07	1.17696e-07	1.18133e-07	1.47889e-07	1.05679e-07	9.7459e-08	9.82019e-08	7.26265e-08	9.2602e-08	5.78369e-08	1.3663e-07	1.442e-07	1.5173e-07	1.2776e-07	8.41714e-08	1.4351e-07	1.33206e-07	1.41494e-07	1.40907e-07	1.04386e-07	1.72579e-07	1.75325e-07	1.04342e-07	1.30481e-07	1.77614e-07	1.62442e-07	1.68124e-07	2.15595e-07
-2.74136e-08	-1.11164e-08	-3.36156e-08	2.02315e-08	-1.14883e-08	1.26576e-07	1.79241e-07	8.95526e-08	1.35614e-07	1.35726e-07	1.02437e-07	7.99566e-08	9.16258e-08	4.73536e-08	7.9373e-08	1.62547e-08	5.2021e-08	1.16453e-07	5.64557e-08	1.07088e-07	1.04717e-07	8.09798e-08	1.10699e-07	1.12725e-07	1.09985e-07	1.39547e-07	1.04474e-07	9.7134e-08	9.25811e-08	6.89854e-08	9.08919e-08	5.46364e-08	1.32441e-07	1.41861e-07	1.51652e-07	1.20159e-07	7.2636e-08	1.54418e-07	1.34874e-07	1.39278e-07	1.41312e-07	1.11539e-07	1.80505e-07	1.6957e-07	1.02901e-07	1.36164e-07	1.79547e-07	1.55534e-07	1.55151e-07	2.24413e-07
-2.32796e-08	-1.21079e-08	-2.71827e-08	1.42336e-08	-8.94819e-09	1.41815e-07	1.86424e-07	7.84753e-08	1.34208e-07	1.3442e-07	1.09812e-07	7.79212e-08	9.71822e-08	4.46198e-08	6.76959e-08	1.84428e-08	4.67287e-08	1.11531e-07	5.99835e-08	1.01577e-07	1.03399e-07	7.55123e-08	1.04991e-07	1.10737e-07	1.03146e-07	1.28979e-07	1.01036e-07	9.53106e-08	8.58189e-08	6.8011e-08	8.83488e-08	5.57392e-08	1.26195e-07	1.37936e-07	1.4989e-07	1.13493e-07	6.5819e-08	1.65969e-07	1.39367e-07	1.40117e-07	1.43036e-07	1.1789e-07	1.86872e-07	1.61478e-07	1.04585e-07	1.42427e-07	1.81615e-07	1.48784e-07	1.44194e-07	2.30431e-07
-1.74254e-08	-1.44351e-08	-1.73364e-08	7.3891e-09	-3.8766e-09	1.57613e-07	1.90877e-07	7.31115e-08	1.3505e-07	1.31876e-07	1.16451e-07	7.60978e-08	9.69586e-08	4.329e-08	5.92339e-08	2.47912e-08	4.31965e-08	1.08193e-07	6.47486e-08	9.57145e-08	1.02686e-07	6.99736e-08	9.83337e-08	1.12713e-07	9.88323e-08	1.17111e-07	9.59265e-08	9.15154e-08	8.06549e-08	6.92176e-08	8.56757e-08	6.05308e-08	1.19945e-07	1.32199e-07	1.4622e-07	1.09901e-07	6.43203e-08	1.76222e-07	1.46566e-07	1.42855e-07	1.4668e-07	1.21855e-07	1.90969e-07	1.52608e-07	1.0932e-07	1.48285e-07	1.82351e-07	1.4277e-07	1.368e-07	2.33385e-07
-1.13749e-08	-1.80257e-08	-5.94023e-09	4.12984e-10	3.74171e-09	1.71843e-07	1.92364e-07	7.37317e-08	1.37917e-07	1.28309e-07	1.20667e-07	7.53532e-08	9.20968e-08	4.21397e-08	5.5195e-08	3.36892e-08	4.13033e-08	1.06148e-07	7.02871e-08	9.08316e-08	1.02158e-07	6.40151e-08	9.12629e-08	1.18662e-07	9.76129e-08	1.04403e-07	8.99146e-08	8.58936e-08	7.94051e-08	7.17283e-08	8.37936e-08	6.77789e-08	1.1561e-07	1.24517e-07	1.40666e-07	1.10522e-07	6.79551e-08	1.83498e-07	1.55156e-07	1.46301e-07	1.52159e-07	1.22613e-07	1.92599e-07	1.44538e-07	1.16669e-07	1.5338e-07	1.80548e-07	1.38092e-07	1.34029e-07	2.33012e-07
-6.38342e-09	-2.26597e-08	4.56678e-09	-5.82769e-09	1.34336e-08	1.82603e-07	1.91226e-07	7.91663e-08	1.41876e-07	1.23954e-07	1.2159e-07	7.63188e-08	8.46938e-08	4.03328e-08	5.55117e-08	4.31881e-08	4.05745e-08	1.04807e-07	7.59046e-08	8.83447e-08	1.01496e-07	5.77149e-08	8.48204e-08	1.27378e-07	9.9149e-08	9.1075e-08	8.35534e-08	7.94371e-08	8.30871e-08	7.45922e-08	8.35136e-08	7.62517e-08	1.14575e-07	1.1522e-07	1.33428e-07	1.14948e-07	7.57426e-08	1.86733e-07	1.62839e-07	1.49649e-07	1.58448e-07	1.20416e-07	1.92287e-07	1.38582e-07	1.2596e-07	1.57991e-07	1.75702e-07	1.35268e-07	1.36101e-07	2.28811e-07
-3.18291e-09	-2.8015e-08	1.19079e-08	-1.04588e-08	2.40861e-08	1.88726e-07	1.88179e-07	8.72668e-08	1.4567e-07	1.19131e-07	1.19279e-07	7.9235e-08	7.70759e-08	3.78063e-08	5.88515e-08	5.16086e-08	4.07126e-08	1.03552e-07	8.05676e-08	8.94529e-08	1.00449e-07	5.17219e-08	8.02524e-08	1.36608e-07	1.02208e-07	7.75131e-08	7.70665e-08	7.38319e-08	9.10876e-08	7.6977e-08	8.52113e-08	8.51344e-08	1.1743e-07	1.05285e-07	1.24845e-07	1.21315e-07	8.60601e-08	1.85575e-07	1.67048e-07	1.52563e-07	1.63832e-07	1.16413e-07	1.9097e-07	1.357e-07	1.3642e-07	1.62675e-07	1.68041e-07	1.346e-07	1.42396e-07	2.20123e-07
-1.90287e-09	-3.37213e-08	1.47816e-08	-1.27737e-08	3.41851e-08	1.90066e-07	1.84076e-07	9.56592e-08	1.48181e-07	1.14341e-07	1.14467e-07	8.38151e-08	7.11239e-08	3.52172e-08	6.30509e-08	5.80026e-08	4.18628e-08	1.01907e-07	8.31586e-08	9.47457e-08	9.87431e-08	4.70674e-08	7.85436e-08	1.43672e-07	1.05052e-07	6.45468e-08	7.06103e-08	7.0994e-08	1.01495e-07	7.82208e-08	8.86175e-08	9.40126e-08	1.23897e-07	9.61759e-08	1.15392e-07	1.27013e-07	9.70084e-08	1.80264e-07	1.65909e-07	1.55023e-07	1.66651e-07	1.12112e-07	1.89308e-07	1.36473e-07	1.47299e-07	1.67786e-07	1.58295e-07	1.36104e-07	1.5172e-07	2.06581e-07
-2.17216e-09	-3.94008e-08	1.33242e-08	-1.23809e-08	4.23376e-08	1.87406e-07	1.79689e-07	1.02488e-07	1.4876e-07	1.10275e-07	1.08058e-07	8.92469e-08	6.78424e-08	3.35357e-08	6.58828e-08	6.23053e-08	4.44785e-08	9.96346e-08	8.29698e-08	1.03815e-07	9.60995e-08	4.47384e-08	8.00002e-08	1.46345e-07	1.06129e-07	5.34164e-08	6.46854e-08	7.24598e-08	1.11868e-07	7.786e-08	9.28216e-08	1.02506e-07	1.32927e-07	8.93973e-08	1.0568e-07	1.2971e-07	1.06943e-07	1.71425e-07	1.59018e-07	1.57129e-07	1.66186e-07	1.0886e-07	1.87121e-07	1.41077e-07	1.58007e-07	1.73172e-07	1.47494e-07	1.39551e-07	1.62608e-07	1.88698e-07
-3.35297e-09	-4.46973e-08	8.94677e-09	-9.30257e-09	4.77549e-08	1.82052e-07	1.75526e-07	1.06871e-07	1.47352e-07	1.07654e-07	1.00652e-07	9.44239e-08	6.72669e-08	3.35217e-08	6.58838e-08	6.51335e-08	4.8928e-08	9.68442e-08	8.00982e-08	1.15095e-07	9.23929e-08	4.52315e-08	8.40939e-08	1.43666e-07	1.04769e-07	4.54711e-08	6.03366e-08	7.8823e-08	1.20041e-07	7.57264e-08	9.65149e-08	1.09911e-07	1.42982e-07	8.59881e-08	9.6431e-08	1.28221e-07	1.1499e-07	1.59874e-07	1.47645e-07	1.5899e-07	1.63148e-07	1.07648e-07	1.83385e-07	1.49233e-07	1.68229e-07	1.78197e-07	1.36919e-07	1.4459e-07	1.735e-07	1.68153e-07
-4.82675e-09	-4.92854e-08	3.64291e-09	-4.02334e-09	5.03982e-08	1.75336e-07	1.71702e-07	1.08951e-07	1.44403e-07	1.06969e-07	9.23688e-08	9.83695e-08	6.86921e-08	3.53512e-08	6.28805e-08	6.7314e-08	5.51114e-08	9.40773e-08	7.54531e-08	1.26138e-07	8.78077e-08	4.83144e-08	8.96447e-08	1.36302e-07	1.0152e-07	4.18015e-08	5.89318e-08	8.93934e-08	1.24658e-07	7.20795e-08	9.84216e-08	1.15203e-07	1.52427e-07	8.62122e-08	8.83743e-08	1.22851e-07	1.21284e-07	1.46509e-07	1.34242e-07	1.60665e-07	1.59453e-07	1.09242e-07	1.76838e-07	1.60243e-07	1.77937e-07	1.81983e-07	1.2807e-07	1.50891e-07	1.82805e-07	1.47509e-07
-6.2487e-09	-5.28496e-08	-8.21964e-10	2.52866e-09	5.07363e-08	1.683e-07	1.67949e-07	1.09597e-07	1.40592e-07	1.08243e-07	8.30614e-08	1.00673e-07	7.11107e-08	3.85783e-08	5.79546e-08	6.93317e-08	6.22859e-08	9.22354e-08	7.03653e-08	1.34323e-07	8.28243e-08	5.31096e-08	9.52369e-08	1.26255e-07	9.79163e-08	4.29802e-08	6.161e-08	1.02222e-07	1.25364e-07	6.76424e-08	9.77861e-08	1.17486e-07	1.59935e-07	8.95895e-08	8.20713e-08	1.1512e-07	1.2676e-07	1.32271e-07	1.21486e-07	1.62094e-07	1.57346e-07	1.14329e-07	1.6685e-07	1.73119e-07	1.8726e-07	1.837e-07	1.22415e-07	1.5817e-07	1.89012e-07	1.29454e-07
-7.69746e-09	-5.50381e-08	-3.39904e-09	9.11072e-09	4.93345e-08	1.61641e-07	1.63801e-07	1.09958e-07	1.36484e-07	1.10953e-07	7.27862e-08	1.01697e-07	7.36863e-08	4.24419e-08	5.28718e-08	7.09467e-08	6.91416e-08	9.22304e-08	6.60538e-08	1.37721e-07	7.79823e-08	5.84447e-08	9.96379e-08	1.16045e-07	9.57778e-08	4.8942e-08	6.87306e-08	1.14559e-07	1.22746e-07	6.34529e-08	9.47365e-08	1.16572e-07	1.64775e-07	9.51924e-08	7.77649e-08	1.0706e-07	1.32518e-07	1.18141e-07	1.1133e-07	1.63025e-07	1.58351e-07	1.23401e-07	1.54045e-07	1.86759e-07	1.96222e-07	1.82767e-07	1.20936e-07	1.66078e-07	1.90946e-07	1.15949e-07
-9.66143e-09	-5.54416e-08	-3.75203e-09	1.4432e-08	4.65658e-08	1.55844e-07	1.58893e-07	1.11047e-07	1.32248e-07	1.14139e-07	6.21988e-08	1.02395e-07	7.60809e-08	4.63149e-08	4.92858e-08	7.11862e-08	7.40606e-08	9.44517e-08	6.32627e-08	1.35695e-07	7.35571e-08	6.3281e-08	1.02033e-07	1.0774e-07	9.64215e-08	5.8948e-08	7.96528e-08	1.23675e-07	1.18122e-07	6.05815e-08	9.03453e-08	1.13269e-07	1.66886e-07	1.01993e-07	7.53768e-08	1.00464e-07	1.39098e-07	1.05151e-07	1.04512e-07	1.63015e-07	1.62555e-07	1.36336e-07	1.4031e-07	2.00034e-07	2.04486e-07	1.78992e-07	1.23706e-07	1.74012e-07	1.88116e-07	1.07753e-07
-1.2833e-08	-5.36704e-08	-1.94259e-09	1.75177e-08	4.25967e-08	1.51278e-07	1.53266e-07	1.13485e-07	1.27648e-07	1.16676e-07	5.26158e-08	1.03803e-07	7.85106e-08	4.99937e-08	4.81407e-08	6.87637e-08	7.54802e-08	9.83577e-08	6.21977e-08	1.28962e-07	6.9381e-08	6.70234e-08	1.02056e-07	1.02336e-07	1.00172e-07	7.1618e-08	9.29506e-08	1.27796e-07	1.13199e-07	5.98619e-08	8.6305e-08	1.09117e-07	1.66745e-07	1.09071e-07	7.46925e-08	9.64353e-08	1.46064e-07	9.43508e-08	1.00719e-07	1.61554e-07	1.6858e-07	1.51993e-07	1.28168e-07	2.11772e-07	2.11249e-07	1.72676e-07	1.29819e-07	1.81036e-07	1.80934e-07	1.04489e-07
-1.77447e-08	-4.95505e-08	1.84625e-09	1.80483e-08	3.75795e-08	1.48161e-07	1.475e-07	1.17432e-07	1.22359e-07	1.17611e-07	4.56796e-08	1.06453e-07	8.15046e-08	5.36381e-08	4.95446e-08	6.27535e-08	7.23142e-08	1.02512e-07	6.26622e-08	1.19103e-07	6.49603e-08	6.96124e-08	9.97405e-08	9.97101e-08	1.06356e-07	8.50975e-08	1.06891e-07	1.2676e-07	1.09601e-07	6.17563e-08	8.43165e-08	1.05708e-07	1.6511e-07	1.15645e-07	7.5628e-08	9.53759e-08	1.52177e-07	8.66929e-08	9.91922e-08	1.58268e-07	1.74208e-07	1.68206e-07	1.19817e-07	2.20741e-07	2.15405e-07	1.64711e-07	1.37771e-07	1.86108e-07	1.70675e-07	1.05091e-07
-2.43745e-08	-4.33506e-08	7.3305e-09	1.65109e-08	3.18662e-08	1.46429e-07	1.42611e-07	1.2267e-07	1.16451e-07	1.16486e-07	4.27971e-08	1.10049e-07	8.54741e-08	5.74438e-08	5.30867e-08	5.31961e-08	6.43701e-08	1.05147e-07	6.42084e-08	1.07843e-07	5.98256e-08	7.14194e-08	9.55297e-08	9.90497e-08	1.13682e-07	9.7421e-08	1.19872e-07	1.22051e-07	1.08333e-07	6.63704e-08	8.54574e-08	1.03952e-07	1.62716e-07	1.21021e-07	7.83805e-08	9.72877e-08	1.5606e-07	8.27977e-08	9.93774e-08	1.53062e-07	1.77314e-07	1.82328e-07	1.16311e-07	2.25772e-07	2.1591e-07	1.56551e-07	1.46066e-07	1.88587e-07	1.59168e-07	1.08296e-07
-3.19186e-08	-3.58709e-08	1.3963e-08	1.40551e-08	2.60919e-08	1.4572e-07	1.39717e-07	1.28783e-07	1.10692e-07	1.13569e-07	4.46175e-08	1.13579e-07	9.03083e-08	6.13668e-08	5.83094e-08	4.13168e-08	5.26307e-08	1.05001e-07	6.6206e-08	9.64458e-08	5.38851e-08	7.30266e-08	9.033e-08	9.9403e-08	1.20773e-07	1.0701e-07	1.30618e-07	1.16116e-07	1.09401e-07	7.35603e-08	8.98258e-08	1.03668e-07	1.6002e-07	1.24607e-07	8.33249e-08	1.02068e-07	1.56954e-07	8.26876e-08	1.01238e-07	1.46133e-07	1.76656e-07	1.92108e-07	1.17266e-07	2.26053e-07	2.12157e-07	1.49965e-07	1.53685e-07	1.88726e-07	1.48357e-07	1.12941e-07
-3.89154e-08	-2.82717e-08	2.08523e-08	1.20717e-08	2.10829e-08	1.45584e-07	1.39556e-07	1.35353e-07	1.0642e-07	1.09878e-07	5.07609e-08	1.1579e-07	9.5237e-08	6.51787e-08	6.49965e-08	2.92403e-08	3.92234e-08	1.01973e-07	6.7879e-08	8.55274e-08	4.75598e-08	7.4959e-08	8.54622e-08	1.00057e-07	1.26584e-07	1.13112e-07	1.38147e-07	1.11247e-07	1.11789e-07	8.30615e-08	9.65991e-08	1.03667e-07	1.57056e-07	1.26034e-07	9.0679e-08	1.09539e-07	1.55097e-07	8.56456e-08	1.05139e-07	1.37893e-07	1.72177e-07	1.96413e-07	1.21242e-07	2.21418e-07	2.04171e-07	1.46573e-07	1.60185e-07	1.87741e-07	1.39921e-07	1.18063e-07
-4.37494e-08	-2.16794e-08	2.69495e-08	1.16427e-08	1.76354e-08	1.45823e-07	1.42047e-07	1.42059e-07	1.04985e-07	1.06965e-07	5.98735e-08	1.15777e-07	9.90739e-08	6.88314e-08	7.31037e-08	1.93469e-08	2.69767e-08	9.72291e-08	6.84142e-08	7.52672e-08	4.16508e-08	7.74308e-08	8.23823e-08	1.0067e-07	1.30617e-07	1.1598e-07	1.41723e-07	1.08563e-07	1.13871e-07	9.45866e-08	1.04413e-07	1.02247e-07	1.53466e-07	1.25312e-07	1.00136e-07	1.19199e-07	1.51521e-07	9.03521e-08	1.11491e-07	1.28918e-07	1.64781e-07	1.95442e-07	1.26575e-07	2.12452e-07	1.92498e-07	1.47284e-07	1.65457e-07	1.87229e-07	1.35024e-07	1.22914e-07
-4.53389e-08	-1.6781e-08	3.14283e-08	1.30835e-08	1.62602e-08	1.46684e-07	1.46072e-07	1.48609e-07	1.07084e-07	1.06466e-07	6.99694e-08	1.13395e-07	1.00735e-07	7.27794e-08	8.24215e-08	1.35913e-08	1.86598e-08	9.26826e-08	6.71874e-08	6.58304e-08	3.70803e-08	8.0203e-08	8.22073e-08	1.01286e-07	1.32898e-07	1.16682e-07	1.40939e-07	1.0763e-07	1.14074e-07	1.0783e-07	1.11827e-07	9.79127e-08	1.48713e-07	1.22896e-07	1.10703e-07	1.29939e-07	1.47478e-07	9.52961e-08	1.2046e-07	1.19982e-07	1.55817e-07	1.90383e-07	1.32225e-07	2.00314e-07	1.77932e-07	1.51893e-07	1.69384e-07	1.88205e-07	1.34219e-07	1.26986e-07
-4.36569e-08	-1.36533e-08	3.39794e-08	1.57635e-08	1.70153e-08	1.48686e-07	1.49687e-07	1.54518e-07	1.12368e-07	1.09573e-07	7.89404e-08	1.09372e-07	9.97385e-08	7.78626e-08	9.22413e-08	1.30799e-08	1.61782e-08	9.01132e-08	6.40424e-08	5.76976e-08	3.46812e-08	8.2672e-08	8.52752e-08	1.02335e-07	1.3381e-07	1.16619e-07	1.35923e-07	1.06904e-07	1.11493e-07	1.22322e-07	1.17679e-07	9.00342e-08	1.42399e-07	1.19581e-07	1.2087e-07	1.40016e-07	1.43875e-07	9.92564e-08	1.31866e-07	1.12073e-07	1.4666e-07	1.82819e-07	1.38199e-07	1.86419e-07	1.61314e-07	1.59019e-07	1.71634e-07	1.90377e-07	1.37434e-07	1.30036e-07
-3.97771e-08	-1.19248e-08	3.47864e-08	1.82928e-08	1.95354e-08	1.52121e-07	1.50779e-07	1.58893e-07	1.19535e-07	1.16616e-07	8.50797e-08	1.05107e-07	9.63898e-08	8.4671e-08	1.01285e-07	1.80058e-08	2.00305e-08	9.03481e-08	5.9489e-08	5.17039e-08	3.50985e-08	8.42176e-08	9.10075e-08	1.04585e-07	1.3387e-07	1.16919e-07	1.27484e-07	1.04764e-07	1.06178e-07	1.37176e-07	1.21259e-07	7.92273e-08	1.34513e-07	1.16239e-07	1.29043e-07	1.47443e-07	1.41061e-07	1.0159e-07	1.45217e-07	1.06251e-07	1.3858e-07	1.74269e-07	1.45334e-07	1.72155e-07	1.43561e-07	1.66446e-07	1.71704e-07	1.92218e-07	1.4402e-07	1.32038e-07
-3.53926e-08	-1.11464e-08	3.42043e-08	1.90162e-08	2.32844e-08	1.56544e-07	1.47996e-07	1.60447e-07	1.26844e-07	1.26893e-07	8.74625e-08	1.02239e-07	9.15506e-08	9.27733e-08	1.07982e-07	2.78155e-08	2.91882e-08	9.28958e-08	5.46918e-08	4.87862e-08	3.87293e-08	8.46481e-08	9.8181e-08	1.08886e-07	1.33531e-07	1.17962e-07	1.16993e-07	1.00528e-07	9.90021e-08	1.50897e-07	1.22338e-07	6.72694e-08	1.2551e-07	1.13521e-07	1.33998e-07	1.50648e-07	1.3898e-07	1.0221e-07	1.59673e-07	1.03342e-07	1.32802e-07	1.66016e-07	1.54579e-07	1.58736e-07	1.25895e-07	1.71717e-07	1.69186e-07	1.91899e-07	1.52854e-07	1.33107e-07
-3.20568e-08	-1.11016e-08	3.24058e-08	1.66342e-08	2.78919e-08	1.60634e-07	1.41488e-07	1.57859e-07	1.32772e-07	1.38817e-07	8.60784e-08	1.02148e-07	8.61646e-08	1.00407e-07	1.10955e-07	4.13949e-08	4.13808e-08	9.61859e-08	5.12056e-08	4.96175e-08	4.56144e-08	8.44456e-08	1.0547e-07	1.15703e-07	1.33083e-07	1.19232e-07	1.0598e-07	9.48796e-08	9.12331e-08	1.61506e-07	1.21089e-07	5.6578e-08	1.16191e-07	1.11656e-07	1.35135e-07	1.49101e-07	1.37491e-07	1.01372e-07	1.73925e-07	1.03612e-07	1.30445e-07	1.59135e-07	1.66198e-07	1.47139e-07	1.09976e-07	1.72793e-07	1.64095e-07	1.88522e-07	1.62525e-07	1.3346e-07
-3.05448e-08	-1.18392e-08	2.92893e-08	1.07018e-08	3.33207e-08	1.62617e-07	1.33076e-07	1.50377e-07	1.36487e-07	1.50303e-07	8.16981e-08	1.05515e-07	8.0853e-08	1.04999e-07	1.09473e-07	5.71604e-08	5.36622e-08	9.82936e-08	5.05389e-08	5.43429e-08	5.529e-08	8.45951e-08	1.11952e-07	1.24628e-07	1.32632e-07	1.19598e-07	9.56604e-08	8.94449e-08	8.4064e-08	1.67051e-07	1.17932e-07	4.94764e-08	1.07529e-07	1.10466e-07	1.32467e-07	1.43592e-07	1.36565e-07	9.95131e-08	1.86135e-07	1.06654e-07	1.32134e-07	1.54472e-07	1.79328e-07	1.38055e-07	9.76968e-08	1.68558e-07	1.57062e-07	1.82889e-07	1.71616e-07	1.33482e-07
-3.06499e-08	-1.34116e-08	2.4734e-08	1.80146e-09	3.96795e-08	1.61053e-07	1.25634e-07	1.38377e-07	1.37969e-07	1.59294e-07	7.55584e-08	1.12087e-07	7.58188e-08	1.04345e-07	1.03676e-07	7.31266e-08	6.31306e-08	9.78037e-08	5.37194e-08	6.25264e-08	6.67107e-08	8.60654e-08	1.17303e-07	1.3422e-07	1.32124e-07	1.17909e-07	8.66291e-08	8.58189e-08	7.82974e-08	1.66295e-07	1.13324e-07	4.75776e-08	1.00503e-07	1.09599e-07	1.26432e-07	1.36029e-07	1.36272e-07	9.72596e-08	1.94204e-07	1.11578e-07	1.37439e-07	1.52447e-07	1.92113e-07	1.31835e-07	9.06115e-08	1.59094e-07	1.49247e-07	1.77292e-07	1.79029e-07	1.33821e-07
-3.14733e-08	-1.5521e-08	1.9007e-08	-8.66777e-09	4.67661e-08	1.55571e-07	1.21953e-07	1.23564e-07	1.37786e-07	1.64306e-07	6.90018e-08	1.20746e-07	7.10511e-08	9.77744e-08	9.45062e-08	8.71142e-08	6.76758e-08	9.44189e-08	6.10331e-08	7.32603e-08	7.83444e-08	8.9274e-08	1.21621e-07	1.42395e-07	1.3135e-07	1.13642e-07	7.89129e-08	8.46356e-08	7.42576e-08	1.59176e-07	1.07605e-07	5.15169e-08	9.60012e-08	1.08873e-07	1.17755e-07	1.28819e-07	1.36654e-07	9.54887e-08	1.96423e-07	1.17377e-07	1.44611e-07	1.52817e-07	2.02312e-07	1.28512e-07	8.93091e-08	1.45682e-07	1.41986e-07	1.74456e-07	1.84239e-07	1.35343e-07
-3.20156e-08	-1.73462e-08	1.2995e-08	-1.89639e-08	5.37024e-08	1.47123e-07	1.23598e-07	1.08695e-07	1.36733e-07	1.64832e-07	6.3196e-08	1.29849e-07	6.66181e-08	8.66083e-08	8.34347e-08	9.71711e-08	6.65809e-08	8.90444e-08	7.20118e-08	8.53228e-08	8.84442e-08	9.38799e-08	1.25064e-07	1.4726e-07	1.29948e-07	1.07237e-07	7.22994e-08	8.52671e-08	7.18563e-08	1.46769e-07	1.01001e-07	6.10164e-08	9.46913e-08	1.08529e-07	1.07445e-07	1.24084e-07	1.37677e-07	9.52182e-08	1.92281e-07	1.23226e-07	1.51003e-07	1.54602e-07	2.08051e-07	1.27888e-07	9.31385e-08	1.30569e-07	1.36341e-07	1.76235e-07	1.87371e-07	1.38866e-07
-3.17513e-08	-1.77135e-08	8.03723e-09	-2.75077e-08	5.90509e-08	1.37593e-07	1.30294e-07	9.6925e-08	1.35539e-07	1.61482e-07	5.89912e-08	1.37722e-07	6.28083e-08	7.36277e-08	7.21396e-08	1.02083e-07	6.07568e-08	8.33315e-08	8.56152e-08	9.73168e-08	9.5413e-08	9.9004e-08	1.27554e-07	1.48009e-07	1.27455e-07	9.99068e-08	6.67089e-08	8.63023e-08	7.0696e-08	1.3081e-07	9.37588e-08	7.50842e-08	9.68587e-08	1.09214e-07	9.68641e-08	1.2303e-07	1.39333e-07	9.72325e-08	1.82952e-07	1.28582e-07	1.5412e-07	1.563e-07	2.08351e-07	1.29621e-07	1.00489e-07	1.16516e-07	1.3283e-07	1.8275e-07	1.89017e-07	1.44773e-07
-3.0901e-08	-1.55526e-08	5.40705e-09	-3.32209e-08	6.14858e-08	1.28979e-07	1.40114e-07	9.10342e-08	1.34773e-07	1.55773e-07	5.68921e-08	1.43096e-07	6.00363e-08	6.188e-08	6.22204e-08	1.01722e-07	5.24476e-08	7.89181e-08	1.00497e-07	1.0782e-07	9.81625e-08	1.03662e-07	1.28761e-07	1.45372e-07	1.2346e-07	9.30059e-08	6.2357e-08	8.64487e-08	7.01553e-08	1.13112e-07	8.63035e-08	9.21721e-08	1.02266e-07	1.11632e-07	8.76735e-08	1.25738e-07	1.41815e-07	1.01642e-07	1.71115e-07	1.33115e-07	1.52748e-07	1.56343e-07	2.03274e-07	1.33227e-07	1.09458e-07	1.06224e-07	1.31469e-07	1.92338e-07	1.89896e-07	1.52729e-07
-3.02762e-08	-1.03848e-08	5.7228e-09	-3.56335e-08	6.06409e-08	1.22609e-07	1.5032e-07	9.27505e-08	1.34918e-07	1.49618e-07	5.70789e-08	1.45316e-07	5.86188e-08	5.35281e-08	5.49706e-08	9.70326e-08	4.44588e-08	7.67269e-08	1.1527e-07	1.15594e-07	9.64028e-08	1.07079e-07	1.28334e-07	1.41395e-07	1.17834e-07	8.73246e-08	5.96163e-08	8.52324e-08	6.94994e-08	9.52235e-08	7.92361e-08	1.10288e-07	1.10148e-07	1.16019e-07	8.14969e-08	1.31426e-07	1.4555e-07	1.0772e-07	1.60114e-07	1.36669e-07	1.4748e-07	1.53575e-07	1.93742e-07	1.38031e-07	1.18498e-07	1.01765e-07	1.32047e-07	2.02269e-07	1.90493e-07	1.61699e-07
-3.07882e-08	-2.57364e-09	8.61936e-09	-3.48241e-08	5.75292e-08	1.18824e-07	1.58434e-07	1.02338e-07	1.36435e-07	1.447e-07	5.94236e-08	1.44278e-07	5.8597e-08	4.93222e-08	5.1165e-08	8.96581e-08	3.9206e-08	7.66344e-08	1.28735e-07	1.19845e-07	9.07986e-08	1.08726e-07	1.2618e-07	1.38612e-07	1.10881e-07	8.27685e-08	5.87137e-08	8.30384e-08	6.80875e-08	7.83921e-08	7.31605e-08	1.27194e-07	1.19385e-07	1.21758e-07	7.9388e-08	1.39017e-07	1.50981e-07	1.14217e-07	1.52839e-07	1.39307e-07	1.40327e-07	1.47609e-07	1.81211e-07	1.43186e-07	1.26698e-07	1.04131e-07	1.34409e-07	2.09817e-07	1.90888e-07	1.70313e-07
-3.28898e-08	6.78598e-09	1.28607e-08	-3.13002e-08	5.41502e-08	1.17238e-07	1.63057e-07	1.18501e-07	1.39699e-07	1.4194e-07	6.35032e-08	1.40225e-07	5.97052e-08	4.88036e-08	5.08517e-08	8.14078e-08	3.80011e-08	7.76302e-08	1.40054e-07	1.20419e-07	8.29126e-08	1.08165e-07	1.22587e-07	1.39011e-07	1.0331e-07	7.86275e-08	5.95017e-08	8.05338e-08	6.56684e-08	6.37141e-08	6.84809e-08	1.40789e-07	1.28787e-07	1.27426e-07	8.139e-08	1.4765e-07	1.58129e-07	1.19997e-07	1.50869e-07	1.41383e-07	1.33699e-07	1.38981e-07	1.67387e-07	1.47865e-07	1.33669e-07	1.12989e-07	1.3851e-07	2.13232e-07	1.90827e-07	1.77386e-07
-3.62668e-08	1.62484e-08	1.6834e-08	-2.58808e-08	5.24452e-08	1.17334e-07	1.64115e-07	1.38619e-07	1.44777e-07	1.4125e-07	6.86512e-08	1.33582e-07	6.14575e-08	5.09032e-08	5.32297e-08	7.38139e-08	4.0864e-08	7.83523e-08	1.48811e-07	1.17843e-07	7.48673e-08	1.05005e-07	1.18093e-07	1.43266e-07	9.60286e-08	7.42432e-08	6.14724e-08	7.79741e-08	6.26225e-08	5.22279e-08	6.53482e-08	1.496e-07	1.37355e-07	1.31337e-07	8.64985e-08	1.56881e-07	1.66195e-07	1.2458e-07	1.54216e-07	1.43461e-07	1.29397e-07	1.29109e-07	1.54017e-07	1.51559e-07	1.39207e-07	1.26678e-07	1.44237e-07	2.1223e-07	1.89975e-07	1.82327e-07
-3.99626e-08	2.44535e-08	1.9184e-08	-1.95908e-08	5.32353e-08	1.18939e-07	1.6251e-07	1.59231e-07	1.51164e-07	1.41616e-07	7.40915e-08	1.24921e-07	6.32578e-08	5.44762e-08	5.67539e-08	6.79172e-08	4.68458e-08	7.77171e-08	1.54918e-07	1.13186e-07	6.87738e-08	9.91204e-08	1.13234e-07	1.50568e-07	8.99063e-08	6.96055e-08	6.39823e-08	7.49686e-08	5.99494e-08	4.48513e-08	6.37759e-08	1.53181e-07	1.44423e-07	1.32323e-07	9.31005e-08	1.66499e-07	1.73484e-07	1.28262e-07	1.61653e-07	1.46046e-07	1.28136e-07	1.20049e-07	1.4274e-07	1.54245e-07	1.4304e-07	1.42494e-07	1.51156e-07	2.07844e-07	1.88176e-07	1.85242e-07
-4.28619e-08	3.04357e-08	1.92997e-08	-1.3563e-08	5.5816e-08	1.2231e-07	1.59461e-07	1.76701e-07	1.57678e-07	1.41488e-07	7.91498e-08	1.14992e-07	6.44673e-08	5.85378e-08	5.95531e-08	6.4248e-08	5.45856e-08	7.53484e-08	1.58409e-07	1.07795e-07	6.61238e-08	9.10392e-08	1.08341e-07	1.5907e-07	8.5684e-08	6.54693e-08	6.65169e-08	7.09033e-08	5.89019e-08	4.21982e-08	6.37602e-08	1.52225e-07	1.49676e-07	1.30304e-07	9.9642e-08	1.76168e-07	1.77814e-07	1.31747e-07	1.71326e-07	1.4929e-07	1.29686e-07	1.14018e-07	1.34913e-07	1.56259e-07	1.44777e-07	1.57289e-07	1.58417e-07	2.01723e-07	1.8558e-07	1.86685e-07
-4.42433e-08	3.37473e-08	1.74601e-08	-8.933e-09	5.84426e-08	1.2785e-07	1.55882e-07	1.87911e-07	1.62647e-07	1.39351e-07	8.34862e-08	1.04691e-07	6.44397e-08	6.22703e-08	6.0078e-08	6.28831e-08	6.27654e-08	7.16421e-08	1.59262e-07	1.03006e-07	6.74005e-08	8.21656e-08	1.03541e-07	1.66672e-07	8.40117e-08	6.29383e-08	6.88267e-08	6.56759e-08	6.03877e-08	4.43981e-08	6.52308e-08	1.48312e-07	1.53091e-07	1.26322e-07	1.05133e-07	1.85163e-07	1.77324e-07	1.3559e-07	1.81313e-07	1.52905e-07	1.33319e-07	1.12776e-07	1.31404e-07	1.57931e-07	1.44065e-07	1.68292e-07	1.64925e-07	1.95261e-07	1.82596e-07	1.87206e-07
-4.40706e-08	3.44398e-08	1.46033e-08	-6.69589e-09	5.93559e-08	1.3574e-07	1.5211e-07	1.90866e-07	1.64394e-07	1.34326e-07	8.7256e-08	9.4901e-08	6.25807e-08	6.49997e-08	5.77212e-08	6.351e-08	7.03067e-08	6.751e-08	1.57396e-07	9.98731e-08	7.2053e-08	7.45163e-08	9.89179e-08	1.71738e-07	8.54622e-08	6.28229e-08	7.08929e-08	6.01344e-08	6.44552e-08	5.1019e-08	6.78468e-08	1.43408e-07	1.54844e-07	1.22022e-07	1.09249e-07	1.92378e-07	1.7133e-07	1.39793e-07	1.89964e-07	1.56396e-07	1.38194e-07	1.17023e-07	1.32398e-07	1.59237e-07	1.40806e-07	1.73922e-07	1.69727e-07	1.88972e-07	1.79748e-07	1.87e-07
-4.28729e-08	3.29568e-08	1.18476e-08	-7.48112e-09	5.76809e-08	1.45732e-07	1.48035e-07	1.85089e-07	1.61859e-07	1.26593e-07	9.10981e-08	8.63312e-08	5.84797e-08	6.62546e-08	5.31055e-08	6.5532e-08	7.63819e-08	6.39901e-08	1.52869e-07	9.89306e-08	7.87925e-08	6.99764e-08	9.46917e-08	1.7342e-07	9.0361e-08	6.51885e-08	7.28062e-08	5.58357e-08	7.01793e-08	6.1116e-08	7.08592e-08	1.39273e-07	1.5523e-07	1.18894e-07	1.12091e-07	1.96602e-07	1.608e-07	1.43772e-07	1.96065e-07	1.59445e-07	1.43503e-07	1.26113e-07	1.37297e-07	1.59738e-07	1.35319e-07	1.74227e-07	1.72399e-07	1.82446e-07	1.77561e-07	1.85859e-07
-4.13253e-08	2.99652e-08	9.98551e-09	-1.12657e-08	5.36975e-08	1.57147e-07	1.43469e-07	1.71685e-07	1.55094e-07	1.17452e-07	9.58823e-08	7.94764e-08	5.21017e-08	6.58686e-08	4.78723e-08	6.82666e-08	8.04209e-08	6.19148e-08	1.46132e-07	1.00047e-07	8.60378e-08	6.94594e-08	9.12792e-08	1.7157e-07	9.84709e-08	6.93134e-08	7.46656e-08	5.42616e-08	7.60517e-08	7.3349e-08	7.3272e-08	1.36998e-07	1.54598e-07	1.17725e-07	1.1389e-07	1.9691e-07	1.48193e-07	1.4666e-07	1.98957e-07	1.62155e-07	1.48465e-07	1.38219e-07	1.44842e-07	1.58856e-07	1.28347e-07	1.70741e-07	1.73252e-07	1.74865e-07	1.76487e-07	1.835e-07
-3.98224e-08	2.61388e-08	9.17056e-09	-1.71633e-08	4.84539e-08	1.68952e-07	1.38479e-07	1.53055e-07	1.4536e-07	1.08957e-07	1.02246e-07	7.47239e-08	4.39645e-08	6.40368e-08	4.40476e-08	7.11971e-08	8.21863e-08	6.17183e-08	1.38134e-07	1.02439e-07	9.23482e-08	7.25107e-08	8.91998e-08	1.66453e-07	1.08778e-07	7.39823e-08	7.6539e-08	5.60242e-08	8.06746e-08	8.60947e-08	7.43044e-08	1.36783e-07	1.533e-07	1.18511e-07	1.14857e-07	1.92993e-07	1.36658e-07	1.4777e-07	1.98663e-07	1.64975e-07	1.52314e-07	1.50899e-07	1.53461e-07	1.56277e-07	1.2092e-07	1.65794e-07	1.73197e-07	1.65756e-07	1.76847e-07	1.8002e-07
-3.83137e-08	2.19571e-08	8.91915e-09	-2.34874e-08	4.31145e-08	1.79821e-07	1.33488e-07	1.3228e-07	1.34748e-07	1.03233e-07	1.10092e-07	7.24282e-08	3.51928e-08	6.12833e-08	4.32674e-08	7.41187e-08	8.18332e-08	6.33656e-08	1.30158e-07	1.04912e-07	9.67624e-08	7.76632e-08	8.88931e-08	1.58553e-07	1.19631e-07	7.78848e-08	7.84458e-08	6.05685e-08	8.33705e-08	9.75286e-08	7.38771e-08	1.38013e-07	1.51643e-07	1.2075e-07	1.15198e-07	1.85293e-07	1.28937e-07	1.46974e-07	1.95953e-07	1.68358e-07	1.54382e-07	1.61768e-07	1.61775e-07	1.52199e-07	1.14173e-07	1.61641e-07	1.73335e-07	1.5553e-07	1.78727e-07	1.76131e-07
-3.64714e-08	1.76154e-08	8.40171e-09	-2.81792e-08	3.85015e-08	1.88217e-07	1.29089e-07	1.12388e-07	1.25468e-07	1.01731e-07	1.18344e-07	7.27643e-08	2.73726e-08	5.83634e-08	4.61914e-08	7.70359e-08	7.98153e-08	6.63642e-08	1.23472e-07	1.06291e-07	9.89988e-08	8.33539e-08	9.05483e-08	1.48566e-07	1.29245e-07	7.99343e-08	8.03026e-08	6.65054e-08	8.43763e-08	1.05746e-07	7.27623e-08	1.39619e-07	1.4984e-07	1.23805e-07	1.15127e-07	1.74876e-07	1.26397e-07	1.44841e-07	1.92229e-07	1.72393e-07	1.54254e-07	1.69003e-07	1.69041e-07	1.47258e-07	1.09224e-07	1.59856e-07	1.74437e-07	1.45524e-07	1.81832e-07	1.72933e-07
-3.40289e-08	1.3113e-08	6.87063e-09	-2.94685e-08	3.50348e-08	1.9263e-07	1.2573e-07	9.57004e-08	1.19149e-07	1.04681e-07	1.25183e-07	7.5378e-08	2.22081e-08	5.61285e-08	5.23212e-08	7.98412e-08	7.66382e-08	6.98636e-08	1.18989e-07	1.05889e-07	9.9456e-08	8.88084e-08	9.4014e-08	1.37491e-07	1.3631e-07	7.94735e-08	8.18291e-08	7.22997e-08	8.4542e-08	1.09032e-07	7.22329e-08	1.40579e-07	1.47954e-07	1.27089e-07	1.14802e-07	1.63109e-07	1.2859e-07	1.42482e-07	1.89169e-07	1.76654e-07	1.5191e-07	1.71528e-07	1.75292e-07	1.42199e-07	1.07146e-07	1.61192e-07	1.76583e-07	1.37504e-07	1.85442e-07	1.71338e-07
-3.10234e-08	8.47364e-09	4.02045e-09	-2.64669e-08	3.29256e-08	1.92004e-07	1.23484e-07	8.34807e-08	1.16462e-07	1.10917e-07	1.28765e-07	7.91116e-08	2.10772e-08	5.53697e-08	6.02489e-08	8.20107e-08	7.263e-08	7.28757e-08	1.17085e-07	1.03799e-07	9.89605e-08	9.43108e-08	9.88154e-08	1.26587e-07	1.40337e-07	7.64068e-08	8.24911e-08	7.68827e-08	8.47432e-08	1.06317e-07	7.33963e-08	1.40373e-07	1.45875e-07	1.30038e-07	1.14208e-07	1.51274e-07	1.33511e-07	1.4117e-07	1.88172e-07	1.80322e-07	1.47769e-07	1.68996e-07	1.81073e-07	1.37521e-07	1.08941e-07	1.65825e-07	1.79158e-07	1.32874e-07	1.88558e-07	1.71483e-07
-2.77782e-08	3.94305e-09	1.2608e-10	-1.94351e-08	3.23234e-08	1.86192e-07	1.22066e-07	7.59296e-08	1.1719e-07	1.1816e-07	1.28095e-07	8.21438e-08	2.46283e-08	5.66605e-08	6.81881e-08	8.26033e-08	6.79395e-08	7.45902e-08	1.17606e-07	1.00862e-07	9.83161e-08	1.007e-07	1.04262e-07	1.17122e-07	1.41586e-07	7.12615e-08	8.1577e-08	7.98977e-08	8.5359e-08	9.7683e-08	7.66178e-08	1.39215e-07	1.43345e-07	1.32076e-07	1.13182e-07	1.40331e-07	1.38402e-07	1.41873e-07	1.89818e-07	1.82487e-07	1.42581e-07	1.61733e-07	1.86874e-07	1.33316e-07	1.15388e-07	1.73622e-07	1.81202e-07	1.31983e-07	1.90266e-07	1.7252e-07
-2.46836e-08	1.35658e-12	-4.0741e-09	-9.67059e-09	3.32339e-08	1.76195e-07	1.21075e-07	7.24442e-08	1.2059e-07	1.23701e-07	1.23565e-07	8.26294e-08	3.25505e-08	6.02485e-08	7.45532e-08	8.06592e-08	6.27875e-08	7.46742e-08	1.1993e-07	9.82922e-08	9.78577e-08	1.08474e-07	1.09599e-07	1.09993e-07	1.40724e-07	6.51033e-08	7.84527e-08	8.15563e-08	8.6096e-08	8.46549e-08	8.13828e-08	1.37917e-07	1.40044e-07	1.32726e-07	1.11597e-07	1.3094e-07	1.40755e-07	1.44878e-07	1.93589e-07	1.82461e-07	1.37199e-07	1.50734e-07	1.92586e-07	1.29407e-07	1.26698e-07	1.84184e-07	1.81882e-07	1.33856e-07	1.90132e-07	1.72927e-07
-2.19931e-08	-2.84212e-09	-7.66342e-09	8.45969e-10	3.5291e-08	1.64001e-07	1.20294e-07	7.19738e-08	1.25769e-07	1.25312e-07	1.1683e-07	7.95479e-08	4.35898e-08	6.60369e-08	7.83626e-08	7.5788e-08	5.77589e-08	7.3414e-08	1.23036e-07	9.71173e-08	9.72622e-08	1.17121e-07	1.14144e-07	1.0544e-07	1.38492e-07	5.92379e-08	7.29332e-08	8.22886e-08	8.62204e-08	6.99952e-08	8.66493e-08	1.37469e-07	1.35698e-07	1.31834e-07	1.09628e-07	1.23649e-07	1.39105e-07	1.49654e-07	1.98027e-07	1.79975e-07	1.32307e-07	1.37637e-07	1.97311e-07	1.25688e-07	1.42103e-07	1.96631e-07	1.80846e-07	1.36495e-07	1.88398e-07	1.71152e-07
-1.98155e-08	-4.33226e-09	-9.86186e-09	9.87967e-09	3.7646e-08	1.52064e-07	1.19858e-07	7.33276e-08	1.31859e-07	1.22075e-07	1.10077e-07	7.32703e-08	5.5828e-08	7.36353e-08	7.93409e-08	6.85492e-08	5.3836e-08	7.16255e-08	1.25633e-07	9.76839e-08	9.57446e-08	1.25125e-07	1.17345e-07	1.03044e-07	1.35605e-07	5.4763e-08	6.56162e-08	8.24118e-08	8.50389e-08	5.69939e-08	9.14396e-08	1.38502e-07	1.30176e-07	1.29668e-07	1.07843e-07	1.19035e-07	1.33342e-07	1.54977e-07	2.01332e-07	1.75196e-07	1.28248e-07	1.24537e-07	1.99681e-07	1.22429e-07	1.59662e-07	2.09383e-07	1.78286e-07	1.37612e-07	1.85834e-07	1.66265e-07
-1.82844e-08	-4.61909e-09	-1.0261e-08	1.53703e-08	3.91735e-08	1.42635e-07	1.20201e-07	7.53849e-08	1.37994e-07	1.14711e-07	1.0509e-07	6.54932e-08	6.71657e-08	8.24187e-08	7.77488e-08	6.03406e-08	5.20462e-08	7.0385e-08	1.26469e-07	9.94794e-08	9.25363e-08	1.30616e-07	1.18771e-07	1.02041e-07	1.32791e-07	5.21809e-08	5.7992e-08	8.19751e-08	8.23596e-08	4.8515e-08	9.53068e-08	1.40944e-07	1.23512e-07	1.26725e-07	1.06997e-07	1.17602e-07	1.2456e-07	1.59333e-07	2.02175e-07	1.68598e-07	1.25033e-07	1.13584e-07	1.98517e-07	1.20324e-07	1.7649e-07	2.20241e-07	1.74791e-07	1.35452e-07	1.83281e-07	1.58316e-07
-1.77153e-08	-4.16719e-09	-8.93062e-09	1.58643e-08	3.89437e-08	1.37168e-07	1.21855e-07	7.72443e-08	1.43241e-07	1.05235e-07	1.02611e-07	5.85647e-08	7.58848e-08	9.15541e-08	7.41039e-08	5.28377e-08	5.29005e-08	7.07072e-08	1.24815e-07	1.01375e-07	8.73747e-08	1.32252e-07	1.18068e-07	1.01795e-07	1.30799e-07	5.13174e-08	5.21947e-08	8.08273e-08	7.8704e-08	4.62233e-08	9.84452e-08	1.44044e-07	1.15844e-07	1.23339e-07	1.07579e-07	1.19468e-07	1.14611e-07	1.61472e-07	2.00345e-07	1.60781e-07	1.22544e-07	1.06493e-07	1.93489e-07	1.20206e-07	1.8945e-07	2.26849e-07	1.71118e-07	1.29418e-07	1.81128e-07	1.48282e-07
-1.85703e-08	-3.50131e-09	-6.38849e-09	1.0911e-08	3.6675e-08	1.36005e-07	1.25236e-07	7.83637e-08	1.46637e-07	9.60487e-08	1.0228e-07	5.45587e-08	8.11002e-08	1.00037e-07	6.89819e-08	4.73406e-08	5.5987e-08	7.32782e-08	1.20906e-07	1.0219e-07	8.07352e-08	1.2984e-07	1.14975e-07	1.02196e-07	1.30262e-07	5.16311e-08	5.03856e-08	7.88513e-08	7.51802e-08	5.02912e-08	1.01452e-07	1.46797e-07	1.07301e-07	1.19379e-07	1.09393e-07	1.24101e-07	1.056e-07	1.60941e-07	1.96886e-07	1.52355e-07	1.20782e-07	1.04179e-07	1.85396e-07	1.22588e-07	1.96062e-07	2.27384e-07	1.6802e-07	1.20307e-07	1.78979e-07	1.37688e-07
-2.12158e-08	-2.97435e-09	-3.43634e-09	1.28296e-09	3.2855e-08	1.3838e-07	1.30493e-07	7.86953e-08	1.47386e-07	8.89924e-08	1.03071e-07	5.45429e-08	8.29282e-08	1.06812e-07	6.2997e-08	4.4422e-08	5.99954e-08	7.82768e-08	1.16004e-07	1.01296e-07	7.36891e-08	1.24409e-07	1.09441e-07	1.03767e-07	1.31533e-07	5.2735e-08	5.39377e-08	7.62251e-08	7.30891e-08	5.95938e-08	1.04925e-07	1.48554e-07	9.79435e-08	1.14308e-07	1.11456e-07	1.30336e-07	9.94128e-08	1.58383e-07	1.93562e-07	1.43952e-07	1.20015e-07	1.06653e-07	1.75918e-07	1.273e-07	1.95248e-07	2.21136e-07	1.66121e-07	1.10156e-07	1.75722e-07	1.28097e-07
-2.56354e-08	-2.69143e-09	-8.92499e-10	-1.11512e-08	2.84298e-08	1.42751e-07	1.37401e-07	7.87578e-08	1.45144e-07	8.48289e-08	1.03894e-07	5.83238e-08	8.22976e-08	1.11009e-07	5.69032e-08	4.40217e-08	6.31675e-08	8.52798e-08	1.11926e-07	9.89229e-08	6.7465e-08	1.17773e-07	1.01842e-07	1.07389e-07	1.34652e-07	5.47734e-08	6.27507e-08	7.35294e-08	7.34571e-08	7.21747e-08	1.09131e-07	1.4949e-07	8.78563e-08	1.07589e-07	1.12318e-07	1.36712e-07	9.7336e-08	1.5543e-07	1.91859e-07	1.36288e-07	1.20714e-07	1.13206e-07	1.66966e-07	1.3347e-07	1.87586e-07	2.08725e-07	1.65808e-07	1.01744e-07	1.70017e-07	1.20657e-07
-3.12992e-08	-2.58321e-09	6.94008e-10	-2.39528e-08	2.42577e-08	1.47344e-07	1.45262e-07	7.9571e-08	1.40229e-07	8.3365e-08	1.04034e-07	6.46871e-08	8.04911e-08	1.12232e-07	5.16556e-08	4.58131e-08	6.3923e-08	9.32765e-08	1.10203e-07	9.59864e-08	6.29302e-08	1.11868e-07	9.31375e-08	1.13777e-07	1.39526e-07	5.83568e-08	7.50533e-08	7.15935e-08	7.67075e-08	8.57487e-08	1.13875e-07	1.50648e-07	7.73752e-08	9.91935e-08	1.1067e-07	1.41944e-07	9.97534e-08	1.54144e-07	1.92019e-07	1.30161e-07	1.23319e-07	1.22701e-07	1.59944e-07	1.39873e-07	1.74984e-07	1.91907e-07	1.67166e-07	9.78582e-08	1.61024e-07	1.15859e-07
-3.72845e-08	-2.52656e-09	1.21925e-09	-3.48706e-08	2.06693e-08	1.50689e-07	1.52863e-07	8.24111e-08	1.33663e-07	8.39662e-08	1.03295e-07	7.19326e-08	7.86157e-08	1.1076e-07	4.82997e-08	4.95175e-08	6.1368e-08	1.00868e-07	1.11306e-07	9.35249e-08	6.02456e-08	1.0815e-07	8.48299e-08	1.22927e-07	1.46141e-07	6.40537e-08	8.78801e-08	7.11451e-08	8.25976e-08	9.81354e-08	1.18619e-07	1.53481e-07	6.73101e-08	8.98942e-08	1.05933e-07	1.45247e-07	1.06016e-07	1.56201e-07	1.92689e-07	1.26281e-07	1.27975e-07	1.33797e-07	1.55285e-07	1.4547e-07	1.59939e-07	1.73082e-07	1.70027e-07	1.00474e-07	1.49043e-07	1.1353e-07
-4.25883e-08	-2.42145e-09	9.94261e-10	-4.25053e-08	1.73827e-08	1.51977e-07	1.58581e-07	8.84097e-08	1.26963e-07	8.60241e-08	1.01929e-07	7.84285e-08	7.72093e-08	1.07562e-07	4.76696e-08	5.49638e-08	5.55317e-08	1.0668e-07	1.14381e-07	9.21035e-08	5.88725e-08	1.07237e-07	7.86159e-08	1.33827e-07	1.54584e-07	7.17706e-08	9.8082e-08	7.24978e-08	9.03781e-08	1.0762e-07	1.22744e-07	1.5907e-07	5.89411e-08	8.11661e-08	9.85743e-08	1.46414e-07	1.1455e-07	1.62108e-07	1.9149e-07	1.25017e-07	1.34384e-07	1.45048e-07	1.52456e-07	1.49833e-07	1.44751e-07	1.54684e-07	1.74142e-07	1.10098e-07	1.35704e-07	1.13019e-07
-4.64716e-08	-2.19951e-09	5.2718e-10	-4.65751e-08	1.37678e-08	1.5111e-07	1.60738e-07	9.81045e-08	1.21707e-07	8.90905e-08	1.00483e-07	8.29669e-08	7.61071e-08	1.04038e-07	5.00131e-08	6.194e-08	4.73307e-08	1.09853e-07	1.17612e-07	9.15686e-08	5.79442e-08	1.08817e-07	7.58217e-08	1.44592e-07	1.6479e-07	8.04762e-08	1.03441e-07	7.55035e-08	9.90105e-08	1.13214e-07	1.25833e-07	1.67389e-07	5.36759e-08	7.47835e-08	9.00269e-08	1.45713e-07	1.23216e-07	1.70837e-07	1.8625e-07	1.2623e-07	1.41823e-07	1.5493e-07	1.50394e-07	1.5326e-07	1.31037e-07	1.38631e-07	1.79369e-07	1.25556e-07	1.23548e-07	1.13509e-07
-4.8679e-08	-1.79219e-09	2.56407e-10	-4.76828e-08	9.25241e-09	1.48534e-07	1.58117e-07	1.11119e-07	1.18971e-07	9.27409e-08	9.96016e-08	8.48635e-08	7.45741e-08	1.01518e-07	5.47303e-08	7.00418e-08	3.83244e-08	1.10367e-07	1.19019e-07	9.12978e-08	5.68192e-08	1.11776e-07	7.68737e-08	1.52995e-07	1.76155e-07	8.85208e-08	1.0339e-07	7.9788e-08	1.07288e-07	1.14727e-07	1.27815e-07	1.77003e-07	5.24798e-08	7.23067e-08	8.23016e-08	1.43726e-07	1.29833e-07	1.80071e-07	1.7622e-07	1.29303e-07	1.49303e-07	1.61986e-07	1.48106e-07	1.56563e-07	1.19725e-07	1.25965e-07	1.85712e-07	1.44357e-07	1.15129e-07	1.14299e-07
-4.94479e-08	-1.1053e-09	4.00925e-10	-4.67431e-08	3.64084e-09	1.44994e-07	1.50448e-07	1.26154e-07	1.18847e-07	9.64649e-08	9.97817e-08	8.38971e-08	7.16311e-08	1.00659e-07	6.03946e-08	7.86853e-08	3.03129e-08	1.08942e-07	1.17276e-07	9.07294e-08	5.55237e-08	1.14542e-07	8.10916e-08	1.57159e-07	1.87324e-07	9.43906e-08	9.90628e-08	8.50369e-08	1.13858e-07	1.12608e-07	1.28915e-07	1.85395e-07	5.53803e-08	7.46521e-08	7.74303e-08	1.41178e-07	1.32699e-07	1.87014e-07	1.62565e-07	1.33357e-07	1.55745e-07	1.6512e-07	1.45112e-07	1.6065e-07	1.1143e-07	1.1676e-07	1.93154e-07	1.63497e-07	1.12046e-07	1.14995e-07
-4.9318e-08	-4.54474e-11	9.93612e-10	-4.4389e-08	-2.7487e-09	1.41337e-07	1.38647e-07	1.41353e-07	1.20268e-07	9.98139e-08	1.01097e-07	8.02457e-08	6.64702e-08	1.01011e-07	6.512e-08	8.72764e-08	2.48549e-08	1.06586e-07	1.12186e-07	8.97552e-08	5.48374e-08	1.15598e-07	8.6935e-08	1.56109e-07	1.96392e-07	9.74273e-08	9.27135e-08	9.10426e-08	1.17282e-07	1.0763e-07	1.29465e-07	1.89847e-07	6.13435e-08	8.18396e-08	7.69146e-08	1.38739e-07	1.30995e-07	1.89406e-07	1.47877e-07	1.37513e-07	1.60124e-07	1.63931e-07	1.41543e-07	1.66111e-07	1.06882e-07	1.10318e-07	2.01392e-07	1.80331e-07	1.144e-07	1.15547e-07
-4.88305e-08	1.37831e-09	2.00575e-09	-4.06592e-08	-9.08986e-09	1.38322e-07	1.24687e-07	1.54907e-07	1.21315e-07	1.02744e-07	1.03031e-07	7.44969e-08	5.88446e-08	1.01046e-07	6.71816e-08	9.53953e-08	2.2846e-08	1.04049e-07	1.04684e-07	8.86909e-08	5.59765e-08	1.14069e-07	9.25838e-08	1.49967e-07	2.01503e-07	9.80684e-08	8.68186e-08	9.7445e-08	1.16294e-07	1.00633e-07	1.29731e-07	1.88495e-07	6.86204e-08	9.29219e-08	8.13347e-08	1.36761e-07	1.24948e-07	1.86321e-07	1.35082e-07	1.41082e-07	1.61568e-07	1.58852e-07	1.37932e-07	1.72942e-07	1.07029e-07	1.05571e-07	2.09679e-07	1.9313e-07	1.20924e-07	1.16168e-07
-4.8254e-08	2.91271e-09	3.38682e-09	-3.51015e-08	-1.41525e-08	1.36401e-07	1.11135e-07	1.65607e-07	1.19928e-07	1.05852e-07	1.04561e-07	6.76675e-08	4.93115e-08	9.8789e-08	6.56591e-08	1.02854e-07	2.43232e-08	1.016e-07	9.64498e-08	8.78939e-08	6.00389e-08	1.10125e-07	9.65507e-08	1.39767e-07	2.01587e-07	9.7505e-08	8.32191e-08	1.03411e-07	1.1024e-07	9.24688e-08	1.29853e-07	1.81085e-07	7.53995e-08	1.06085e-07	9.02397e-08	1.35099e-07	1.15747e-07	1.78386e-07	1.26411e-07	1.43664e-07	1.59486e-07	1.50971e-07	1.34906e-07	1.80503e-07	1.1268e-07	1.01568e-07	2.16897e-07	2.01159e-07	1.29685e-07	1.17234e-07
-4.7483e-08	3.98019e-09	4.92091e-09	-2.72214e-08	-1.65356e-08	1.35507e-07	1.00471e-07	1.73097e-07	1.14768e-07	1.10236e-07	1.04536e-07	6.10944e-08	3.92178e-08	9.27987e-08	6.08288e-08	1.09609e-07	2.85798e-08	9.92003e-08	8.93285e-08	8.73846e-08	6.74742e-08	1.04954e-07	9.80439e-08	1.27047e-07	1.96839e-07	9.70311e-08	8.25896e-08	1.07622e-07	9.95001e-08	8.40828e-08	1.29954e-07	1.69078e-07	8.04524e-08	1.18942e-07	1.02347e-07	1.33137e-07	1.05216e-07	1.67392e-07	1.22912e-07	1.45181e-07	1.53805e-07	1.41608e-07	1.32977e-07	1.87703e-07	1.23876e-07	9.78893e-08	2.21831e-07	2.04417e-07	1.38932e-07	1.1917e-07
-4.6186e-08	3.77428e-09	5.9995e-09	-1.70331e-08	-1.50691e-08	1.34996e-07	9.43936e-08	1.77734e-07	1.05817e-07	1.16966e-07	1.02181e-07	5.6141e-08	3.03832e-08	8.29998e-08	5.41221e-08	1.15607e-07	3.45101e-08	9.68859e-08	8.47806e-08	8.6812e-08	7.7799e-08	1.00225e-07	9.69879e-08	1.13396e-07	1.88649e-07	9.74878e-08	8.43897e-08	1.08726e-07	8.56166e-08	7.65677e-08	1.30268e-07	1.55058e-07	8.34832e-08	1.29055e-07	1.15957e-07	1.30129e-07	9.53621e-08	1.55526e-07	1.24489e-07	1.45848e-07	1.45247e-07	1.31885e-07	1.32491e-07	1.93349e-07	1.39387e-07	9.4863e-08	2.23494e-07	2.03355e-07	1.47625e-07	1.22306e-07
-4.4145e-08	1.5618e-09	5.56701e-09	-5.42365e-09	-9.30284e-09	1.33907e-07	9.33197e-08	1.8024e-07	9.44623e-08	1.26443e-07	9.74896e-08	5.38237e-08	2.45649e-08	7.08366e-08	4.76524e-08	1.207e-07	4.10013e-08	9.49558e-08	8.34893e-08	8.58007e-08	8.96481e-08	9.72893e-08	9.38281e-08	1.00152e-07	1.79038e-07	9.90414e-08	8.73019e-08	1.06051e-07	7.09712e-08	7.10271e-08	1.31185e-07	1.41765e-07	8.5059e-08	1.34624e-07	1.29379e-07	1.25714e-07	8.79134e-08	1.44641e-07	1.30153e-07	1.46079e-07	1.35464e-07	1.22522e-07	1.33655e-07	1.96507e-07	1.56671e-07	9.34949e-08	2.21388e-07	1.98772e-07	1.55439e-07	1.26668e-07
-4.158e-08	-2.91292e-09	2.44883e-09	5.88895e-09	1.56927e-10	1.3147e-07	9.6314e-08	1.81341e-07	8.30268e-08	1.37999e-07	9.13102e-08	5.45608e-08	2.29157e-08	5.86233e-08	4.35031e-08	1.24672e-07	4.72178e-08	9.3792e-08	8.52216e-08	8.43991e-08	1.01133e-07	9.65439e-08	8.93302e-08	8.82833e-08	1.69905e-07	1.01272e-07	8.99838e-08	1.00132e-07	5.80726e-08	6.83038e-08	1.33124e-07	1.31209e-07	8.61876e-08	1.35136e-07	1.41235e-07	1.20341e-07	8.399e-08	1.35846e-07	1.38229e-07	1.46325e-07	1.26805e-07	1.13918e-07	1.36532e-07	1.96721e-07	1.72403e-07	9.50785e-08	2.15621e-07	1.91854e-07	1.624e-07	1.31797e-07
-3.9215e-08	-9.12087e-09	-3.99606e-09	1.48309e-08	1.17083e-08	1.27626e-07	1.01539e-07	1.81554e-07	7.39654e-08	1.49967e-07	8.50929e-08	5.81689e-08	2.56814e-08	4.84651e-08	4.30617e-08	1.27373e-07	5.27417e-08	9.34536e-08	8.89733e-08	8.32636e-08	1.10388e-07	9.73419e-08	8.44926e-08	7.84833e-08	1.62482e-07	1.03429e-07	9.18052e-08	9.26833e-08	4.8758e-08	6.87523e-08	1.363e-07	1.2423e-07	8.77568e-08	1.31618e-07	1.50576e-07	1.15311e-07	8.39459e-08	1.29525e-07	1.46553e-07	1.46912e-07	1.21661e-07	1.06412e-07	1.4093e-07	1.9406e-07	1.83343e-07	1.00589e-07	2.06896e-07	1.84113e-07	1.68527e-07	1.36775e-07
-3.79794e-08	-1.57208e-08	-1.32593e-08	1.96987e-08	2.32542e-08	1.23217e-07	1.07073e-07	1.81107e-07	6.90602e-08	1.602e-07	8.0415e-08	6.405e-08	3.22682e-08	4.13867e-08	4.66432e-08	1.28886e-07	5.76034e-08	9.33876e-08	9.33595e-08	8.34139e-08	1.16117e-07	9.84765e-08	8.052e-08	7.13824e-08	1.57201e-07	1.0475e-07	9.32037e-08	8.60063e-08	4.36761e-08	7.21915e-08	1.40549e-07	1.2059e-07	9.00946e-08	1.26246e-07	1.56923e-07	1.12333e-07	8.74011e-08	1.2563e-07	1.52854e-07	1.47963e-07	1.21598e-07	1.00507e-07	1.46308e-07	1.8904e-07	1.87269e-07	1.10101e-07	1.96375e-07	1.77067e-07	1.73741e-07	1.40578e-07
-3.84827e-08	-2.08706e-08	-2.355e-08	1.98126e-08	3.29186e-08	1.19718e-07	1.11698e-07	1.79962e-07	6.89327e-08	1.66819e-07	7.84845e-08	7.13991e-08	4.16055e-08	3.71398e-08	5.35041e-08	1.29603e-07	6.22204e-08	9.24937e-08	9.71061e-08	8.5703e-08	1.17927e-07	9.89241e-08	7.87128e-08	6.77446e-08	1.53872e-07	1.04804e-07	9.54574e-08	8.21424e-08	4.22928e-08	7.80056e-08	1.45341e-07	1.19412e-07	9.28445e-08	1.21417e-07	1.60294e-07	1.12767e-07	9.34532e-08	1.23989e-07	1.55347e-07	1.49416e-07	1.26719e-07	9.6926e-08	1.51782e-07	1.82514e-07	1.83626e-07	1.22521e-07	1.85409e-07	1.71733e-07	1.78015e-07	1.42632e-07
-4.0573e-08	-2.2777e-08	-3.23396e-08	1.57888e-08	3.96274e-08	1.18634e-07	1.15222e-07	1.77869e-07	7.30348e-08	1.68887e-07	7.9805e-08	7.93126e-08	5.25738e-08	3.46946e-08	6.21718e-08	1.30137e-07	6.72193e-08	8.9505e-08	9.94359e-08	9.03345e-08	1.16276e-07	9.83883e-08	8.0189e-08	6.84621e-08	1.51927e-07	1.03791e-07	9.99764e-08	8.21914e-08	4.33832e-08	8.52657e-08	1.49975e-07	1.1966e-07	9.51976e-08	1.18706e-07	1.61229e-07	1.16944e-07	1.01027e-07	1.24451e-07	1.5327e-07	1.51133e-07	1.35602e-07	9.64304e-08	1.56347e-07	1.75524e-07	1.73723e-07	1.35833e-07	1.75205e-07	1.68235e-07	1.81487e-07	1.4328e-07
-4.32672e-08	-2.0274e-08	-3.73496e-08	9.29067e-09	4.32987e-08	1.20874e-07	1.18192e-07	1.74472e-07	8.00723e-08	1.66737e-07	8.40978e-08	8.68272e-08	6.42548e-08	3.30183e-08	7.09147e-08	1.31057e-07	7.31548e-08	8.34487e-08	1.00192e-07	9.6715e-08	1.12099e-07	9.73607e-08	8.55116e-08	7.42435e-08	1.50545e-07	1.0263e-07	1.07486e-07	8.60736e-08	4.57133e-08	9.28252e-08	1.53838e-07	1.2044e-07	9.63485e-08	1.18266e-07	1.60703e-07	1.23941e-07	1.09253e-07	1.26826e-07	1.47062e-07	1.52986e-07	1.45851e-07	9.94825e-08	1.59234e-07	1.69086e-07	1.60379e-07	1.47769e-07	1.66532e-07	1.65837e-07	1.84345e-07	1.43777e-07
-4.51294e-08	-1.32169e-08	-3.74501e-08	2.35776e-09	4.46084e-08	1.26415e-07	1.21256e-07	1.69439e-07	8.86152e-08	1.61834e-07	9.04462e-08	9.30022e-08	7.59035e-08	3.16474e-08	7.81826e-08	1.32554e-07	8.02356e-08	7.39708e-08	9.9697e-08	1.03719e-07	1.06326e-07	9.67489e-08	9.44097e-08	8.50921e-08	1.48679e-07	1.02661e-07	1.17538e-07	9.27478e-08	4.85437e-08	9.94657e-08	1.56543e-07	1.21091e-07	9.59374e-08	1.18958e-07	1.59852e-07	1.31949e-07	1.17702e-07	1.3076e-07	1.3807e-07	1.54872e-07	1.54957e-07	1.0593e-07	1.60278e-07	1.63888e-07	1.47075e-07	1.5658e-07	1.59623e-07	1.63449e-07	1.86531e-07	1.45728e-07
-4.49211e-08	-2.57558e-09	-3.29988e-08	-3.38862e-09	4.44983e-08	1.34361e-07	1.24668e-07	1.62587e-07	9.75717e-08	1.5624e-07	9.755e-08	9.71032e-08	8.6725e-08	3.07791e-08	8.29337e-08	1.3424e-07	8.82155e-08	6.14651e-08	9.85033e-08	1.10216e-07	9.96072e-08	9.73573e-08	1.05764e-07	9.98671e-08	1.4516e-07	1.05041e-07	1.28601e-07	1.00693e-07	5.17376e-08	1.04175e-07	1.57891e-07	1.21138e-07	9.42668e-08	1.19053e-07	1.59547e-07	1.39045e-07	1.26327e-07	1.35688e-07	1.28034e-07	1.56635e-07	1.61025e-07	1.14893e-07	1.60097e-07	1.6005e-07	1.36892e-07	1.61504e-07	1.54349e-07	1.60395e-07	1.87556e-07	1.50178e-07
-4.21923e-08	9.76393e-09	-2.55142e-08	-7.30232e-09	4.36826e-08	1.43296e-07	1.28258e-07	1.53986e-07	1.06295e-07	1.51891e-07	1.03975e-07	9.88242e-08	9.56622e-08	3.0931e-08	8.48343e-08	1.35248e-07	9.65239e-08	4.7075e-08	9.71973e-08	1.15577e-07	9.23942e-08	9.95123e-08	1.17885e-07	1.16261e-07	1.3899e-07	1.10101e-07	1.38651e-07	1.08404e-07	5.55134e-08	1.0648e-07	1.57751e-07	1.20252e-07	9.22135e-08	1.17074e-07	1.60005e-07	1.43934e-07	1.35131e-07	1.40974e-07	1.18683e-07	1.57922e-07	1.63082e-07	1.2496e-07	1.59953e-07	1.57088e-07	1.31597e-07	1.62734e-07	1.50532e-07	1.5701e-07	1.8666e-07	1.56853e-07
-3.75164e-08	2.14062e-08	-1.69712e-08	-9.78121e-09	4.23916e-08	1.51722e-07	1.31793e-07	1.44016e-07	1.14333e-07	1.49982e-07	1.08369e-07	9.84278e-08	1.01389e-07	3.24333e-08	8.43309e-08	1.34607e-07	1.04541e-07	3.26217e-08	9.63176e-08	1.19918e-07	8.52277e-08	1.02947e-07	1.28974e-07	1.31333e-07	1.29788e-07	1.17081e-07	1.45957e-07	1.14721e-07	6.00684e-08	1.0662e-07	1.55997e-07	1.18278e-07	9.09224e-08	1.12336e-07	1.6064e-07	1.46305e-07	1.43778e-07	1.46132e-07	1.11556e-07	1.58094e-07	1.61e-07	1.34606e-07	1.61288e-07	1.54158e-07	1.31275e-07	1.61022e-07	1.48176e-07	1.547e-07	1.83283e-07	1.64034e-07
-3.22443e-08	2.99689e-08	-9.14675e-09	-1.18413e-08	4.04775e-08	1.58399e-07	1.35344e-07	1.33367e-07	1.21069e-07	1.5063e-07	1.09684e-07	9.67252e-08	1.02587e-07	3.50549e-08	8.25538e-08	1.31728e-07	1.11821e-07	2.04185e-08	9.63067e-08	1.23974e-07	7.89265e-08	1.06897e-07	1.37559e-07	1.42425e-07	1.18131e-07	1.24418e-07	1.49674e-07	1.18958e-07	6.53035e-08	1.0539e-07	1.52586e-07	1.15292e-07	9.14544e-08	1.05048e-07	1.60268e-07	1.46722e-07	1.51411e-07	1.5095e-07	1.07898e-07	1.56279e-07	1.5528e-07	1.42648e-07	1.65103e-07	1.50469e-07	1.34643e-07	1.5722e-07	1.47444e-07	1.55362e-07	1.77528e-07	1.69222e-07
-2.79035e-08	3.36425e-08	-3.28938e-09	-1.44476e-08	3.78242e-08	1.62531e-07	1.39315e-07	1.22977e-07	1.25588e-07	1.52902e-07	1.07422e-07	9.48843e-08	9.84277e-08	3.79545e-08	8.10012e-08	1.26723e-07	1.1811e-07	1.28702e-08	9.74124e-08	1.28682e-07	7.44696e-08	1.10319e-07	1.42775e-07	1.48039e-07	1.05564e-07	1.30433e-07	1.50042e-07	1.20887e-07	7.07564e-08	1.03726e-07	1.47695e-07	1.11575e-07	9.4523e-08	9.60643e-08	1.57586e-07	1.46202e-07	1.5685e-07	1.55352e-07	1.08436e-07	1.51644e-07	1.46884e-07	1.48517e-07	1.71445e-07	1.45668e-07	1.39828e-07	1.52046e-07	1.48418e-07	1.60388e-07	1.70302e-07	1.70317e-07
-2.55476e-08	3.16816e-08	-9.20038e-11	-1.79726e-08	3.4807e-08	1.63832e-07	1.44133e-07	1.13868e-07	1.26934e-07	1.55165e-07	1.01848e-07	9.4094e-08	8.90443e-08	3.99928e-08	8.10185e-08	1.20402e-07	1.23176e-07	1.18419e-08	9.95606e-08	1.34682e-07	7.26276e-08	1.12172e-07	1.44452e-07	1.48282e-07	9.41726e-08	1.33985e-07	1.4818e-07	1.20657e-07	7.57141e-08	1.02296e-07	1.418e-07	1.07461e-07	1.00348e-07	8.65464e-08	1.51701e-07	1.45777e-07	1.59076e-07	1.59064e-07	1.13059e-07	1.43797e-07	1.37173e-07	1.52256e-07	1.79293e-07	1.40033e-07	1.45211e-07	1.46121e-07	1.50847e-07	1.69762e-07	1.63061e-07	1.66685e-07
-2.53911e-08	2.46729e-08	2.3477e-10	-2.20533e-08	3.24659e-08	1.62515e-07	1.49893e-07	1.06906e-07	1.2467e-07	1.55653e-07	9.4012e-08	9.51379e-08	7.57754e-08	4.02743e-08	8.32098e-08	1.13958e-07	1.26616e-07	1.7967e-08	1.0232e-07	1.41916e-07	7.35999e-08	1.11734e-07	1.43046e-07	1.44662e-07	8.58993e-08	1.34738e-07	1.45634e-07	1.18697e-07	7.94061e-08	1.01358e-07	1.35635e-07	1.03143e-07	1.08573e-07	7.76705e-08	1.4248e-07	1.46201e-07	1.57699e-07	1.61345e-07	1.20643e-07	1.33119e-07	1.27781e-07	1.5431e-07	1.86963e-07	1.34428e-07	1.49875e-07	1.40139e-07	1.54123e-07	1.81781e-07	1.57338e-07	1.59503e-07
-2.69007e-08	1.44273e-08	-2.04453e-09	-2.58505e-08	3.21863e-08	1.59215e-07	1.56288e-07	1.02569e-07	1.19354e-07	1.53092e-07	8.54881e-08	9.80025e-08	6.1026e-08	3.86632e-08	8.70423e-08	1.08474e-07	1.27823e-07	3.02229e-08	1.05032e-07	1.49483e-07	7.68949e-08	1.08859e-07	1.39465e-07	1.39361e-07	8.191e-08	1.32989e-07	1.43898e-07	1.15547e-07	8.11985e-08	1.00922e-07	1.30039e-07	9.8607e-08	1.18221e-07	7.04308e-08	1.30627e-07	1.47827e-07	1.53146e-07	1.61076e-07	1.29279e-07	1.20808e-07	1.20322e-07	1.55232e-07	1.92867e-07	1.30081e-07	1.53547e-07	1.34982e-07	1.57517e-07	1.93625e-07	1.5435e-07	1.5119e-07
-2.92517e-08	3.46621e-09	-6.15213e-09	-2.84785e-08	3.49905e-08	1.54801e-07	1.62867e-07	1.00828e-07	1.12579e-07	1.47145e-07	7.78964e-08	1.01725e-07	4.77421e-08	3.59874e-08	9.09058e-08	1.04453e-07	1.26215e-07	4.60677e-08	1.07057e-07	1.55792e-07	8.14935e-08	1.04052e-07	1.34806e-07	1.34316e-07	8.22795e-08	1.29286e-07	1.4402e-07	1.11654e-07	8.07529e-08	1.01016e-07	1.25744e-07	9.37862e-08	1.27746e-07	6.54804e-08	1.17531e-07	1.50591e-07	1.46462e-07	1.57288e-07	1.36876e-07	1.08597e-07	1.15947e-07	1.55447e-07	1.96232e-07	1.28252e-07	1.5621e-07	1.31646e-07	1.60512e-07	2.02529e-07	1.54814e-07	1.44272e-07
-3.18531e-08	-5.73659e-09	-1.08792e-08	-2.93278e-08	4.08425e-08	1.50116e-07	1.69396e-07	1.01231e-07	1.0643e-07	1.38523e-07	7.24268e-08	1.04649e-07	3.86404e-08	3.37659e-08	9.27228e-08	1.01571e-07	1.21613e-07	6.21778e-08	1.07973e-07	1.59005e-07	8.61677e-08	9.82889e-08	1.30031e-07	1.30509e-07	8.60766e-08	1.24175e-07	1.46342e-07	1.07186e-07	7.81489e-08	1.01825e-07	1.23134e-07	8.88645e-08	1.35301e-07	6.29904e-08	1.05024e-07	1.54052e-07	1.3886e-07	1.49841e-07	1.41851e-07	9.82756e-08	1.14961e-07	1.55123e-07	1.9739e-07	1.29865e-07	1.57777e-07	1.31003e-07	1.62984e-07	2.0693e-07	1.58893e-07	1.40349e-07
-3.46254e-08	-1.14545e-08	-1.49114e-08	-2.81579e-08	4.84223e-08	1.45747e-07	1.76015e-07	1.03149e-07	1.02623e-07	1.2871e-07	6.96091e-08	1.05056e-07	3.54436e-08	3.35534e-08	9.08984e-08	9.8775e-08	1.14547e-07	7.549e-08	1.07636e-07	1.57685e-07	8.97993e-08	9.2649e-08	1.2568e-07	1.27745e-07	9.17369e-08	1.18191e-07	1.50382e-07	1.0203e-07	7.39583e-08	1.0362e-07	1.22027e-07	8.44812e-08	1.39209e-07	6.26022e-08	9.509e-08	1.57528e-07	1.31267e-07	1.39851e-07	1.43566e-07	9.1291e-08	1.167e-07	1.54192e-07	1.97494e-07	1.35182e-07	1.58075e-07	1.33501e-07	1.65104e-07	2.06986e-07	1.6613e-07	1.39688e-07
-3.78947e-08	-1.30725e-08	-1.73144e-08	-2.50367e-08	5.5574e-08	1.41975e-07	1.83054e-07	1.06068e-07	1.01785e-07	1.19435e-07	6.94298e-08	1.01883e-07	3.84118e-08	3.62378e-08	8.51403e-08	9.47679e-08	1.06287e-07	8.4069e-08	1.06107e-07	1.5142e-07	9.16191e-08	8.79513e-08	1.21802e-07	1.24979e-07	9.75441e-08	1.11997e-07	1.54867e-07	9.60506e-08	6.9225e-08	1.0655e-07	1.21596e-07	8.16232e-08	1.38502e-07	6.35763e-08	8.95387e-08	1.60324e-07	1.24069e-07	1.29504e-07	1.42354e-07	8.85773e-08	1.19773e-07	1.52506e-07	1.97882e-07	1.436e-07	1.57112e-07	1.38977e-07	1.67006e-07	2.04233e-07	1.75336e-07	1.41536e-07
-4.20049e-08	-1.10144e-08	-1.79027e-08	-2.02671e-08	6.02218e-08	1.38935e-07	1.90654e-07	1.09759e-07	1.0331e-07	1.12136e-07	7.16837e-08	9.51486e-08	4.63714e-08	4.16849e-08	7.66697e-08	8.87002e-08	9.85364e-08	8.74286e-08	1.03577e-07	1.41167e-07	9.13591e-08	8.45704e-08	1.18169e-07	1.21028e-07	1.02073e-07	1.06428e-07	1.57978e-07	8.94819e-08	6.52857e-08	1.10502e-07	1.2057e-07	8.12074e-08	1.33242e-07	6.51487e-08	8.95877e-08	1.62001e-07	1.17158e-07	1.21309e-07	1.39244e-07	9.05694e-08	1.2257e-07	1.50091e-07	1.99455e-07	1.53664e-07	1.55348e-07	1.46668e-07	1.68462e-07	2.00645e-07	1.84581e-07	1.44791e-07
-4.69041e-08	-6.34869e-09	-1.72257e-08	-1.43615e-08	6.12632e-08	1.36836e-07	1.98446e-07	1.14233e-07	1.05842e-07	1.07611e-07	7.63155e-08	8.58585e-08	5.72389e-08	4.89174e-08	6.76614e-08	8.07545e-08	9.29115e-08	8.62735e-08	1.00343e-07	1.29076e-07	8.93017e-08	8.24857e-08	1.14679e-07	1.15332e-07	1.04506e-07	1.02321e-07	1.57802e-07	8.31952e-08	6.34193e-08	1.15096e-07	1.17737e-07	8.3606e-08	1.2446e-07	6.69273e-08	9.54431e-08	1.62537e-07	1.1021e-07	1.17124e-07	1.35608e-07	9.72329e-08	1.23807e-07	1.47359e-07	2.02383e-07	1.6336e-07	1.53698e-07	1.55437e-07	1.68798e-07	1.97649e-07	1.91488e-07	1.48567e-07
-5.19453e-08	-3.03039e-10	-1.61466e-08	-8.00635e-09	5.89727e-08	1.36035e-07	2.05461e-07	1.19554e-07	1.08091e-07	1.05925e-07	8.35043e-08	7.55242e-08	6.87954e-08	5.66831e-08	6.02049e-08	7.22577e-08	9.0467e-08	8.1949e-08	9.68459e-08	1.17819e-07	8.61839e-08	8.14711e-08	1.11661e-07	1.08437e-07	1.04767e-07	1.00188e-07	1.52944e-07	7.85693e-08	6.44184e-08	1.19794e-07	1.12537e-07	8.84322e-08	1.13722e-07	6.90625e-08	1.06052e-07	1.62254e-07	1.03085e-07	1.17442e-07	1.32869e-07	1.08008e-07	1.2291e-07	1.45149e-07	2.06162e-07	1.70671e-07	1.53231e-07	1.64051e-07	1.67172e-07	1.95604e-07	1.93905e-07	1.5238e-07
-5.6005e-08	6.10219e-09	-1.52827e-08	-1.94966e-09	5.47481e-08	1.36858e-07	2.10306e-07	1.25617e-07	1.09501e-07	1.06525e-07	9.33916e-08	6.56006e-08	7.93459e-08	6.40366e-08	5.53811e-08	6.51778e-08	9.14465e-08	7.59715e-08	9.36688e-08	1.09683e-07	8.29363e-08	8.12838e-08	1.09871e-07	1.0196e-07	1.03437e-07	9.99598e-08	1.43077e-07	7.69409e-08	6.82754e-08	1.24029e-07	1.05434e-07	9.47324e-08	1.02562e-07	7.20363e-08	1.19214e-07	1.6154e-07	9.61394e-08	1.21273e-07	1.32248e-07	1.21739e-07	1.20118e-07	1.44496e-07	2.09861e-07	1.7423e-07	1.54729e-07	1.71362e-07	1.63079e-07	1.9391e-07	1.90733e-07	1.56027e-07
-5.78681e-08	1.22108e-08	-1.46917e-08	3.16881e-09	5.0401e-08	1.39269e-07	2.11518e-07	1.32038e-07	1.10458e-07	1.08484e-07	1.05573e-07	5.71445e-08	8.79936e-08	7.05964e-08	5.29722e-08	6.12095e-08	9.53179e-08	6.98266e-08	9.14813e-08	1.05878e-07	8.03329e-08	8.17692e-08	1.10147e-07	9.80617e-08	1.01477e-07	1.00987e-07	1.29228e-07	7.8896e-08	7.41634e-08	1.27274e-07	9.78159e-08	1.01449e-07	9.20568e-08	7.6175e-08	1.32094e-07	1.60536e-07	9.02877e-08	1.26629e-07	1.34482e-07	1.36748e-07	1.1629e-07	1.46205e-07	2.1239e-07	1.73835e-07	1.58374e-07	1.76332e-07	1.56802e-07	1.91599e-07	1.82489e-07	1.59393e-07
-5.67213e-08	1.76995e-08	-1.40051e-08	6.9524e-09	4.74018e-08	1.42695e-07	2.08008e-07	1.38201e-07	1.11986e-07	1.10792e-07	1.18672e-07	5.07637e-08	9.45115e-08	7.63925e-08	5.19174e-08	6.09259e-08	1.01008e-07	6.49362e-08	9.09286e-08	1.06322e-07	7.87133e-08	8.2883e-08	1.12929e-07	9.86322e-08	9.9863e-08	1.02335e-07	1.13612e-07	8.38141e-08	8.07484e-08	1.29039e-07	9.14716e-08	1.07848e-07	8.27045e-08	8.12242e-08	1.4199e-07	1.5899e-07	8.67046e-08	1.31339e-07	1.39526e-07	1.51138e-07	1.12524e-07	1.50472e-07	2.12733e-07	1.70513e-07	1.63712e-07	1.77995e-07	1.49514e-07	1.88e-07	1.71219e-07	1.62391e-07
-5.25571e-08	2.2442e-08	-1.2882e-08	9.28161e-09	4.64589e-08	1.46171e-07	1.99521e-07	1.43399e-07	1.15177e-07	1.12644e-07	1.30359e-07	4.67368e-08	9.90036e-08	8.15041e-08	5.11664e-08	6.34561e-08	1.07209e-07	6.25607e-08	9.25215e-08	1.09929e-07	7.79366e-08	8.46705e-08	1.17924e-07	1.04566e-07	9.92616e-08	1.03219e-07	9.90328e-08	8.99663e-08	8.66817e-08	1.28832e-07	8.79013e-08	1.13642e-07	7.45911e-08	8.63214e-08	1.47076e-07	1.56394e-07	8.62728e-08	1.33759e-07	1.4639e-07	1.63235e-07	1.09709e-07	1.56736e-07	2.10148e-07	1.66077e-07	1.69878e-07	1.75526e-07	1.42962e-07	1.83126e-07	1.59719e-07	1.65022e-07
-4.63164e-08	2.63574e-08	-1.14281e-08	1.02808e-08	4.75734e-08	1.4876e-07	1.86969e-07	1.47028e-07	1.20606e-07	1.13632e-07	1.37959e-07	4.51438e-08	1.01598e-07	8.579e-08	5.03528e-08	6.68411e-08	1.12668e-07	6.35076e-08	9.65455e-08	1.15129e-07	7.76e-08	8.72013e-08	1.24076e-07	1.15412e-07	9.98659e-08	1.03334e-07	8.80256e-08	9.51691e-08	9.1034e-08	1.26177e-07	8.78093e-08	1.18788e-07	6.76998e-08	9.04393e-08	1.46858e-07	1.52312e-07	8.90527e-08	1.33065e-07	1.533e-07	1.7196e-07	1.08193e-07	1.63846e-07	2.04304e-07	1.62345e-07	1.75915e-07	1.68483e-07	1.38889e-07	1.77589e-07	1.50417e-07	1.67435e-07
-3.96786e-08	2.93193e-08	-1.02646e-08	1.03028e-08	5.04356e-08	1.49949e-07	1.72434e-07	1.48768e-07	1.27966e-07	1.13775e-07	1.39456e-07	4.59451e-08	1.02296e-07	8.88971e-08	4.98801e-08	6.88482e-08	1.16416e-07	6.77616e-08	1.02974e-07	1.20322e-07	7.73922e-08	9.0443e-08	1.29899e-07	1.2951e-07	1.01409e-07	1.0291e-07	8.2081e-08	9.76918e-08	9.35018e-08	1.20715e-07	9.0969e-08	1.23127e-07	6.21653e-08	9.30374e-08	1.42161e-07	1.46681e-07	9.41004e-08	1.29122e-07	1.58243e-07	1.76991e-07	1.07683e-07	1.70407e-07	1.95307e-07	1.60466e-07	1.81036e-07	1.57125e-07	1.38522e-07	1.72162e-07	1.44562e-07	1.69886e-07
-3.45475e-08	3.11649e-08	-1.01946e-08	9.9562e-09	5.48514e-08	1.49752e-07	1.58704e-07	1.48725e-07	1.36029e-07	1.13374e-07	1.34387e-07	4.90252e-08	1.00985e-07	9.05016e-08	5.04304e-08	6.78216e-08	1.17957e-07	7.43142e-08	1.11365e-07	1.24129e-07	7.73745e-08	9.4104e-08	1.34017e-07	1.44506e-07	1.03324e-07	1.0248e-07	8.12619e-08	9.69734e-08	9.43701e-08	1.12428e-07	9.64577e-08	1.26158e-07	5.83583e-08	9.44904e-08	1.34707e-07	1.3988e-07	9.97946e-08	1.22167e-07	1.59707e-07	1.78693e-07	1.07422e-07	1.75092e-07	1.83575e-07	1.60727e-07	1.84677e-07	1.42605e-07	1.42328e-07	1.67267e-07	1.42109e-07	1.72591e-07
-3.24239e-08	3.17922e-08	-1.16949e-08	1.00806e-08	6.09109e-08	1.48491e-07	1.48407e-07	1.4746e-07	1.42984e-07	1.12785e-07	1.24126e-07	5.42139e-08	9.75469e-08	9.05697e-08	5.23042e-08	6.32247e-08	1.17363e-07	8.14117e-08	1.20778e-07	1.25511e-07	7.80459e-08	9.75711e-08	1.35685e-07	1.57998e-07	1.04974e-07	1.02558e-07	8.4354e-08	9.38044e-08	9.43175e-08	1.01887e-07	1.031e-07	1.271e-07	5.68093e-08	9.59917e-08	1.26468e-07	1.32498e-07	1.0454e-07	1.12675e-07	1.57318e-07	1.77899e-07	1.0657e-07	1.76809e-07	1.6967e-07	1.62879e-07	1.86388e-07	1.26885e-07	1.50047e-07	1.62734e-07	1.42296e-07	1.75614e-07
-3.39268e-08	3.12659e-08	-1.45665e-08	1.15385e-08	6.87993e-08	1.4644e-07	1.43079e-07	1.45883e-07	1.47102e-07	1.12264e-07	1.11415e-07	6.12491e-08	9.20443e-08	8.94287e-08	5.50845e-08	5.5754e-08	1.1528e-07	8.71878e-08	1.29808e-07	1.23885e-07	8.01838e-08	1.00077e-07	1.35038e-07	1.68075e-07	1.05871e-07	1.03379e-07	8.94227e-08	8.98952e-08	9.41506e-08	9.03772e-08	1.09899e-07	1.25215e-07	5.80702e-08	9.8965e-08	1.19101e-07	1.24992e-07	1.07482e-07	1.01537e-07	1.52044e-07	1.75629e-07	1.04621e-07	1.74771e-07	1.5423e-07	1.66652e-07	1.85738e-07	1.12355e-07	1.60834e-07	1.5797e-07	1.44425e-07	1.78886e-07
-3.86614e-08	2.98309e-08	-1.79538e-08	1.48078e-08	7.83965e-08	1.43605e-07	1.42634e-07	1.44996e-07	1.47518e-07	1.11918e-07	9.93935e-08	6.96447e-08	8.49143e-08	8.76009e-08	5.78567e-08	4.7101e-08	1.12769e-07	9.03899e-08	1.36812e-07	1.19289e-07	8.45521e-08	1.0109e-07	1.32923e-07	1.7364e-07	1.05807e-07	1.04832e-07	9.44674e-08	8.7058e-08	9.45171e-08	7.97781e-08	1.16255e-07	1.2018e-07	6.26031e-08	1.04327e-07	1.13667e-07	1.17483e-07	1.08861e-07	9.03222e-08	1.45828e-07	1.72812e-07	1.01693e-07	1.68599e-07	1.38047e-07	1.71996e-07	1.82403e-07	1.01295e-07	1.73377e-07	1.52432e-07	1.48318e-07	1.82351e-07
-4.54654e-08	2.77831e-08	-2.06989e-08	1.95675e-08	8.89572e-08	1.39771e-07	1.45479e-07	1.45609e-07	1.44737e-07	1.11722e-07	9.06169e-08	7.85161e-08	7.71024e-08	8.5534e-08	5.98111e-08	3.94985e-08	1.10974e-07	9.08183e-08	1.40334e-07	1.12486e-07	9.15756e-08	1.00711e-07	1.30375e-07	1.74477e-07	1.04867e-07	1.06537e-07	9.78837e-08	8.63997e-08	9.56585e-08	7.21345e-08	1.21923e-07	1.12301e-07	7.06964e-08	1.12019e-07	1.10667e-07	1.09861e-07	1.09826e-07	8.12797e-08	1.40753e-07	1.70073e-07	9.85471e-08	1.58521e-07	1.22188e-07	1.78816e-07	1.76485e-07	9.53418e-08	1.85988e-07	1.4609e-07	1.54209e-07	1.86113e-07
-5.28808e-08	2.52574e-08	-2.1799e-08	2.45768e-08	9.91182e-08	1.34762e-07	1.49207e-07	1.48083e-07	1.40548e-07	1.11485e-07	8.64492e-08	8.65077e-08	6.99984e-08	8.34213e-08	6.07949e-08	3.5157e-08	1.10679e-07	8.92503e-08	1.39567e-07	1.04866e-07	1.01057e-07	9.9793e-08	1.28022e-07	1.71123e-07	1.03337e-07	1.07961e-07	9.86279e-08	8.78842e-08	9.73096e-08	6.90666e-08	1.26752e-07	1.02485e-07	8.23371e-08	1.21025e-07	1.10235e-07	1.02133e-07	1.11799e-07	7.68079e-08	1.38069e-07	1.67648e-07	9.63369e-08	1.45571e-07	1.08004e-07	1.86438e-07	1.68852e-07	9.511e-08	1.96793e-07	1.39588e-07	1.62222e-07	1.90402e-07
-5.96064e-08	2.20711e-08	-2.07145e-08	2.80414e-08	1.07276e-07	1.28746e-07	1.51528e-07	1.52182e-07	1.37316e-07	1.10766e-07	8.69274e-08	9.19686e-08	6.51066e-08	8.12185e-08	6.1433e-08	3.56828e-08	1.11897e-07	8.6915e-08	1.34662e-07	9.80825e-08	1.1204e-07	9.96191e-08	1.2574e-07	1.64601e-07	1.01546e-07	1.08525e-07	9.61726e-08	9.04247e-08	9.88419e-08	7.12499e-08	1.3045e-07	9.20283e-08	9.69967e-08	1.29785e-07	1.12265e-07	9.47183e-08	1.15711e-07	7.85753e-08	1.37522e-07	1.65451e-07	9.61875e-08	1.31578e-07	9.69575e-08	1.93324e-07	1.61161e-07	1.00068e-07	2.04061e-07	1.33957e-07	1.71869e-07	1.95347e-07
-6.47336e-08	1.77507e-08	-1.74196e-08	2.83613e-08	1.12144e-07	1.22414e-07	1.51018e-07	1.57052e-07	1.36949e-07	1.08873e-07	9.09805e-08	9.33887e-08	6.35254e-08	7.8802e-08	6.27365e-08	4.16005e-08	1.13723e-07	8.48327e-08	1.26711e-07	9.35433e-08	1.22928e-07	1.01304e-07	1.22753e-07	1.56131e-07	9.97577e-08	1.07697e-07	9.04145e-08	9.24103e-08	9.9617e-08	7.82068e-08	1.32528e-07	8.2348e-08	1.13415e-07	1.36701e-07	1.16414e-07	8.84391e-08	1.21444e-07	8.67572e-08	1.37333e-07	1.6322e-07	9.88055e-08	1.1882e-07	9.03794e-08	1.97415e-07	1.55393e-07	1.08698e-07	2.06599e-07	1.30042e-07	1.81935e-07	2.007e-07
-6.77138e-08	1.17618e-08	-1.22757e-08	2.48839e-08	1.13188e-07	1.16921e-07	1.47456e-07	1.61382e-07	1.40093e-07	1.05087e-07	9.68395e-08	8.99288e-08	6.54784e-08	7.61417e-08	6.5449e-08	5.21403e-08	1.1458e-07	8.33759e-08	1.17431e-07	9.19605e-08	1.31933e-07	1.05251e-07	1.1813e-07	1.46896e-07	9.81744e-08	1.05085e-07	8.1632e-08	9.24131e-08	9.93571e-08	8.85047e-08	1.32509e-07	7.47463e-08	1.29573e-07	1.4051e-07	1.22034e-07	8.42107e-08	1.27775e-07	9.98595e-08	1.3491e-07	1.60602e-07	1.04306e-07	1.09399e-07	8.92575e-08	1.97029e-07	1.53077e-07	1.18927e-07	2.04032e-07	1.27981e-07	1.90847e-07	2.05719e-07
-6.81702e-08	3.84547e-09	-5.89071e-09	1.82529e-08	1.10699e-07	1.13574e-07	1.41702e-07	1.63763e-07	1.45937e-07	9.91075e-08	1.02543e-07	8.17937e-08	7.01621e-08	7.33998e-08	6.95275e-08	6.54166e-08	1.12851e-07	8.22463e-08	1.08686e-07	9.31511e-08	1.37703e-07	1.10992e-07	1.11426e-07	1.37898e-07	9.70582e-08	1.00551e-07	7.04943e-08	8.97821e-08	9.82961e-08	1.00265e-07	1.30247e-07	7.02014e-08	1.43009e-07	1.40487e-07	1.28205e-07	8.26696e-08	1.32842e-07	1.15255e-07	1.28022e-07	1.57144e-07	1.12304e-07	1.04583e-07	9.40625e-08	1.91793e-07	1.54594e-07	1.28696e-07	1.96837e-07	1.27082e-07	1.97332e-07	2.0938e-07
-6.57458e-08	-5.70422e-09	9.37255e-10	1.01737e-08	1.05509e-07	1.13344e-07	1.35241e-07	1.6321e-07	1.52696e-07	9.14694e-08	1.0648e-07	7.02711e-08	7.60269e-08	7.09638e-08	7.40582e-08	7.89865e-08	1.07599e-07	8.08087e-08	1.02066e-07	9.61344e-08	1.3984e-07	1.17464e-07	1.03163e-07	1.29873e-07	9.68665e-08	9.42634e-08	5.80761e-08	8.49148e-08	9.70144e-08	1.11757e-07	1.26133e-07	6.91545e-08	1.51449e-07	1.36574e-07	1.33939e-07	8.40312e-08	1.34951e-07	1.30137e-07	1.15927e-07	1.52222e-07	1.2214e-07	1.04418e-07	1.04515e-07	1.83012e-07	1.58984e-07	1.36479e-07	1.86134e-07	1.26237e-07	2.00995e-07	2.10796e-07
-6.01457e-08	-1.59668e-08	7.22605e-09	2.74794e-09	9.85313e-08	1.16396e-07	1.29604e-07	1.59633e-07	1.58466e-07	8.36128e-08	1.0787e-07	5.74397e-08	8.13567e-08	6.94397e-08	7.76377e-08	9.06074e-08	9.90627e-08	7.85594e-08	9.86355e-08	9.9443e-08	1.38983e-07	1.23546e-07	9.49302e-08	1.23207e-07	9.82177e-08	8.66686e-08	4.58142e-08	7.9137e-08	9.60796e-08	1.21823e-07	1.20993e-07	7.13246e-08	1.5349e-07	1.29511e-07	1.385e-07	8.82399e-08	1.33315e-07	1.42367e-07	9.99165e-08	1.45075e-07	1.33024e-07	1.0779e-07	1.193e-07	1.73239e-07	1.64323e-07	1.41546e-07	1.73319e-07	1.24647e-07	2.0248e-07	2.09613e-07
-5.13882e-08	-2.55937e-08	1.18802e-08	-2.27851e-09	9.04049e-08	1.21867e-07	1.25887e-07	1.54003e-07	1.61966e-07	7.74537e-08	1.07001e-07	4.56925e-08	8.48458e-08	6.95688e-08	7.89862e-08	9.88934e-08	8.86533e-08	7.54882e-08	9.88508e-08	1.01515e-07	1.36403e-07	1.28537e-07	8.90238e-08	1.17866e-07	1.01593e-07	7.8375e-08	3.53462e-08	7.42609e-08	9.57507e-08	1.30008e-07	1.15719e-07	7.56697e-08	1.49007e-07	1.20832e-07	1.41642e-07	9.52087e-08	1.28355e-07	1.50829e-07	8.30129e-08	1.35014e-07	1.44012e-07	1.1292e-07	1.35942e-07	1.65264e-07	1.68477e-07	1.43904e-07	1.59694e-07	1.22406e-07	2.03123e-07	2.06122e-07
-4.01176e-08	-3.32281e-08	1.38993e-08	-4.04107e-09	8.14278e-08	1.28062e-07	1.24537e-07	1.48066e-07	1.6281e-07	7.46089e-08	1.05094e-07	3.72448e-08	8.59047e-08	7.19837e-08	7.74622e-08	1.03596e-07	7.85082e-08	7.21866e-08	1.02529e-07	1.01072e-07	1.3332e-07	1.32321e-07	8.77357e-08	1.134e-07	1.06896e-07	7.00012e-08	2.81938e-08	7.19817e-08	9.59368e-08	1.36366e-07	1.10863e-07	8.06284e-08	1.39086e-07	1.12554e-07	1.43642e-07	1.04861e-07	1.21459e-07	1.55241e-07	6.8921e-08	1.21785e-07	1.5389e-07	1.18081e-07	1.51139e-07	1.61066e-07	1.69825e-07	1.43998e-07	1.46188e-07	1.20559e-07	2.0427e-07	2.01025e-07
-2.77446e-08	-3.79824e-08	1.26818e-08	-2.7129e-09	7.17682e-08	1.33022e-07	1.25435e-07	1.43698e-07	1.61232e-07	7.56921e-08	1.03791e-07	3.37154e-08	8.46251e-08	7.68159e-08	7.32494e-08	1.05392e-07	7.08073e-08	6.96566e-08	1.08812e-07	9.74259e-08	1.30351e-07	1.35183e-07	9.25261e-08	1.09114e-07	1.1318e-07	6.20766e-08	2.53444e-08	7.3302e-08	9.64026e-08	1.41092e-07	1.06463e-07	8.46416e-08	1.25561e-07	1.06575e-07	1.45109e-07	1.16872e-07	1.1437e-07	1.55699e-07	6.0704e-08	1.05925e-07	1.61199e-07	1.22244e-07	1.6165e-07	1.6117e-07	1.67663e-07	1.42398e-07	1.33302e-07	1.20569e-07	2.06627e-07	1.95041e-07
-1.62347e-08	-3.97567e-08	8.28434e-09	6.85071e-10	6.17775e-08	1.35248e-07	1.28165e-07	1.42187e-07	1.57525e-07	8.00836e-08	1.0445e-07	3.58049e-08	8.15443e-08	8.33461e-08	6.71974e-08	1.05286e-07	6.71401e-08	6.88743e-08	1.16157e-07	9.06883e-08	1.27387e-07	1.3744e-07	1.0339e-07	1.0438e-07	1.18819e-07	5.50414e-08	2.6899e-08	7.81593e-08	9.70265e-08	1.44138e-07	1.0223e-07	8.6757e-08	1.10432e-07	1.0403e-07	1.4671e-07	1.30293e-07	1.08573e-07	1.52326e-07	5.97417e-08	8.89484e-08	1.64516e-07	1.25348e-07	1.65425e-07	1.64583e-07	1.62213e-07	1.39656e-07	1.2127e-07	1.2351e-07	2.09963e-07	1.88614e-07
-7.55102e-09	-3.92362e-08	1.48348e-09	4.71252e-09	5.21691e-08	1.34255e-07	1.3228e-07	1.43794e-07	1.51602e-07	8.6301e-08	1.07573e-07	4.31006e-08	7.74147e-08	8.99883e-08	6.04591e-08	1.03948e-07	6.80975e-08	7.0261e-08	1.22511e-07	8.18208e-08	1.23922e-07	1.3914e-07	1.18682e-07	9.89621e-08	1.22106e-07	4.93269e-08	3.20011e-08	8.53984e-08	9.7887e-08	1.45069e-07	9.7927e-08	8.70034e-08	9.54553e-08	1.04981e-07	1.48958e-07	1.43398e-07	1.04964e-07	1.45231e-07	6.53891e-08	7.32141e-08	1.62924e-07	1.28101e-07	1.6244e-07	1.69242e-07	1.54336e-07	1.36364e-07	1.10337e-07	1.29453e-07	2.13264e-07	1.81931e-07
-2.9779e-09	-3.75698e-08	-6.43169e-09	8.02992e-09	4.39118e-08	1.30693e-07	1.37446e-07	1.47767e-07	1.43019e-07	9.27379e-08	1.12599e-07	5.40825e-08	7.30857e-08	9.47542e-08	5.41045e-08	1.01319e-07	7.3152e-08	7.3312e-08	1.25726e-07	7.24804e-08	1.19597e-07	1.40025e-07	1.355e-07	9.32127e-08	1.21939e-07	4.54295e-08	3.91405e-08	9.31486e-08	9.9097e-08	1.43254e-07	9.36633e-08	8.63112e-08	8.2e-08	1.0861e-07	1.52112e-07	1.53984e-07	1.03816e-07	1.3472e-07	7.54323e-08	6.14286e-08	1.56421e-07	1.31428e-07	1.54766e-07	1.7277e-07	1.45161e-07	1.33279e-07	1.00932e-07	1.37353e-07	2.15172e-07	1.75214e-07
-2.66626e-09	-3.5903e-08	-1.4082e-08	9.83566e-09	3.78664e-08	1.26001e-07	1.43427e-07	1.52761e-07	1.31463e-07	9.83504e-08	1.18158e-07	6.64002e-08	6.94456e-08	9.60215e-08	4.88267e-08	9.6733e-08	8.08115e-08	7.66394e-08	1.24161e-07	6.46505e-08	1.14621e-07	1.39759e-07	1.50516e-07	8.80529e-08	1.18191e-07	4.3875e-08	4.67124e-08	9.95225e-08	1.00519e-07	1.38364e-07	8.9908e-08	8.60043e-08	7.10866e-08	1.13733e-07	1.56127e-07	1.60058e-07	1.04924e-07	1.21532e-07	8.71109e-08	5.58659e-08	1.46053e-07	1.35858e-07	1.45817e-07	1.73301e-07	1.35807e-07	1.31294e-07	9.36122e-08	1.45445e-07	2.14479e-07	1.69028e-07
-5.64825e-09	-3.49952e-08	-2.04676e-08	1.00524e-08	3.43728e-08	1.21739e-07	1.49957e-07	1.57407e-07	1.17419e-07	1.02964e-07	1.22646e-07	7.74115e-08	6.73036e-08	9.31906e-08	4.47971e-08	8.95038e-08	8.89967e-08	7.85136e-08	1.17206e-07	6.01229e-08	1.09835e-07	1.38232e-07	1.60936e-07	8.47502e-08	1.1162e-07	4.5043e-08	5.35582e-08	1.03369e-07	1.01613e-07	1.30888e-07	8.72438e-08	8.71283e-08	6.34191e-08	1.19277e-07	1.60567e-07	1.60584e-07	1.07755e-07	1.06852e-07	9.82382e-08	5.75638e-08	1.33722e-07	1.41182e-07	1.39136e-07	1.70094e-07	1.27259e-07	1.31184e-07	8.88261e-08	1.5188e-07	2.10484e-07	1.64349e-07
-1.03057e-08	-3.50578e-08	-2.52757e-08	9.18788e-09	3.305e-08	1.18931e-07	1.56575e-07	1.60785e-07	1.02556e-07	1.07133e-07	1.24837e-07	8.4854e-08	6.71717e-08	8.68642e-08	4.17121e-08	7.96815e-08	9.55472e-08	7.76901e-08	1.05504e-07	5.9976e-08	1.06422e-07	1.35693e-07	1.65221e-07	8.45661e-08	1.03465e-07	4.89378e-08	5.92283e-08	1.04726e-07	1.01602e-07	1.223e-07	8.60542e-08	8.99576e-08	5.93378e-08	1.24451e-07	1.64498e-07	1.55906e-07	1.11551e-07	9.20824e-08	1.07911e-07	6.5837e-08	1.21733e-07	1.46496e-07	1.37278e-07	1.63716e-07	1.20362e-07	1.33214e-07	8.66931e-08	1.55332e-07	2.03189e-07	1.62253e-07
-1.50139e-08	-3.57966e-08	-2.88709e-08	7.9617e-09	3.29597e-08	1.1769e-07	1.62495e-07	1.6259e-07	8.95277e-08	1.1173e-07	1.24273e-07	8.74521e-08	6.9056e-08	7.85079e-08	3.90506e-08	6.85574e-08	9.87138e-08	7.40871e-08	9.0776e-08	6.42455e-08	1.0541e-07	1.32595e-07	1.63345e-07	8.83625e-08	9.50122e-08	5.5076e-08	6.388e-08	1.04738e-07	9.99076e-08	1.14692e-07	8.6326e-08	9.39117e-08	5.87569e-08	1.28629e-07	1.66519e-07	1.47623e-07	1.15438e-07	7.85008e-08	1.16474e-07	7.83666e-08	1.12256e-07	1.50561e-07	1.41236e-07	1.55709e-07	1.15819e-07	1.369e-07	8.69853e-08	1.55339e-07	1.93364e-07	1.63377e-07
-1.86115e-08	-3.65591e-08	-3.19616e-08	6.91628e-09	3.30644e-08	1.17291e-07	1.66604e-07	1.63019e-07	8.11936e-08	1.17471e-07	1.21304e-07	8.52651e-08	7.24369e-08	6.98735e-08	3.64718e-08	5.85845e-08	9.751e-08	6.89173e-08	7.53478e-08	7.19418e-08	1.07198e-07	1.2925e-07	1.56559e-07	9.62615e-08	8.73371e-08	6.26147e-08	6.79136e-08	1.05074e-07	9.6605e-08	1.09979e-07	8.7629e-08	9.79013e-08	6.12142e-08	1.312e-07	1.65081e-07	1.37963e-07	1.186e-07	6.70432e-08	1.24791e-07	9.18898e-08	1.06808e-07	1.52256e-07	1.50486e-07	1.47911e-07	1.14105e-07	1.41138e-07	8.9303e-08	1.5232e-07	1.82461e-07	1.67451e-07
-2.05163e-08	-3.65293e-08	-3.5101e-08	6.21577e-09	3.27298e-08	1.16594e-07	1.6767e-07	1.62502e-07	7.96014e-08	1.24569e-07	1.16849e-07	7.96594e-08	7.65187e-08	6.25423e-08	3.41651e-08	5.26571e-08	9.18756e-08	6.41835e-08	6.1605e-08	8.14153e-08	1.11283e-07	1.25542e-07	1.46865e-07	1.07475e-07	8.12063e-08	7.06772e-08	7.15707e-08	1.07151e-07	9.25574e-08	1.09093e-07	8.92377e-08	1.00916e-07	6.60688e-08	1.31621e-07	1.59068e-07	1.28945e-07	1.2049e-07	5.83513e-08	1.33271e-07	1.03248e-07	1.05871e-07	1.50927e-07	1.63457e-07	1.41797e-07	1.153e-07	1.44688e-07	9.32694e-08	1.47297e-07	1.72325e-07	1.73195e-07
-2.05765e-08	-3.49853e-08	-3.82879e-08	5.68741e-09	3.19987e-08	1.14603e-07	1.64747e-07	1.61415e-07	8.52114e-08	1.32565e-07	1.12047e-07	7.28968e-08	8.06225e-08	5.77317e-08	3.29301e-08	5.30211e-08	8.26862e-08	6.18152e-08	5.15308e-08	9.08781e-08	1.16288e-07	1.20919e-07	1.36429e-07	1.20408e-07	7.70719e-08	7.86753e-08	7.47174e-08	1.11568e-07	8.90878e-08	1.11587e-07	9.03386e-08	1.02549e-07	7.27328e-08	1.29689e-07	1.48389e-07	1.21718e-07	1.20983e-07	5.30198e-08	1.41306e-07	1.10396e-07	1.0873e-07	1.46522e-07	1.78071e-07	1.38114e-07	1.18984e-07	1.46745e-07	9.85679e-08	1.41465e-07	1.647e-07	1.7866e-07
-1.88876e-08	-3.16202e-08	-4.08903e-08	5.00772e-09	3.15087e-08	1.10874e-07	1.57629e-07	1.59901e-07	9.67267e-08	1.40408e-07	1.07981e-07	6.74441e-08	8.44666e-08	5.62358e-08	3.38885e-08	6.02943e-08	7.16525e-08	6.28885e-08	4.64017e-08	9.88038e-08	1.20308e-07	1.14753e-07	1.27136e-07	1.3305e-07	7.50987e-08	8.64087e-08	7.69238e-08	1.17962e-07	8.73295e-08	1.1583e-07	9.0287e-08	1.03169e-07	8.07596e-08	1.25814e-07	1.34232e-07	1.16353e-07	1.20354e-07	5.18081e-08	1.47525e-07	1.1297e-07	1.13672e-07	1.39524e-07	1.92114e-07	1.36901e-07	1.24264e-07	1.47241e-07	1.04804e-07	1.35805e-07	1.60672e-07	1.81905e-07
-1.57358e-08	-2.68158e-08	-4.19376e-08	3.89569e-09	3.21266e-08	1.05632e-07	1.47114e-07	1.57823e-07	1.11574e-07	1.46756e-07	1.05497e-07	6.51958e-08	8.81435e-08	5.82908e-08	3.79485e-08	7.30621e-08	6.10963e-08	6.72646e-08	4.66423e-08	1.04051e-07	1.21514e-07	1.0684e-07	1.20324e-07	1.43539e-07	7.52163e-08	9.3888e-08	7.77698e-08	1.25275e-07	8.76414e-08	1.19637e-07	8.8857e-08	1.03651e-07	8.97021e-08	1.21038e-07	1.18777e-07	1.12173e-07	1.19084e-07	5.55788e-08	1.50728e-07	1.12211e-07	1.18563e-07	1.3077e-07	2.0344e-07	1.37714e-07	1.30008e-07	1.46699e-07	1.11356e-07	1.30943e-07	1.60284e-07	1.81706e-07
-1.16433e-08	-2.16752e-08	-4.0622e-08	2.23733e-09	3.4517e-08	9.96278e-08	1.34914e-07	1.54883e-07	1.2676e-07	1.50436e-07	1.05067e-07	6.68401e-08	9.18255e-08	6.33385e-08	4.52861e-08	8.82549e-08	5.35491e-08	7.37124e-08	5.18338e-08	1.05801e-07	1.18804e-07	9.77221e-08	1.16688e-07	1.50666e-07	7.71832e-08	1.01034e-07	7.71549e-08	1.32215e-07	8.94592e-08	1.2104e-07	8.63864e-08	1.04806e-07	9.88283e-08	1.16691e-07	1.04477e-07	1.08439e-07	1.17631e-07	6.49118e-08	1.50872e-07	1.10265e-07	1.21678e-07	1.21281e-07	2.1018e-07	1.39871e-07	1.35156e-07	1.45771e-07	1.1741e-07	1.27267e-07	1.62543e-07	1.78031e-07
-7.37981e-09	-1.7695e-08	-3.67483e-08	1.31238e-10	3.88553e-08	9.38857e-08	1.23225e-07	1.50864e-07	1.39685e-07	1.50866e-07	1.06655e-07	7.15777e-08	9.54378e-08	6.99135e-08	5.51014e-08	1.02152e-07	5.11692e-08	8.03579e-08	6.08782e-08	1.03555e-07	1.12254e-07	8.85655e-08	1.16287e-07	1.54083e-07	8.06337e-08	1.07495e-07	7.5385e-08	1.37696e-07	9.16799e-08	1.18894e-07	8.3714e-08	1.06901e-07	1.06905e-07	1.13843e-07	9.3268e-08	1.04985e-07	1.16338e-07	7.95878e-08	1.49392e-07	1.09188e-07	1.22378e-07	1.12141e-07	2.11088e-07	1.42628e-07	1.38991e-07	1.44795e-07	1.22258e-07	1.25178e-07	1.65832e-07	1.72088e-07
-3.84784e-09	-1.61811e-08	-3.09277e-08	-2.14368e-09	4.47865e-08	8.94863e-08	1.14167e-07	1.45903e-07	1.48643e-07	1.48256e-07	1.09646e-07	7.73206e-08	9.85561e-08	7.59286e-08	6.57528e-08	1.1156e-07	5.5094e-08	8.52362e-08	7.22846e-08	9.73465e-08	1.03153e-07	8.06471e-08	1.18645e-07	1.54161e-07	8.50928e-08	1.1271e-07	7.2984e-08	1.41068e-07	9.33228e-08	1.13159e-07	8.18861e-08	1.09566e-07	1.12249e-07	1.12855e-07	8.60648e-08	1.0244e-07	1.15518e-07	9.82603e-08	1.48575e-07	1.10089e-07	1.21266e-07	1.04449e-07	2.05943e-07	1.45321e-07	1.41245e-07	1.43639e-07	1.25711e-07	1.25228e-07	1.6854e-07	1.65901e-07
-1.86761e-09	-1.76991e-08	-2.44601e-08	-4.23838e-09	5.15938e-08	8.74079e-08	1.09314e-07	1.40647e-07	1.52924e-07	1.43512e-07	1.12952e-07	8.13644e-08	1.00613e-07	7.93982e-08	7.52e-08	1.14681e-07	6.49576e-08	8.6784e-08	8.44899e-08	8.80226e-08	9.35739e-08	7.47517e-08	1.22902e-07	1.51599e-07	8.99915e-08	1.16147e-07	7.04066e-08	1.42117e-07	9.40343e-08	1.04827e-07	8.17292e-08	1.12129e-07	1.13126e-07	1.13284e-07	8.26897e-08	1.01856e-07	1.15605e-07	1.18559e-07	1.50376e-07	1.12751e-07	1.19674e-07	9.92253e-08	1.95787e-07	1.47521e-07	1.42027e-07	1.41915e-07	1.28361e-07	1.28004e-07	1.69606e-07	1.61589e-07
-1.96281e-09	-2.18471e-08	-1.89745e-08	-5.87625e-09	5.84561e-08	8.83646e-08	1.09456e-07	1.36159e-07	1.52667e-07	1.37916e-07	1.15361e-07	8.13566e-08	1.01264e-07	7.9282e-08	8.15747e-08	1.11364e-07	7.88125e-08	8.41967e-08	9.60905e-08	7.7299e-08	8.56605e-08	7.08601e-08	1.28004e-07	1.47028e-07	9.47233e-08	1.17534e-07	6.79128e-08	1.40877e-07	9.41347e-08	9.55816e-08	8.34718e-08	1.1413e-07	1.08417e-07	1.14225e-07	8.21496e-08	1.03978e-07	1.17126e-07	1.37635e-07	1.55407e-07	1.15851e-07	1.18812e-07	9.72742e-08	1.82751e-07	1.4912e-07	1.4164e-07	1.39354e-07	1.31491e-07	1.33798e-07	1.68754e-07	1.60619e-07
-4.2266e-09	-2.74338e-08	-1.59432e-08	-6.92457e-09	6.46746e-08	9.25945e-08	1.14552e-07	1.33562e-07	1.48608e-07	1.32756e-07	1.16016e-07	7.62372e-08	1.0065e-07	7.59704e-08	8.36783e-08	1.02807e-07	9.3573e-08	7.76151e-08	1.05922e-07	6.73584e-08	8.09417e-08	6.82852e-08	1.32885e-07	1.40794e-07	9.87438e-08	1.16923e-07	6.57107e-08	1.37399e-07	9.42316e-08	8.73021e-08	8.65992e-08	1.15595e-07	9.83229e-08	1.14898e-07	8.30556e-08	1.08616e-07	1.20437e-07	1.52941e-07	1.62732e-07	1.17622e-07	1.19118e-07	9.90124e-08	1.69483e-07	1.50293e-07	1.40401e-07	1.36092e-07	1.36597e-07	1.42269e-07	1.66396e-07	1.63335e-07
-8.29264e-09	-3.29066e-08	-1.62073e-08	-7.31672e-09	6.97963e-08	9.96596e-08	1.23817e-07	1.33605e-07	1.41816e-07	1.29014e-07	1.14748e-07	6.67727e-08	9.93544e-08	7.11093e-08	8.12475e-08	9.09602e-08	1.05886e-07	6.81071e-08	1.13041e-07	6.01336e-08	7.99511e-08	6.61118e-08	1.36627e-07	1.33011e-07	1.01671e-07	1.14629e-07	6.42122e-08	1.31656e-07	9.47091e-08	8.15684e-08	9.00298e-08	1.16899e-07	8.47866e-08	1.15154e-07	8.40338e-08	1.14568e-07	1.25338e-07	1.62913e-07	1.70479e-07	1.16676e-07	1.20216e-07	1.04372e-07	1.58429e-07	1.51307e-07	1.38557e-07	1.32725e-07	1.44711e-07	1.52371e-07	1.6333e-07	1.68966e-07
-1.34056e-08	-3.67816e-08	-1.96604e-08	-6.88058e-09	7.3617e-08	1.08416e-07	1.35906e-07	1.36346e-07	1.33442e-07	1.27166e-07	1.12034e-07	5.5411e-08	9.80928e-08	6.68564e-08	7.49215e-08	7.79517e-08	1.13132e-07	5.74143e-08	1.16742e-07	5.66848e-08	8.22936e-08	6.36444e-08	1.38581e-07	1.23791e-07	1.03348e-07	1.11127e-07	6.41176e-08	1.23688e-07	9.54388e-08	7.92923e-08	9.25606e-08	1.18333e-07	7.13003e-08	1.15552e-07	8.40807e-08	1.20187e-07	1.30902e-07	1.67304e-07	1.76838e-07	1.12636e-07	1.21382e-07	1.12806e-07	1.51269e-07	1.52305e-07	1.36331e-07	1.30145e-07	1.55835e-07	1.62627e-07	1.6043e-07	1.76022e-07
-1.85817e-08	-3.79141e-08	-2.52328e-08	-5.25535e-09	7.60899e-08	1.1727e-07	1.49198e-07	1.41161e-07	1.24528e-07	1.27061e-07	1.08534e-07	4.54511e-08	9.73008e-08	6.49891e-08	6.59512e-08	6.568e-08	1.14167e-07	4.74946e-08	1.16748e-07	5.70398e-08	8.70895e-08	6.06358e-08	1.38409e-07	1.13516e-07	1.03876e-07	1.07034e-07	6.61744e-08	1.13896e-07	9.5873e-08	8.05442e-08	9.33862e-08	1.19718e-07	6.19721e-08	1.16962e-07	8.28428e-08	1.24262e-07	1.35704e-07	1.67042e-07	1.80793e-07	1.06352e-07	1.2209e-07	1.23376e-07	1.48724e-07	1.53159e-07	1.34027e-07	1.29306e-07	1.6876e-07	1.71627e-07	1.58395e-07	1.82854e-07
-2.28369e-08	-3.56035e-08	-3.12194e-08	-2.04486e-09	7.71973e-08	1.24682e-07	1.62114e-07	1.47027e-07	1.15889e-07	1.27922e-07	1.04492e-07	3.9833e-08	9.68776e-08	6.63189e-08	5.57902e-08	5.55881e-08	1.0953e-07	3.99917e-08	1.13496e-07	6.05232e-08	9.35591e-08	5.72618e-08	1.36039e-07	1.02998e-07	1.03645e-07	1.03102e-07	7.0736e-08	1.03253e-07	9.54196e-08	8.45881e-08	9.24434e-08	1.20348e-07	6.00947e-08	1.19897e-07	8.07471e-08	1.26691e-07	1.38415e-07	1.63717e-07	1.8228e-07	9.95908e-08	1.22209e-07	1.34863e-07	1.50682e-07	1.53477e-07	1.32048e-07	1.31015e-07	1.81391e-07	1.78458e-07	1.57578e-07	1.88068e-07
-2.54274e-08	-2.96236e-08	-3.58312e-08	2.84911e-09	7.68626e-08	1.29688e-07	1.73344e-07	1.52952e-07	1.08075e-07	1.2854e-07	9.94066e-08	4.00606e-08	9.62008e-08	7.06252e-08	4.57429e-08	4.85481e-08	1.01068e-07	3.58282e-08	1.08328e-07	6.62483e-08	1.01437e-07	5.39391e-08	1.31556e-07	9.34519e-08	1.03344e-07	1.00154e-07	7.74381e-08	9.3218e-08	9.38459e-08	9.01062e-08	9.04078e-08	1.19315e-07	6.68189e-08	1.24028e-07	7.88728e-08	1.28507e-07	1.3842e-07	1.58955e-07	1.81853e-07	9.43593e-08	1.21795e-07	1.45935e-07	1.56484e-07	1.52737e-07	1.30748e-07	1.3577e-07	1.91455e-07	1.8285e-07	1.57901e-07	1.90677e-07
-2.60255e-08	-2.02503e-08	-3.77301e-08	8.97007e-09	7.49606e-08	1.3219e-07	1.81908e-07	1.58332e-07	1.01386e-07	1.27695e-07	9.22797e-08	4.57443e-08	9.43758e-08	7.70033e-08	3.67941e-08	4.48334e-08	9.1214e-08	3.50796e-08	1.033e-07	7.33933e-08	1.10981e-07	5.11103e-08	1.25082e-07	8.62712e-08	1.03894e-07	9.8897e-08	8.52495e-08	8.53238e-08	9.14696e-08	9.55879e-08	8.83603e-08	1.15998e-07	8.05978e-08	1.28213e-07	7.85377e-08	1.31249e-07	1.36107e-07	1.53969e-07	1.80219e-07	9.21455e-08	1.2079e-07	1.55414e-07	1.65169e-07	1.50524e-07	1.3017e-07	1.43617e-07	1.97261e-07	1.84973e-07	1.58863e-07	1.90053e-07
-2.47706e-08	-8.27927e-09	-3.63253e-08	1.53744e-08	7.14172e-08	1.32872e-07	1.87099e-07	1.63081e-07	9.59283e-08	1.24655e-07	8.237e-08	5.49709e-08	9.05723e-08	8.43381e-08	2.96251e-08	4.42005e-08	8.22441e-08	3.71486e-08	1.00567e-07	8.11494e-08	1.22543e-07	4.90764e-08	1.16786e-07	8.26833e-08	1.06243e-07	9.96682e-08	9.29014e-08	8.06806e-08	8.90428e-08	9.98185e-08	8.73197e-08	1.10432e-07	9.77232e-08	1.31024e-07	8.07536e-08	1.36018e-07	1.32676e-07	1.49486e-07	1.7796e-07	9.34224e-08	1.18978e-07	1.62597e-07	1.75602e-07	1.46804e-07	1.29876e-07	1.54018e-07	1.98192e-07	1.85077e-07	1.59688e-07	1.85885e-07
-2.21914e-08	5.02994e-09	-3.17623e-08	2.10312e-08	6.63169e-08	1.32831e-07	1.88449e-07	1.67497e-07	9.16982e-08	1.19513e-07	7.00044e-08	6.53046e-08	8.43086e-08	9.16484e-08	2.47141e-08	4.60872e-08	7.5784e-08	4.11136e-08	1.01553e-07	8.85662e-08	1.35934e-07	4.79217e-08	1.07045e-07	8.33738e-08	1.11072e-07	1.02271e-07	9.94474e-08	7.96971e-08	8.74112e-08	1.0233e-07	8.7886e-08	1.03377e-07	1.13695e-07	1.31442e-07	8.58244e-08	1.42747e-07	1.29573e-07	1.45971e-07	1.75497e-07	9.76016e-08	1.1627e-07	1.67454e-07	1.86527e-07	1.42139e-07	1.29057e-07	1.65806e-07	1.94757e-07	1.83227e-07	1.59567e-07	1.78289e-07
-1.90465e-08	1.81448e-08	-2.47016e-08	2.52942e-08	5.99212e-08	1.33156e-07	1.85839e-07	1.71918e-07	8.87065e-08	1.13141e-07	5.69096e-08	7.49093e-08	7.56239e-08	9.82072e-08	2.2386e-08	4.98578e-08	7.26103e-08	4.60771e-08	1.06323e-07	9.46167e-08	1.4997e-07	4.75411e-08	9.66846e-08	8.82229e-08	1.18542e-07	1.05997e-07	1.04629e-07	8.21591e-08	8.71468e-08	1.03623e-07	9.01204e-08	9.60858e-08	1.24732e-07	1.29299e-07	9.32974e-08	1.50048e-07	1.27899e-07	1.43889e-07	1.73124e-07	1.03402e-07	1.13094e-07	1.70528e-07	1.96632e-07	1.37696e-07	1.26953e-07	1.77318e-07	1.88265e-07	1.79304e-07	1.5793e-07	1.67994e-07
-1.61376e-08	2.95777e-08	-1.60557e-08	2.81235e-08	5.25735e-08	1.34648e-07	1.79682e-07	1.76341e-07	8.71135e-08	1.06821e-07	4.57899e-08	8.32303e-08	6.51441e-08	1.03501e-07	2.27502e-08	5.49807e-08	7.26548e-08	5.13987e-08	1.13515e-07	9.8567e-08	1.62552e-07	4.77413e-08	8.70862e-08	9.6265e-08	1.28206e-07	1.09844e-07	1.08849e-07	8.75378e-08	8.83389e-08	1.05018e-07	9.36285e-08	8.9931e-08	1.28738e-07	1.25263e-07	1.02248e-07	1.55669e-07	1.28099e-07	1.43757e-07	1.70982e-07	1.09427e-07	1.10553e-07	1.72528e-07	2.04644e-07	1.34961e-07	1.23331e-07	1.86725e-07	1.80371e-07	1.73239e-07	1.54674e-07	1.56434e-07
-1.41332e-08	3.82363e-08	-6.80235e-09	2.99384e-08	4.45746e-08	1.37759e-07	1.71031e-07	1.80183e-07	8.72929e-08	1.01787e-07	3.93391e-08	9.09315e-08	5.40496e-08	1.0715e-07	2.55845e-08	6.1055e-08	7.51064e-08	5.67913e-08	1.20883e-07	1.00407e-07	1.71315e-07	4.83546e-08	7.99798e-08	1.05916e-07	1.39084e-07	1.12819e-07	1.12781e-07	9.52607e-08	9.06079e-08	1.08145e-07	9.77295e-08	8.60609e-08	1.25419e-07	1.20508e-07	1.11656e-07	1.57318e-07	1.30091e-07	1.45913e-07	1.68933e-07	1.14681e-07	1.10177e-07	1.73868e-07	2.09443e-07	1.35215e-07	1.18715e-07	1.92471e-07	1.72665e-07	1.65313e-07	1.50306e-07	1.45546e-07
-1.3412e-08	4.36596e-08	2.10624e-09	3.12562e-08	3.61555e-08	1.42623e-07	1.61422e-07	1.82355e-07	8.9757e-08	9.89162e-08	3.92053e-08	9.91915e-08	4.39056e-08	1.08864e-07	3.02978e-08	6.772e-08	7.86011e-08	6.22978e-08	1.26199e-07	1.00975e-07	1.74558e-07	4.93252e-08	7.69299e-08	1.15399e-07	1.4983e-07	1.14177e-07	1.16853e-07	1.04756e-07	9.32652e-08	1.14259e-07	1.01636e-07	8.51741e-08	1.1577e-07	1.16314e-07	1.20625e-07	1.5347e-07	1.33684e-07	1.50229e-07	1.66496e-07	1.18837e-07	1.13361e-07	1.74466e-07	2.10186e-07	1.38977e-07	1.14184e-07	1.93624e-07	1.66383e-07	1.56319e-07	1.4594e-07	1.37321e-07
-1.39434e-08	4.60231e-08	9.78314e-09	3.23961e-08	2.75995e-08	1.49057e-07	1.5247e-07	1.81646e-07	9.49447e-08	9.86276e-08	4.54215e-08	1.08783e-07	3.63056e-08	1.08449e-07	3.60769e-08	7.45524e-08	8.15562e-08	6.81565e-08	1.28098e-07	1.01613e-07	1.71931e-07	5.07773e-08	7.8739e-08	1.23208e-07	1.58913e-07	1.1351e-07	1.20918e-07	1.15305e-07	9.54989e-08	1.2367e-07	1.04626e-07	8.73892e-08	1.01417e-07	1.1379e-07	1.28387e-07	1.43886e-07	1.38964e-07	1.56024e-07	1.62963e-07	1.22185e-07	1.2073e-07	1.73942e-07	2.06478e-07	1.45709e-07	1.10874e-07	1.90004e-07	1.62219e-07	1.47482e-07	1.43068e-07	1.33287e-07
-1.52543e-08	4.59071e-08	1.5448e-08	3.34195e-08	1.94292e-08	1.56489e-07	1.45372e-07	1.77273e-07	1.02972e-07	1.00866e-07	5.65097e-08	1.19422e-07	3.23639e-08	1.05804e-07	4.22e-08	8.10321e-08	8.26489e-08	7.45725e-08	1.26496e-07	1.03541e-07	1.64535e-07	5.30976e-08	8.50874e-08	1.28434e-07	1.64851e-07	1.10714e-07	1.24294e-07	1.259e-07	9.65315e-08	1.35512e-07	1.06205e-07	9.21801e-08	8.42385e-08	1.13685e-07	1.34254e-07	1.29757e-07	1.46333e-07	1.62289e-07	1.57728e-07	1.25358e-07	1.3177e-07	1.7208e-07	1.98623e-07	1.53924e-07	1.09466e-07	1.82071e-07	1.60251e-07	1.40166e-07	1.43093e-07	1.34167e-07
-1.65506e-08	4.39585e-08	1.84932e-08	3.4268e-08	1.24932e-08	1.63928e-07	1.40534e-07	1.69342e-07	1.13484e-07	1.05073e-07	7.01064e-08	1.29672e-07	3.22348e-08	1.00887e-07	4.83599e-08	8.65644e-08	8.12933e-08	8.14772e-08	1.22459e-07	1.07316e-07	1.54449e-07	5.69995e-08	9.46004e-08	1.3085e-07	1.66535e-07	1.05932e-07	1.26171e-07	1.35296e-07	9.5775e-08	1.4793e-07	1.06177e-07	9.84191e-08	6.62938e-08	1.16237e-07	1.37741e-07	1.13476e-07	1.56108e-07	1.68061e-07	1.50685e-07	1.28988e-07	1.44899e-07	1.69206e-07	1.87842e-07	1.61672e-07	1.09951e-07	1.70698e-07	1.60027e-07	1.35485e-07	1.46731e-07	1.39793e-07
-1.70161e-08	4.06364e-08	1.85768e-08	3.49325e-08	7.83107e-09	1.70084e-07	1.37532e-07	1.59007e-07	1.2569e-07	1.10174e-07	8.37546e-08	1.37405e-07	3.49211e-08	9.36769e-08	5.47866e-08	9.05059e-08	7.78749e-08	8.8407e-08	1.17619e-07	1.12668e-07	1.44005e-07	6.34489e-08	1.05302e-07	1.30777e-07	1.63603e-07	9.95634e-08	1.26138e-07	1.42308e-07	9.2998e-08	1.58583e-07	1.04607e-07	1.04612e-07	4.98417e-08	1.21026e-07	1.38853e-07	9.81123e-08	1.67934e-07	1.7266e-07	1.42475e-07	1.33422e-07	1.57933e-07	1.66204e-07	1.76236e-07	1.67196e-07	1.1174e-07	1.56996e-07	1.60846e-07	1.33975e-07	1.53552e-07	1.49208e-07
-1.62065e-08	3.61715e-08	1.57321e-08	3.55088e-08	6.34077e-09	1.7371e-07	1.3541e-07	1.48255e-07	1.38579e-07	1.14747e-07	9.55265e-08	1.40556e-07	3.85511e-08	8.42437e-08	6.20474e-08	9.22116e-08	7.35733e-08	9.459e-08	1.13443e-07	1.18742e-07	1.35214e-07	7.33375e-08	1.15229e-07	1.28859e-07	1.56694e-07	9.23294e-08	1.24489e-07	1.46215e-07	8.84319e-08	1.65279e-07	1.01712e-07	1.09324e-07	3.71218e-08	1.26972e-07	1.38319e-07	8.66621e-08	1.80456e-07	1.75617e-07	1.34418e-07	1.3858e-07	1.68729e-07	1.64137e-07	1.66284e-07	1.69487e-07	1.14012e-07	1.42247e-07	1.62106e-07	1.35458e-07	1.61939e-07	1.60898e-07
-1.43521e-08	3.07302e-08	1.04591e-08	3.61236e-08	8.40712e-09	1.74041e-07	1.332e-07	1.39388e-07	1.51164e-07	1.17402e-07	1.04301e-07	1.37847e-07	4.10693e-08	7.296e-08	7.05902e-08	9.1197e-08	6.98229e-08	9.9197e-08	1.10648e-07	1.24533e-07	1.29454e-07	8.6943e-08	1.22946e-07	1.25892e-07	1.47405e-07	8.53003e-08	1.22109e-07	1.47081e-07	8.27074e-08	1.66528e-07	9.78358e-08	1.11622e-07	2.98549e-08	1.32564e-07	1.37498e-07	8.12605e-08	1.91565e-07	1.76447e-07	1.28099e-07	1.4393e-07	1.75672e-07	1.63676e-07	1.59994e-07	1.68537e-07	1.16109e-07	1.27851e-07	1.63514e-07	1.39168e-07	1.69586e-07	1.73118e-07
-1.23767e-08	2.46445e-08	3.73348e-09	3.68138e-08	1.36912e-08	1.7114e-07	1.30414e-07	1.34377e-07	1.62628e-07	1.17289e-07	1.09697e-07	1.29205e-07	4.10373e-08	6.07841e-08	8.02797e-08	8.74577e-08	6.76784e-08	1.01601e-07	1.08985e-07	1.29304e-07	1.27373e-07	1.03426e-07	1.27814e-07	1.2275e-07	1.37872e-07	7.97977e-08	1.19971e-07	1.4581e-07	7.66142e-08	1.61868e-07	9.35989e-08	1.11295e-07	2.87259e-08	1.36291e-07	1.37892e-07	8.26163e-08	1.99152e-07	1.74557e-07	1.24814e-07	1.48611e-07	1.7787e-07	1.64684e-07	1.58074e-07	1.65252e-07	1.17823e-07	1.15155e-07	1.6498e-07	1.44106e-07	1.74347e-07	1.84336e-07
-1.15759e-08	1.85416e-08	-3.13906e-09	3.74703e-08	2.11987e-08	1.65984e-07	1.27254e-07	1.34266e-07	1.72296e-07	1.14449e-07	1.11807e-07	1.15773e-07	3.81651e-08	4.93592e-08	9.02107e-08	8.17965e-08	6.74113e-08	1.01511e-07	1.07466e-07	1.32765e-07	1.28848e-07	1.20705e-07	1.29977e-07	1.20369e-07	1.30117e-07	7.71569e-08	1.18544e-07	1.43885e-07	7.08323e-08	1.51955e-07	9.00886e-08	1.08724e-07	3.32153e-08	1.37101e-07	1.40461e-07	8.99007e-08	2.01949e-07	1.69513e-07	1.25136e-07	1.51706e-07	1.75099e-07	1.66174e-07	1.5963e-07	1.61156e-07	1.19486e-07	1.05142e-07	1.66271e-07	1.4947e-07	1.75053e-07	1.93682e-07
-1.30867e-08	1.32818e-08	-8.83376e-09	3.7904e-08	2.9598e-08	1.6022e-07	1.24438e-07	1.38788e-07	1.7949e-07	1.09842e-07	1.10912e-07	9.96029e-08	3.33375e-08	4.07002e-08	9.8937e-08	7.58643e-08	6.85256e-08	9.89739e-08	1.04905e-07	1.34995e-07	1.33035e-07	1.35902e-07	1.30135e-07	1.19689e-07	1.2541e-07	7.84204e-08	1.17469e-07	1.42873e-07	6.58267e-08	1.38385e-07	8.88249e-08	1.04543e-07	4.19301e-08	1.34736e-07	1.45111e-07	1.01142e-07	1.99948e-07	1.61537e-07	1.28802e-07	1.52615e-07	1.67711e-07	1.66692e-07	1.62601e-07	1.5803e-07	1.21846e-07	9.81119e-08	1.66711e-07	1.54908e-07	1.71902e-07	2.01183e-07
-1.74089e-08	9.73232e-09	-1.23944e-08	3.80091e-08	3.76334e-08	1.55667e-07	1.2273e-07	1.46311e-07	1.83462e-07	1.05018e-07	1.07343e-07	8.31747e-08	2.81716e-08	3.64791e-08	1.05018e-07	7.17097e-08	7.01432e-08	9.43604e-08	1.0053e-07	1.36156e-07	1.3859e-07	1.46238e-07	1.29204e-07	1.21471e-07	1.23884e-07	8.40602e-08	1.15739e-07	1.43901e-07	6.19607e-08	1.23351e-07	9.13124e-08	9.93777e-08	5.32232e-08	1.29831e-07	1.50638e-07	1.13931e-07	1.94209e-07	1.51857e-07	1.34914e-07	1.51367e-07	1.56627e-07	1.64933e-07	1.64748e-07	1.5761e-07	1.25745e-07	9.35902e-08	1.65246e-07	1.60445e-07	1.66277e-07	2.07595e-07
-2.42004e-08	8.48547e-09	-1.35328e-08	3.79255e-08	4.44377e-08	1.53726e-07	1.22463e-07	1.54221e-07	1.8354e-07	1.01623e-07	1.01514e-07	6.8891e-08	2.43699e-08	3.72454e-08	1.07597e-07	7.09593e-08	7.15304e-08	8.84063e-08	9.4372e-08	1.36192e-07	1.44054e-07	1.49988e-07	1.27972e-07	1.2605e-07	1.2456e-07	9.38004e-08	1.12286e-07	1.47296e-07	5.96781e-08	1.09178e-07	9.83164e-08	9.38538e-08	6.57023e-08	1.23791e-07	1.55146e-07	1.26112e-07	1.86241e-07	1.42577e-07	1.42272e-07	1.48678e-07	1.43381e-07	1.60293e-07	1.64648e-07	1.6128e-07	1.31714e-07	9.06043e-08	1.60945e-07	1.66121e-07	1.60163e-07	2.13885e-07
-3.24124e-08	9.62993e-09	-1.26893e-08	3.80804e-08	4.96211e-08	1.54916e-07	1.23375e-07	1.59679e-07	1.79461e-07	1.00963e-07	9.40479e-08	5.86227e-08	2.3177e-08	4.20587e-08	1.06713e-07	7.40566e-08	7.24904e-08	8.2271e-08	8.72414e-08	1.34729e-07	1.48269e-07	1.46995e-07	1.26853e-07	1.3313e-07	1.2576e-07	1.06577e-07	1.06676e-07	1.52517e-07	5.9542e-08	9.7889e-08	1.09286e-07	8.87971e-08	7.83576e-08	1.1844e-07	1.56768e-07	1.36208e-07	1.77391e-07	1.36012e-07	1.49672e-07	1.4567e-07	1.29994e-07	1.53119e-07	1.62198e-07	1.69703e-07	1.39604e-07	8.82314e-08	1.53652e-07	1.71569e-07	1.55483e-07	2.20628e-07
-4.06659e-08	1.26381e-08	-1.08069e-08	3.90322e-08	5.31501e-08	1.58731e-07	1.24872e-07	1.60548e-07	1.71722e-07	1.03761e-07	8.5817e-08	5.33537e-08	2.51261e-08	4.88095e-08	1.03226e-07	8.00254e-08	7.3437e-08	7.74494e-08	8.03267e-08	1.31276e-07	1.50599e-07	1.38515e-07	1.25795e-07	1.41745e-07	1.25763e-07	1.20654e-07	9.94804e-08	1.58327e-07	6.20499e-08	9.08922e-08	1.22337e-07	8.53364e-08	9.03494e-08	1.15512e-07	1.54358e-07	1.43512e-07	1.68551e-07	1.33822e-07	1.56096e-07	1.43382e-07	1.18579e-07	1.44594e-07	1.58418e-07	1.82443e-07	1.48428e-07	8.61236e-08	1.44358e-07	1.75857e-07	1.53628e-07	2.27627e-07
-4.76887e-08	1.63904e-08	-8.90916e-09	4.11494e-08	5.51457e-08	1.63882e-07	1.26521e-07	1.56134e-07	1.61691e-07	1.10091e-07	7.78178e-08	5.30105e-08	3.00732e-08	5.50929e-08	9.84222e-08	8.6918e-08	7.51211e-08	7.54332e-08	7.46587e-08	1.25632e-07	1.50895e-07	1.26499e-07	1.24371e-07	1.50433e-07	1.2345e-07	1.33896e-07	9.21336e-08	1.63089e-07	6.73549e-08	8.88609e-08	1.34881e-07	8.46724e-08	1.00735e-07	1.16117e-07	1.47891e-07	1.4799e-07	1.60213e-07	1.36361e-07	1.60831e-07	1.42313e-07	1.10762e-07	1.36334e-07	1.54747e-07	1.97792e-07	1.56504e-07	8.47046e-08	1.34982e-07	1.77748e-07	1.55242e-07	2.3387e-07
-5.2645e-08	1.93637e-08	-7.6751e-09	4.42803e-08	5.57599e-08	1.68821e-07	1.28419e-07	1.47418e-07	1.51362e-07	1.19396e-07	7.08995e-08	5.65541e-08	3.73927e-08	5.91673e-08	9.35383e-08	9.27019e-08	7.81445e-08	7.71981e-08	7.07834e-08	1.18259e-07	1.49281e-07	1.1277e-07	1.21988e-07	1.57575e-07	1.18674e-07	1.44191e-07	8.63538e-08	1.65099e-07	7.51111e-08	9.17424e-08	1.44555e-07	8.75704e-08	1.0841e-07	1.20374e-07	1.38455e-07	1.50122e-07	1.52679e-07	1.42514e-07	1.6356e-07	1.42221e-07	1.07205e-07	1.29889e-07	1.52277e-07	2.13023e-07	1.61906e-07	8.49341e-08	1.27646e-07	1.76297e-07	1.60219e-07	2.37781e-07
-5.52491e-08	2.00111e-08	-7.2124e-09	4.76268e-08	5.52123e-08	1.72319e-07	1.31141e-07	1.36663e-07	1.42798e-07	1.30543e-07	6.55097e-08	6.23154e-08	4.61969e-08	6.05185e-08	8.94041e-08	9.61058e-08	8.25067e-08	8.2765e-08	6.88304e-08	1.10332e-07	1.45956e-07	9.85441e-08	1.18169e-07	1.61816e-07	1.12231e-07	1.49949e-07	8.3454e-08	1.62944e-07	8.45468e-08	9.88073e-08	1.49966e-07	9.39119e-08	1.12327e-07	1.27405e-07	1.27905e-07	1.50786e-07	1.46195e-07	1.50037e-07	1.64374e-07	1.42261e-07	1.07501e-07	1.26305e-07	1.51292e-07	2.25103e-07	1.63092e-07	8.78032e-08	1.23837e-07	1.71453e-07	1.67838e-07	2.37659e-07
-5.56483e-08	1.72984e-08	-7.12552e-09	4.99534e-08	5.39412e-08	1.73825e-07	1.3528e-07	1.26598e-07	1.3748e-07	1.41958e-07	6.16201e-08	6.84282e-08	5.55198e-08	5.98241e-08	8.62836e-08	9.70242e-08	8.74399e-08	9.10814e-08	6.88746e-08	1.034e-07	1.41128e-07	8.45046e-08	1.12772e-07	1.62412e-07	1.05429e-07	1.50533e-07	8.3882e-08	1.55891e-07	9.46758e-08	1.08701e-07	1.50892e-07	1.02655e-07	1.11868e-07	1.35692e-07	1.18318e-07	1.51123e-07	1.40886e-07	1.5622e-07	1.6366e-07	1.41389e-07	1.10501e-07	1.25899e-07	1.51267e-07	2.31617e-07	1.59448e-07	9.3866e-08	1.2389e-07	1.6431e-07	1.76996e-07	2.32231e-07
-5.41623e-08	1.12194e-08	-6.80964e-09	5.00758e-08	5.27263e-08	1.73466e-07	1.40905e-07	1.19533e-07	1.35838e-07	1.51911e-07	5.88933e-08	7.31881e-08	6.44782e-08	5.84489e-08	8.38891e-08	9.63637e-08	9.16568e-08	1.00313e-07	7.12475e-08	9.87679e-08	1.35068e-07	7.12481e-08	1.061e-07	1.5942e-07	9.94909e-08	1.46486e-07	8.7145e-08	1.44215e-07	1.04471e-07	1.19559e-07	1.47992e-07	1.12267e-07	1.07121e-07	1.43634e-07	1.1145e-07	1.5233e-07	1.36615e-07	1.58646e-07	1.61837e-07	1.38851e-07	1.14856e-07	1.28273e-07	1.51224e-07	2.31478e-07	1.51522e-07	1.03038e-07	1.26995e-07	1.56837e-07	1.86474e-07	2.21228e-07
-5.10428e-08	3.00916e-09	-5.7738e-09	4.73857e-08	5.26381e-08	1.71724e-07	1.47308e-07	1.16755e-07	1.37168e-07	1.5894e-07	5.69892e-08	7.52822e-08	7.24308e-08	5.7794e-08	8.15148e-08	9.54888e-08	9.39124e-08	1.08411e-07	7.6483e-08	9.69246e-08	1.28219e-07	5.96815e-08	9.88819e-08	1.5365e-07	9.51224e-08	1.3939e-07	9.20477e-08	1.29299e-07	1.1292e-07	1.29289e-07	1.42322e-07	1.21331e-07	9.89383e-08	1.50044e-07	1.08284e-07	1.55354e-07	1.3294e-07	1.55886e-07	1.59076e-07	1.34518e-07	1.19465e-07	1.32557e-07	1.50199e-07	2.2516e-07	1.40808e-07	1.14679e-07	1.31667e-07	1.51215e-07	1.9515e-07	2.05791e-07
-4.64064e-08	-5.1645e-09	-3.80463e-09	4.21276e-08	5.47581e-08	1.69009e-07	1.53213e-07	1.18384e-07	1.40009e-07	1.62271e-07	5.57997e-08	7.39713e-08	7.91004e-08	5.87963e-08	7.82715e-08	9.55552e-08	9.35887e-08	1.13704e-07	8.48645e-08	9.73138e-08	1.21252e-07	5.10383e-08	9.21423e-08	1.46425e-07	9.24425e-08	1.31357e-07	9.70575e-08	1.13347e-07	1.19065e-07	1.36023e-07	1.34964e-07	1.28932e-07	8.87603e-08	1.54401e-07	1.08777e-07	1.60578e-07	1.29332e-07	1.47958e-07	1.55191e-07	1.28905e-07	1.23649e-07	1.37723e-07	1.47643e-07	2.14417e-07	1.29193e-07	1.27809e-07	1.36411e-07	1.49123e-07	2.02072e-07	1.88387e-07
-4.03754e-08	-1.09931e-08	-9.205e-10	3.52801e-08	5.97562e-08	1.65381e-07	1.57301e-07	1.23636e-07	1.42789e-07	1.62035e-07	5.54287e-08	6.92999e-08	8.45863e-08	6.17268e-08	7.34043e-08	9.70051e-08	9.09807e-08	1.1529e-07	9.58793e-08	9.85589e-08	1.15017e-07	4.64796e-08	8.69785e-08	1.39225e-07	9.12758e-08	1.24318e-07	1.00646e-07	9.8759e-08	1.22152e-07	1.38616e-07	1.26885e-07	1.3462e-07	7.82892e-08	1.56847e-07	1.1188e-07	1.67588e-07	1.25586e-07	1.36399e-07	1.49802e-07	1.22892e-07	1.27059e-07	1.4282e-07	1.43629e-07	2.01653e-07	1.18358e-07	1.41264e-07	1.4028e-07	1.51331e-07	2.06392e-07	1.72138e-07
-3.33052e-08	-1.29654e-08	2.77471e-09	2.81317e-08	6.75121e-08	1.60596e-07	1.58751e-07	1.31317e-07	1.44446e-07	1.59153e-07	5.59112e-08	6.2267e-08	8.92251e-08	6.62636e-08	6.66242e-08	9.93971e-08	8.71337e-08	1.13133e-07	1.08013e-07	9.90336e-08	1.10378e-07	4.65472e-08	8.42568e-08	1.33329e-07	9.15291e-08	1.19418e-07	1.01567e-07	8.74108e-08	1.21914e-07	1.36967e-07	1.18923e-07	1.38121e-07	6.91175e-08	1.57989e-07	1.1586e-07	1.7517e-07	1.22171e-07	1.23883e-07	1.42717e-07	1.17306e-07	1.29508e-07	1.47059e-07	1.38831e-07	1.89228e-07	1.09411e-07	1.53752e-07	1.43132e-07	1.57692e-07	2.07292e-07	1.59774e-07
-2.59159e-08	-1.09818e-08	7.17535e-09	2.1804e-08	7.69763e-08	1.54403e-07	1.57508e-07	1.40316e-07	1.44683e-07	1.54929e-07	5.68874e-08	5.47569e-08	9.33545e-08	7.17097e-08	5.83155e-08	1.01606e-07	8.33482e-08	1.07901e-07	1.19111e-07	9.7511e-08	1.07969e-07	5.08235e-08	8.42842e-08	1.29539e-07	9.33386e-08	1.16792e-07	9.90864e-08	8.01482e-08	1.18782e-07	1.31981e-07	1.11761e-07	1.39134e-07	6.2376e-08	1.58606e-07	1.18858e-07	1.81548e-07	1.20177e-07	1.13463e-07	1.34287e-07	1.12654e-07	1.30869e-07	1.49848e-07	1.34299e-07	1.78917e-07	1.02866e-07	1.63914e-07	1.45483e-07	1.6739e-07	2.04052e-07	1.52745e-07
-1.9217e-08	-6.33209e-09	1.21115e-08	1.69748e-08	8.63601e-08	1.46906e-07	1.54217e-07	1.49886e-07	1.43787e-07	1.50529e-07	5.75368e-08	4.9095e-08	9.71102e-08	7.71991e-08	4.94961e-08	1.02279e-07	8.064e-08	1.00674e-07	1.27166e-07	9.36291e-08	1.0797e-07	5.80005e-08	8.66111e-08	1.28021e-07	9.68672e-08	1.15792e-07	9.31852e-08	7.67185e-08	1.13828e-07	1.25169e-07	1.05876e-07	1.37433e-07	5.848e-08	1.59346e-07	1.19507e-07	1.84842e-07	1.20773e-07	1.07672e-07	1.25504e-07	1.09133e-07	1.31114e-07	1.50867e-07	1.31106e-07	1.71645e-07	9.88007e-08	1.70558e-07	1.48047e-07	1.79172e-07	1.96302e-07	1.50956e-07
-1.42628e-08	-1.07382e-09	1.71918e-08	1.38773e-08	9.35906e-08	1.38734e-07	1.49926e-07	1.59633e-07	1.42184e-07	1.46588e-07	5.69234e-08	4.73085e-08	1.00367e-07	8.18033e-08	4.15091e-08	1.00341e-07	7.94277e-08	9.26413e-08	1.31079e-07	8.80317e-08	1.10005e-07	6.63129e-08	9.0143e-08	1.28276e-07	1.01925e-07	1.15474e-07	8.46334e-08	7.60972e-08	1.08424e-07	1.18031e-07	1.01538e-07	1.33149e-07	5.70823e-08	1.60479e-07	1.17385e-07	1.83614e-07	1.24423e-07	1.07783e-07	1.17765e-07	1.06842e-07	1.30413e-07	1.50185e-07	1.29959e-07	1.67527e-07	9.69817e-08	1.7305e-07	1.51213e-07	1.91484e-07	1.84345e-07	1.53225e-07
-1.18661e-08	2.83201e-09	2.16884e-08	1.24595e-08	9.68585e-08	1.30925e-07	1.45728e-07	1.69262e-07	1.40081e-07	1.43088e-07	5.45949e-08	5.03934e-08	1.02834e-07	8.45584e-08	3.55655e-08	9.53398e-08	7.95449e-08	8.48778e-08	1.30975e-07	8.21722e-08	1.13246e-07	7.41146e-08	9.35945e-08	1.29245e-07	1.07751e-07	1.15053e-07	7.48526e-08	7.69957e-08	1.03836e-07	1.11497e-07	9.88929e-08	1.26942e-07	5.73164e-08	1.61798e-07	1.13121e-07	1.77313e-07	1.30368e-07	1.1349e-07	1.12415e-07	1.05988e-07	1.2922e-07	1.48264e-07	1.30933e-07	1.66121e-07	9.68571e-08	1.71694e-07	1.54772e-07	2.02609e-07	1.69322e-07	1.58086e-07
-1.23723e-08	4.19426e-09	2.45953e-08	1.25061e-08	9.50796e-08	1.24592e-07	1.42464e-07	1.78284e-07	1.37414e-07	1.39554e-07	5.10322e-08	5.79086e-08	1.04231e-07	8.45334e-08	3.23416e-08	8.7553e-08	8.04822e-08	7.82354e-08	1.27923e-07	7.78707e-08	1.16697e-07	8.03527e-08	9.60746e-08	1.29573e-07	1.13164e-07	1.14095e-07	6.55286e-08	7.8295e-08	1.01019e-07	1.05662e-07	9.80696e-08	1.1981e-07	5.82881e-08	1.62738e-07	1.08121e-07	1.66463e-07	1.36758e-07	1.23081e-07	1.10323e-07	1.06862e-07	1.28251e-07	1.45706e-07	1.3341e-07	1.66735e-07	9.75817e-08	1.67794e-07	1.58071e-07	2.10973e-07	1.53071e-07	1.64433e-07
-1.55282e-08	2.82838e-09	2.49041e-08	1.36198e-08	8.81578e-08	1.20542e-07	1.40574e-07	1.85917e-07	1.3407e-07	1.35438e-07	4.75929e-08	6.8062e-08	1.04417e-07	8.10531e-08	3.18116e-08	7.79197e-08	8.16674e-08	7.33273e-08	1.2327e-07	7.67631e-08	1.19559e-07	8.47672e-08	9.745e-08	1.2798e-07	1.1704e-07	1.12421e-07	5.81047e-08	7.92677e-08	1.00662e-07	9.99334e-08	9.9181e-08	1.12651e-07	5.96088e-08	1.62646e-07	1.04048e-07	1.52499e-07	1.41408e-07	1.34015e-07	1.11652e-07	1.09616e-07	1.28309e-07	1.42884e-07	1.36287e-07	1.68644e-07	9.82707e-08	1.63265e-07	1.60528e-07	2.15569e-07	1.37671e-07	1.71664e-07
-2.04574e-08	-5.99143e-10	2.20212e-08	1.51339e-08	7.70066e-08	1.19031e-07	1.40087e-07	1.91269e-07	1.30129e-07	1.30494e-07	4.59123e-08	7.82397e-08	1.03437e-07	7.40582e-08	3.3383e-08	6.78968e-08	8.26259e-08	7.05602e-08	1.18015e-07	7.98088e-08	1.21513e-07	8.77713e-08	9.82501e-08	1.23656e-07	1.1878e-07	1.09898e-07	5.33983e-08	7.95948e-08	1.03269e-07	9.34806e-08	1.0219e-07	1.05894e-07	6.17004e-08	1.61055e-07	1.02257e-07	1.37315e-07	1.42743e-07	1.43685e-07	1.15845e-07	1.14009e-07	1.29999e-07	1.39739e-07	1.38382e-07	1.71176e-07	9.84677e-08	1.59956e-07	1.62151e-07	2.16267e-07	1.24861e-07	1.79366e-07
-2.57962e-08	-4.90578e-09	1.61397e-08	1.61362e-08	6.33209e-08	1.19753e-07	1.40734e-07	1.93707e-07	1.2591e-07	1.24952e-07	4.71084e-08	8.57954e-08	1.01471e-07	6.43961e-08	3.62375e-08	5.92744e-08	8.29787e-08	7.01517e-08	1.12539e-07	8.7012e-08	1.22792e-07	9.00984e-08	9.91922e-08	1.16549e-07	1.18513e-07	1.06262e-07	5.15489e-08	7.92653e-08	1.09003e-07	8.57722e-08	1.06762e-07	9.95121e-08	6.57076e-08	1.57813e-07	1.03397e-07	1.22714e-07	1.40395e-07	1.50102e-07	1.21779e-07	1.19329e-07	1.33425e-07	1.36003e-07	1.38876e-07	1.73695e-07	9.85179e-08	1.59016e-07	1.63681e-07	2.13755e-07	1.15581e-07	1.86863e-07
-3.00498e-08	-8.7359e-09	8.34405e-09	1.57195e-08	4.91252e-08	1.22034e-07	1.42105e-07	1.93141e-07	1.21795e-07	1.19431e-07	5.1283e-08	8.88736e-08	9.87324e-08	5.37585e-08	3.96707e-08	5.38859e-08	8.23702e-08	7.20991e-08	1.06774e-07	9.74357e-08	1.23976e-07	9.24095e-08	1.00648e-07	1.07441e-07	1.16925e-07	1.01123e-07	5.23078e-08	7.84311e-08	1.17298e-07	7.69182e-08	1.12274e-07	9.34211e-08	7.30688e-08	1.53016e-07	1.07255e-07	1.09988e-07	1.35176e-07	1.52287e-07	1.28039e-07	1.24574e-07	1.3804e-07	1.31762e-07	1.37571e-07	1.75536e-07	9.94678e-08	1.60626e-07	1.66223e-07	2.09106e-07	1.0981e-07	1.92995e-07
-3.21253e-08	-1.08829e-08	3.19456e-10	1.33955e-08	3.62127e-08	1.2518e-07	1.43781e-07	1.90002e-07	1.18024e-07	1.14664e-07	5.7616e-08	8.70403e-08	9.53883e-08	4.41308e-08	4.32447e-08	5.31674e-08	8.04757e-08	7.61248e-08	1.00619e-07	1.09475e-07	1.25592e-07	9.50702e-08	1.02384e-07	9.7799e-08	1.14944e-07	9.41346e-08	5.54624e-08	7.72583e-08	1.26537e-07	6.76633e-08	1.1802e-07	8.79369e-08	8.49466e-08	1.46876e-07	1.12847e-07	9.97887e-08	1.28574e-07	1.5028e-07	1.33254e-07	1.28771e-07	1.42757e-07	1.27934e-07	1.34877e-07	1.75989e-07	1.02396e-07	1.64137e-07	1.70544e-07	2.03241e-07	1.06732e-07	1.96348e-07
-3.18235e-08	-1.06233e-08	-6.25552e-09	9.44056e-09	2.56848e-08	1.28798e-07	1.45392e-07	1.84941e-07	1.14679e-07	1.11253e-07	6.49343e-08	8.15065e-08	9.15424e-08	3.69543e-08	4.67153e-08	5.76595e-08	7.71752e-08	8.16644e-08	9.42987e-08	1.21263e-07	1.27701e-07	9.81773e-08	1.03678e-07	8.9447e-08	1.13509e-07	8.5268e-08	6.10854e-08	7.58126e-08	1.34206e-07	5.90661e-08	1.23478e-07	8.39174e-08	1.0173e-07	1.3966e-07	1.18666e-07	9.22461e-08	1.22152e-07	1.44843e-07	1.3644e-07	1.31264e-07	1.46306e-07	1.26222e-07	1.31556e-07	1.74349e-07	1.07524e-07	1.68463e-07	1.76483e-07	1.96651e-07	1.05153e-07	1.95848e-07
-2.99966e-08	-8.01245e-09	-1.03455e-08	4.92543e-09	1.78034e-08	1.32955e-07	1.46616e-07	1.7847e-07	1.1186e-07	1.0956e-07	7.23191e-08	7.48159e-08	8.73004e-08	3.24768e-08	4.98874e-08	6.66834e-08	7.28064e-08	8.79516e-08	8.84632e-08	1.31062e-07	1.29705e-07	1.01721e-07	1.03698e-07	8.41181e-08	1.13542e-07	7.50484e-08	6.94169e-08	7.40334e-08	1.37654e-07	5.20648e-08	1.28455e-07	8.24221e-08	1.22735e-07	1.31745e-07	1.23071e-07	8.72137e-08	1.17169e-07	1.37053e-07	1.37227e-07	1.31886e-07	1.4766e-07	1.28467e-07	1.2844e-07	1.70103e-07	1.13711e-07	1.72473e-07	1.82814e-07	1.89523e-07	1.03984e-07	1.91416e-07
-2.82136e-08	-3.97037e-09	-1.18826e-08	1.34003e-09	1.22094e-08	1.38062e-07	1.47203e-07	1.70843e-07	1.09894e-07	1.09741e-07	7.93209e-08	7.00464e-08	8.28817e-08	2.97393e-08	5.25998e-08	7.84143e-08	6.8263e-08	9.41774e-08	8.39921e-08	1.37549e-07	1.30518e-07	1.05662e-07	1.01916e-07	8.29869e-08	1.15992e-07	6.46134e-08	8.0429e-08	7.18308e-08	1.35161e-07	4.7157e-08	1.33017e-07	8.40815e-08	1.46153e-07	1.23744e-07	1.24727e-07	8.44638e-08	1.14452e-07	1.27976e-07	1.3586e-07	1.30988e-07	1.46321e-07	1.35703e-07	1.26249e-07	1.6323e-07	1.18736e-07	1.7525e-07	1.87667e-07	1.82123e-07	1.02625e-07	1.8428e-07
-2.8062e-08	-5.26441e-12	-1.1606e-08	-3.05e-11	8.33265e-09	1.44503e-07	1.47057e-07	1.62253e-07	1.0934e-07	1.11794e-07	8.5683e-08	6.97844e-08	7.8694e-08	2.72685e-08	5.48997e-08	9.03869e-08	6.47444e-08	9.96356e-08	8.16473e-08	1.39972e-07	1.29054e-07	1.09805e-07	9.83819e-08	8.62919e-08	1.21714e-07	5.55056e-08	9.33462e-08	6.92571e-08	1.2675e-07	4.43174e-08	1.37277e-07	8.85716e-08	1.69275e-07	1.16579e-07	1.23021e-07	8.37648e-08	1.14393e-07	1.18538e-07	1.33046e-07	1.29359e-07	1.42405e-07	1.47502e-07	1.25546e-07	1.54499e-07	1.20318e-07	1.76171e-07	1.89259e-07	1.75105e-07	1.01107e-07	1.76687e-07
-3.0444e-08	2.39536e-09	-1.05383e-08	1.35061e-09	5.71594e-09	1.52203e-07	1.4634e-07	1.5316e-07	1.10727e-07	1.15543e-07	9.08816e-08	7.52416e-08	7.53088e-08	2.40716e-08	5.72332e-08	1.0022e-07	6.32058e-08	1.03779e-07	8.17622e-08	1.38166e-07	1.24787e-07	1.1359e-07	9.37588e-08	9.32059e-08	1.31091e-07	4.92445e-08	1.06458e-07	6.66263e-08	1.14255e-07	4.31325e-08	1.41161e-07	9.45362e-08	1.89025e-07	1.11413e-07	1.18251e-07	8.48657e-08	1.16932e-07	1.09544e-07	1.2974e-07	1.27951e-07	1.36572e-07	1.61992e-07	1.26675e-07	1.45531e-07	1.17334e-07	1.74902e-07	1.86587e-07	1.69461e-07	9.99369e-08	1.71096e-07
-3.52303e-08	2.4474e-09	-9.44186e-09	5.10751e-09	4.08667e-09	1.6036e-07	1.4546e-07	1.44461e-07	1.14191e-07	1.20557e-07	9.39471e-08	8.58252e-08	7.33319e-08	2.03101e-08	6.03848e-08	1.0622e-07	6.38345e-08	1.0621e-07	8.41104e-08	1.32455e-07	1.1806e-07	1.16059e-07	8.91115e-08	1.02074e-07	1.4356e-07	4.68588e-08	1.17424e-07	6.44572e-08	1.00613e-07	4.30507e-08	1.4428e-07	1.00037e-07	2.02711e-07	1.09437e-07	1.1149e-07	8.74535e-08	1.21546e-07	1.0173e-07	1.26989e-07	1.27425e-07	1.29937e-07	1.7656e-07	1.29597e-07	1.38421e-07	1.10564e-07	1.71371e-07	1.79755e-07	1.66119e-07	9.97581e-08	1.69245e-07
-4.14044e-08	4.8151e-10	-8.58443e-09	1.02365e-08	3.24679e-09	1.67524e-07	1.44891e-07	1.373e-07	1.19252e-07	1.26125e-07	9.38128e-08	9.92906e-08	7.32356e-08	1.72377e-08	6.5069e-08	1.07621e-07	6.59324e-08	1.067e-07	8.79923e-08	1.23456e-07	1.09927e-07	1.1615e-07	8.55371e-08	1.10984e-07	1.57394e-07	4.86025e-08	1.24007e-07	6.32347e-08	8.87316e-08	4.36592e-08	1.45931e-07	1.03324e-07	2.08783e-07	1.1153e-07	1.0415e-07	9.11366e-08	1.27325e-07	9.57369e-08	1.25789e-07	1.27642e-07	1.23963e-07	1.88853e-07	1.33703e-07	1.34965e-07	1.02558e-07	1.65764e-07	1.69892e-07	1.65436e-07	1.01014e-07	1.71581e-07
-4.75471e-08	-2.14125e-09	-7.90227e-09	1.56315e-08	2.99117e-09	1.72015e-07	1.44925e-07	1.32596e-07	1.24903e-07	1.31343e-07	9.00029e-08	1.12404e-07	7.52205e-08	1.6466e-08	7.13853e-08	1.04446e-07	6.8324e-08	1.05312e-07	9.24673e-08	1.11874e-07	1.0161e-07	1.13182e-07	8.38083e-08	1.18439e-07	1.70012e-07	5.39699e-08	1.2495e-07	6.31339e-08	8.04915e-08	4.49273e-08	1.45296e-07	1.03555e-07	2.07265e-07	1.17886e-07	9.74609e-08	9.54712e-08	1.33196e-07	9.20185e-08	1.26853e-07	1.27463e-07	1.20213e-07	1.97512e-07	1.37809e-07	1.35861e-07	9.66804e-08	1.58537e-07	1.5875e-07	1.66891e-07	1.03763e-07	1.77321e-07
-5.23674e-08	-3.58527e-09	-7.36433e-09	2.05141e-08	3.19727e-09	1.72497e-07	1.45576e-07	1.30574e-07	1.29972e-07	1.35307e-07	8.31701e-08	1.21897e-07	7.91357e-08	1.90362e-08	7.85238e-08	9.72204e-08	7.00289e-08	1.02552e-07	9.66013e-08	9.83816e-08	9.38922e-08	1.07221e-07	8.42151e-08	1.23795e-07	1.78766e-07	6.19328e-08	1.20567e-07	6.39002e-08	7.62877e-08	4.73353e-08	1.41816e-07	1.01129e-07	1.99649e-07	1.27727e-07	9.21274e-08	1.00019e-07	1.38211e-07	9.07288e-08	1.30258e-07	1.25142e-07	1.19889e-07	2.02294e-07	1.40473e-07	1.40332e-07	9.57994e-08	1.50393e-07	1.4822e-07	1.69195e-07	1.07682e-07	1.85006e-07
-5.505e-08	-2.31738e-09	-7.21078e-09	2.45398e-08	4.03096e-09	1.68452e-07	1.46745e-07	1.30586e-07	1.33555e-07	1.37303e-07	7.50524e-08	1.25404e-07	8.44451e-08	2.48427e-08	8.49777e-08	8.67808e-08	7.07414e-08	9.93814e-08	9.9607e-08	8.36681e-08	8.68241e-08	9.90782e-08	8.66547e-08	1.27251e-07	1.81852e-07	7.12108e-08	1.12776e-07	6.49846e-08	7.51978e-08	5.17731e-08	1.35648e-07	9.74658e-08	1.88235e-07	1.39249e-07	8.82865e-08	1.04401e-07	1.41747e-07	9.16726e-08	1.35116e-07	1.19289e-07	1.23258e-07	2.03617e-07	1.40542e-07	1.46416e-07	1.01224e-07	1.42176e-07	1.39924e-07	1.70766e-07	1.12167e-07	1.93172e-07
-5.53555e-08	2.23787e-09	-7.859e-09	2.76108e-08	6.07678e-09	1.6037e-07	1.48506e-07	1.31337e-07	1.35327e-07	1.36943e-07	6.7805e-08	1.22088e-07	9.0233e-08	3.26852e-08	8.91872e-08	7.43035e-08	7.08212e-08	9.69764e-08	1.00854e-07	6.8611e-08	7.99219e-08	8.99611e-08	9.08361e-08	1.29435e-07	1.78891e-07	8.0433e-08	1.04496e-07	6.58492e-08	7.56048e-08	5.91381e-08	1.27919e-07	9.43686e-08	1.75227e-07	1.49948e-07	8.57203e-08	1.08328e-07	1.43548e-07	9.43372e-08	1.39518e-07	1.09871e-07	1.29301e-07	2.01951e-07	1.37617e-07	1.51774e-07	1.12317e-07	1.34685e-07	1.34938e-07	1.70373e-07	1.16434e-07	2.00735e-07
-5.3538e-08	9.44022e-09	-9.53851e-09	2.96165e-08	1.02352e-08	1.49634e-07	1.51224e-07	1.31385e-07	1.35612e-07	1.34233e-07	6.309e-08	1.12746e-07	9.52823e-08	4.08404e-08	9.02531e-08	6.13981e-08	7.08759e-08	9.62762e-08	9.98317e-08	5.44269e-08	7.27252e-08	8.10596e-08	9.63879e-08	1.30902e-07	1.70949e-07	8.82147e-08	9.86312e-08	6.62446e-08	7.59707e-08	6.97535e-08	1.20564e-07	9.3234e-08	1.62004e-07	1.57304e-07	8.41628e-08	1.1157e-07	1.4364e-07	9.80081e-08	1.40944e-07	9.86252e-08	1.35893e-07	1.97556e-07	1.32192e-07	1.54564e-07	1.26867e-07	1.2847e-07	1.33643e-07	1.67636e-07	1.19642e-07	2.07e-07
-5.01755e-08	1.76637e-08	-1.19324e-08	3.03281e-08	1.73875e-08	1.3818e-07	1.55339e-07	1.29684e-07	1.35201e-07	1.29581e-07	6.14533e-08	9.93846e-08	9.82632e-08	4.77913e-08	8.83367e-08	5.00232e-08	7.13005e-08	9.7545e-08	9.61968e-08	4.26052e-08	6.53373e-08	7.3327e-08	1.0278e-07	1.31861e-07	1.60081e-07	9.32834e-08	9.70377e-08	6.6294e-08	7.54715e-08	8.29223e-08	1.15689e-07	9.4476e-08	1.48895e-07	1.59611e-07	8.35462e-08	1.13932e-07	1.42218e-07	1.01966e-07	1.37094e-07	8.85209e-08	1.40553e-07	1.90713e-07	1.25403e-07	1.53987e-07	1.41938e-07	1.23713e-07	1.35686e-07	1.63148e-07	1.21074e-07	2.11466e-07
-4.59762e-08	2.48864e-08	-1.41112e-08	2.95073e-08	2.79731e-08	1.2805e-07	1.60965e-07	1.25962e-07	1.35021e-07	1.23748e-07	6.23114e-08	8.44963e-08	9.80211e-08	5.27445e-08	8.457e-08	4.20852e-08	7.21179e-08	1.00211e-07	8.99411e-08	3.45345e-08	5.86015e-08	6.75065e-08	1.09192e-07	1.32268e-07	1.48677e-07	9.47355e-08	9.98999e-08	6.63561e-08	7.42747e-08	9.69546e-08	1.14725e-07	9.73912e-08	1.35532e-07	1.56606e-07	8.40974e-08	1.15245e-07	1.39576e-07	1.05726e-07	1.26845e-07	8.25375e-08	1.41436e-07	1.82202e-07	1.18585e-07	1.50388e-07	1.54772e-07	1.20287e-07	1.40062e-07	1.58169e-07	1.20406e-07	2.13702e-07
-4.15996e-08	2.93614e-08	-1.48528e-08	2.71072e-08	4.16592e-08	1.20921e-07	1.67624e-07	1.20827e-07	1.35791e-07	1.17734e-07	6.44694e-08	7.03487e-08	9.38787e-08	5.57318e-08	8.05677e-08	3.88425e-08	7.31762e-08	1.03121e-07	8.15971e-08	3.09484e-08	5.38136e-08	6.42332e-08	1.14548e-07	1.32126e-07	1.38863e-07	9.23414e-08	1.05757e-07	6.67652e-08	7.33468e-08	1.09739e-07	1.17812e-07	1.00494e-07	1.21532e-07	1.49559e-07	8.62573e-08	1.15429e-07	1.36084e-07	1.0921e-07	1.10892e-07	8.24248e-08	1.38051e-07	1.73511e-07	1.12869e-07	1.44987e-07	1.63396e-07	1.17945e-07	1.45366e-07	1.54063e-07	1.17942e-07	2.13434e-07
-3.75205e-08	3.00841e-08	-1.31935e-08	2.33914e-08	5.72284e-08	1.17678e-07	1.74355e-07	1.15623e-07	1.37784e-07	1.12621e-07	6.67985e-08	5.85508e-08	8.58339e-08	5.73255e-08	7.7808e-08	4.04496e-08	7.44729e-08	1.05112e-07	7.23055e-08	3.15087e-08	5.21615e-08	6.40103e-08	1.17847e-07	1.31716e-07	1.32093e-07	8.67035e-08	1.12157e-07	6.75825e-08	7.38491e-08	1.19568e-07	1.23713e-07	1.02144e-07	1.07138e-07	1.40762e-07	9.04579e-08	1.1457e-07	1.32121e-07	1.12737e-07	9.17419e-08	8.80893e-08	1.31337e-07	1.66471e-07	1.08933e-07	1.39453e-07	1.66815e-07	1.16539e-07	1.50186e-07	1.51801e-07	1.14624e-07	2.10769e-07
-3.39569e-08	2.69169e-08	-8.91573e-09	1.88889e-08	7.27298e-08	1.18155e-07	1.80117e-07	1.12091e-07	1.40792e-07	1.09396e-07	6.86951e-08	4.99796e-08	7.45819e-08	5.81839e-08	7.71593e-08	4.59399e-08	7.63055e-08	1.05627e-07	6.36297e-08	3.4849e-08	5.42249e-08	6.70262e-08	1.18619e-07	1.3155e-07	1.28962e-07	7.91153e-08	1.16642e-07	6.84548e-08	7.63847e-08	1.25724e-07	1.30266e-07	1.01167e-07	9.34784e-08	1.32653e-07	9.68567e-08	1.12963e-07	1.27976e-07	1.16774e-07	7.29821e-08	9.7823e-08	1.23108e-07	1.62467e-07	1.06915e-07	1.35404e-07	1.64924e-07	1.16095e-07	1.53551e-07	1.51758e-07	1.11769e-07	2.06332e-07
-3.08577e-08	2.0428e-08	-2.72027e-09	1.4243e-08	8.58773e-08	1.21142e-07	1.84202e-07	1.11893e-07	1.44273e-07	1.08814e-07	7.01646e-08	4.49599e-08	6.13767e-08	5.87117e-08	7.87204e-08	5.36842e-08	7.91249e-08	1.05e-07	5.71412e-08	3.91559e-08	5.97894e-08	7.29729e-08	1.17232e-07	1.32079e-07	1.29264e-07	7.11487e-08	1.176e-07	6.8636e-08	8.04889e-08	1.28505e-07	1.35153e-07	9.72321e-08	8.23579e-08	1.26979e-07	1.05175e-07	1.11063e-07	1.23763e-07	1.2158e-07	5.81206e-08	1.09115e-07	1.15252e-07	1.61719e-07	1.06429e-07	1.33936e-07	1.58361e-07	1.16684e-07	1.55216e-07	1.53799e-07	1.10602e-07	2.0117e-07
-2.79486e-08	1.16159e-08	4.00101e-09	1.00766e-08	9.46219e-08	1.24743e-07	1.86401e-07	1.16083e-07	1.47584e-07	1.11304e-07	7.16271e-08	4.34995e-08	4.78098e-08	5.90294e-08	8.19652e-08	6.20557e-08	8.32153e-08	1.04208e-07	5.39282e-08	4.30067e-08	6.80282e-08	8.10672e-08	1.14823e-07	1.33372e-07	1.3226e-07	6.41674e-08	1.14654e-07	6.72049e-08	8.468e-08	1.28764e-07	1.36648e-07	9.0874e-08	7.56799e-08	1.24328e-07	1.14756e-07	1.09376e-07	1.19487e-07	1.26971e-07	4.94886e-08	1.19577e-07	1.09112e-07	1.63119e-07	1.06669e-07	1.35282e-07	1.48409e-07	1.18199e-07	1.55606e-07	1.57441e-07	1.11852e-07	1.96406e-07
-2.48488e-08	1.67116e-09	9.67849e-09	6.94106e-09	9.77436e-08	1.26999e-07	1.86897e-07	1.24623e-07	1.50185e-07	1.16898e-07	7.36446e-08	4.54091e-08	3.55711e-08	5.92232e-08	8.60361e-08	6.99118e-08	8.84373e-08	1.04179e-07	5.42249e-08	4.5982e-08	7.79244e-08	9.0329e-08	1.12861e-07	1.34939e-07	1.37027e-07	5.89994e-08	1.08498e-07	6.34632e-08	8.71002e-08	1.27327e-07	1.34107e-07	8.32202e-08	7.47873e-08	1.24181e-07	1.24833e-07	1.08342e-07	1.15257e-07	1.32396e-07	4.76839e-08	1.27604e-07	1.05292e-07	1.64707e-07	1.06615e-07	1.3873e-07	1.3691e-07	1.20225e-07	1.55407e-07	1.61906e-07	1.15564e-07	1.92803e-07
-2.12704e-08	-8.18574e-09	1.31228e-08	5.29618e-09	9.52478e-08	1.26576e-07	1.86037e-07	1.36138e-07	1.51737e-07	1.25165e-07	7.67116e-08	5.02478e-08	2.62002e-08	5.9635e-08	8.99937e-08	7.66591e-08	9.41929e-08	1.05052e-07	5.73262e-08	4.86873e-08	8.8714e-08	9.99603e-08	1.12582e-07	1.35808e-07	1.42635e-07	5.58874e-08	1.00419e-07	5.73879e-08	8.64245e-08	1.24684e-07	1.28073e-07	7.55717e-08	7.99779e-08	1.25364e-07	1.34801e-07	1.0828e-07	1.11512e-07	1.37275e-07	5.17512e-08	1.3264e-07	1.03787e-07	1.64503e-07	1.05363e-07	1.42864e-07	1.26034e-07	1.22136e-07	1.5501e-07	1.66079e-07	1.21155e-07	1.90464e-07
-1.72459e-08	-1.68424e-08	1.38821e-08	5.41733e-09	8.83715e-08	1.23287e-07	1.84179e-07	1.48086e-07	1.52102e-07	1.35178e-07	8.11324e-08	5.7172e-08	2.07981e-08	6.09144e-08	9.29339e-08	8.19667e-08	9.95998e-08	1.05897e-07	6.18554e-08	5.22009e-08	1.00138e-07	1.09573e-07	1.14562e-07	1.34796e-07	1.4806e-07	5.46556e-08	9.18564e-08	4.99089e-08	8.25425e-08	1.21055e-07	1.20004e-07	6.89777e-08	9.03557e-08	1.26667e-07	1.44268e-07	1.09395e-07	1.0903e-07	1.41349e-07	5.99229e-08	1.35097e-07	1.04216e-07	1.61231e-07	1.02502e-07	1.46028e-07	1.17856e-07	1.23348e-07	1.54204e-07	1.68614e-07	1.2765e-07	1.88831e-07
-1.32453e-08	-2.34557e-08	1.22749e-08	7.19867e-09	7.9153e-08	1.1823e-07	1.81655e-07	1.57428e-07	1.513e-07	1.45559e-07	8.69395e-08	6.48594e-08	1.97147e-08	6.37429e-08	9.40357e-08	8.54246e-08	1.0376e-07	1.05152e-07	6.63159e-08	5.73247e-08	1.12376e-07	1.19102e-07	1.18574e-07	1.30883e-07	1.51947e-07	5.49329e-08	8.41785e-08	4.27916e-08	7.6634e-08	1.16653e-07	1.11732e-07	6.3921e-08	1.04025e-07	1.27351e-07	1.52763e-07	1.11819e-07	1.08635e-07	1.44768e-07	7.04911e-08	1.3605e-07	1.05983e-07	1.54634e-07	9.84177e-08	1.46837e-07	1.13857e-07	1.23561e-07	1.52357e-07	1.68329e-07	1.33981e-07	1.87023e-07
-1.00538e-08	-2.76146e-08	9.15001e-09	9.96477e-09	6.97298e-08	1.13456e-07	1.78803e-07	1.61655e-07	1.49487e-07	1.54639e-07	9.38238e-08	7.16634e-08	2.23283e-08	6.84215e-08	9.26727e-08	8.64483e-08	1.06009e-07	1.01595e-07	6.97025e-08	6.40958e-08	1.25659e-07	1.2845e-07	1.23711e-07	1.23578e-07	1.52583e-07	5.63001e-08	7.86298e-08	3.80928e-08	7.06097e-08	1.1188e-07	1.04868e-07	6.02146e-08	1.18534e-07	1.27358e-07	1.5933e-07	1.15626e-07	1.10744e-07	1.47809e-07	8.23855e-08	1.36788e-07	1.08422e-07	1.45329e-07	9.43368e-08	1.44529e-07	1.14571e-07	1.22796e-07	1.49028e-07	1.64804e-07	1.39307e-07	1.84314e-07
-8.41852e-09	-2.94236e-08	5.54197e-09	1.24805e-08	6.16823e-08	1.11233e-07	1.75954e-07	1.59748e-07	1.4694e-07	1.60742e-07	1.01101e-07	7.60223e-08	2.70887e-08	7.46462e-08	8.8627e-08	8.45297e-08	1.0609e-07	9.52482e-08	7.18793e-08	7.17807e-08	1.39748e-07	1.37097e-07	1.28646e-07	1.1316e-07	1.48349e-07	5.83388e-08	7.62174e-08	3.74201e-08	6.62453e-08	1.07305e-07	1.00355e-07	5.7179e-08	1.31431e-07	1.27181e-07	1.62392e-07	1.2083e-07	1.15062e-07	1.50454e-07	9.52703e-08	1.38335e-07	1.10969e-07	1.34418e-07	9.20398e-08	1.39091e-07	1.1953e-07	1.21273e-07	1.446e-07	1.58786e-07	1.4331e-07	1.80514e-07
-8.65688e-09	-2.94376e-08	2.37514e-09	1.32669e-08	5.57202e-08	1.13166e-07	1.73316e-07	1.52619e-07	1.43989e-07	1.62534e-07	1.0778e-07	7.69745e-08	3.19256e-08	8.16662e-08	8.22847e-08	7.96657e-08	1.04208e-07	8.76137e-08	7.35203e-08	7.92324e-08	1.53538e-07	1.43938e-07	1.31939e-07	1.00716e-07	1.38536e-07	6.06519e-08	7.74231e-08	4.13679e-08	6.44953e-08	1.03482e-07	9.83016e-08	5.40691e-08	1.40828e-07	1.27524e-07	1.60217e-07	1.27342e-07	1.20624e-07	1.5217e-07	1.09249e-07	1.41046e-07	1.13394e-07	1.23059e-07	9.3272e-08	1.31183e-07	1.27467e-07	1.19257e-07	1.40458e-07	1.52047e-07	1.46335e-07	1.76031e-07
-1.04761e-08	-2.84561e-08	2.66145e-10	1.11318e-08	5.18013e-08	1.19541e-07	1.70839e-07	1.42747e-07	1.40869e-07	1.5934e-07	1.12779e-07	7.45296e-08	3.49254e-08	8.87204e-08	7.4621e-08	7.26546e-08	1.00938e-07	8.10458e-08	7.56462e-08	8.5312e-08	1.65042e-07	1.47491e-07	1.32352e-07	8.79096e-08	1.241e-07	6.29153e-08	8.18759e-08	4.9413e-08	6.53311e-08	1.00738e-07	9.80832e-08	5.05618e-08	1.45837e-07	1.28948e-07	1.51873e-07	1.34934e-07	1.26163e-07	1.5214e-07	1.24422e-07	1.44454e-07	1.15932e-07	1.12189e-07	9.90645e-08	1.21927e-07	1.36672e-07	1.17016e-07	1.38493e-07	1.46668e-07	1.49275e-07	1.71659e-07
-1.31157e-08	-2.72603e-08	-5.9189e-10	5.65973e-09	4.95205e-08	1.29244e-07	1.68176e-07	1.33169e-07	1.37536e-07	1.51368e-07	1.15264e-07	6.97005e-08	3.4992e-08	9.54222e-08	6.69084e-08	6.50036e-08	9.70257e-08	7.75985e-08	7.9013e-08	8.91513e-08	1.71838e-07	1.46406e-07	1.29177e-07	7.65635e-08	1.07793e-07	6.49471e-08	8.82748e-08	6.0285e-08	6.81213e-08	9.90681e-08	9.86309e-08	4.70262e-08	1.4676e-07	1.31666e-07	1.38156e-07	1.43221e-07	1.30542e-07	1.49871e-07	1.40505e-07	1.47458e-07	1.19189e-07	1.02457e-07	1.09243e-07	1.12654e-07	1.45349e-07	1.14925e-07	1.40139e-07	1.44091e-07	1.53179e-07	1.68239e-07
-1.57026e-08	-2.63967e-08	-4.56163e-10	-2.58981e-09	4.84682e-08	1.40316e-07	1.64853e-07	1.26311e-07	1.33599e-07	1.39742e-07	1.14992e-07	6.41728e-08	3.21696e-08	1.01801e-07	6.02947e-08	5.84273e-08	9.31568e-08	7.8035e-08	8.36715e-08	9.02405e-08	1.71846e-07	1.40015e-07	1.22534e-07	6.81708e-08	9.34641e-08	6.67238e-08	9.47481e-08	7.25648e-08	7.22536e-08	9.81724e-08	9.87971e-08	4.43794e-08	1.44906e-07	1.35502e-07	1.21851e-07	1.517e-07	1.33038e-07	1.45791e-07	1.56639e-07	1.48805e-07	1.23783e-07	9.43407e-08	1.22346e-07	1.04627e-07	1.51949e-07	1.13567e-07	1.45524e-07	1.44481e-07	1.58713e-07	1.66403e-07
-1.7595e-08	-2.60615e-08	7.9306e-11	-1.2262e-08	4.83429e-08	1.50863e-07	1.60634e-07	1.23193e-07	1.2847e-07	1.26345e-07	1.12479e-07	5.9761e-08	2.74743e-08	1.07971e-07	5.55025e-08	5.41717e-08	8.98441e-08	8.15411e-08	8.88788e-08	8.84581e-08	1.64156e-07	1.28674e-07	1.13491e-07	6.35491e-08	8.4734e-08	6.82916e-08	9.95252e-08	8.51724e-08	7.75855e-08	9.76439e-08	9.77271e-08	4.35791e-08	1.4202e-07	1.39927e-07	1.06994e-07	1.59845e-07	1.33414e-07	1.414e-07	1.71429e-07	1.47671e-07	1.2987e-07	8.83001e-08	1.36017e-07	9.87873e-08	1.55444e-07	1.13732e-07	1.53241e-07	1.46731e-07	1.65722e-07	1.6643e-07
-1.85594e-08	-2.60723e-08	3.47034e-10	-2.16516e-08	4.88302e-08	1.59844e-07	1.55888e-07	1.23316e-07	1.217e-07	1.13454e-07	1.08837e-07	5.7865e-08	2.23526e-08	1.13694e-07	5.27975e-08	5.25203e-08	8.74421e-08	8.62326e-08	9.33449e-08	8.41225e-08	1.49563e-07	1.13739e-07	1.03893e-07	6.27589e-08	8.36431e-08	6.96011e-08	1.01554e-07	9.75091e-08	8.44449e-08	9.72402e-08	9.51487e-08	4.5046e-08	1.3951e-07	1.4411e-07	9.74325e-08	1.67236e-07	1.31871e-07	1.38754e-07	1.83242e-07	1.44048e-07	1.36829e-07	8.48309e-08	1.47727e-07	9.55334e-08	1.55492e-07	1.16234e-07	1.60912e-07	1.49097e-07	1.73087e-07	1.68169e-07
-1.87844e-08	-2.58857e-08	-9.19933e-11	-2.92048e-08	4.94489e-08	1.67332e-07	1.51709e-07	1.25151e-07	1.13332e-07	1.03256e-07	1.053e-07	5.90861e-08	1.80737e-08	1.18174e-07	5.21432e-08	5.27437e-08	8.62057e-08	9.00852e-08	9.56661e-08	7.80209e-08	1.30585e-07	9.72436e-08	9.58806e-08	6.52905e-08	8.98726e-08	7.03724e-08	1.00724e-07	1.0924e-07	9.32003e-08	9.71284e-08	9.14694e-08	4.83687e-08	1.37787e-07	1.46998e-07	9.53566e-08	1.73615e-07	1.28983e-07	1.39517e-07	1.90692e-07	1.38748e-07	1.43319e-07	8.43292e-08	1.55548e-07	9.462e-08	1.5241e-07	1.216e-07	1.66218e-07	1.50087e-07	1.78962e-07	1.7098e-07
-1.88189e-08	-2.46655e-08	-1.28716e-09	-3.39075e-08	4.95599e-08	1.74193e-07	1.49592e-07	1.26901e-07	1.04057e-07	9.73441e-08	1.02658e-07	6.30768e-08	1.53446e-08	1.2028e-07	5.33335e-08	5.35011e-08	8.62648e-08	9.17498e-08	9.47872e-08	7.13139e-08	1.10879e-07	8.14786e-08	9.12503e-08	7.03831e-08	1.00897e-07	7.01009e-08	9.76433e-08	1.19923e-07	1.03686e-07	9.79483e-08	8.75951e-08	5.24717e-08	1.36053e-07	1.47523e-07	1.00515e-07	1.78798e-07	1.25608e-07	1.44109e-07	1.93133e-07	1.3305e-07	1.47761e-07	8.68551e-08	1.58703e-07	9.52422e-08	1.46983e-07	1.2976e-07	1.6781e-07	1.49147e-07	1.81349e-07	1.73746e-07
-1.94851e-08	-2.14564e-08	-2.96962e-09	-3.54826e-08	4.8561e-08	1.81439e-07	1.50726e-07	1.27169e-07	9.50838e-08	9.63712e-08	1.00932e-07	6.86561e-08	1.42523e-08	1.19077e-07	5.59792e-08	5.34578e-08	8.74993e-08	9.08837e-08	9.03804e-08	6.52824e-08	9.42204e-08	6.86355e-08	9.09059e-08	7.729e-08	1.13004e-07	6.82388e-08	9.32021e-08	1.28765e-07	1.14868e-07	1.00577e-07	8.45092e-08	5.61358e-08	1.32687e-07	1.44959e-07	1.1043e-07	1.82456e-07	1.22706e-07	1.51433e-07	1.90901e-07	1.28181e-07	1.49049e-07	9.19752e-08	1.57684e-07	9.63524e-08	1.4022e-07	1.39887e-07	1.65659e-07	1.46855e-07	1.78809e-07	1.75076e-07
-2.17294e-08	-1.55079e-08	-4.76443e-09	-3.43882e-08	4.61108e-08	1.89644e-07	1.55249e-07	1.2529e-07	8.77931e-08	9.99797e-08	9.95121e-08	7.41997e-08	1.44433e-08	1.14391e-07	5.9431e-08	5.18029e-08	8.94334e-08	8.79699e-08	8.30635e-08	6.1007e-08	8.33886e-08	6.05597e-08	9.46295e-08	8.53787e-08	1.22734e-07	6.4477e-08	8.82282e-08	1.34727e-07	1.24996e-07	1.05625e-07	8.27921e-08	5.85631e-08	1.26061e-07	1.39301e-07	1.21419e-07	1.83933e-07	1.21087e-07	1.59357e-07	1.85142e-07	1.24892e-07	1.47107e-07	9.8829e-08	1.53933e-07	9.71375e-08	1.33206e-07	1.50519e-07	1.60785e-07	1.44555e-07	1.71113e-07	1.73702e-07
-2.63552e-08	-6.67589e-09	-6.34652e-09	-3.16291e-08	4.22083e-08	1.98655e-07	1.61927e-07	1.21329e-07	8.33615e-08	1.07042e-07	9.76977e-08	7.82317e-08	1.53901e-08	1.07076e-07	6.28308e-08	4.84573e-08	9.12992e-08	8.38673e-08	7.43841e-08	5.91221e-08	7.94049e-08	5.85335e-08	1.01244e-07	9.40966e-08	1.28124e-07	5.89857e-08	8.33818e-08	1.36934e-07	1.32216e-07	1.12892e-07	8.23225e-08	5.96825e-08	1.1543e-07	1.31447e-07	1.29883e-07	1.82291e-07	1.21199e-07	1.65631e-07	1.77268e-07	1.23297e-07	1.42952e-07	1.064e-07	1.49235e-07	9.74612e-08	1.27088e-07	1.59998e-07	1.54644e-07	1.43672e-07	1.59572e-07	1.68965e-07
-3.36598e-08	4.30243e-09	-7.42432e-09	-2.84118e-08	3.70965e-08	2.07626e-07	1.68516e-07	1.15873e-07	8.25173e-08	1.16091e-07	9.52658e-08	8.00088e-08	1.66469e-08	9.8834e-08	6.53839e-08	4.3967e-08	9.22947e-08	7.9406e-08	6.65082e-08	5.97326e-08	8.14295e-08	6.30262e-08	1.09072e-07	1.02923e-07	1.29232e-07	5.24879e-08	7.92043e-08	1.35157e-07	1.35346e-07	1.21088e-07	8.23107e-08	6.0073e-08	1.01456e-07	1.23014e-07	1.33378e-07	1.7668e-07	1.23086e-07	1.68698e-07	1.6834e-07	1.22953e-07	1.38198e-07	1.13825e-07	1.45074e-07	9.80252e-08	1.23107e-07	1.67077e-07	1.48571e-07	1.45038e-07	1.46874e-07	1.61155e-07
-4.31064e-08	1.587e-08	-7.62654e-09	-2.57288e-08	3.11187e-08	2.15242e-07	1.72663e-07	1.09785e-07	8.54783e-08	1.25733e-07	9.26649e-08	7.98067e-08	1.80669e-08	9.16464e-08	6.67156e-08	3.92155e-08	9.18909e-08	7.5206e-08	6.1618e-08	6.24811e-08	8.73434e-08	7.34663e-08	1.16508e-07	1.11392e-07	1.27764e-07	4.61278e-08	7.61554e-08	1.30048e-07	1.34405e-07	1.2806e-07	8.16455e-08	6.06001e-08	8.60769e-08	1.15813e-07	1.31145e-07	1.66854e-07	1.26534e-07	1.68021e-07	1.58697e-07	1.23127e-07	1.34266e-07	1.20566e-07	1.42202e-07	1.00096e-07	1.22513e-07	1.71419e-07	1.43501e-07	1.4856e-07	1.36404e-07	1.51506e-07
-5.32111e-08	2.60805e-08	-6.48602e-09	-2.40195e-08	2.46821e-08	2.2002e-07	1.72903e-07	1.04009e-07	9.20251e-08	1.34864e-07	9.0663e-08	7.8719e-08	1.99304e-08	8.70542e-08	6.70472e-08	3.51188e-08	8.99891e-08	7.16869e-08	6.1154e-08	6.66942e-08	9.47121e-08	8.81978e-08	1.22477e-07	1.19143e-07	1.26065e-07	4.1195e-08	7.45568e-08	1.22977e-07	1.30649e-07	1.31485e-07	7.94e-08	6.19684e-08	7.17888e-08	1.11247e-07	1.241e-07	1.53514e-07	1.31272e-07	1.63891e-07	1.48026e-07	1.23098e-07	1.31804e-07	1.26379e-07	1.40578e-07	1.04849e-07	1.26289e-07	1.73702e-07	1.39945e-07	1.5337e-07	1.31218e-07	1.41853e-07
-6.1765e-08	3.31895e-08	-3.64152e-09	-2.30639e-08	1.83469e-08	2.20643e-07	1.69216e-07	9.94409e-08	1.01622e-07	1.42618e-07	8.96688e-08	7.80488e-08	2.28969e-08	8.56311e-08	6.70247e-08	3.24035e-08	8.68339e-08	6.91073e-08	6.51757e-08	7.15393e-08	1.01665e-07	1.04763e-07	1.2667e-07	1.25871e-07	1.2599e-07	3.88128e-08	7.44975e-08	1.15531e-07	1.26043e-07	1.29719e-07	7.5296e-08	6.43875e-08	6.06648e-08	1.09908e-07	1.14383e-07	1.38227e-07	1.37073e-07	1.57017e-07	1.35795e-07	1.22421e-07	1.30638e-07	1.31172e-07	1.39644e-07	1.12617e-07	1.34762e-07	1.75249e-07	1.38085e-07	1.58353e-07	1.33071e-07	1.34073e-07
-6.63736e-08	3.60936e-08	8.24079e-10	-2.21688e-08	1.28989e-08	2.16304e-07	1.62919e-07	9.68089e-08	1.13518e-07	1.48178e-07	8.9193e-08	7.86192e-08	2.77203e-08	8.69038e-08	6.72961e-08	3.14947e-08	8.27754e-08	6.75176e-08	7.21621e-08	7.61596e-08	1.07304e-07	1.20486e-07	1.29487e-07	1.31113e-07	1.28212e-07	3.96953e-08	7.5795e-08	1.08971e-07	1.2244e-07	1.22419e-07	6.99458e-08	6.74502e-08	5.36217e-08	1.11571e-07	1.04649e-07	1.22934e-07	1.43681e-07	1.48224e-07	1.21807e-07	1.21081e-07	1.30228e-07	1.34884e-07	1.38781e-07	1.22419e-07	1.47305e-07	1.77351e-07	1.37811e-07	1.62741e-07	1.4188e-07	1.2955e-07
-6.51592e-08	3.4434e-08	6.14894e-09	-2.05452e-08	9.2367e-09	2.07017e-07	1.56018e-07	9.65562e-08	1.26797e-07	1.5065e-07	8.7853e-08	8.03875e-08	3.48231e-08	8.97304e-08	6.81356e-08	3.24956e-08	7.80914e-08	6.66706e-08	7.94377e-08	7.97785e-08	1.11537e-07	1.33152e-07	1.31741e-07	1.33994e-07	1.3219e-07	4.40371e-08	7.80305e-08	1.03872e-07	1.20807e-07	1.10678e-07	6.47513e-08	7.02386e-08	5.02789e-08	1.15534e-07	9.7284e-08	1.09342e-07	1.50645e-07	1.38373e-07	1.06596e-07	1.19474e-07	1.30271e-07	1.37458e-07	1.37678e-07	1.32098e-07	1.62284e-07	1.80677e-07	1.38708e-07	1.66428e-07	1.55834e-07	1.28833e-07
-5.73893e-08	2.84352e-08	1.0977e-08	-1.76662e-08	8.04945e-09	1.93768e-07	1.50348e-07	9.87666e-08	1.40395e-07	1.49184e-07	8.39893e-08	8.25544e-08	4.3958e-08	9.28695e-08	6.93775e-08	3.52175e-08	7.30195e-08	6.60531e-08	8.41206e-08	8.17781e-08	1.14571e-07	1.41486e-07	1.34215e-07	1.33198e-07	1.36696e-07	5.15561e-08	8.05977e-08	1.00093e-07	1.20843e-07	9.66443e-08	6.14409e-08	7.16183e-08	4.94436e-08	1.21068e-07	9.37562e-08	9.8548e-08	1.5721e-07	1.28366e-07	9.15238e-08	1.18242e-07	1.31023e-07	1.3887e-07	1.36456e-07	1.39079e-07	1.7737e-07	1.85086e-07	1.40091e-07	1.69854e-07	1.72023e-07	1.31556e-07
-4.38125e-08	1.87096e-08	1.37907e-08	-1.34254e-08	9.46321e-09	1.784e-07	1.46869e-07	1.03191e-07	1.53119e-07	1.43347e-07	7.65727e-08	8.40663e-08	5.41856e-08	9.53669e-08	7.0678e-08	3.92213e-08	6.79675e-08	6.51451e-08	8.4188e-08	8.17656e-08	1.16421e-07	1.45269e-07	1.37236e-07	1.27375e-07	1.40499e-07	6.16554e-08	8.27301e-08	9.6997e-08	1.21148e-07	8.28818e-08	6.1371e-08	7.06443e-08	4.99161e-08	1.2769e-07	9.42986e-08	9.10511e-08	1.62368e-07	1.19057e-07	7.85488e-08	1.18014e-07	1.3316e-07	1.39132e-07	1.35485e-07	1.41441e-07	1.90126e-07	1.89897e-07	1.41212e-07	1.73588e-07	1.87267e-07	1.36607e-07
-2.65833e-08	6.20804e-09	1.35035e-08	-8.06516e-09	1.29089e-08	1.63222e-07	1.45342e-07	1.09371e-07	1.6372e-07	1.33557e-07	6.5888e-08	8.41865e-08	6.42121e-08	9.65699e-08	7.18732e-08	4.3862e-08	6.37e-08	6.38044e-08	7.91599e-08	7.96505e-08	1.16743e-07	1.45071e-07	1.40432e-07	1.15905e-07	1.42874e-07	7.36087e-08	8.35734e-08	9.3783e-08	1.19856e-07	7.17085e-08	6.48649e-08	6.69633e-08	5.11608e-08	1.3512e-07	9.80312e-08	8.70154e-08	1.65103e-07	1.11073e-07	6.9746e-08	1.19191e-07	1.37284e-07	1.38284e-07	1.35051e-07	1.38763e-07	1.98684e-07	1.94369e-07	1.41629e-07	1.77916e-07	1.98841e-07	1.425e-07
-8.79144e-09	-7.70453e-09	9.92534e-09	-1.99324e-09	1.7335e-08	1.5044e-07	1.44457e-07	1.16786e-07	1.71052e-07	1.21296e-07	5.36034e-08	8.27986e-08	7.29117e-08	9.59235e-08	7.31522e-08	4.83654e-08	6.12936e-08	6.25017e-08	7.01043e-08	7.5732e-08	1.15055e-07	1.41791e-07	1.42819e-07	9.96258e-08	1.43757e-07	8.66516e-08	8.24159e-08	8.97868e-08	1.15433e-07	6.47095e-08	7.09003e-08	6.10575e-08	5.35031e-08	1.42992e-07	1.03461e-07	8.64963e-08	1.64761e-07	1.04692e-07	6.66862e-08	1.21829e-07	1.43365e-07	1.36425e-07	1.35062e-07	1.32301e-07	2.02255e-07	1.9806e-07	1.41541e-07	1.82666e-07	2.05001e-07	1.47882e-07
6.26631e-09	-2.12197e-08	3.8689e-09	4.36878e-09	2.16481e-08	1.41608e-07	1.42404e-07	1.24918e-07	1.74292e-07	1.08906e-07	4.21845e-08	8.02876e-08	7.97533e-08	9.28868e-08	7.49411e-08	5.19811e-08	6.17985e-08	6.21848e-08	5.90462e-08	7.07501e-08	1.11108e-07	1.362e-07	1.43194e-07	8.10472e-08	1.43623e-07	9.99076e-08	7.90683e-08	8.4676e-08	1.07296e-07	6.24546e-08	7.73253e-08	5.41948e-08	5.77919e-08	1.50579e-07	1.09153e-07	8.94389e-08	1.61386e-07	9.99512e-08	6.98255e-08	1.25678e-07	1.50439e-07	1.33844e-07	1.34983e-07	1.2441e-07	2.01285e-07	2.00869e-07	1.41823e-07	1.87318e-07	2.05318e-07	1.52031e-07
1.58665e-08	-3.22748e-08	-3.16206e-09	1.06453e-08	2.51143e-08	1.37305e-07	1.37682e-07	1.33235e-07	1.7318e-07	9.89635e-08	3.39731e-08	7.71191e-08	8.49124e-08	8.71713e-08	7.76145e-08	5.42034e-08	6.57491e-08	6.38068e-08	4.81754e-08	6.58124e-08	1.05171e-07	1.28685e-07	1.40664e-07	6.37859e-08	1.43219e-07	1.12216e-07	7.41909e-08	7.85476e-08	9.59776e-08	6.4414e-08	8.15452e-08	4.8062e-08	6.47556e-08	1.56749e-07	1.14278e-07	9.54986e-08	1.55863e-07	9.69183e-08	7.81214e-08	1.30256e-07	1.56721e-07	1.31191e-07	1.34032e-07	1.17528e-07	1.97194e-07	2.02837e-07	1.43634e-07	1.91224e-07	2.00774e-07	1.55137e-07
1.84802e-08	-3.89819e-08	-9.57787e-09	1.65167e-08	2.75145e-08	1.37168e-07	1.29829e-07	1.41155e-07	1.68175e-07	9.34984e-08	3.04006e-08	7.34308e-08	8.90253e-08	7.91429e-08	8.12334e-08	5.49679e-08	7.2778e-08	6.78215e-08	3.92734e-08	6.21442e-08	9.80364e-08	1.19309e-07	1.35028e-07	5.13745e-08	1.43251e-07	1.22057e-07	6.92903e-08	7.19467e-08	8.28337e-08	6.90923e-08	8.14024e-08	4.42219e-08	7.44168e-08	1.60165e-07	1.18837e-07	1.03918e-07	1.49741e-07	9.59003e-08	8.91112e-08	1.34922e-07	1.60121e-07	1.29521e-07	1.31547e-07	1.13231e-07	1.9184e-07	2.03935e-07	1.47766e-07	1.93786e-07	1.93477e-07	1.58164e-07
1.40647e-08	-4.01497e-08	-1.4336e-08	2.17409e-08	2.90524e-08	1.40207e-07	1.19737e-07	1.48073e-07	1.60439e-07	9.33558e-08	3.16673e-08	6.89424e-08	9.27243e-08	7.0001e-08	8.54244e-08	5.46969e-08	8.15552e-08	7.39864e-08	3.35453e-08	6.07168e-08	9.07838e-08	1.0816e-07	1.26838e-07	4.59663e-08	1.44061e-07	1.27773e-07	6.62731e-08	6.57963e-08	6.94945e-08	7.4436e-08	7.59112e-08	4.36482e-08	8.58662e-08	1.59598e-07	1.23472e-07	1.1366e-07	1.44735e-07	9.73492e-08	9.95541e-08	1.38889e-07	1.58953e-07	1.30065e-07	1.27331e-07	1.11796e-07	1.86904e-07	2.04021e-07	1.54104e-07	1.94518e-07	1.85886e-07	1.62301e-07
3.93994e-09	-3.5684e-08	-1.73015e-08	2.6194e-08	3.01773e-08	1.45241e-07	1.09378e-07	1.53495e-07	1.51609e-07	9.79793e-08	3.6919e-08	6.3273e-08	9.62059e-08	6.14634e-08	8.93928e-08	5.41304e-08	9.01315e-08	8.15771e-08	3.17301e-08	6.19327e-08	8.44657e-08	9.57848e-08	1.17132e-07	4.75484e-08	1.45394e-07	1.28122e-07	6.67415e-08	6.11994e-08	5.73464e-08	7.84837e-08	6.56112e-08	4.65431e-08	9.7487e-08	1.54197e-07	1.28985e-07	1.23784e-07	1.42092e-07	1.01477e-07	1.06469e-07	1.41283e-07	1.52555e-07	1.3374e-07	1.21814e-07	1.12393e-07	1.83444e-07	2.02973e-07	1.61556e-07	1.93073e-07	1.79767e-07	1.68228e-07
-9.70575e-09	-2.67072e-08	-1.91369e-08	2.98894e-08	3.14687e-08	1.51205e-07	1.01077e-07	1.57143e-07	1.43375e-07	1.05675e-07	4.46932e-08	5.64724e-08	9.90787e-08	5.50634e-08	9.20465e-08	5.40211e-08	9.6583e-08	8.98043e-08	3.42237e-08	6.55547e-08	7.98636e-08	8.34011e-08	1.07067e-07	5.40503e-08	1.46388e-07	1.2292e-07	7.14065e-08	5.91039e-08	4.72636e-08	8.0061e-08	5.24875e-08	5.24678e-08	1.07501e-07	1.4371e-07	1.35798e-07	1.33801e-07	1.42123e-07	1.07859e-07	1.08152e-07	1.41328e-07	1.41554e-07	1.40593e-07	1.1598e-07	1.13734e-07	1.81708e-07	2.00826e-07	1.68477e-07	1.89322e-07	1.75382e-07	1.75605e-07
-2.44888e-08	-1.53598e-08	-2.07495e-08	3.29461e-08	3.35791e-08	1.57228e-07	9.66834e-08	1.58966e-07	1.37009e-07	1.14223e-07	5.33468e-08	4.9396e-08	1.00603e-07	5.14727e-08	9.22471e-08	5.48751e-08	9.97081e-08	9.80835e-08	4.10425e-08	7.09215e-08	7.73647e-08	7.26861e-08	9.76451e-08	6.23093e-08	1.45897e-07	1.13384e-07	7.99141e-08	5.99157e-08	3.96287e-08	7.9199e-08	3.95411e-08	6.06325e-08	1.14589e-07	1.28733e-07	1.43608e-07	1.43729e-07	1.44119e-07	1.1537e-07	1.04708e-07	1.38671e-07	1.27673e-07	1.49502e-07	1.11073e-07	1.14825e-07	1.81233e-07	1.97763e-07	1.73349e-07	1.8347e-07	1.71446e-07	1.83053e-07
-3.83993e-08	-4.33984e-09	-2.25833e-08	3.55238e-08	3.71279e-08	1.62549e-07	9.69789e-08	1.59001e-07	1.33051e-07	1.21588e-07	6.13171e-08	4.36234e-08	1.00208e-07	5.02581e-08	8.91987e-08	5.68957e-08	9.94669e-08	1.05952e-07	5.16875e-08	7.72916e-08	7.69242e-08	6.52035e-08	8.96654e-08	6.94436e-08	1.43068e-07	1.01902e-07	9.11073e-08	6.32359e-08	3.45324e-08	7.70288e-08	3.0126e-08	7.01468e-08	1.18342e-07	1.10955e-07	1.51375e-07	1.53746e-07	1.4673e-07	1.22557e-07	9.78831e-08	1.33677e-07	1.13204e-07	1.58395e-07	1.08197e-07	1.15462e-07	1.81165e-07	1.93934e-07	1.75324e-07	1.7614e-07	1.65955e-07	1.88636e-07
-5.00319e-08	3.71359e-09	-2.41678e-08	3.77621e-08	4.2488e-08	1.66445e-07	1.01508e-07	1.57205e-07	1.31322e-07	1.26457e-07	6.72501e-08	4.08861e-08	9.79838e-08	5.01867e-08	8.28617e-08	6.01266e-08	9.6944e-08	1.12745e-07	6.51144e-08	8.40756e-08	7.807e-08	6.18062e-08	8.37866e-08	7.4001e-08	1.37864e-07	9.12595e-08	1.03492e-07	6.78906e-08	3.19903e-08	7.51631e-08	2.71459e-08	8.0131e-08	1.19406e-07	9.31596e-08	1.57656e-07	1.63662e-07	1.48616e-07	1.28232e-07	9.03028e-08	1.27464e-07	1.0038e-07	1.64972e-07	1.07924e-07	1.16271e-07	1.80695e-07	1.89262e-07	1.74403e-07	1.68329e-07	1.57435e-07	1.90592e-07
-5.84555e-08	6.86701e-09	-2.42263e-08	3.97365e-08	4.95647e-08	1.6831e-07	1.08787e-07	1.53367e-07	1.31253e-07	1.28461e-07	7.01276e-08	4.2283e-08	9.48142e-08	4.98732e-08	7.41742e-08	6.46286e-08	9.38396e-08	1.1737e-07	7.99488e-08	9.0843e-08	7.99633e-08	6.23629e-08	8.05493e-08	7.63919e-08	1.31195e-07	8.37228e-08	1.15633e-07	7.22899e-08	3.20503e-08	7.4869e-08	3.22219e-08	8.97347e-08	1.19281e-07	7.87371e-08	1.6109e-07	1.72582e-07	1.49051e-07	1.31885e-07	8.45267e-08	1.21559e-07	9.08903e-08	1.67643e-07	1.10075e-07	1.18307e-07	1.79462e-07	1.83381e-07	1.71264e-07	1.61217e-07	1.4588e-07	1.87963e-07
-6.2933e-08	4.40362e-09	-2.13402e-08	4.14104e-08	5.77478e-08	1.67884e-07	1.16777e-07	1.47226e-07	1.32345e-07	1.2804e-07	6.94663e-08	4.77112e-08	9.20152e-08	4.84277e-08	6.49054e-08	7.04862e-08	9.17385e-08	1.18489e-07	9.48663e-08	9.71969e-08	8.15681e-08	6.59242e-08	8.02564e-08	7.84812e-08	1.24517e-07	8.04408e-08	1.26352e-07	7.49812e-08	3.47503e-08	7.64586e-08	4.50371e-08	9.81722e-08	1.19844e-07	7.06659e-08	1.60849e-07	1.79053e-07	1.48171e-07	1.33697e-07	8.2309e-08	1.17302e-07	8.56621e-08	1.66184e-07	1.1376e-07	1.22432e-07	1.77741e-07	1.75813e-07	1.66928e-07	1.55864e-07	1.32835e-07	1.80917e-07
-6.27976e-08	-2.98144e-09	-1.48302e-08	4.25799e-08	6.61209e-08	1.65469e-07	1.23482e-07	1.38753e-07	1.34444e-07	1.26055e-07	6.55337e-08	5.58294e-08	9.06584e-08	4.58469e-08	5.71788e-08	7.7591e-08	9.15146e-08	1.15107e-07	1.08887e-07	1.02711e-07	8.19412e-08	7.11573e-08	8.27733e-08	8.25948e-08	1.19104e-07	8.14095e-08	1.34772e-07	7.51568e-08	3.99483e-08	7.9194e-08	6.31626e-08	1.04832e-07	1.22723e-07	7.03534e-08	1.56856e-07	1.81636e-07	1.46772e-07	1.34194e-07	8.42806e-08	1.15373e-07	8.48904e-08	1.61747e-07	1.17721e-07	1.28794e-07	1.76293e-07	1.66271e-07	1.62467e-07	1.52895e-07	1.20618e-07	1.70724e-07
-5.76517e-08	-1.34173e-08	-5.3773e-09	4.28525e-08	7.38095e-08	1.61963e-07	1.27522e-07	1.28488e-07	1.37669e-07	1.23312e-07	5.94225e-08	6.45669e-08	9.09711e-08	4.30418e-08	5.28847e-08	8.53627e-08	9.31249e-08	1.07229e-07	1.21387e-07	1.07023e-07	8.05632e-08	7.67764e-08	8.74163e-08	9.04031e-08	1.15417e-07	8.58858e-08	1.40309e-07	7.29158e-08	4.71079e-08	8.17154e-08	8.26135e-08	1.0942e-07	1.28719e-07	7.6921e-08	1.49747e-07	1.79574e-07	1.45774e-07	1.33885e-07	9.00134e-08	1.15718e-07	8.82204e-08	1.5622e-07	1.20849e-07	1.36658e-07	1.75895e-07	1.54937e-07	1.58872e-07	1.52311e-07	1.11229e-07	1.59448e-07
-4.77729e-08	-2.44748e-08	4.97703e-09	4.17272e-08	8.02404e-08	1.58616e-07	1.28493e-07	1.1774e-07	1.42023e-07	1.20196e-07	5.2842e-08	7.18949e-08	9.21842e-08	4.15127e-08	5.32177e-08	9.26696e-08	9.57974e-08	9.61148e-08	1.31879e-07	1.09988e-07	7.75582e-08	8.18228e-08	9.30795e-08	1.02134e-07	1.12949e-07	9.28982e-08	1.42659e-07	6.92062e-08	5.51551e-08	8.27279e-08	9.90929e-08	1.12039e-07	1.37471e-07	8.73802e-08	1.40641e-07	1.73169e-07	1.45673e-07	1.33105e-07	9.83018e-08	1.17881e-07	9.49576e-08	1.51339e-07	1.22646e-07	1.44677e-07	1.76779e-07	1.42537e-07	1.5703e-07	1.53538e-07	1.05585e-07	1.49464e-07
-3.44171e-08	-3.39261e-08	1.34975e-08	3.88038e-08	8.51775e-08	1.56581e-07	1.26952e-07	1.08459e-07	1.46983e-07	1.1659e-07	4.76143e-08	7.64671e-08	9.29318e-08	4.27537e-08	5.84202e-08	9.80847e-08	9.84236e-08	8.38668e-08	1.39835e-07	1.11732e-07	7.36811e-08	8.58179e-08	9.86047e-08	1.1639e-07	1.10621e-07	1.01546e-07	1.41742e-07	6.55128e-08	6.25243e-08	8.15955e-08	1.0949e-07	1.13132e-07	1.47496e-07	9.77105e-08	1.30847e-07	1.63657e-07	1.46254e-07	1.32075e-07	1.0752e-07	1.21412e-07	1.04217e-07	1.4805e-07	1.234e-07	1.51455e-07	1.78318e-07	1.30166e-07	1.57711e-07	1.55716e-07	1.0344e-07	1.429e-07
-1.97418e-08	-4.03224e-08	1.78038e-08	3.40565e-08	8.8597e-08	1.56462e-07	1.24035e-07	1.02735e-07	1.51361e-07	1.12113e-07	4.5043e-08	7.78743e-08	9.198e-08	4.75645e-08	6.7691e-08	1.00369e-07	9.99339e-08	7.2512e-08	1.44793e-07	1.12532e-07	7.00823e-08	8.88549e-08	1.03239e-07	1.30619e-07	1.07503e-07	1.11011e-07	1.37591e-07	6.34275e-08	6.74527e-08	7.86053e-08	1.12954e-07	1.13295e-07	1.56631e-07	1.04389e-07	1.21626e-07	1.52716e-07	1.46684e-07	1.30993e-07	1.15997e-07	1.26021e-07	1.14979e-07	1.4643e-07	1.23964e-07	1.5612e-07	1.7919e-07	1.18948e-07	1.61426e-07	1.58109e-07	1.03873e-07	1.41125e-07
-6.30284e-09	-4.31604e-08	1.68261e-08	2.80427e-08	9.05679e-08	1.58093e-07	1.20926e-07	1.02043e-07	1.5361e-07	1.06598e-07	4.54449e-08	7.65114e-08	8.88835e-08	5.55346e-08	7.92315e-08	9.8903e-08	9.95543e-08	6.31226e-08	1.46735e-07	1.12597e-07	6.79864e-08	9.15911e-08	1.06936e-07	1.42001e-07	1.03426e-07	1.20443e-07	1.30248e-07	6.42374e-08	6.84578e-08	7.48617e-08	1.10994e-07	1.13045e-07	1.62709e-07	1.05699e-07	1.14017e-07	1.41887e-07	1.45865e-07	1.29988e-07	1.22415e-07	1.31372e-07	1.26104e-07	1.46047e-07	1.25245e-07	1.58616e-07	1.77977e-07	1.09676e-07	1.68187e-07	1.60403e-07	1.0593e-07	1.44384e-07
3.66143e-09	-4.26534e-08	1.12319e-08	2.19114e-08	9.12331e-08	1.60666e-07	1.18464e-07	1.06588e-07	1.52454e-07	1.00534e-07	4.80928e-08	7.32516e-08	8.42319e-08	6.49773e-08	9.04985e-08	9.38462e-08	9.69569e-08	5.55157e-08	1.46398e-07	1.11919e-07	6.84392e-08	9.50166e-08	1.10319e-07	1.48405e-07	9.91611e-08	1.28899e-07	1.19789e-07	6.86279e-08	6.48216e-08	7.19255e-08	1.06557e-07	1.12661e-07	1.64251e-07	1.02257e-07	1.08706e-07	1.32233e-07	1.42845e-07	1.28988e-07	1.26154e-07	1.36758e-07	1.36372e-07	1.46418e-07	1.27683e-07	1.59584e-07	1.73852e-07	1.02619e-07	1.7731e-07	1.62723e-07	1.0904e-07	1.51681e-07
8.83664e-09	-3.93513e-08	3.13274e-09	1.71563e-08	9.08344e-08	1.63145e-07	1.17066e-07	1.15058e-07	1.4755e-07	9.51873e-08	5.16174e-08	6.91469e-08	7.93834e-08	7.34288e-08	9.87398e-08	8.60169e-08	9.23334e-08	4.87116e-08	1.45182e-07	1.10293e-07	7.21775e-08	9.9942e-08	1.14291e-07	1.49006e-07	9.61053e-08	1.35461e-07	1.06539e-07	7.65455e-08	5.68877e-08	7.13389e-08	1.0256e-07	1.12197e-07	1.60887e-07	9.65735e-08	1.05947e-07	1.24333e-07	1.37144e-07	1.27711e-07	1.27494e-07	1.41009e-07	1.44602e-07	1.47282e-07	1.31051e-07	1.59962e-07	1.66965e-07	9.75756e-08	1.87427e-07	1.65397e-07	1.13049e-07	1.60951e-07
9.08425e-09	-3.39097e-08	-4.77817e-09	1.51662e-08	8.96761e-08	1.64763e-07	1.16902e-07	1.25009e-07	1.3984e-07	9.22418e-08	5.46589e-08	6.52494e-08	7.58424e-08	7.85642e-08	1.01748e-07	7.66451e-08	8.63529e-08	4.18242e-08	1.44566e-07	1.07488e-07	7.95456e-08	1.06367e-07	1.19479e-07	1.44374e-07	9.56405e-08	1.39453e-07	9.13638e-08	8.72178e-08	4.60671e-08	7.41529e-08	1.00663e-07	1.11646e-07	1.53401e-07	9.19004e-08	1.05539e-07	1.18533e-07	1.28946e-07	1.25899e-07	1.27526e-07	1.42795e-07	1.49853e-07	1.4859e-07	1.34689e-07	1.60549e-07	1.58304e-07	9.41285e-08	1.96782e-07	1.68652e-07	1.18027e-07	1.69542e-07
5.28101e-09	-2.71239e-08	-1.02492e-08	1.67292e-08	8.8005e-08	1.6533e-07	1.18059e-07	1.33717e-07	1.31395e-07	9.31026e-08	5.64172e-08	6.25107e-08	7.45842e-08	7.91425e-08	9.85717e-08	6.71264e-08	7.99349e-08	3.47814e-08	1.45378e-07	1.03461e-07	9.03645e-08	1.13087e-07	1.25783e-07	1.36092e-07	9.84955e-08	1.40621e-07	7.58429e-08	9.92928e-08	3.45651e-08	8.05534e-08	1.0085e-07	1.11128e-07	1.43382e-07	9.09171e-08	1.06924e-07	1.15188e-07	1.19172e-07	1.23668e-07	1.27741e-07	1.41208e-07	1.51649e-07	1.50352e-07	1.37992e-07	1.6175e-07	1.49201e-07	9.19296e-08	2.03708e-07	1.72457e-07	1.24077e-07	1.74943e-07
-1.12344e-09	-2.00767e-08	-1.22064e-08	2.16892e-08	8.58958e-08	1.65188e-07	1.20531e-07	1.39172e-07	1.24791e-07	9.82055e-08	5.68247e-08	6.16645e-08	7.56254e-08	7.55421e-08	8.98497e-08	5.87701e-08	7.38575e-08	2.84262e-08	1.47361e-07	9.84831e-08	1.03757e-07	1.1788e-07	1.32279e-07	1.26148e-07	1.04393e-07	1.39184e-07	6.21292e-08	1.1105e-07	2.49103e-08	8.97004e-08	1.01926e-07	1.10981e-07	1.32696e-07	9.48185e-08	1.09376e-07	1.14657e-07	1.09391e-07	1.21688e-07	1.29396e-07	1.36264e-07	1.50136e-07	1.52497e-07	1.40806e-07	1.63569e-07	1.40814e-07	9.08394e-08	2.07055e-07	1.76583e-07	1.31288e-07	1.75571e-07
-8.59972e-09	-1.41217e-08	-1.09426e-08	2.89142e-08	8.32341e-08	1.64861e-07	1.24042e-07	1.40731e-07	1.22243e-07	1.06718e-07	5.63096e-08	6.30511e-08	7.80195e-08	6.96374e-08	7.75788e-08	5.24821e-08	6.83781e-08	2.39977e-08	1.49361e-07	9.31183e-08	1.18087e-07	1.18349e-07	1.37509e-07	1.16353e-07	1.12106e-07	1.3575e-07	5.24529e-08	1.20636e-07	1.9373e-08	9.98794e-08	1.02501e-07	1.11676e-07	1.22958e-07	1.03093e-07	1.12209e-07	1.17033e-07	1.01512e-07	1.20978e-07	1.32891e-07	1.2903e-07	1.46131e-07	1.54816e-07	1.43441e-07	1.65753e-07	1.33881e-07	9.08568e-08	2.06428e-07	1.80807e-07	1.39775e-07	1.71331e-07
-1.58745e-08	-1.05695e-08	-7.7864e-09	3.66192e-08	7.98109e-08	1.64604e-07	1.27897e-07	1.39168e-07	1.24856e-07	1.16793e-07	5.53686e-08	6.64499e-08	8.02785e-08	6.40852e-08	6.43667e-08	4.84365e-08	6.31239e-08	2.2395e-08	1.49966e-07	8.80531e-08	1.31179e-07	1.1311e-07	1.40042e-07	1.07937e-07	1.19871e-07	1.31167e-07	4.84397e-08	1.26318e-07	1.93739e-08	1.08968e-07	1.01867e-07	1.13639e-07	1.15215e-07	1.13926e-07	1.14909e-07	1.21786e-07	9.7246e-08	1.22387e-07	1.3746e-07	1.21275e-07	1.40995e-07	1.57001e-07	1.4635e-07	1.6796e-07	1.28761e-07	9.19394e-08	2.02185e-07	1.851e-07	1.49653e-07	1.63672e-07
-2.2029e-08	-1.02272e-08	-4.48852e-09	4.29348e-08	7.54672e-08	1.64159e-07	1.31038e-07	1.36123e-07	1.32251e-07	1.26237e-07	5.4258e-08	7.10488e-08	8.10402e-08	6.13667e-08	5.24932e-08	4.59582e-08	5.73934e-08	2.37044e-08	1.4822e-07	8.38502e-08	1.40866e-07	1.02728e-07	1.39078e-07	1.01364e-07	1.25953e-07	1.26398e-07	5.0529e-08	1.26735e-07	2.50423e-08	1.1507e-07	1.00351e-07	1.17071e-07	1.0986e-07	1.24941e-07	1.17195e-07	1.27653e-07	9.74762e-08	1.26104e-07	1.41372e-07	1.14808e-07	1.36355e-07	1.58738e-07	1.49782e-07	1.69889e-07	1.25539e-07	9.38988e-08	1.95291e-07	1.89648e-07	1.60792e-07	1.55076e-07
-2.64324e-08	-1.30961e-08	-2.6027e-09	4.64962e-08	7.02349e-08	1.62873e-07	1.32346e-07	1.33251e-07	1.4271e-07	1.33263e-07	5.30034e-08	7.56588e-08	7.9677e-08	6.29974e-08	4.31992e-08	4.3823e-08	5.0756e-08	2.72151e-08	1.44017e-07	8.07346e-08	1.45638e-07	8.98913e-08	1.34852e-07	9.63843e-08	1.29149e-07	1.22381e-07	5.77516e-08	1.21177e-07	3.51119e-08	1.1707e-07	9.90535e-08	1.21843e-07	1.06736e-07	1.33952e-07	1.19032e-07	1.32966e-07	1.01791e-07	1.3149e-07	1.42635e-07	1.10812e-07	1.3371e-07	1.59796e-07	1.53707e-07	1.71368e-07	1.24044e-07	9.64964e-08	1.8714e-07	1.94662e-07	1.72461e-07	1.48189e-07
-2.86625e-08	-1.8414e-08	-3.04129e-09	4.68187e-08	6.44487e-08	1.60117e-07	1.31062e-07	1.31548e-07	1.53753e-07	1.36998e-07	5.17004e-08	7.91692e-08	7.65471e-08	6.91735e-08	3.65228e-08	4.09461e-08	4.35959e-08	3.1801e-08	1.38052e-07	7.85057e-08	1.45082e-07	7.86238e-08	1.28713e-07	9.23097e-08	1.29061e-07	1.19847e-07	6.79624e-08	1.09848e-07	4.7265e-08	1.14894e-07	9.9232e-08	1.2745e-07	1.05324e-07	1.39521e-07	1.20639e-07	1.36289e-07	1.08436e-07	1.37357e-07	1.39906e-07	1.09519e-07	1.34049e-07	1.601e-07	1.58009e-07	1.72421e-07	1.23831e-07	9.96916e-08	1.79356e-07	2.00022e-07	1.83105e-07	1.44991e-07
-2.85198e-08	-2.49676e-08	-5.86545e-09	4.43283e-08	5.8788e-08	1.5571e-07	1.27114e-07	1.31189e-07	1.62916e-07	1.37594e-07	5.08639e-08	8.10769e-08	7.27598e-08	7.88849e-08	3.17184e-08	3.71157e-08	3.72258e-08	3.63668e-08	1.31487e-07	7.66183e-08	1.39877e-07	7.28414e-08	1.22792e-07	8.84334e-08	1.26096e-07	1.1908e-07	7.84361e-08	9.40365e-08	5.88419e-08	1.09393e-07	1.01662e-07	1.33024e-07	1.04919e-07	1.41244e-07	1.22453e-07	1.37023e-07	1.148e-07	1.42501e-07	1.33134e-07	1.10361e-07	1.376e-07	1.597e-07	1.62684e-07	1.73283e-07	1.24276e-07	1.03846e-07	1.73543e-07	2.04966e-07	1.90557e-07	1.46351e-07
-2.61262e-08	-3.14466e-08	-1.03011e-08	4.00756e-08	5.41802e-08	1.50065e-07	1.21209e-07	1.31907e-07	1.68422e-07	1.35978e-07	5.15221e-08	8.18259e-08	6.95769e-08	9.03583e-08	2.79737e-08	3.33178e-08	3.342e-08	4.01209e-08	1.25545e-07	7.43988e-08	1.31382e-07	7.48603e-08	1.19324e-07	8.44382e-08	1.21251e-07	1.19752e-07	8.66133e-08	7.6065e-08	6.76431e-08	1.0195e-07	1.06301e-07	1.37451e-07	1.04768e-07	1.39747e-07	1.24982e-07	1.35611e-07	1.18307e-07	1.46195e-07	1.236e-07	1.12506e-07	1.43782e-07	1.5866e-07	1.67759e-07	1.74293e-07	1.24887e-07	1.0966e-07	1.70944e-07	2.08066e-07	1.9273e-07	1.52025e-07
-2.20122e-08	-3.6679e-08	-1.49564e-08	3.52944e-08	5.15268e-08	1.43948e-07	1.14639e-07	1.33564e-07	1.69502e-07	1.33392e-07	5.48862e-08	8.27297e-08	6.77687e-08	1.01634e-07	2.49868e-08	3.14085e-08	3.35783e-08	4.26266e-08	1.21171e-07	7.13147e-08	1.21105e-07	8.45037e-08	1.19818e-07	8.05852e-08	1.15797e-07	1.21013e-07	9.07789e-08	5.88985e-08	7.25067e-08	9.40148e-08	1.12365e-07	1.39616e-07	1.04182e-07	1.3644e-07	1.28552e-07	1.33215e-07	1.17393e-07	1.48389e-07	1.13339e-07	1.15448e-07	1.51371e-07	1.56917e-07	1.72967e-07	1.7567e-07	1.25633e-07	1.1778e-07	1.72045e-07	2.07653e-07	1.88558e-07	1.60965e-07
-1.70932e-08	-3.97622e-08	-1.8204e-08	3.10045e-08	5.13538e-08	1.3804e-07	1.08858e-07	1.36466e-07	1.66335e-07	1.30929e-07	6.17051e-08	8.54531e-08	6.72426e-08	1.11105e-07	2.3087e-08	3.32732e-08	3.79808e-08	4.37297e-08	1.18814e-07	6.71949e-08	1.10322e-07	9.91905e-08	1.24437e-07	7.7584e-08	1.10968e-07	1.21874e-07	9.04971e-08	4.54232e-08	7.34615e-08	8.67332e-08	1.18743e-07	1.38745e-07	1.0266e-07	1.33084e-07	1.33077e-07	1.31074e-07	1.12171e-07	1.49555e-07	1.04312e-07	1.19301e-07	1.58811e-07	1.54255e-07	1.77485e-07	1.77286e-07	1.27054e-07	1.28236e-07	1.76295e-07	2.02553e-07	1.78708e-07	1.71669e-07
-1.25061e-08	-4.01809e-08	-1.86475e-08	2.77946e-08	5.35906e-08	1.32637e-07	1.04996e-07	1.41179e-07	1.59724e-07	1.29209e-07	7.16741e-08	9.12822e-08	6.70971e-08	1.17874e-07	2.29089e-08	3.99229e-08	4.55722e-08	4.34913e-08	1.18339e-07	6.23253e-08	9.99785e-08	1.14954e-07	1.31884e-07	7.62266e-08	1.07725e-07	1.21724e-07	8.66943e-08	3.76212e-08	7.1459e-08	8.07758e-08	1.24481e-07	1.34667e-07	1.00022e-07	1.31287e-07	1.38005e-07	1.29934e-07	1.04471e-07	1.50295e-07	9.77826e-08	1.24593e-07	1.64608e-07	1.50474e-07	1.8009e-07	1.78606e-07	1.29996e-07	1.40071e-07	1.82124e-07	1.92741e-07	1.65662e-07	1.82477e-07
-9.34533e-09	-3.79351e-08	-1.55454e-08	2.57867e-08	5.76337e-08	1.27735e-07	1.03503e-07	1.48018e-07	1.50772e-07	1.28314e-07	8.32954e-08	1.00545e-07	6.60462e-08	1.21831e-07	2.49115e-08	5.09957e-08	5.44055e-08	4.2195e-08	1.19093e-07	5.73885e-08	9.07809e-08	1.27924e-07	1.39901e-07	7.70084e-08	1.06625e-07	1.20645e-07	8.13435e-08	3.60064e-08	6.78548e-08	7.63642e-08	1.2906e-07	1.2787e-07	9.65225e-08	1.32068e-07	1.42549e-07	1.29847e-07	9.72427e-08	1.50959e-07	9.41648e-08	1.31709e-07	1.677e-07	1.45724e-07	1.79745e-07	1.78924e-07	1.35107e-07	1.51468e-07	1.87372e-07	1.79476e-07	1.53051e-07	1.91827e-07
-8.38021e-09	-3.35919e-08	-9.06116e-09	2.46847e-08	6.26446e-08	1.23454e-07	1.04085e-07	1.56594e-07	1.40685e-07	1.27951e-07	9.43346e-08	1.12465e-07	6.30272e-08	1.23457e-07	2.90838e-08	6.48921e-08	6.24832e-08	4.04197e-08	1.20104e-07	5.32778e-08	8.33007e-08	1.3562e-07	1.46133e-07	7.99336e-08	1.07791e-07	1.19328e-07	7.68069e-08	3.96349e-08	6.38867e-08	7.34275e-08	1.32328e-07	1.19322e-07	9.28492e-08	1.35603e-07	1.46073e-07	1.30381e-07	9.3522e-08	1.51472e-07	9.3292e-08	1.40317e-07	1.67725e-07	1.40792e-07	1.76251e-07	1.77775e-07	1.42373e-07	1.60434e-07	1.90021e-07	1.64794e-07	1.44456e-07	1.9853e-07
-9.8408e-09	-2.81579e-08	-2.68316e-10	2.38211e-08	6.78666e-08	1.20464e-07	1.05967e-07	1.65758e-07	1.30662e-07	1.27715e-07	1.02633e-07	1.25475e-07	5.77559e-08	1.23444e-07	3.49713e-08	7.94197e-08	6.85129e-08	3.91034e-08	1.20339e-07	5.0856e-08	7.79616e-08	1.37504e-07	1.48958e-07	8.45497e-08	1.10978e-07	1.1866e-07	7.50282e-08	4.67245e-08	6.03748e-08	7.18049e-08	1.34222e-07	1.1019e-07	8.99238e-08	1.41267e-07	1.48419e-07	1.31031e-07	9.53657e-08	1.51438e-07	9.47812e-08	1.4916e-07	1.65078e-07	1.37087e-07	1.70496e-07	1.75276e-07	1.50928e-07	1.65719e-07	1.88908e-07	1.50672e-07	1.42192e-07	2.02014e-07
-1.3349e-08	-2.2763e-08	9.0752e-09	2.22254e-08	7.27716e-08	1.20027e-07	1.08317e-07	1.73951e-07	1.21781e-07	1.2729e-07	1.06815e-07	1.37779e-07	5.0993e-08	1.22355e-07	4.19134e-08	9.25908e-08	7.21945e-08	3.94868e-08	1.1892e-07	5.07423e-08	7.49194e-08	1.34683e-07	1.47951e-07	9.01021e-08	1.15686e-07	1.19243e-07	7.68675e-08	5.55724e-08	5.77454e-08	7.13979e-08	1.34541e-07	1.01618e-07	8.85054e-08	1.47954e-07	1.49941e-07	1.31529e-07	1.03127e-07	1.50437e-07	9.82237e-08	1.56374e-07	1.60725e-07	1.36198e-07	1.64094e-07	1.72115e-07	1.59213e-07	1.67459e-07	1.84095e-07	1.38362e-07	1.46584e-07	2.02421e-07
-1.80403e-08	-1.82673e-08	1.69081e-08	1.88284e-08	7.70292e-08	1.23526e-07	1.10619e-07	1.79743e-07	1.14791e-07	1.26483e-07	1.06562e-07	1.47845e-07	4.43369e-08	1.2045e-07	4.92813e-08	1.03201e-07	7.39859e-08	4.28554e-08	1.15262e-07	5.31807e-08	7.39397e-08	1.29041e-07	1.43841e-07	9.56687e-08	1.21286e-07	1.21134e-07	8.18632e-08	6.52677e-08	5.63014e-08	7.21937e-08	1.32968e-07	9.46182e-08	8.87512e-08	1.54551e-07	1.51216e-07	1.31932e-07	1.15329e-07	1.48301e-07	1.03139e-07	1.60194e-07	1.55789e-07	1.39206e-07	1.5864e-07	1.69157e-07	1.65384e-07	1.67127e-07	1.76709e-07	1.28257e-07	1.56014e-07	2.00481e-07
-2.28603e-08	-1.49671e-08	2.13156e-08	1.28627e-08	8.04294e-08	1.31701e-07	1.12763e-07	1.82241e-07	1.09952e-07	1.25124e-07	1.02454e-07	1.54617e-07	3.95413e-08	1.17761e-07	5.65982e-08	1.10988e-07	7.46094e-08	5.00953e-08	1.09168e-07	5.79959e-08	7.44078e-08	1.22358e-07	1.38079e-07	1.00238e-07	1.27121e-07	1.23845e-07	8.85409e-08	7.58026e-08	5.65038e-08	7.41445e-08	1.29337e-07	8.99919e-08	9.00073e-08	1.60362e-07	1.52579e-07	1.32503e-07	1.29173e-07	1.45264e-07	1.08861e-07	1.597e-07	1.51079e-07	1.46093e-07	1.55079e-07	1.66895e-07	1.67865e-07	1.66789e-07	1.68364e-07	1.20226e-07	1.67691e-07	1.97204e-07
-2.69382e-08	-1.2549e-08	2.09672e-08	4.33426e-09	8.28505e-08	1.44062e-07	1.14878e-07	1.81238e-07	1.07044e-07	1.23e-07	9.5677e-08	1.57461e-07	3.76387e-08	1.14349e-07	6.35615e-08	1.16393e-07	7.46498e-08	6.12063e-08	1.0092e-07	6.46162e-08	7.5531e-08	1.15823e-07	1.32226e-07	1.02802e-07	1.32551e-07	1.26524e-07	9.51342e-08	8.75496e-08	5.90143e-08	7.69969e-08	1.23899e-07	8.82082e-08	9.1042e-08	1.65293e-07	1.53775e-07	1.33543e-07	1.41518e-07	1.41939e-07	1.14547e-07	1.55238e-07	1.46732e-07	1.55605e-07	1.5351e-07	1.65112e-07	1.65896e-07	1.68051e-07	1.60477e-07	1.14057e-07	1.78762e-07	1.93575e-07
-2.9884e-08	-1.03407e-08	1.54568e-08	-5.71391e-09	8.42368e-08	1.58842e-07	1.17085e-07	1.77113e-07	1.05599e-07	1.19941e-07	8.78258e-08	1.56004e-07	3.83671e-08	1.10566e-07	7.00382e-08	1.20085e-07	7.44234e-08	7.50047e-08	9.13459e-08	7.21475e-08	7.66689e-08	1.10075e-07	1.27395e-07	1.02571e-07	1.36945e-07	1.28176e-07	1.00372e-07	1.00463e-07	6.44109e-08	8.0227e-08	1.1739e-07	8.92321e-08	9.06687e-08	1.69707e-07	1.53947e-07	1.35258e-07	1.49936e-07	1.39194e-07	1.19376e-07	1.48346e-07	1.42148e-07	1.65648e-07	1.53449e-07	1.62993e-07	1.59955e-07	1.71274e-07	1.53784e-07	1.09664e-07	1.87293e-07	1.90337e-07
-3.18672e-08	-7.75592e-09	5.44244e-09	-1.5389e-08	8.45018e-08	1.73519e-07	1.19399e-07	1.70604e-07	1.05183e-07	1.16035e-07	8.08092e-08	1.50071e-07	4.03106e-08	1.07168e-07	7.60486e-08	1.22441e-07	7.40578e-08	8.92129e-08	8.17578e-08	7.95087e-08	7.76136e-08	1.05549e-07	1.23924e-07	9.92825e-08	1.39666e-07	1.27889e-07	1.03943e-07	1.1354e-07	7.27309e-08	8.31709e-08	1.10804e-07	9.24304e-08	8.8406e-08	1.74059e-07	1.52002e-07	1.37705e-07	1.53409e-07	1.37929e-07	1.22781e-07	1.41236e-07	1.36264e-07	1.7402e-07	1.5427e-07	1.59611e-07	1.51831e-07	1.75426e-07	1.48261e-07	1.06967e-07	1.92753e-07	1.87908e-07
-3.34359e-08	-4.70642e-09	-7.48542e-09	-2.25827e-08	8.33704e-08	1.85603e-07	1.21836e-07	1.62554e-07	1.05517e-07	1.11815e-07	7.66354e-08	1.39833e-07	4.17417e-08	1.05114e-07	8.17052e-08	1.23179e-07	7.35953e-08	1.00983e-07	7.36743e-08	8.56391e-08	7.86507e-08	1.02815e-07	1.21395e-07	9.3477e-08	1.40086e-07	1.25081e-07	1.06402e-07	1.24919e-07	8.31529e-08	8.52698e-08	1.05019e-07	9.6683e-08	8.47323e-08	1.78491e-07	1.47141e-07	1.40794e-07	1.5238e-07	1.38737e-07	1.24548e-07	1.3608e-07	1.28102e-07	1.79122e-07	1.55513e-07	1.54478e-07	1.44214e-07	1.78613e-07	1.43401e-07	1.05677e-07	1.9588e-07	1.86343e-07
-3.51727e-08	-1.73594e-09	-2.11895e-08	-2.57746e-08	8.03086e-08	1.93316e-07	1.24559e-07	1.53736e-07	1.06358e-07	1.08205e-07	7.69467e-08	1.26065e-07	4.16662e-08	1.05102e-07	8.71096e-08	1.21297e-07	7.30065e-08	1.07701e-07	6.83881e-08	8.97457e-08	8.03572e-08	1.02673e-07	1.18962e-07	8.65153e-08	1.37704e-07	1.19733e-07	1.08618e-07	1.32594e-07	9.40693e-08	8.62372e-08	1.00507e-07	1.00724e-07	8.07385e-08	1.82615e-07	1.39302e-07	1.44331e-07	1.48171e-07	1.41515e-07	1.24727e-07	1.34365e-07	1.174e-07	1.80354e-07	1.56978e-07	1.47816e-07	1.39822e-07	1.78991e-07	1.38678e-07	1.05239e-07	1.98062e-07	1.85333e-07
-3.73813e-08	2.22121e-10	-3.3486e-08	-2.46173e-08	7.4685e-08	1.95929e-07	1.27845e-07	1.44767e-07	1.07287e-07	1.06181e-07	8.2422e-08	1.10323e-07	4.03949e-08	1.07044e-07	9.22773e-08	1.15439e-07	7.21526e-08	1.07764e-07	6.65493e-08	9.15049e-08	8.32538e-08	1.05914e-07	1.15863e-07	8.02574e-08	1.32357e-07	1.1248e-07	1.11085e-07	1.35349e-07	1.03574e-07	8.60337e-08	9.72703e-08	1.03602e-07	7.74019e-08	1.85629e-07	1.29274e-07	1.48041e-07	1.4216e-07	1.45214e-07	1.23496e-07	1.36515e-07	1.05036e-07	1.78134e-07	1.58636e-07	1.40429e-07	1.40376e-07	1.75616e-07	1.33945e-07	1.05067e-07	2.00523e-07	1.84245e-07
-3.99834e-08	3.30013e-10	-4.2576e-08	-2.00317e-08	6.61546e-08	1.93751e-07	1.31825e-07	1.36103e-07	1.07692e-07	1.06323e-07	9.23856e-08	9.47987e-08	3.92724e-08	1.09824e-07	9.71649e-08	1.04599e-07	7.08127e-08	1.01025e-07	6.79812e-08	9.1122e-08	8.74905e-08	1.12884e-07	1.1185e-07	7.64885e-08	1.24455e-07	1.04461e-07	1.13508e-07	1.33367e-07	1.10147e-07	8.47389e-08	9.50147e-08	1.05065e-07	7.49743e-08	1.8668e-07	1.18479e-07	1.51516e-07	1.35188e-07	1.47972e-07	1.21111e-07	1.41835e-07	9.29945e-08	1.7366e-07	1.605e-07	1.33345e-07	1.45907e-07	1.68917e-07	1.29564e-07	1.04904e-07	2.03669e-07	1.82307e-07
-4.26776e-08	-1.71696e-09	-4.72932e-08	-1.38021e-08	5.50657e-08	1.87871e-07	1.36203e-07	1.28076e-07	1.07048e-07	1.08531e-07	1.04915e-07	8.18026e-08	3.97735e-08	1.11577e-07	1.01785e-07	8.88728e-08	6.8827e-08	8.87598e-08	7.18268e-08	8.92041e-08	9.26886e-08	1.23051e-07	1.07356e-07	7.63459e-08	1.15109e-07	9.69434e-08	1.14907e-07	1.28155e-07	1.13205e-07	8.25191e-08	9.34259e-08	1.05674e-07	7.2883e-08	1.85304e-07	1.08533e-07	1.54103e-07	1.27515e-07	1.47697e-07	1.17994e-07	1.48789e-07	8.38398e-08	1.68559e-07	1.62526e-07	1.27482e-07	1.54764e-07	1.60611e-07	1.26181e-07	1.05049e-07	2.06874e-07	1.789e-07
-4.52414e-08	-5.54726e-09	-4.71824e-08	-7.88202e-09	4.26385e-08	1.7978e-07	1.40203e-07	1.20924e-07	1.05339e-07	1.12109e-07	1.17466e-07	7.30294e-08	4.259e-08	1.10437e-07	1.06301e-07	6.98196e-08	6.62746e-08	7.32227e-08	7.69367e-08	8.64975e-08	9.796e-08	1.34865e-07	1.03298e-07	8.00039e-08	1.06044e-07	9.09221e-08	1.14154e-07	1.21838e-07	1.1327e-07	7.97561e-08	9.23705e-08	1.06547e-07	7.01725e-08	1.81635e-07	1.00755e-07	1.54904e-07	1.19237e-07	1.42884e-07	1.14816e-07	1.55509e-07	7.98666e-08	1.64544e-07	1.64551e-07	1.23469e-07	1.64368e-07	1.5313e-07	1.24281e-07	1.06244e-07	2.08793e-07	1.73844e-07
-4.77515e-08	-1.02998e-08	-4.24911e-08	-3.72306e-09	3.07821e-08	1.70998e-07	1.42861e-07	1.14836e-07	1.03314e-07	1.16153e-07	1.2773e-07	6.89522e-08	4.72933e-08	1.05387e-07	1.10988e-07	5.01718e-08	6.35418e-08	5.70537e-08	8.22785e-08	8.36157e-08	1.02081e-07	1.46082e-07	1.00637e-07	8.67381e-08	9.92368e-08	8.69242e-08	1.10631e-07	1.16176e-07	1.11685e-07	7.71581e-08	9.19341e-08	1.08775e-07	6.61567e-08	1.76302e-07	9.57612e-08	1.53049e-07	1.10792e-07	1.33266e-07	1.12425e-07	1.60417e-07	8.23033e-08	1.63097e-07	1.66292e-07	1.21558e-07	1.7233e-07	1.48804e-07	1.23802e-07	1.09261e-07	2.08023e-07	1.67515e-07
-5.05429e-08	-1.49683e-08	-3.41119e-08	-1.88163e-09	2.16181e-08	1.62799e-07	1.43482e-07	1.10003e-07	1.02331e-07	1.2e-07	1.34322e-07	6.86547e-08	5.27178e-08	9.67671e-08	1.16059e-07	3.29879e-08	6.11971e-08	4.27561e-08	8.71608e-08	8.08795e-08	1.03808e-07	1.54493e-07	9.99037e-08	9.5299e-08	9.63813e-08	8.51178e-08	1.04629e-07	1.11833e-07	1.10018e-07	7.55835e-08	9.23145e-08	1.12784e-07	6.08604e-08	1.70061e-07	9.32412e-08	1.48211e-07	1.03167e-07	1.19967e-07	1.11592e-07	1.6277e-07	9.08788e-08	1.65166e-07	1.67408e-07	1.2154e-07	1.77361e-07	1.49134e-07	1.24097e-07	1.14428e-07	2.03803e-07	1.60704e-07
-5.39068e-08	-1.86838e-08	-2.34317e-08	-2.01335e-09	1.69161e-08	1.56081e-07	1.41963e-07	1.06673e-07	1.03816e-07	1.2345e-07	1.37034e-07	7.01803e-08	5.77294e-08	8.61892e-08	1.21453e-07	2.06795e-08	5.97374e-08	3.23277e-08	9.12164e-08	7.8332e-08	1.02295e-07	1.58744e-07	1.00952e-07	1.04384e-07	9.83347e-08	8.55795e-08	9.7318e-08	1.0824e-07	1.09422e-07	7.55385e-08	9.36678e-08	1.17985e-07	5.50213e-08	1.63437e-07	9.20205e-08	1.41079e-07	9.76596e-08	1.0515e-07	1.12705e-07	1.6289e-07	1.03883e-07	1.70941e-07	1.67624e-07	1.22676e-07	1.79559e-07	1.54442e-07	1.24279e-07	1.21389e-07	1.96395e-07	1.54273e-07
-5.77289e-08	-2.08284e-08	-1.20404e-08	-3.19072e-09	1.76415e-08	1.51327e-07	1.38798e-07	1.05146e-07	1.08609e-07	1.26693e-07	1.3663e-07	7.12129e-08	6.18414e-08	7.59614e-08	1.26738e-07	1.43889e-08	5.93637e-08	2.69915e-08	9.42484e-08	7.58879e-08	9.75072e-08	1.58817e-07	1.03021e-07	1.12975e-07	1.04769e-07	8.844e-08	9.03173e-08	1.04076e-07	1.10218e-07	7.66732e-08	9.60074e-08	1.22976e-07	4.97233e-08	1.56595e-07	9.04752e-08	1.33381e-07	9.5381e-08	9.13729e-08	1.15619e-07	1.61961e-07	1.18638e-07	1.79757e-07	1.66895e-07	1.23835e-07	1.79974e-07	1.63965e-07	1.23748e-07	1.29254e-07	1.87017e-07	1.48823e-07
-6.13479e-08	-2.10306e-08	-1.35295e-09	-4.35636e-09	2.37074e-08	1.48617e-07	1.34826e-07	1.05678e-07	1.16508e-07	1.30059e-07	1.34394e-07	6.9792e-08	6.53164e-08	6.83368e-08	1.31178e-07	1.39418e-08	5.99284e-08	2.69801e-08	9.60983e-08	7.35094e-08	9.04123e-08	1.55913e-07	1.05049e-07	1.20414e-07	1.14172e-07	9.37306e-08	8.51549e-08	9.80676e-08	1.11872e-07	7.77478e-08	9.91686e-08	1.26263e-07	4.59303e-08	1.49492e-07	8.72177e-08	1.27322e-07	9.68199e-08	8.09677e-08	1.19771e-07	1.61446e-07	1.32207e-07	1.90223e-07	1.65517e-07	1.23922e-07	1.79799e-07	1.76188e-07	1.22544e-07	1.37072e-07	1.7737e-07	1.44535e-07
-6.37883e-08	-1.91478e-08	7.69314e-09	-4.69854e-09	3.39299e-08	1.47623e-07	1.30916e-07	1.08317e-07	1.26252e-07	1.33807e-07	1.31651e-07	6.48391e-08	6.87744e-08	6.48884e-08	1.33965e-07	1.82382e-08	6.10699e-08	3.14462e-08	9.66153e-08	7.12916e-08	8.27842e-08	1.5183e-07	1.06063e-07	1.26245e-07	1.24248e-07	1.01019e-07	8.28647e-08	8.96841e-08	1.13328e-07	7.72673e-08	1.02784e-07	1.27087e-07	4.41925e-08	1.42179e-07	8.17846e-08	1.24671e-07	1.01698e-07	7.56164e-08	1.24497e-07	1.62392e-07	1.4214e-07	2.00579e-07	1.64113e-07	1.22456e-07	1.79654e-07	1.89177e-07	1.21355e-07	1.44312e-07	1.6902e-07	1.4129e-07
-6.42632e-08	-1.52953e-08	1.47145e-08	-3.81353e-09	4.61746e-08	1.47674e-07	1.27781e-07	1.12745e-07	1.35917e-07	1.38039e-07	1.2941e-07	5.64173e-08	7.26323e-08	6.61352e-08	1.34529e-07	2.5755e-08	6.24302e-08	3.86365e-08	9.56867e-08	6.94079e-08	7.66108e-08	1.48192e-07	1.05436e-07	1.30016e-07	1.32629e-07	1.09156e-07	8.38384e-08	7.94043e-08	1.1352e-07	7.44734e-08	1.06215e-07	1.25862e-07	4.4632e-08	1.35025e-07	7.49806e-08	1.26013e-07	1.09109e-07	7.61027e-08	1.29364e-07	1.64945e-07	1.47086e-07	2.09178e-07	1.63451e-07	1.19909e-07	1.79347e-07	2.00753e-07	1.21235e-07	1.51051e-07	1.62856e-07	1.38958e-07
-6.26402e-08	-9.89441e-09	1.97148e-08	-1.65154e-09	5.77256e-08	1.47902e-07	1.25925e-07	1.1822e-07	1.43557e-07	1.42708e-07	1.28159e-07	4.57113e-08	7.67646e-08	7.14206e-08	1.32809e-07	3.48959e-08	6.38113e-08	4.63699e-08	9.32441e-08	6.7951e-08	7.33323e-08	1.45903e-07	1.02947e-07	1.31245e-07	1.37641e-07	1.16429e-07	8.7845e-08	6.85017e-08	1.11804e-07	7.0035e-08	1.08492e-07	1.23926e-07	4.7131e-08	1.28703e-07	6.86581e-08	1.30591e-07	1.17798e-07	8.21803e-08	1.343e-07	1.68308e-07	1.47121e-07	2.14957e-07	1.64153e-07	1.17534e-07	1.78162e-07	2.08647e-07	1.23238e-07	1.57729e-07	1.58844e-07	1.37689e-07
-5.95648e-08	-3.66974e-09	2.2804e-08	1.64813e-09	6.59062e-08	1.47469e-07	1.2566e-07	1.23681e-07	1.47773e-07	1.47596e-07	1.27805e-07	3.47141e-08	8.05766e-08	7.90482e-08	1.29399e-07	4.41402e-08	6.51941e-08	5.26662e-08	8.92162e-08	6.6775e-08	7.32599e-08	1.4498e-07	9.86616e-08	1.29618e-07	1.38827e-07	1.21131e-07	9.40716e-08	5.85309e-08	1.08136e-07	6.59157e-08	1.08389e-07	1.22746e-07	5.1547e-08	1.23932e-07	6.49904e-08	1.36783e-07	1.26421e-07	9.25613e-08	1.39475e-07	1.71124e-07	1.43673e-07	2.17696e-07	1.66446e-07	1.16733e-07	1.75422e-07	2.10833e-07	1.2814e-07	1.64643e-07	1.56119e-07	1.38002e-07
-5.61606e-08	2.45738e-09	2.39831e-08	5.89781e-09	6.886e-08	1.45757e-07	1.27109e-07	1.28027e-07	1.48016e-07	1.52244e-07	1.27759e-07	2.56378e-08	8.33989e-08	8.67056e-08	1.25491e-07	5.20984e-08	6.66356e-08	5.62569e-08	8.34934e-08	6.54391e-08	7.54558e-08	1.44737e-07	9.27704e-08	1.25272e-07	1.36943e-07	1.22257e-07	1.01152e-07	5.08101e-08	1.02974e-07	6.44295e-08	1.04771e-07	1.23051e-07	5.78263e-08	1.21095e-07	6.55575e-08	1.42921e-07	1.33798e-07	1.05124e-07	1.45018e-07	1.72096e-07	1.39053e-07	2.17961e-07	1.70055e-07	1.18395e-07	1.70935e-07	2.06077e-07	1.36257e-07	1.71513e-07	1.53399e-07	1.40568e-07
-5.34963e-08	7.58294e-09	2.3103e-08	1.08963e-08	6.62151e-08	1.42442e-07	1.30152e-07	1.30482e-07	1.44563e-07	1.55917e-07	1.27216e-07	2.02017e-08	8.49185e-08	9.21285e-08	1.22571e-07	5.75918e-08	6.81249e-08	5.67872e-08	7.5998e-08	6.33115e-08	7.8139e-08	1.44147e-07	8.55402e-08	1.18904e-07	1.33413e-07	1.19903e-07	1.07323e-07	4.61214e-08	9.70241e-08	6.70318e-08	9.71183e-08	1.24421e-07	6.60077e-08	1.19943e-07	7.06666e-08	1.47974e-07	1.39169e-07	1.17405e-07	1.50777e-07	1.70514e-07	1.35742e-07	2.16749e-07	1.74308e-07	1.2261e-07	1.65069e-07	1.94482e-07	1.47309e-07	1.77455e-07	1.49537e-07	1.45775e-07
-5.21274e-08	1.10865e-08	2.00018e-08	1.63652e-08	5.92674e-08	1.37463e-07	1.34373e-07	1.3092e-07	1.38328e-07	1.57662e-07	1.25519e-07	1.90925e-08	8.53789e-08	9.3791e-08	1.21965e-07	5.97678e-08	6.94877e-08	5.47096e-08	6.68874e-08	5.98184e-08	7.94247e-08	1.42276e-07	7.74202e-08	1.11517e-07	1.29503e-07	1.15146e-07	1.10849e-07	4.46838e-08	9.09834e-08	7.35593e-08	8.59818e-08	1.25525e-07	7.61927e-08	1.1958e-07	7.92173e-08	1.51769e-07	1.42417e-07	1.27279e-07	1.56287e-07	1.66474e-07	1.35672e-07	2.15005e-07	1.78354e-07	1.28904e-07	1.58485e-07	1.77664e-07	1.60338e-07	1.81417e-07	1.43995e-07	1.53282e-07
-5.19211e-08	1.28374e-08	1.47508e-08	2.18643e-08	5.04746e-08	1.3099e-07	1.39032e-07	1.29984e-07	1.30679e-07	1.56498e-07	1.22459e-07	2.18739e-08	8.54592e-08	9.13109e-08	1.24378e-07	5.81838e-08	7.04025e-08	5.10062e-08	5.67974e-08	5.47569e-08	7.80633e-08	1.38675e-07	6.92219e-08	1.03944e-07	1.25674e-07	1.09473e-07	1.10678e-07	4.63073e-08	8.54024e-08	8.2317e-08	7.30542e-08	1.24829e-07	8.85237e-08	1.1881e-07	8.91645e-08	1.54699e-07	1.44107e-07	1.33558e-07	1.60936e-07	1.60736e-07	1.39723e-07	2.13247e-07	1.8139e-07	1.36734e-07	1.51759e-07	1.58364e-07	1.73763e-07	1.82798e-07	1.37025e-07	1.61857e-07
-5.21717e-08	1.32122e-08	7.91308e-09	2.6775e-08	4.24281e-08	1.23463e-07	1.43123e-07	1.28918e-07	1.23284e-07	1.51647e-07	1.18314e-07	2.73999e-08	8.59298e-08	8.53769e-08	1.29641e-07	5.28194e-08	7.05347e-08	4.68722e-08	4.6951e-08	4.85363e-08	7.38784e-08	1.33613e-07	6.21787e-08	9.6487e-08	1.21495e-07	1.04116e-07	1.06978e-07	5.05826e-08	8.06756e-08	9.08878e-08	6.07445e-08	1.21339e-07	1.03121e-07	1.16732e-07	9.83405e-08	1.57173e-07	1.45196e-07	1.36246e-07	1.64215e-07	1.54315e-07	1.47548e-07	2.11472e-07	1.8278e-07	1.45807e-07	1.45167e-07	1.39654e-07	1.85675e-07	1.81831e-07	1.29508e-07	1.69701e-07
-5.18799e-08	1.28655e-08	6.91658e-10	3.04038e-08	3.68297e-08	1.15685e-07	1.45597e-07	1.29148e-07	1.17893e-07	1.42752e-07	1.13576e-07	3.44758e-08	8.72828e-08	7.72724e-08	1.36769e-07	4.40547e-08	6.97163e-08	4.34118e-08	3.89866e-08	4.22041e-08	6.77637e-08	1.28033e-07	5.77253e-08	8.89451e-08	1.1618e-07	9.96117e-08	1.01161e-07	5.70091e-08	7.70922e-08	9.71573e-08	5.1449e-08	1.15009e-07	1.19894e-07	1.13288e-07	1.05228e-07	1.5918e-07	1.46496e-07	1.36327e-07	1.65859e-07	1.48044e-07	1.57741e-07	2.0931e-07	1.82102e-07	1.55998e-07	1.38734e-07	1.24089e-07	1.94353e-07	1.79424e-07	1.22573e-07	1.75163e-07
-5.0059e-08	1.2349e-08	-5.17734e-09	3.21832e-08	3.40422e-08	1.08815e-07	1.45731e-07	1.31794e-07	1.15923e-07	1.30047e-07	1.08532e-07	4.23673e-08	8.95081e-08	6.82998e-08	1.44278e-07	3.26948e-08	6.80544e-08	4.13715e-08	3.44975e-08	3.7178e-08	6.12951e-08	1.23204e-07	5.70008e-08	8.10459e-08	1.09379e-07	9.57838e-08	9.52333e-08	6.50489e-08	7.48531e-08	1.00024e-07	4.68792e-08	1.06717e-07	1.38231e-07	1.09382e-07	1.09329e-07	1.60226e-07	1.48186e-07	1.35214e-07	1.65808e-07	1.42292e-07	1.68247e-07	2.06314e-07	1.79184e-07	1.66962e-07	1.32441e-07	1.13141e-07	1.98804e-07	1.76526e-07	1.17242e-07	1.77522e-07
-4.59952e-08	1.18178e-08	-7.87784e-09	3.18895e-08	3.34237e-08	1.04156e-07	1.43522e-07	1.3728e-07	1.17944e-07	1.14499e-07	1.02954e-07	5.08786e-08	9.21074e-08	5.9426e-08	1.5062e-07	2.00441e-08	6.5893e-08	4.09809e-08	3.44506e-08	3.47499e-08	5.61414e-08	1.20221e-07	6.03044e-08	7.29532e-08	1.01692e-07	9.20938e-08	9.0798e-08	7.41589e-08	7.4011e-08	9.9541e-08	4.7733e-08	9.79265e-08	1.56752e-07	1.06439e-07	1.11035e-07	1.59642e-07	1.49702e-07	1.34135e-07	1.64073e-07	1.36987e-07	1.7689e-07	2.02177e-07	1.74177e-07	1.7779e-07	1.26388e-07	1.07022e-07	1.99028e-07	1.73452e-07	1.14276e-07	1.77376e-07
-3.94261e-08	1.10465e-08	-6.23826e-09	2.97703e-08	3.41299e-08	1.02767e-07	1.39878e-07	1.4517e-07	1.23331e-07	9.78501e-08	9.61108e-08	6.00297e-08	9.43286e-08	5.12693e-08	1.54552e-07	7.92344e-09	6.3678e-08	4.19885e-08	3.87561e-08	3.55699e-08	5.34958e-08	1.19582e-07	6.68418e-08	6.55019e-08	9.45542e-08	8.81589e-08	8.82883e-08	8.38441e-08	7.43771e-08	9.65861e-08	5.37322e-08	9.02428e-08	1.73346e-07	1.05604e-07	1.11177e-07	1.57052e-07	1.50099e-07	1.3373e-07	1.60665e-07	1.3191e-07	1.81914e-07	1.96805e-07	1.67642e-07	1.87012e-07	1.20787e-07	1.04832e-07	1.95869e-07	1.69677e-07	1.14197e-07	1.76379e-07
-3.06033e-08	9.77839e-09	-4.25944e-10	2.65037e-08	3.57757e-08	1.05053e-07	1.36414e-07	1.54248e-07	1.30372e-07	8.2437e-08	8.71074e-08	6.96255e-08	9.55055e-08	4.43021e-08	1.55364e-07	-1.52772e-09	6.18574e-08	4.38967e-08	4.62119e-08	3.9367e-08	5.37121e-08	1.21056e-07	7.49876e-08	6.00146e-08	8.95721e-08	8.41626e-08	8.6943e-08	9.3717e-08	7.5498e-08	9.2349e-08	6.38476e-08	8.50151e-08	1.85642e-07	1.07092e-07	1.10598e-07	1.52669e-07	1.48657e-07	1.33972e-07	1.55721e-07	1.2712e-07	1.82403e-07	1.90266e-07	1.60508e-07	1.92997e-07	1.15808e-07	1.04955e-07	1.90534e-07	1.64317e-07	1.17294e-07	1.76425e-07
-2.02189e-08	8.16323e-09	7.7998e-09	2.29859e-08	3.85129e-08	1.10569e-07	1.34879e-07	1.62782e-07	1.36868e-07	7.07134e-08	7.54042e-08	7.90478e-08	9.53256e-08	3.90235e-08	1.52941e-07	-6.31796e-09	6.08945e-08	4.62489e-08	5.48763e-08	4.50623e-08	5.62554e-08	1.23859e-07	8.29945e-08	5.78421e-08	8.77539e-08	8.09384e-08	8.55397e-08	1.03498e-07	7.67892e-08	8.79185e-08	7.65155e-08	8.30293e-08	1.91774e-07	1.10116e-07	1.09961e-07	1.47244e-07	1.45325e-07	1.34396e-07	1.49725e-07	1.2326e-07	1.78487e-07	1.82698e-07	1.53853e-07	1.94552e-07	1.11455e-07	1.05616e-07	1.84129e-07	1.57003e-07	1.2348e-07	1.78686e-07
-9.22819e-09	6.92777e-09	1.55416e-08	2.00303e-08	4.25532e-08	1.18144e-07	1.36495e-07	1.68955e-07	1.40993e-07	6.45389e-08	6.12834e-08	8.74007e-08	9.38921e-08	3.59413e-08	1.47654e-07	-5.20358e-09	6.13056e-08	4.87707e-08	6.27096e-08	5.12303e-08	5.99676e-08	1.27003e-07	8.97768e-08	5.98992e-08	8.91159e-08	7.96467e-08	8.33982e-08	1.12916e-07	7.7806e-08	8.40753e-08	8.98086e-08	8.43244e-08	1.91098e-07	1.13421e-07	1.09777e-07	1.41754e-07	1.4074e-07	1.3445e-07	1.43613e-07	1.21515e-07	1.71251e-07	1.74261e-07	1.48557e-07	1.91416e-07	1.07617e-07	1.05507e-07	1.77471e-07	1.48578e-07	1.32073e-07	1.82992e-07
1.34514e-09	7.08698e-09	1.98235e-08	1.81172e-08	4.75766e-08	1.26289e-07	1.41537e-07	1.71368e-07	1.41971e-07	6.45134e-08	4.60586e-08	9.38882e-08	9.15746e-08	3.53993e-08	1.40155e-07	1.84908e-09	6.35557e-08	5.12824e-08	6.82141e-08	5.66858e-08	6.35415e-08	1.29645e-07	9.5323e-08	6.63915e-08	9.28381e-08	8.11657e-08	8.09911e-08	1.21564e-07	7.85146e-08	8.12459e-08	1.01662e-07	8.81669e-08	1.84491e-07	1.16006e-07	1.10448e-07	1.37033e-07	1.35854e-07	1.33768e-07	1.38564e-07	1.23175e-07	1.62387e-07	1.65154e-07	1.45016e-07	1.84445e-07	1.04313e-07	1.04239e-07	1.71203e-07	1.41108e-07	1.4177e-07	1.87858e-07
1.05447e-08	9.34756e-09	1.87914e-08	1.73094e-08	5.25043e-08	1.3375e-07	1.49348e-07	1.69483e-07	1.4028e-07	6.96857e-08	3.19195e-08	9.81692e-08	8.87902e-08	3.74235e-08	1.31153e-07	1.35731e-08	6.77551e-08	5.34974e-08	7.08238e-08	6.09195e-08	6.60243e-08	1.31304e-07	1.00492e-07	7.67696e-08	9.77683e-08	8.54949e-08	7.97724e-08	1.28855e-07	7.93811e-08	7.95209e-08	1.10253e-07	9.32229e-08	1.74037e-07	1.17508e-07	1.12181e-07	1.3358e-07	1.31442e-07	1.32257e-07	1.35551e-07	1.28958e-07	1.53713e-07	1.55713e-07	1.43065e-07	1.75439e-07	1.01971e-07	1.02394e-07	1.65967e-07	1.37162e-07	1.50992e-07	1.91112e-07
1.75538e-08	1.36109e-08	1.24738e-08	1.73555e-08	5.58278e-08	1.39978e-07	1.58733e-07	1.63833e-07	1.37329e-07	7.78384e-08	2.14189e-08	1.0051e-07	8.58787e-08	4.17297e-08	1.21316e-07	2.77339e-08	7.33416e-08	5.49346e-08	7.09413e-08	6.41868e-08	6.7174e-08	1.31955e-07	1.06317e-07	8.98459e-08	1.02902e-07	9.15184e-08	8.13431e-08	1.34175e-07	8.11729e-08	7.87076e-08	1.14466e-07	9.79221e-08	1.62258e-07	1.18026e-07	1.14787e-07	1.31567e-07	1.27824e-07	1.29977e-07	1.34882e-07	1.38432e-07	1.46723e-07	1.4654e-07	1.42118e-07	1.66668e-07	1.01496e-07	1.01093e-07	1.62351e-07	1.38717e-07	1.585e-07	1.90828e-07
2.17624e-08	1.89389e-08	2.74108e-09	1.78827e-08	5.63002e-08	1.45314e-07	1.68469e-07	1.55821e-07	1.34832e-07	8.62901e-08	1.67293e-08	1.01717e-07	8.3126e-08	4.78729e-08	1.11343e-07	4.17379e-08	7.90465e-08	5.5089e-08	6.96689e-08	6.72353e-08	6.75476e-08	1.32014e-07	1.13236e-07	1.04017e-07	1.07592e-07	9.73325e-08	8.64609e-08	1.37194e-07	8.45339e-08	7.8457e-08	1.14227e-07	1.00944e-07	1.51268e-07	1.17639e-07	1.17585e-07	1.30943e-07	1.24965e-07	1.26987e-07	1.36049e-07	1.49837e-07	1.42311e-07	1.38584e-07	1.41395e-07	1.60213e-07	1.03982e-07	1.01264e-07	1.60607e-07	1.46235e-07	1.63873e-07	1.8618e-07
2.28694e-08	2.40226e-08	-7.4962e-09	1.85387e-08	5.35898e-08	1.50744e-07	1.77704e-07	1.47175e-07	1.34171e-07	9.29007e-08	1.89188e-08	1.02929e-07	8.08448e-08	5.53959e-08	1.02115e-07	5.32856e-08	8.32903e-08	5.37942e-08	6.83757e-08	7.08377e-08	6.82944e-08	1.32235e-07	1.20686e-07	1.1756e-07	1.11488e-07	1.01054e-07	9.44362e-08	1.38093e-07	8.95528e-08	7.84888e-08	1.10487e-07	1.0168e-07	1.42246e-07	1.16087e-07	1.196e-07	1.31466e-07	1.2285e-07	1.23285e-07	1.37973e-07	1.60456e-07	1.40694e-07	1.33071e-07	1.4011e-07	1.57301e-07	1.10133e-07	1.03026e-07	1.60376e-07	1.58309e-07	1.67522e-07	1.77872e-07
2.09824e-08	2.78404e-08	-1.54512e-08	1.90134e-08	4.85258e-08	1.57272e-07	1.86103e-07	1.39277e-07	1.35984e-07	9.68401e-08	2.75408e-08	1.05339e-07	7.93724e-08	6.38519e-08	9.47113e-08	6.08772e-08	8.48376e-08	5.15327e-08	6.82522e-08	7.53928e-08	7.07193e-08	1.3351e-07	1.27286e-07	1.28963e-07	1.14398e-07	1.01735e-07	1.03203e-07	1.37507e-07	9.55817e-08	7.88299e-08	1.04784e-07	1.00494e-07	1.35425e-07	1.12941e-07	1.20025e-07	1.32668e-07	1.21865e-07	1.18912e-07	1.39495e-07	1.67402e-07	1.41471e-07	1.31203e-07	1.3758e-07	1.57877e-07	1.19712e-07	1.05552e-07	1.60715e-07	1.72014e-07	1.70193e-07	1.68014e-07
1.66194e-08	3.00803e-08	-1.94621e-08	1.89981e-08	4.27772e-08	1.65179e-07	1.93748e-07	1.32703e-07	1.40079e-07	9.87551e-08	4.07581e-08	1.09824e-07	7.89385e-08	7.27144e-08	9.01507e-08	6.40764e-08	8.3321e-08	4.94377e-08	6.99682e-08	8.08103e-08	7.57692e-08	1.36603e-07	1.3148e-07	1.372e-07	1.16217e-07	9.98957e-08	1.10002e-07	1.36169e-07	1.01443e-07	7.98952e-08	9.86003e-08	9.86179e-08	1.30469e-07	1.08144e-07	1.18694e-07	1.33831e-07	1.22865e-07	1.1415e-07	1.39848e-07	1.6851e-07	1.43756e-07	1.33713e-07	1.33305e-07	1.60656e-07	1.3137e-07	1.07491e-07	1.60495e-07	1.83811e-07	1.72336e-07	1.59505e-07
1.05633e-08	3.10955e-08	-1.94277e-08	1.82066e-08	3.80829e-08	1.73593e-07	2.00855e-07	1.27202e-07	1.45624e-07	1.00243e-07	5.59918e-08	1.16499e-07	7.94846e-08	8.13001e-08	8.89264e-08	6.35083e-08	7.93242e-08	4.88956e-08	7.35074e-08	8.67193e-08	8.36342e-08	1.41873e-07	1.32275e-07	1.41852e-07	1.16939e-07	9.73566e-08	1.12369e-07	1.34506e-07	1.05941e-07	8.22906e-08	9.28363e-08	9.76804e-08	1.2694e-07	1.02505e-07	1.1622e-07	1.34115e-07	1.2681e-07	1.09617e-07	1.38886e-07	1.62992e-07	1.46408e-07	1.40429e-07	1.27081e-07	1.63736e-07	1.4303e-07	1.0772e-07	1.58925e-07	1.90691e-07	1.73777e-07	1.55145e-07
3.63205e-09	3.14946e-08	-1.65552e-08	1.65088e-08	3.53751e-08	1.8068e-07	2.07438e-07	1.22087e-07	1.51504e-07	1.029e-07	7.08114e-08	1.24353e-07	8.05742e-08	8.88143e-08	9.06395e-08	6.0601e-08	7.40252e-08	5.09133e-08	7.82045e-08	9.28378e-08	9.36203e-08	1.49089e-07	1.2968e-07	1.43034e-07	1.16682e-07	9.63908e-08	1.0903e-07	1.32513e-07	1.08414e-07	8.64078e-08	8.7685e-08	9.90477e-08	1.24581e-07	9.77053e-08	1.13659e-07	1.32817e-07	1.3411e-07	1.06139e-07	1.37013e-07	1.51619e-07	1.48342e-07	1.50067e-07	1.19113e-07	1.65539e-07	1.52689e-07	1.05985e-07	1.55897e-07	1.91107e-07	1.73925e-07	1.5678e-07
-3.49692e-09	3.16812e-08	-1.26051e-08	1.40745e-08	3.42329e-08	1.84441e-07	2.13078e-07	1.16778e-07	1.56676e-07	1.07467e-07	8.3638e-08	1.31257e-07	8.14711e-08	9.45148e-08	9.40424e-08	5.71319e-08	6.86818e-08	5.55959e-08	8.29645e-08	9.92435e-08	1.04329e-07	1.57369e-07	1.24641e-07	1.41223e-07	1.15621e-07	9.86234e-08	1.00355e-07	1.30016e-07	1.09045e-07	9.20692e-08	8.29208e-08	1.03294e-07	1.23325e-07	9.56999e-08	1.1187e-07	1.29624e-07	1.44073e-07	1.04393e-07	1.34902e-07	1.3642e-07	1.48878e-07	1.60408e-07	1.1005e-07	1.65614e-07	1.59182e-07	1.0309e-07	1.5196e-07	1.85319e-07	1.72328e-07	1.64739e-07
-1.03136e-08	3.16247e-08	-9.0183e-09	1.13547e-08	3.29738e-08	1.83701e-07	2.16912e-07	1.11195e-07	1.60404e-07	1.13555e-07	9.39372e-08	1.34533e-07	8.13531e-08	9.78914e-08	9.75729e-08	5.47132e-08	6.42673e-08	6.20669e-08	8.65972e-08	1.06358e-07	1.14046e-07	1.65298e-07	1.18554e-07	1.37094e-07	1.13854e-07	1.04225e-07	8.82256e-08	1.27091e-07	1.08768e-07	9.84903e-08	7.83731e-08	1.10069e-07	1.23117e-07	9.7799e-08	1.10965e-07	1.24708e-07	1.54822e-07	1.04513e-07	1.33196e-07	1.20062e-07	1.47986e-07	1.68824e-07	1.00886e-07	1.64856e-07	1.62482e-07	1.00602e-07	1.48048e-07	1.75036e-07	1.69161e-07	1.77731e-07
-1.63959e-08	3.09416e-08	-6.3282e-09	8.82122e-09	2.93753e-08	1.78763e-07	2.17896e-07	1.0584e-07	1.62316e-07	1.20064e-07	1.01882e-07	1.31955e-07	7.95553e-08	9.87565e-08	1.00126e-07	5.43959e-08	6.13634e-08	6.89171e-08	8.81705e-08	1.14636e-07	1.21186e-07	1.71224e-07	1.12636e-07	1.31471e-07	1.1129e-07	1.1178e-07	7.53663e-08	1.24297e-07	1.08866e-07	1.04627e-07	7.42596e-08	1.18396e-07	1.2368e-07	1.03944e-07	1.10211e-07	1.18613e-07	1.63841e-07	1.05871e-07	1.32325e-07	1.05141e-07	1.46278e-07	1.73012e-07	9.27417e-08	1.64987e-07	1.63429e-07	1.00263e-07	1.45152e-07	1.62555e-07	1.65265e-07	1.93203e-07
-2.13561e-08	2.91638e-08	-4.09575e-09	6.6079e-09	2.16804e-08	1.71362e-07	2.15231e-07	1.01627e-07	1.62312e-07	1.25976e-07	1.07769e-07	1.22722e-07	7.57511e-08	9.7213e-08	1.01618e-07	5.65305e-08	6.01943e-08	7.4935e-08	8.72775e-08	1.24133e-07	1.24674e-07	1.73704e-07	1.07518e-07	1.25327e-07	1.07657e-07	1.18843e-07	6.44246e-08	1.22508e-07	1.10487e-07	1.09695e-07	7.1177e-08	1.27159e-07	1.24362e-07	1.12605e-07	1.08466e-07	1.12056e-07	1.68898e-07	1.07235e-07	1.32515e-07	9.36477e-08	1.44711e-07	1.71672e-07	8.66167e-08	1.67595e-07	1.63126e-07	1.03419e-07	1.44074e-07	1.49857e-07	1.6173e-07	2.08046e-07
-2.4905e-08	2.60037e-08	-1.3324e-09	4.32725e-09	9.38699e-09	1.63964e-07	2.08748e-07	9.95858e-08	1.60437e-07	1.30956e-07	1.11569e-07	1.07842e-07	7.0027e-08	9.35421e-08	1.0298e-07	6.08907e-08	6.06461e-08	7.96711e-08	8.41277e-08	1.34189e-07	1.24192e-07	1.71954e-07	1.03233e-07	1.19757e-07	1.02714e-07	1.22863e-07	5.71654e-08	1.22478e-07	1.14297e-07	1.13512e-07	6.97811e-08	1.35455e-07	1.24139e-07	1.21383e-07	1.04868e-07	1.0577e-07	1.68888e-07	1.07252e-07	1.33879e-07	8.66951e-08	1.4415e-07	1.64906e-07	8.31826e-08	1.7326e-07	1.62445e-07	1.10656e-07	1.4528e-07	1.38073e-07	1.59331e-07	2.19435e-07
-2.69827e-08	2.14894e-08	2.84988e-09	1.25994e-09	-6.5334e-09	1.58773e-07	1.99053e-07	1.00541e-07	1.56816e-07	1.35405e-07	1.12865e-07	8.97502e-08	6.28546e-08	8.8091e-08	1.05552e-07	6.69423e-08	6.22522e-08	8.35019e-08	7.94272e-08	1.43405e-07	1.20294e-07	1.66096e-07	9.95751e-08	1.15803e-07	9.65709e-08	1.22069e-07	5.40722e-08	1.2448e-07	1.204e-07	1.16453e-07	7.03728e-08	1.42626e-07	1.2185e-07	1.28009e-07	9.93751e-08	1.00432e-07	1.64165e-07	1.05053e-07	1.36461e-07	8.45267e-08	1.44991e-07	1.54149e-07	8.26695e-08	1.81213e-07	1.61894e-07	1.21644e-07	1.48733e-07	1.2748e-07	1.58219e-07	2.25526e-07
-2.78207e-08	1.59558e-08	8.69363e-09	-3.15051e-09	-2.40053e-08	1.56947e-07	1.87382e-07	1.04798e-07	1.51669e-07	1.3999e-07	1.11172e-07	7.13711e-08	5.49829e-08	8.12259e-08	1.10178e-07	7.40953e-08	6.42519e-08	8.72107e-08	7.40896e-08	1.49973e-07	1.14303e-07	1.57049e-07	9.65592e-08	1.14151e-07	8.99502e-08	1.16037e-07	5.44483e-08	1.28229e-07	1.28423e-07	1.19081e-07	7.26518e-08	1.48072e-07	1.16622e-07	1.3124e-07	9.28408e-08	9.65986e-08	1.56256e-07	1.00673e-07	1.40167e-07	8.666e-08	1.47021e-07	1.41679e-07	8.48568e-08	1.89658e-07	1.61732e-07	1.35177e-07	1.53758e-07	1.17874e-07	1.58051e-07	2.25784e-07
-2.78401e-08	9.95432e-09	1.55815e-08	-8.80713e-09	-4.05271e-08	1.5834e-07	1.75257e-07	1.11884e-07	1.45385e-07	1.45067e-07	1.06414e-07	5.51908e-08	4.72821e-08	7.33765e-08	1.16492e-07	8.18228e-08	6.58079e-08	9.14236e-08	6.88926e-08	1.52235e-07	1.07974e-07	1.46113e-07	9.466e-08	1.14844e-07	8.41843e-08	1.05814e-07	5.68899e-08	1.33086e-07	1.37627e-07	1.21746e-07	7.57783e-08	1.51091e-07	1.08308e-07	1.31218e-07	8.66404e-08	9.46197e-08	1.47162e-07	9.50988e-08	1.44629e-07	9.20498e-08	1.49552e-07	1.29878e-07	8.91684e-08	1.96519e-07	1.62096e-07	1.49375e-07	1.59047e-07	1.09029e-07	1.58444e-07	2.20858e-07
-2.74384e-08	4.13856e-09	2.21863e-08	-1.48119e-08	-5.38038e-08	1.61848e-07	1.64123e-07	1.20489e-07	1.38546e-07	1.50415e-07	9.92618e-08	4.2755e-08	4.05735e-08	6.51438e-08	1.22786e-07	8.96324e-08	6.63174e-08	9.62747e-08	6.42165e-08	1.49243e-07	1.02962e-07	1.34467e-07	9.46598e-08	1.17174e-07	8.08499e-08	9.36344e-08	5.98672e-08	1.3831e-07	1.46925e-07	1.24434e-07	7.87028e-08	1.50991e-07	9.7729e-08	1.29209e-07	8.2104e-08	9.45573e-08	1.38613e-07	8.9945e-08	1.49171e-07	9.92309e-08	1.51743e-07	1.20575e-07	9.48614e-08	2.00237e-07	1.62941e-07	1.62076e-07	1.62987e-07	1.0098e-07	1.59392e-07	2.12113e-07
-2.68085e-08	-8.51787e-10	2.6868e-08	-1.97877e-08	-6.21297e-08	1.66077e-07	1.55098e-07	1.28718e-07	1.31872e-07	1.55421e-07	9.11299e-08	3.47082e-08	3.54825e-08	5.73953e-08	1.26554e-07	9.69606e-08	6.56437e-08	1.01429e-07	5.99547e-08	1.41103e-07	1.00283e-07	1.22888e-07	9.71808e-08	1.19867e-07	8.11376e-08	8.22965e-08	6.21778e-08	1.43184e-07	1.54863e-07	1.26911e-07	8.05675e-08	1.47423e-07	8.65355e-08	1.2694e-07	8.00931e-08	9.62071e-08	1.316e-07	8.69163e-08	1.52986e-07	1.06508e-07	1.52989e-07	1.14717e-07	1.01255e-07	2.00255e-07	1.63905e-07	1.71363e-07	1.64263e-07	9.40619e-08	1.61355e-07	2.01076e-07
-2.59119e-08	-4.52529e-09	2.81605e-08	-2.24967e-08	-6.45246e-08	1.69956e-07	1.48874e-07	1.34611e-07	1.26077e-07	1.59515e-07	8.38164e-08	3.11562e-08	3.23402e-08	5.12462e-08	1.2545e-07	1.03112e-07	6.41308e-08	1.06305e-07	5.56116e-08	1.28949e-07	1.00031e-07	1.11785e-07	1.02186e-07	1.21518e-07	8.52237e-08	7.43667e-08	6.31756e-08	1.47017e-07	1.59694e-07	1.28989e-07	8.09562e-08	1.40698e-07	7.67167e-08	1.25908e-07	8.09085e-08	9.9223e-08	1.26276e-07	8.72861e-08	1.55472e-07	1.12273e-07	1.53219e-07	1.12448e-07	1.07916e-07	1.97099e-07	1.64316e-07	1.76085e-07	1.62466e-07	8.87693e-08	1.64947e-07	1.89036e-07
-2.4607e-08	-6.68926e-09	2.52194e-08	-2.24033e-08	-6.07386e-08	1.72971e-07	1.45713e-07	1.36752e-07	1.21676e-07	1.62521e-07	7.895e-08	3.20206e-08	3.11576e-08	4.78595e-08	1.18222e-07	1.0735e-07	6.2413e-08	1.1026e-07	5.05564e-08	1.14619e-07	1.01491e-07	1.01435e-07	1.08768e-07	1.21078e-07	9.19752e-08	7.14079e-08	6.28241e-08	1.49184e-07	1.59687e-07	1.3066e-07	7.98871e-08	1.31802e-07	6.99581e-08	1.26963e-07	8.44856e-08	1.03248e-07	1.22179e-07	9.15546e-08	1.56551e-07	1.15411e-07	1.52977e-07	1.13421e-07	1.1472e-07	1.9209e-07	1.63479e-07	1.76161e-07	1.58357e-07	8.55743e-08	1.70445e-07	1.7689e-07
-2.28342e-08	-7.55511e-09	1.81333e-08	-1.98722e-08	-5.12107e-08	1.74994e-07	1.4552e-07	1.347e-07	1.18842e-07	1.64682e-07	7.75057e-08	3.71548e-08	3.16906e-08	4.80862e-08	1.05194e-07	1.09145e-07	6.11477e-08	1.12684e-07	4.4379e-08	1.00166e-07	1.03596e-07	9.21672e-08	1.15378e-07	1.18168e-07	9.92108e-08	7.34689e-08	6.16551e-08	1.49304e-07	1.53633e-07	1.3202e-07	7.76218e-08	1.2206e-07	6.70821e-08	1.30204e-07	9.0657e-08	1.07952e-07	1.18613e-07	9.93397e-08	1.56718e-07	1.15639e-07	1.53208e-07	1.17085e-07	1.21769e-07	1.86871e-07	1.61108e-07	1.72558e-07	1.5357e-07	8.47754e-08	1.77398e-07	1.65164e-07
-2.074e-08	-7.68954e-09	7.99727e-09	-1.59164e-08	-3.69892e-08	1.7591e-07	1.47971e-07	1.29105e-07	1.17359e-07	1.66388e-07	7.95903e-08	4.61928e-08	3.35822e-08	5.20698e-08	8.81418e-08	1.08468e-07	6.08032e-08	1.13099e-07	3.72624e-08	8.74035e-08	1.05431e-07	8.4333e-08	1.20412e-07	1.13072e-07	1.04494e-07	7.90124e-08	6.06434e-08	1.47442e-07	1.4136e-07	1.33062e-07	7.44706e-08	1.1263e-07	6.77698e-08	1.351e-07	9.92447e-08	1.12993e-07	1.15025e-07	1.09472e-07	1.56758e-07	1.13559e-07	1.54765e-07	1.22753e-07	1.29194e-07	1.82883e-07	1.57619e-07	1.66934e-07	1.49902e-07	8.64114e-08	1.84578e-07	1.5413e-07
-1.86743e-08	-7.74387e-09	-3.32862e-09	-1.16565e-08	-1.95914e-08	1.75396e-07	1.52677e-07	1.21477e-07	1.1673e-07	1.67836e-07	8.45393e-08	5.82971e-08	3.65229e-08	5.90002e-08	6.9712e-08	1.05939e-07	6.15455e-08	1.11375e-07	3.02021e-08	7.75757e-08	1.06535e-07	7.80975e-08	1.22851e-07	1.06449e-07	1.0614e-07	8.53301e-08	6.0946e-08	1.44105e-07	1.24018e-07	1.33533e-07	7.07344e-08	1.04151e-07	7.06717e-08	1.40664e-07	1.09916e-07	1.18019e-07	1.11259e-07	1.20243e-07	1.57226e-07	1.10348e-07	1.57874e-07	1.29528e-07	1.3694e-07	1.80908e-07	1.54059e-07	1.61139e-07	1.48549e-07	9.02485e-08	1.90285e-07	1.43973e-07
-1.7061e-08	-8.04316e-09	-1.37481e-08	-7.79849e-09	-8.0694e-10	1.7302e-07	1.59335e-07	1.13709e-07	1.16391e-07	1.68859e-07	9.12181e-08	7.20417e-08	4.03424e-08	6.71655e-08	5.26735e-08	1.02709e-07	6.3198e-08	1.07963e-07	2.4876e-08	7.11864e-08	1.06881e-07	7.32672e-08	1.22644e-07	9.89563e-08	1.03929e-07	8.93343e-08	6.35093e-08	1.39911e-07	1.03975e-07	1.32954e-07	6.67744e-08	9.67494e-08	7.39137e-08	1.4564e-07	1.21964e-07	1.22771e-07	1.07622e-07	1.29782e-07	1.57998e-07	1.07232e-07	1.61879e-07	1.36313e-07	1.44597e-07	1.80777e-07	1.5171e-07	1.56752e-07	1.4964e-07	9.58629e-08	1.92871e-07	1.34979e-07
-1.61947e-08	-8.28021e-09	-2.15602e-08	-4.40517e-09	1.75157e-08	1.68577e-07	1.67774e-07	1.07501e-07	1.15961e-07	1.69069e-07	9.83601e-08	8.55854e-08	4.49825e-08	7.43366e-08	3.93054e-08	1.00073e-07	6.52502e-08	1.03926e-07	2.30785e-08	6.79836e-08	1.06689e-07	6.93314e-08	1.20652e-07	9.09994e-08	9.91218e-08	8.84797e-08	6.8683e-08	1.35084e-07	8.43213e-08	1.30786e-07	6.3092e-08	9.0345e-08	7.58493e-08	1.48743e-07	1.34269e-07	1.27218e-07	1.04754e-07	1.36506e-07	1.58175e-07	1.05014e-07	1.65502e-07	1.42062e-07	1.51366e-07	1.81327e-07	1.51587e-07	1.54824e-07	1.52245e-07	1.02816e-07	1.91291e-07	1.2766e-07
-1.60543e-08	-7.58131e-09	-2.59265e-08	-1.05663e-09	3.36645e-08	1.62397e-07	1.7782e-07	1.03847e-07	1.15413e-07	1.68192e-07	1.04817e-07	9.70924e-08	5.03791e-08	7.8378e-08	3.10464e-08	9.89996e-08	6.69354e-08	1.00613e-07	2.59071e-08	6.71248e-08	1.06256e-07	6.57443e-08	1.18214e-07	8.27541e-08	9.37291e-08	8.15207e-08	7.6052e-08	1.29188e-07	6.81062e-08	1.26628e-07	6.03157e-08	8.50094e-08	7.57565e-08	1.48992e-07	1.45555e-07	1.31566e-07	1.03373e-07	1.39571e-07	1.56449e-07	1.03881e-07	1.67512e-07	1.46229e-07	1.56221e-07	1.80705e-07	1.54101e-07	1.55856e-07	1.54781e-07	1.10851e-07	1.85489e-07	1.22703e-07
-1.62336e-08	-5.00773e-09	-2.69843e-08	2.73182e-09	4.62375e-08	1.55401e-07	1.89039e-07	1.02786e-07	1.15066e-07	1.66361e-07	1.0968e-07	1.05186e-07	5.63428e-08	7.78751e-08	2.83977e-08	9.97459e-08	6.74134e-08	9.90947e-08	3.31198e-08	6.75308e-08	1.05911e-07	6.22958e-08	1.16563e-07	7.44049e-08	8.94595e-08	6.88666e-08	8.45891e-08	1.21415e-07	5.75369e-08	1.20378e-07	5.90871e-08	8.11179e-08	7.41309e-08	1.46061e-07	1.54785e-07	1.36055e-07	1.0395e-07	1.39153e-07	1.51799e-07	1.03566e-07	1.67391e-07	1.49111e-07	1.58263e-07	1.76983e-07	1.58978e-07	1.59934e-07	1.55634e-07	1.19972e-07	1.76514e-07	1.20695e-07
-1.60611e-08	-2.36848e-10	-2.56145e-08	7.10622e-09	5.42996e-08	1.48877e-07	2.00479e-07	1.03511e-07	1.154e-07	1.64116e-07	1.1231e-07	1.09207e-07	6.25033e-08	7.25535e-08	3.09984e-08	1.01728e-07	6.60357e-08	9.9676e-08	4.30661e-08	6.83523e-08	1.06004e-07	5.93526e-08	1.16385e-07	6.64231e-08	8.69665e-08	5.24455e-08	9.30243e-08	1.11328e-07	5.34111e-08	1.1231e-07	5.99022e-08	7.91989e-08	7.24026e-08	1.40464e-07	1.61385e-07	1.4066e-07	1.0647e-07	1.36388e-07	1.44153e-07	1.03661e-07	1.65527e-07	1.51784e-07	1.57147e-07	1.68889e-07	1.65376e-07	1.66861e-07	1.53777e-07	1.30294e-07	1.66289e-07	1.21776e-07
-1.48892e-08	6.02481e-09	-2.30351e-08	1.17264e-08	5.75052e-08	1.44107e-07	2.10606e-07	1.04785e-07	1.16786e-07	1.62067e-07	1.1234e-07	1.09215e-07	6.8321e-08	6.33396e-08	3.77968e-08	1.03682e-07	6.25944e-08	1.01775e-07	5.32777e-08	6.93705e-08	1.06786e-07	5.78109e-08	1.17691e-07	5.96826e-08	8.58406e-08	3.51428e-08	1.00195e-07	9.95645e-08	5.50127e-08	1.03077e-07	6.29486e-08	7.95947e-08	7.22078e-08	1.33401e-07	1.65156e-07	1.44905e-07	1.10358e-07	1.32923e-07	1.34661e-07	1.03907e-07	1.62786e-07	1.55582e-07	1.53366e-07	1.5638e-07	1.72048e-07	1.76174e-07	1.49204e-07	1.41717e-07	1.57099e-07	1.25474e-07
-1.24243e-08	1.22182e-08	-2.04209e-08	1.59367e-08	5.61447e-08	1.4203e-07	2.17515e-07	1.0549e-07	1.19271e-07	1.60412e-07	1.09701e-07	1.05842e-07	7.31285e-08	5.20509e-08	4.7278e-08	1.04092e-07	5.74379e-08	1.04217e-07	6.14282e-08	7.112e-08	1.0815e-07	5.87377e-08	1.19996e-07	5.53176e-08	8.5287e-08	2.00035e-08	1.05214e-07	8.79154e-08	6.05377e-08	9.36427e-08	6.79485e-08	8.21568e-08	7.45904e-08	1.26275e-07	1.66e-07	1.47965e-07	1.1465e-07	1.30247e-07	1.25391e-07	1.04287e-07	1.59798e-07	1.6138e-07	1.48168e-07	1.40798e-07	1.7751e-07	1.87042e-07	1.43024e-07	1.53614e-07	1.50962e-07	1.30892e-07
-8.92475e-09	1.66328e-08	-1.86552e-08	1.91143e-08	5.10791e-08	1.43023e-07	2.19427e-07	1.05083e-07	1.22572e-07	1.58665e-07	1.04671e-07	1.00163e-07	7.61879e-08	4.08606e-08	5.77403e-08	1.01754e-07	5.14008e-08	1.0575e-07	6.61833e-08	7.46262e-08	1.09393e-07	6.28259e-08	1.22647e-07	5.43805e-08	8.49778e-08	9.43922e-09	1.07464e-07	7.86359e-08	6.78632e-08	8.51286e-08	7.40499e-08	8.61672e-08	7.9518e-08	1.2011e-07	1.63757e-07	1.49001e-07	1.18332e-07	1.29103e-07	1.18544e-07	1.04967e-07	1.56498e-07	1.69077e-07	1.43126e-07	1.24521e-07	1.80278e-07	1.98188e-07	1.37114e-07	1.648e-07	1.49114e-07	1.37144e-07
-5.14794e-09	1.82071e-08	-1.82285e-08	2.09657e-08	4.35607e-08	1.46813e-07	2.15302e-07	1.03799e-07	1.26267e-07	1.55838e-07	9.79237e-08	9.3622e-08	7.67952e-08	3.17482e-08	6.76178e-08	9.62904e-08	4.56011e-08	1.05504e-07	6.7581e-08	8.08512e-08	1.09268e-07	6.99062e-08	1.25099e-07	5.74632e-08	8.54794e-08	4.67701e-09	1.06564e-07	7.33898e-08	7.52789e-08	7.85633e-08	7.98803e-08	9.05387e-08	8.59102e-08	1.15209e-07	1.58327e-07	1.47534e-07	1.207e-07	1.29282e-07	1.1556e-07	1.06164e-07	1.52276e-07	1.77578e-07	1.39552e-07	1.10221e-07	1.79209e-07	2.07983e-07	1.33417e-07	1.73884e-07	1.51765e-07	1.43785e-07
-2.07594e-09	1.69441e-08	-1.9252e-08	2.16042e-08	3.49898e-08	1.52529e-07	2.05305e-07	1.0255e-07	1.30066e-07	1.5103e-07	9.04952e-08	8.79023e-08	7.4465e-08	2.61042e-08	7.58162e-08	8.83776e-08	4.11959e-08	1.03216e-07	6.68585e-08	9.01024e-08	1.06439e-07	7.87828e-08	1.27002e-07	6.44531e-08	8.79856e-08	5.60675e-09	1.02428e-07	7.24845e-08	8.18231e-08	7.45625e-08	8.38655e-08	9.41979e-08	9.21336e-08	1.11234e-07	1.49939e-07	1.43624e-07	1.21586e-07	1.29866e-07	1.16548e-07	1.08023e-07	1.466e-07	1.85216e-07	1.3812e-07	9.99977e-08	1.73919e-07	2.14775e-07	1.3313e-07	1.79831e-07	1.58146e-07	1.50904e-07
-5.69636e-10	1.37474e-08	-2.15548e-08	2.14014e-08	2.66816e-08	1.58876e-07	1.90907e-07	1.02574e-07	1.34e-07	1.44078e-07	8.36556e-08	8.46115e-08	6.91718e-08	2.45252e-08	8.19725e-08	7.95613e-08	3.91547e-08	9.91841e-08	6.58801e-08	1.01696e-07	1.00225e-07	8.75418e-08	1.28124e-07	7.4518e-08	9.35815e-08	1.10415e-08	9.54029e-08	7.48292e-08	8.71248e-08	7.30579e-08	8.47641e-08	9.64645e-08	9.67508e-08	1.07629e-07	1.39297e-07	1.37765e-07	1.21359e-07	1.29775e-07	1.20301e-07	1.10547e-07	1.3962e-07	1.90382e-07	1.3887e-07	9.47061e-08	1.65091e-07	2.17334e-07	1.36183e-07	1.82396e-07	1.66758e-07	1.58853e-07
-1.12016e-09	9.86147e-09	-2.47964e-08	2.0734e-08	1.97205e-08	1.64428e-07	1.74512e-07	1.04955e-07	1.38385e-07	1.35829e-07	7.8666e-08	8.48173e-08	6.15445e-08	2.67433e-08	8.65129e-08	7.17104e-08	4.00554e-08	9.40278e-08	6.64233e-08	1.14053e-07	9.12165e-08	9.42366e-08	1.28241e-07	8.63142e-08	1.02555e-07	1.92568e-08	8.63875e-08	7.8538e-08	9.09786e-08	7.32385e-08	8.21629e-08	9.72479e-08	9.92307e-08	1.04069e-07	1.27432e-07	1.30614e-07	1.20738e-07	1.28305e-07	1.24841e-07	1.13594e-07	1.32301e-07	1.92049e-07	1.41511e-07	9.3778e-08	1.54484e-07	2.15242e-07	1.41264e-07	1.82149e-07	1.75737e-07	1.67786e-07
-3.76984e-09	6.30096e-09	-2.85102e-08	1.97869e-08	1.49273e-08	1.67955e-07	1.58747e-07	1.10139e-07	1.43597e-07	1.27784e-07	7.64857e-08	8.86361e-08	5.287e-08	3.16628e-08	9.04225e-08	6.63582e-08	4.39168e-08	8.83863e-08	6.95719e-08	1.25203e-07	8.14181e-08	9.76173e-08	1.27105e-07	9.8327e-08	1.14177e-07	2.85899e-08	7.68127e-08	8.17401e-08	9.30245e-08	7.38181e-08	7.66275e-08	9.69731e-08	1.00328e-07	1.00635e-07	1.1538e-07	1.22752e-07	1.2051e-07	1.25448e-07	1.28164e-07	1.16962e-07	1.25998e-07	1.90019e-07	1.45727e-07	9.5614e-08	1.44535e-07	2.09068e-07	1.4642e-07	1.80073e-07	1.83267e-07	1.77297e-07
-8.15805e-09	3.55812e-09	-3.20465e-08	1.85047e-08	1.2898e-08	1.6868e-07	1.45691e-07	1.17641e-07	1.4974e-07	1.21289e-07	7.75126e-08	9.51231e-08	4.48187e-08	3.7565e-08	9.47652e-08	6.42631e-08	5.01433e-08	8.2684e-08	7.53949e-08	1.33472e-07	7.37577e-08	9.75242e-08	1.24524e-07	1.09218e-07	1.27001e-07	3.78923e-08	6.8399e-08	8.31684e-08	9.27786e-08	7.35817e-08	6.93854e-08	9.62873e-08	1.01922e-07	9.76078e-08	1.03932e-07	1.14607e-07	1.21257e-07	1.21902e-07	1.288e-07	1.2052e-07	1.2183e-07	1.84867e-07	1.5122e-07	9.83724e-08	1.3765e-07	2.00257e-07	1.49943e-07	1.77037e-07	1.87997e-07	1.86356e-07
-1.36092e-08	1.63431e-09	-3.4519e-08	1.66858e-08	1.40174e-08	1.66386e-07	1.36401e-07	1.26026e-07	1.56352e-07	1.16757e-07	8.14569e-08	1.02574e-07	3.89383e-08	4.25481e-08	1.00143e-07	6.53963e-08	5.76806e-08	7.70496e-08	8.29923e-08	1.38024e-07	7.11433e-08	9.4763e-08	1.20439e-07	1.18064e-07	1.39408e-07	4.66991e-08	6.27147e-08	8.23808e-08	8.99643e-08	7.19718e-08	6.17374e-08	9.57089e-08	1.06317e-07	9.50847e-08	9.36436e-08	1.06524e-07	1.23172e-07	1.1883e-07	1.26001e-07	1.2427e-07	1.20289e-07	1.77664e-07	1.57492e-07	1.00758e-07	1.35451e-07	1.90758e-07	1.51096e-07	1.73494e-07	1.89312e-07	1.93541e-07
-1.92378e-08	2.58156e-10	-3.49394e-08	1.41353e-08	1.83729e-08	1.61351e-07	1.30905e-07	1.33239e-07	1.62331e-07	1.13418e-07	8.741e-08	1.09143e-07	3.61173e-08	4.51282e-08	1.06358e-07	6.92981e-08	6.53906e-08	7.13961e-08	9.08631e-08	1.38995e-07	7.54491e-08	9.06007e-08	1.14947e-07	1.24422e-07	1.50056e-07	5.50822e-08	6.06642e-08	7.97294e-08	8.48763e-08	6.93925e-08	5.45904e-08	9.54129e-08	1.15238e-07	9.27526e-08	8.50293e-08	9.88672e-08	1.26053e-07	1.17478e-07	1.1966e-07	1.28257e-07	1.21265e-07	1.6958e-07	1.63586e-07	1.02406e-07	1.3828e-07	1.82477e-07	1.50331e-07	1.69587e-07	1.87358e-07	1.97443e-07
-2.41107e-08	-8.76928e-10	-3.26172e-08	1.07937e-08	2.55963e-08	1.54171e-07	1.28606e-07	1.37192e-07	1.66154e-07	1.09778e-07	9.40982e-08	1.13515e-07	3.62897e-08	4.4743e-08	1.12461e-07	7.54997e-08	7.25011e-08	6.55918e-08	9.74395e-08	1.37177e-07	8.68182e-08	8.62147e-08	1.08265e-07	1.28245e-07	1.58041e-07	6.32805e-08	6.21331e-08	7.62363e-08	7.85078e-08	6.70205e-08	4.84059e-08	9.52672e-08	1.28975e-07	9.00275e-08	7.87459e-08	9.2047e-08	1.29485e-07	1.18767e-07	1.10188e-07	1.32344e-07	1.2436e-07	1.61515e-07	1.68042e-07	1.03709e-07	1.45177e-07	1.76714e-07	1.48928e-07	1.65527e-07	1.82778e-07	1.9708e-07
-2.74885e-08	-1.9508e-09	-2.76444e-08	6.80459e-09	3.47591e-08	1.45561e-07	1.28807e-07	1.36409e-07	1.66418e-07	1.04513e-07	1.00231e-07	1.15349e-07	3.85681e-08	4.18718e-08	1.17201e-07	8.36793e-08	7.88924e-08	5.96149e-08	1.01585e-07	1.33493e-07	1.03521e-07	8.23909e-08	1.00708e-07	1.2969e-07	1.62839e-07	7.13226e-08	6.60009e-08	7.34095e-08	7.23516e-08	6.61903e-08	4.35325e-08	9.50862e-08	1.4607e-07	8.65053e-08	7.55503e-08	8.64725e-08	1.33124e-07	1.22961e-07	9.84734e-08	1.36063e-07	1.29158e-07	1.53905e-07	1.69227e-07	1.05254e-07	1.54307e-07	1.73794e-07	1.48277e-07	1.61893e-07	1.76332e-07	1.92218e-07
-2.90685e-08	-2.95119e-09	-2.11132e-08	2.53072e-09	4.44649e-08	1.36224e-07	1.31044e-07	1.30511e-07	1.62512e-07	9.72615e-08	1.04814e-07	1.15291e-07	4.17688e-08	3.76939e-08	1.19625e-07	9.34489e-08	8.50585e-08	5.36268e-08	1.02881e-07	1.28613e-07	1.22389e-07	7.95429e-08	9.27449e-08	1.28946e-07	1.64189e-07	7.88963e-08	7.05729e-08	7.29274e-08	6.79777e-08	6.76913e-08	4.05735e-08	9.49354e-08	1.63711e-07	8.24047e-08	7.59933e-08	8.247e-08	1.36933e-07	1.29534e-07	8.5902e-08	1.38713e-07	1.35271e-07	1.46765e-07	1.65916e-07	1.07289e-07	1.63635e-07	1.73064e-07	1.49169e-07	1.59579e-07	1.68656e-07	1.83502e-07
-2.90823e-08	-3.69358e-09	-1.48159e-08	-1.46932e-09	5.31804e-08	1.26833e-07	1.3507e-07	1.20372e-07	1.55102e-07	8.88527e-08	1.07332e-07	1.14536e-07	4.50738e-08	3.34909e-08	1.19545e-07	1.03985e-07	9.1766e-08	4.7969e-08	1.01632e-07	1.22941e-07	1.39671e-07	7.79147e-08	8.50558e-08	1.26147e-07	1.62041e-07	8.55744e-08	7.42396e-08	7.61595e-08	6.65696e-08	7.13832e-08	4.04007e-08	9.52893e-08	1.7864e-07	7.86599e-08	7.99857e-08	8.02181e-08	1.41186e-07	1.37291e-07	7.42528e-08	1.39724e-07	1.42206e-07	1.39903e-07	1.57889e-07	1.09543e-07	1.71522e-07	1.73245e-07	1.51454e-07	1.59389e-07	1.60325e-07	1.72348e-07
-2.81499e-08	-3.90355e-09	-1.05247e-08	-4.52254e-09	5.96991e-08	1.18114e-07	1.40554e-07	1.07907e-07	1.46137e-07	8.08923e-08	1.07752e-07	1.1414e-07	4.84836e-08	3.01392e-08	1.17614e-07	1.13851e-07	9.96037e-08	4.31264e-08	9.8616e-08	1.1691e-07	1.52021e-07	7.77587e-08	7.85097e-08	1.2144e-07	1.5662e-07	9.12355e-08	7.60311e-08	8.36412e-08	6.857e-08	7.63344e-08	4.37009e-08	9.69406e-08	1.88171e-07	7.65444e-08	8.64824e-08	7.97026e-08	1.46225e-07	1.44747e-07	6.53844e-08	1.39041e-07	1.49225e-07	1.33177e-07	1.46272e-07	1.11482e-07	1.77039e-07	1.72975e-07	1.54184e-07	1.61529e-07	1.52145e-07	1.60584e-07
-2.6944e-08	-3.32426e-09	-9.26013e-09	-6.00613e-09	6.35355e-08	1.10911e-07	1.46775e-07	9.55936e-08	1.38273e-07	7.49808e-08	1.06407e-07	1.14417e-07	5.28202e-08	2.7928e-08	1.15009e-07	1.21219e-07	1.08649e-07	3.96799e-08	9.47436e-08	1.11279e-07	1.57337e-07	7.93463e-08	7.40084e-08	1.1516e-07	1.48519e-07	9.63228e-08	7.58212e-08	9.47291e-08	7.35254e-08	8.13461e-08	5.034e-08	1.00713e-07	1.9089e-07	7.70307e-08	9.35074e-08	8.06958e-08	1.521e-07	1.50649e-07	6.0783e-08	1.37219e-07	1.55325e-07	1.2665e-07	1.33442e-07	1.12772e-07	1.79908e-07	1.71286e-07	1.56112e-07	1.65358e-07	1.45364e-07	1.49943e-07
-2.58564e-08	-1.80497e-09	-1.09697e-08	-5.57077e-09	6.50701e-08	1.06148e-07	1.52539e-07	8.58891e-08	1.33956e-07	7.20393e-08	1.03792e-07	1.14743e-07	5.92701e-08	2.67044e-08	1.12893e-07	1.244e-07	1.18385e-07	3.82307e-08	9.07666e-08	1.07149e-07	1.55222e-07	8.28018e-08	7.22796e-08	1.08e-07	1.38711e-07	1.01671e-07	7.41837e-08	1.07631e-07	8.01824e-08	8.55054e-08	5.90437e-08	1.07119e-07	1.8683e-07	8.02763e-08	9.86028e-08	8.27929e-08	1.58327e-07	1.54408e-07	6.1165e-08	1.35125e-07	1.59358e-07	1.20613e-07	1.22467e-07	1.13602e-07	1.80239e-07	1.67832e-07	1.56273e-07	1.6955e-07	1.41496e-07	1.41612e-07
-2.48663e-08	6.50484e-10	-1.47552e-08	-3.32064e-09	6.53829e-08	1.04625e-07	1.56434e-07	8.06954e-08	1.34578e-07	7.20843e-08	1.00357e-07	1.13885e-07	6.86882e-08	2.61815e-08	1.11898e-07	1.22423e-07	1.27873e-07	3.9279e-08	8.7156e-08	1.05642e-07	1.46994e-07	8.78569e-08	7.37251e-08	1.01017e-07	1.28418e-07	1.07959e-07	7.21072e-08	1.19851e-07	8.68442e-08	8.84544e-08	6.7734e-08	1.16121e-07	1.77204e-07	8.5547e-08	9.95798e-08	8.55278e-08	1.63921e-07	1.5624e-07	6.63215e-08	1.33412e-07	1.6027e-07	1.15496e-07	1.16226e-07	1.14646e-07	1.78261e-07	1.62836e-07	1.54337e-07	1.7258e-07	1.41748e-07	1.35999e-07
-2.36865e-08	3.85363e-09	-1.94329e-08	1.76793e-10	6.58515e-08	1.06724e-07	1.57294e-07	8.09788e-08	1.40096e-07	7.44783e-08	9.63456e-08	1.10682e-07	8.10007e-08	2.62272e-08	1.11817e-07	1.15402e-07	1.36044e-07	4.30789e-08	8.41423e-08	1.07431e-07	1.35254e-07	9.36901e-08	7.83657e-08	9.5403e-08	1.18838e-07	1.15171e-07	7.07591e-08	1.2891e-07	9.19191e-08	9.03103e-08	7.44155e-08	1.27049e-07	1.63908e-07	9.16118e-08	9.52716e-08	8.85263e-08	1.67702e-07	1.56939e-07	7.52653e-08	1.32148e-07	1.57438e-07	1.11718e-07	1.16524e-07	1.16703e-07	1.74244e-07	1.56866e-07	1.50648e-07	1.73294e-07	1.46359e-07	1.32787e-07
-2.20827e-08	7.38238e-09	-2.40536e-08	4.10245e-09	6.76753e-08	1.12186e-07	1.54654e-07	8.66275e-08	1.49237e-07	7.83899e-08	9.17431e-08	1.04706e-07	9.49966e-08	2.70251e-08	1.11605e-07	1.04606e-07	1.41988e-07	4.95341e-08	8.18385e-08	1.12373e-07	1.23134e-07	9.90082e-08	8.58305e-08	9.20994e-08	1.10845e-07	1.2247e-07	7.13108e-08	1.3309e-07	9.44836e-08	9.13933e-08	7.80954e-08	1.38702e-07	1.49032e-07	9.73524e-08	8.59614e-08	9.16021e-08	1.68725e-07	1.57416e-07	8.66029e-08	1.30834e-07	1.51033e-07	1.09516e-07	1.23481e-07	1.20222e-07	1.68602e-07	1.50608e-07	1.45996e-07	1.71284e-07	1.54313e-07	1.31183e-07
-2.01505e-08	1.05196e-08	-2.81157e-08	7.73283e-09	7.14905e-08	1.20105e-07	1.48932e-07	9.65798e-08	1.60079e-07	8.31288e-08	8.63677e-08	9.65794e-08	1.08603e-07	2.90583e-08	1.09704e-07	9.22491e-08	1.45102e-07	5.8202e-08	8.03473e-08	1.19427e-07	1.1337e-07	1.02423e-07	9.53301e-08	9.14499e-08	1.0481e-07	1.28609e-07	7.47036e-08	1.31939e-07	9.46164e-08	9.19692e-08	7.91658e-08	1.49598e-07	1.34482e-07	1.0222e-07	7.32974e-08	9.47292e-08	1.66632e-07	1.58286e-07	9.89663e-08	1.2879e-07	1.42234e-07	1.08808e-07	1.3547e-07	1.24993e-07	1.62017e-07	1.44721e-07	1.41313e-07	1.66968e-07	1.63664e-07	1.30235e-07
-1.83607e-08	1.22597e-08	-3.14516e-08	1.07381e-08	7.71807e-08	1.29186e-07	1.41273e-07	1.09192e-07	1.70659e-07	8.81993e-08	8.0107e-08	8.78257e-08	1.19512e-07	3.29024e-08	1.04637e-07	8.0999e-08	1.45119e-07	6.84178e-08	7.98058e-08	1.26878e-07	1.07478e-07	1.02999e-07	1.0564e-07	9.3096e-08	1.00596e-07	1.32621e-07	8.13023e-08	1.26343e-07	9.33105e-08	9.21097e-08	7.90223e-08	1.58329e-07	1.21725e-07	1.06304e-07	5.97533e-08	9.79269e-08	1.61786e-07	1.59768e-07	1.11337e-07	1.25613e-07	1.33093e-07	1.09163e-07	1.496e-07	1.30129e-07	1.55416e-07	1.39824e-07	1.37425e-07	1.61406e-07	1.72334e-07	1.2914e-07
-1.733e-08	1.14897e-08	-3.39571e-08	1.32631e-08	8.39197e-08	1.38153e-07	1.33129e-07	1.22713e-07	1.79351e-07	9.31868e-08	7.31988e-08	8.03888e-08	1.25869e-07	3.88754e-08	9.57084e-08	7.32608e-08	1.42069e-07	7.94862e-08	8.03681e-08	1.3278e-07	1.05332e-07	1.00686e-07	1.15201e-07	9.61728e-08	9.76733e-08	1.34324e-07	9.05709e-08	1.1817e-07	9.19484e-08	9.16835e-08	7.9187e-08	1.63931e-07	1.11656e-07	1.10032e-07	4.78998e-08	1.01158e-07	1.55136e-07	1.61865e-07	1.23154e-07	1.21434e-07	1.25948e-07	1.09905e-07	1.62605e-07	1.34341e-07	1.49732e-07	1.36496e-07	1.34874e-07	1.55951e-07	1.78954e-07	1.27493e-07
-1.74581e-08	7.36997e-09	-3.53766e-08	1.57442e-08	9.04147e-08	1.46134e-07	1.25782e-07	1.35682e-07	1.84969e-07	9.77144e-08	6.63949e-08	7.60575e-08	1.26751e-07	4.669e-08	8.35427e-08	7.03811e-08	1.36283e-07	9.0834e-08	8.21616e-08	1.35499e-07	1.05389e-07	9.63777e-08	1.22424e-07	9.97084e-08	9.52667e-08	1.34336e-07	1.0102e-07	1.09629e-07	9.15575e-08	9.0477e-08	8.04829e-08	1.66127e-07	1.04593e-07	1.13775e-07	3.9803e-08	1.04308e-07	1.47881e-07	1.64596e-07	1.34208e-07	1.16856e-07	1.2257e-07	1.10372e-07	1.71842e-07	1.36412e-07	1.4557e-07	1.35225e-07	1.33831e-07	1.51854e-07	1.83314e-07	1.25403e-07
-1.86649e-08	-2.09303e-10	-3.52659e-08	1.85579e-08	9.52708e-08	1.52826e-07	1.20004e-07	1.47074e-07	1.86751e-07	1.016e-07	6.08804e-08	7.59788e-08	1.22281e-07	5.53251e-08	7.0148e-08	7.20893e-08	1.2843e-07	1.02029e-07	8.52512e-08	1.34172e-07	1.05482e-07	9.15057e-08	1.26158e-07	1.03031e-07	9.25014e-08	1.33599e-07	1.10561e-07	1.0261e-07	9.22247e-08	8.84451e-08	8.27136e-08	1.6532e-07	1.00422e-07	1.17599e-07	3.67544e-08	1.07238e-07	1.41078e-07	1.67998e-07	1.44389e-07	1.12732e-07	1.2345e-07	1.102e-07	1.76082e-07	1.35701e-07	1.42973e-07	1.3624e-07	1.34067e-07	1.49915e-07	1.86242e-07	1.23407e-07
-2.04123e-08	-1.03272e-08	-3.31316e-08	2.16872e-08	9.73546e-08	1.58386e-07	1.15938e-07	1.56186e-07	1.84383e-07	1.05096e-07	5.79478e-08	8.03417e-08	1.1342e-07	6.32657e-08	5.83998e-08	7.6496e-08	1.19525e-07	1.12636e-07	8.96122e-08	1.28947e-07	1.03802e-07	8.73997e-08	1.26134e-07	1.05981e-07	8.86069e-08	1.32755e-07	1.17158e-07	9.8234e-08	9.30071e-08	8.601e-08	8.49543e-08	1.62335e-07	9.88573e-08	1.21291e-07	3.93193e-08	1.0986e-07	1.35337e-07	1.71852e-07	1.53437e-07	1.09962e-07	1.27593e-07	1.09558e-07	1.7581e-07	1.32507e-07	1.41462e-07	1.3931e-07	1.35045e-07	1.50265e-07	1.89043e-07	1.2217e-07
-2.20135e-08	-2.10899e-08	-2.86595e-08	2.45797e-08	9.60422e-08	1.63167e-07	1.13215e-07	1.62391e-07	1.78084e-07	1.08974e-07	5.85775e-08	8.82724e-08	1.01604e-07	6.90654e-08	5.10967e-08	8.07586e-08	1.10819e-07	1.21994e-07	9.50875e-08	1.20895e-07	9.95642e-08	8.47657e-08	1.23119e-07	1.08812e-07	8.32017e-08	1.31769e-07	1.19474e-07	9.67104e-08	9.24276e-08	8.41886e-08	8.62268e-08	1.58024e-07	9.96664e-08	1.24542e-07	4.75106e-08	1.12209e-07	1.3073e-07	1.75405e-07	1.60782e-07	1.09419e-07	1.32973e-07	1.0917e-07	1.72904e-07	1.28089e-07	1.40333e-07	1.43673e-07	1.36141e-07	1.52327e-07	1.92812e-07	1.22133e-07
-2.30506e-08	-3.00872e-08	-2.19136e-08	2.62841e-08	9.12943e-08	1.67442e-07	1.11223e-07	1.64994e-07	1.68674e-07	1.14256e-07	6.31192e-08	9.80043e-08	8.84087e-08	7.19623e-08	4.99823e-08	8.21927e-08	1.03574e-07	1.2907e-07	1.01317e-07	1.11656e-07	9.30671e-08	8.35587e-08	1.18646e-07	1.11822e-07	7.65633e-08	1.30036e-07	1.17212e-07	9.74669e-08	8.93055e-08	8.43251e-08	8.61836e-08	1.52934e-07	1.02735e-07	1.27102e-07	6.08515e-08	1.1448e-07	1.26914e-07	1.77418e-07	1.65558e-07	1.11909e-07	1.37405e-07	1.10075e-07	1.69797e-07	1.2427e-07	1.39082e-07	1.48181e-07	1.36927e-07	1.55008e-07	1.97932e-07	1.23333e-07
-2.3642e-08	-3.50961e-08	-1.34104e-08	2.58156e-08	8.35745e-08	1.71285e-07	1.09444e-07	1.63358e-07	1.57473e-07	1.21708e-07	7.11851e-08	1.07351e-07	7.5357e-08	7.22067e-08	5.51477e-08	7.93565e-08	9.87975e-08	1.32552e-07	1.0769e-07	1.02953e-07	8.52294e-08	8.3253e-08	1.14393e-07	1.14936e-07	6.96757e-08	1.26882e-07	1.11056e-07	9.94285e-08	8.34634e-08	8.74268e-08	8.54721e-08	1.47218e-07	1.07907e-07	1.28788e-07	7.82442e-08	1.16988e-07	1.23384e-07	1.76689e-07	1.66794e-07	1.18033e-07	1.39458e-07	1.1315e-07	1.68426e-07	1.2275e-07	1.37718e-07	1.51632e-07	1.37362e-07	1.57072e-07	2.03906e-07	1.2552e-07
-2.43881e-08	-3.47718e-08	-4.02515e-09	2.25835e-08	7.36635e-08	1.74597e-07	1.07718e-07	1.57278e-07	1.4603e-07	1.31334e-07	8.17399e-08	1.14359e-07	6.3864e-08	7.09058e-08	6.50375e-08	7.26175e-08	9.70537e-08	1.31212e-07	1.13433e-07	9.61748e-08	7.69953e-08	8.32737e-08	1.11486e-07	1.17521e-07	6.39102e-08	1.22132e-07	1.02304e-07	1.01329e-07	7.59124e-08	9.34414e-08	8.56082e-08	1.40827e-07	1.14711e-07	1.29424e-07	9.77946e-08	1.1998e-07	1.1974e-07	1.72792e-07	1.6374e-07	1.27886e-07	1.38985e-07	1.18591e-07	1.6945e-07	1.24435e-07	1.36793e-07	1.5313e-07	1.37803e-07	1.57625e-07	2.09531e-07	1.28491e-07
-2.60263e-08	-2.90815e-08	5.24225e-09	1.66761e-08	6.24295e-08	1.77181e-07	1.06311e-07	1.47359e-07	1.35762e-07	1.42191e-07	9.33128e-08	1.17845e-07	5.51865e-08	6.94652e-08	7.70083e-08	6.39411e-08	9.83431e-08	1.24423e-07	1.17893e-07	9.21188e-08	6.89847e-08	8.33071e-08	1.10093e-07	1.18627e-07	6.04384e-08	1.16389e-07	9.24422e-08	1.01975e-07	6.84114e-08	1.00966e-07	8.8395e-08	1.33901e-07	1.22196e-07	1.28798e-07	1.1689e-07	1.23369e-07	1.15869e-07	1.6656e-07	1.56232e-07	1.40751e-07	1.37072e-07	1.25648e-07	1.72039e-07	1.29137e-07	1.37145e-07	1.52268e-07	1.38794e-07	1.56524e-07	2.13297e-07	1.32387e-07
-2.90013e-08	-1.93308e-08	1.35377e-08	8.88284e-09	5.06163e-08	1.78779e-07	1.05728e-07	1.35105e-07	1.27676e-07	1.52612e-07	1.04281e-07	1.1754e-07	5.02634e-08	6.89313e-08	8.81719e-08	5.59956e-08	1.02044e-07	1.12573e-07	1.2091e-07	9.09488e-08	6.15356e-08	8.33624e-08	1.09506e-07	1.17546e-07	5.972e-08	1.10899e-07	8.2827e-08	1.00446e-07	6.26498e-08	1.07677e-07	9.51188e-08	1.27151e-07	1.29059e-07	1.26753e-07	1.32726e-07	1.26557e-07	1.1197e-07	1.59963e-07	1.44926e-07	1.55039e-07	1.35422e-07	1.3283e-07	1.74315e-07	1.35768e-07	1.39515e-07	1.49084e-07	1.40782e-07	1.54514e-07	2.13923e-07	1.37737e-07
-3.32014e-08	-7.77069e-09	2.03332e-08	4.74399e-10	3.87445e-08	1.79099e-07	1.06366e-07	1.22558e-07	1.22295e-07	1.60729e-07	1.13194e-07	1.13818e-07	4.94463e-08	6.95724e-08	9.61886e-08	5.09907e-08	1.06923e-07	9.71416e-08	1.23001e-07	9.23103e-08	5.4999e-08	8.36601e-08	1.08662e-07	1.14332e-07	6.14247e-08	1.07081e-07	7.45448e-08	9.62553e-08	5.94973e-08	1.11325e-07	1.05871e-07	1.22003e-07	1.34051e-07	1.2332e-07	1.43175e-07	1.28588e-07	1.08438e-07	1.55393e-07	1.31294e-07	1.68627e-07	1.35454e-07	1.38542e-07	1.74163e-07	1.42894e-07	1.4425e-07	1.43876e-07	1.43888e-07	1.5297e-07	2.10853e-07	1.45238e-07
-3.79824e-08	3.08437e-09	2.54403e-08	-7.12044e-09	2.72047e-08	1.77885e-07	1.08169e-07	1.11626e-07	1.19763e-07	1.65053e-07	1.19078e-07	1.07288e-07	5.2274e-08	7.08703e-08	9.9758e-08	4.97823e-08	1.11301e-07	8.03742e-08	1.25117e-07	9.55246e-08	5.00192e-08	8.45094e-08	1.06784e-07	1.09912e-07	6.48633e-08	1.05985e-07	6.83466e-08	8.94905e-08	5.86993e-08	1.10769e-07	1.19314e-07	1.20348e-07	1.36439e-07	1.18803e-07	1.47573e-07	1.28634e-07	1.05658e-07	1.54714e-07	1.17344e-07	1.79474e-07	1.37516e-07	1.41832e-07	1.70049e-07	1.4931e-07	1.51218e-07	1.37061e-07	1.47888e-07	1.53291e-07	2.04557e-07	1.55407e-07
-4.24173e-08	1.11812e-08	2.88859e-08	-1.26034e-08	1.65153e-08	1.75059e-07	1.10522e-07	1.03469e-07	1.20015e-07	1.64884e-07	1.21619e-07	9.86464e-08	5.74976e-08	7.18691e-08	9.87309e-08	5.16401e-08	1.13471e-07	6.46665e-08	1.27995e-07	9.9785e-08	4.75744e-08	8.62402e-08	1.03799e-07	1.0566e-07	6.96154e-08	1.0793e-07	6.45656e-08	8.0904e-08	5.91237e-08	1.06504e-07	1.3301e-07	1.23879e-07	1.36215e-07	1.13703e-07	1.46958e-07	1.26588e-07	1.03829e-07	1.58574e-07	1.05177e-07	1.86222e-07	1.40624e-07	1.4283e-07	1.61509e-07	1.54368e-07	1.59896e-07	1.29209e-07	1.52395e-07	1.56246e-07	1.96445e-07	1.68321e-07
-4.56037e-08	1.54113e-08	3.07555e-08	-1.50133e-08	7.56004e-09	1.70819e-07	1.12453e-07	9.82816e-08	1.22861e-07	1.60435e-07	1.21161e-07	8.8867e-08	6.34542e-08	7.16641e-08	9.39305e-08	5.47341e-08	1.12285e-07	5.19138e-08	1.315e-07	1.04312e-07	4.8713e-08	8.91128e-08	1.00342e-07	1.02678e-07	7.58608e-08	1.124e-07	6.30187e-08	7.18729e-08	5.93761e-08	1.0042e-07	1.442e-07	1.33259e-07	1.33903e-07	1.0853e-07	1.43564e-07	1.23342e-07	1.02886e-07	1.66274e-07	9.65265e-08	1.88471e-07	1.42909e-07	1.42645e-07	1.49192e-07	1.57967e-07	1.69476e-07	1.21211e-07	1.57157e-07	1.61595e-07	1.88365e-07	1.83502e-07
-4.68958e-08	1.56794e-08	3.11009e-08	-1.38848e-08	1.57566e-09	1.65604e-07	1.13082e-07	9.55597e-08	1.27947e-07	1.52691e-07	1.18538e-07	7.94602e-08	6.86712e-08	6.9798e-08	8.68401e-08	5.70467e-08	1.07667e-07	4.30763e-08	1.34434e-07	1.08485e-07	5.40884e-08	9.31044e-08	9.7407e-08	1.0122e-07	8.41273e-08	1.18217e-07	6.30138e-08	6.41561e-08	5.8451e-08	9.49648e-08	1.50687e-07	1.47496e-07	1.30065e-07	1.03631e-07	1.39825e-07	1.20508e-07	1.02563e-07	1.76146e-07	9.24117e-08	1.86688e-07	1.42564e-07	1.42788e-07	1.34552e-07	1.60315e-07	1.78895e-07	1.14422e-07	1.62252e-07	1.68165e-07	1.81861e-07	1.99917e-07
-4.60384e-08	1.2598e-08	2.99179e-08	-9.37828e-09	-1.87004e-10	1.59891e-07	1.12081e-07	9.46098e-08	1.34641e-07	1.43096e-07	1.14848e-07	7.2344e-08	7.24096e-08	6.64161e-08	7.92663e-08	5.72464e-08	1.00734e-07	3.8099e-08	1.35014e-07	1.11966e-07	6.35163e-08	9.76327e-08	9.58774e-08	1.00619e-07	9.4623e-08	1.23902e-07	6.35787e-08	5.94697e-08	5.61441e-08	9.21374e-08	1.51497e-07	1.63909e-07	1.24843e-07	9.91578e-08	1.37446e-07	1.19699e-07	1.02507e-07	1.86147e-07	9.29835e-08	1.81867e-07	1.38795e-07	1.44475e-07	1.19379e-07	1.61651e-07	1.86849e-07	1.10572e-07	1.68027e-07	1.7428e-07	1.7755e-07	2.16017e-07
-4.3236e-08	7.05058e-09	2.71383e-08	-2.32311e-09	3.04405e-09	1.53962e-07	1.09907e-07	9.49364e-08	1.41977e-07	1.33184e-07	1.11247e-07	6.91744e-08	7.48465e-08	6.21659e-08	7.29962e-08	5.51378e-08	9.33735e-08	3.61777e-08	1.3179e-07	1.14802e-07	7.58019e-08	1.01451e-07	9.61815e-08	9.97505e-08	1.06657e-07	1.28135e-07	6.38821e-08	5.90145e-08	5.31142e-08	9.2786e-08	1.47032e-07	1.78804e-07	1.17852e-07	9.52302e-08	1.37016e-07	1.21779e-07	1.02367e-07	1.94343e-07	9.75691e-08	1.7519e-07	1.32243e-07	1.48142e-07	1.05389e-07	1.62078e-07	1.91942e-07	1.11344e-07	1.74754e-07	1.78272e-07	1.74952e-07	2.29846e-07
[truncated: 11,339 more rows]
[truncated: 24 more columns]
