# Supplementary material for: A benzodiazepine activator locks Kv7.1 channels open by electro-mechanical uncoupling
Source: Commun Biol. 2022 Apr 1;5:301. doi: 10.1038/s42003-022-03229-8 (PMC8976019; doi:10.1038/s42003-022-03229-8)
Supplement: Supplementary file 4 — Supplementary Data [file 42003_2022_3229_MOESM4_ESM.zip › Fig 3B.xls]

## Sheet: PanelB
Kv320_443_1_3_I_Iss	Kv320_444_1_3_I_Iss	Kv320_445_1_3_I_Iss	Kv320_446_1_3_I_Iss	Kv320_RL3_Response_Iss_4AVE	Kv320_RL3_Response_Iss_4SEM	Time
						s
3.17218e-06	3.46053e-06	3.35015e-06	3.51883e-06	3.38e-06	8.8e-08	0
3.1843e-06	3.51184e-06	3.3397e-06	3.57774e-06	3.4e-06	1.02e-07	15
3.1664e-06	3.49444e-06	3.33237e-06	3.58927e-06	3.4e-06	1.07e-07	30
3.17863e-06	3.4659e-06	3.46115e-06	3.58465e-06	3.42e-06	9.95e-08	45
3.5863e-06	3.63681e-06	3.62998e-06	4.11937e-06	3.74e-06	1.45e-07	60
3.60934e-06	3.40698e-06	3.47666e-06	3.88958e-06	3.6e-06	1.23e-07	75
3.49198e-06	3.03495e-06	3.29414e-06	3.42743e-06	3.31e-06	1.17e-07	90
3.39769e-06	2.72662e-06	3.10143e-06	3.17766e-06	3.1e-06	1.61e-07	105
3.35035e-06	2.49313e-06	2.90324e-06	2.99441e-06	2.94e-06	2.03e-07	120
3.34028e-06	2.37971e-06	2.82423e-06	2.9017e-06	2.86e-06	2.27e-07	135
3.2816e-06	2.32388e-06	2.71385e-06	2.87218e-06	2.8e-06	2.29e-07	150
3.23596e-06	2.32234e-06	2.63866e-06	2.84491e-06	2.76e-06	2.21e-07	165
3.17284e-06	2.3451e-06	2.58314e-06	2.8603e-06	2.74e-06	2.06e-07	180
3.14506e-06	2.41076e-06	2.57292e-06	2.89483e-06	2.76e-06	1.9e-07	195
3.12978e-06	2.4456e-06	2.54209e-06	2.9522e-06	2.77e-06	1.88e-07	210
3.11663e-06	2.47951e-06	2.5314e-06	3.01123e-06	2.78e-06	1.88e-07	225
3.09699e-06	2.55872e-06	2.56644e-06	3.09996e-06	2.83e-06	1.79e-07	240
3.10123e-06	2.63017e-06	2.57936e-06	3.186e-06	2.87e-06	1.81e-07	255
3.10895e-06	2.68534e-06	2.59259e-06	3.27535e-06	2.92e-06	1.9e-07	270
3.11262e-06	2.77924e-06	2.63708e-06	3.39001e-06	2.98e-06	1.95e-07	285
3.17002e-06	2.87126e-06	2.68657e-06	3.5032e-06	3.06e-06	2.06e-07	300
3.18711e-06	2.96138e-06	2.70285e-06	3.61478e-06	3.12e-06	2.23e-07	315
3.23546e-06	3.05675e-06	2.75482e-06	3.726e-06	3.19e-06	2.35e-07	330
3.28619e-06	3.12982e-06	2.83665e-06	3.85046e-06	3.28e-06	2.46e-07	345
3.31806e-06	3.20019e-06	2.8804e-06	3.97523e-06	3.34e-06	2.66e-07	360
3.33978e-06	3.27411e-06	2.92245e-06	4.10463e-06	3.41e-06	2.87e-07	375
3.3934e-06	3.36204e-06	2.96709e-06	4.23032e-06	3.49e-06	3.07e-07	390
3.42407e-06	3.41721e-06	2.98036e-06	4.35965e-06	3.55e-06	3.36e-07	405
3.50467e-06	3.50239e-06	3.04622e-06	4.48171e-06	3.63e-06	3.49e-07	420
3.58596e-06	3.57797e-06	3.10096e-06	4.59078e-06	3.71e-06	3.62e-07	435
3.62176e-06	3.65278e-06	3.13048e-06	4.71057e-06	3.78e-06	3.84e-07	450
3.69244e-06	3.67863e-06	3.19008e-06	4.82562e-06	3.85e-06	4e-07	465
3.76998e-06	3.73989e-06	3.23414e-06	4.92531e-06	3.92e-06	4.13e-07	480
3.85247e-06	3.78164e-06	3.27932e-06	5.01628e-06	3.98e-06	4.24e-07	495
3.90166e-06	3.85918e-06	3.31836e-06	5.09954e-06	4.04e-06	4.34e-07	510
3.96474e-06	3.89082e-06	3.33418e-06	5.19707e-06	4.1e-06	4.54e-07	525
4.00714e-06	3.97589e-06	3.39869e-06	5.28542e-06	4.17e-06	4.6e-07	540
4.07735e-06	4.00139e-06	3.43326e-06	5.35968e-06	4.22e-06	4.7e-07	555
4.13565e-06	4.05737e-06	3.47454e-06	5.42508e-06	4.27e-06	4.75e-07	570
4.18156e-06	4.0826e-06	3.49205e-06	5.50718e-06	4.32e-06	4.91e-07	585
4.23171e-06	4.15328e-06	3.52415e-06	5.60436e-06	4.38e-06	5.06e-07	600
4.29178e-06	4.16655e-06	3.53353e-06	5.64684e-06	4.41e-06	5.13e-07	615
4.32033e-06	4.21319e-06	3.56779e-06	5.70286e-06	4.45e-06	5.19e-07	630
4.38897e-06	4.24633e-06	3.6137e-06	5.76547e-06	4.5e-06	5.23e-07	645
4.41917e-06	4.28881e-06	3.62114e-06	5.82068e-06	4.54e-06	5.34e-07	660
4.46208e-06	4.2985e-06	3.67411e-06	5.88792e-06	4.58e-06	5.4e-07	675
4.49005e-06	4.38233e-06	3.7213e-06	5.94498e-06	4.63e-06	5.41e-07	690
4.52384e-06	4.38951e-06	3.71601e-06	5.98715e-06	4.65e-06	5.52e-07	705
4.5571e-06	4.40066e-06	3.77446e-06	6.02492e-06	4.69e-06	5.5e-07	720
4.59969e-06	4.42535e-06	3.76694e-06	6.05332e-06	4.71e-06	5.56e-07	735
4.62786e-06	4.45193e-06	3.81308e-06	6.09329e-06	4.75e-06	5.56e-07	750
4.65864e-06	4.4782e-06	3.82959e-06	6.12191e-06	4.77e-06	5.59e-07	765
4.67901e-06	4.538e-06	3.85999e-06	6.17782e-06	4.81e-06	5.64e-07	780
4.71605e-06	4.53399e-06	3.90444e-06	6.22133e-06	4.84e-06	5.67e-07	795
4.749e-06	4.55085e-06	3.92539e-06	6.24078e-06	4.87e-06	5.66e-07	810
4.78719e-06	4.60606e-06	3.92542e-06	6.28237e-06	4.9e-06	5.73e-07	825
4.81956e-06	4.60938e-06	3.93522e-06	6.31431e-06	4.92e-06	5.79e-07	840
4.83966e-06	4.63306e-06	3.96613e-06	6.35548e-06	4.95e-06	5.83e-07	855
4.85459e-06	4.65478e-06	3.96686e-06	6.40999e-06	4.97e-06	5.96e-07	870
4.86975e-06	4.68218e-06	4.00351e-06	6.44209e-06	5e-06	5.95e-07	885
4.89356e-06	4.69113e-06	4.01501e-06	6.4841e-06	5.02e-06	6.03e-07	900
4.91431e-06	4.72562e-06	4.00475e-06	6.52508e-06	5.04e-06	6.14e-07	915
4.92886e-06	4.736e-06	4.04444e-06	6.54074e-06	5.06e-06	6.1e-07	930
4.94352e-06	4.75883e-06	4.08954e-06	6.55231e-06	5.09e-06	6.03e-07	945
4.96759e-06	4.78812e-06	4.0907e-06	6.54661e-06	5.1e-06	5.99e-07	960
4.99985e-06	4.79861e-06	4.13484e-06	6.58634e-06	5.13e-06	6e-07	975
4.99838e-06	4.79877e-06	4.12442e-06	6.62643e-06	5.14e-06	6.13e-07	990
5.00309e-06	4.82921e-06	4.15208e-06	6.63237e-06	5.15e-06	6.07e-07	1005
5.03692e-06	4.85637e-06	4.14267e-06	6.65714e-06	5.17e-06	6.13e-07	1020
5.05968e-06	4.85394e-06	4.16034e-06	6.69684e-06	5.19e-06	6.2e-07	1035
5.06767e-06	4.87056e-06	4.21651e-06	6.72859e-06	5.22e-06	6.17e-07	1050
5.10274e-06	4.89568e-06	4.23009e-06	6.73677e-06	5.24e-06	6.14e-07	1065
5.09826e-06	4.90262e-06	4.25224e-06	6.76389e-06	5.25e-06	6.17e-07	1080
	4.91964e-06	4.25934e-06	6.78542e-06	5.32e-06	7.56e-07	1095
	4.93711e-06	4.2914e-06	6.80845e-06	5.35e-06	7.55e-07	1110
	4.94761e-06	4.30961e-06	6.85471e-06	5.37e-06	7.65e-07	1125
	4.9799e-06	4.31732e-06	6.8728e-06	5.39e-06	7.66e-07	1140
	4.97612e-06	4.35123e-06	6.88908e-06	5.41e-06	7.63e-07	1155
	4.9858e-06	4.38596e-06	6.93422e-06	5.44e-06	7.69e-07	1170
	5.02955e-06	4.39174e-06	6.92789e-06	5.45e-06	7.62e-07	1185
	5.01385e-06	4.43557e-06	6.96154e-06	5.47e-06	7.64e-07	1200
	5.02743e-06	4.44055e-06	6.98777e-06	5.49e-06	7.7e-07	1215
	5.03893e-06	4.47743e-06	7.02647e-06	5.51e-06	7.73e-07	1230
			7.0534e-06
			7.07716e-06
			7.101e-06
			7.12539e-06
			7.16929e-06
			7.18665e-06
			7.23287e-06
			7.28989e-06
			7.32041e-06
			7.36227e-06
			7.40112e-06
			7.41593e-06
			7.43218e-06
			7.42319e-06
			7.43102e-06
			7.43526e-06
			7.45822e-06
			7.50613e-06
			7.55941e-06
			7.56698e-06
			7.58175e-06
			7.60127e-06
			7.58781e-06
			7.61651e-06
			7.6414e-06
