# Supplementary material for: A benzodiazepine activator locks Kv7.1 channels open by electro-mechanical uncoupling
Source: Commun Biol. 2022 Apr 1;5:301. doi: 10.1038/s42003-022-03229-8 (PMC8976019; doi:10.1038/s42003-022-03229-8)
Supplement: Supplementary file 4 — Supplementary Data [file 42003_2022_3229_MOESM4_ESM.zip › Fig 3C.xls]

## Sheet: PanelG_Voltage
Kv320_443_1_5_4_V	Kv320_443_1_5_5_V	Kv320_443_1_5_6_V	Kv320_443_1_5_7_V	Kv320_443_1_5_8_V	Kv320_443_1_5_9_V	Kv320_443_1_5_10_V	Kv320_443_1_5_11_V	Kv320_443_1_5_12_V	Kv320_443_1_5_13_V	Kv320_443_1_5_14_V
-0.0804375	-0.0804375	-0.0805312	-0.0803125	-0.0803438	-0.0801563	-0.08025	-0.080375	-0.0800937	-0.0805312	-0.0804375
-0.080375	-0.0804062	-0.08025	-0.08025	-0.0801563	-0.0804062	-0.0804375	-0.08025	-0.0803125	-0.08025	-0.0803125
-0.0803125	-0.0804688	-0.0804375	-0.0802187	-0.0804062	-0.080375	-0.0803438	-0.0804062	-0.0802187	-0.0804375	-0.080375
-0.0804375	-0.0805	-0.0804688	-0.0804062	-0.0802187	-0.080375	-0.0804062	-0.0804375	-0.0803438	-0.080125	-0.080125
-0.0804375	-0.0804688	-0.0803438	-0.0804062	-0.0804375	-0.0804062	-0.0803125	-0.0803125	-0.0801563	-0.080375	-0.0803125
-0.0802187	-0.0804375	-0.0804688	-0.0802187	-0.0804688	-0.0804062	-0.0803438	-0.0804062	-0.0803125	-0.0803125	-0.0802187
-0.0803438	-0.0804375	-0.0803125	-0.080375	-0.0803125	-0.0805312	-0.080375	-0.0804375	-0.0802187	-0.0803438	-0.080125
-0.0804062	-0.0803438	-0.0804375	-0.0805	-0.080375	-0.0803438	-0.0803125	-0.0803438	-0.0803125	-0.0800313	-0.0801563
-0.0801875	-0.0803125	-0.0805	-0.0805	-0.0801875	-0.080375	-0.0803438	-0.0804375	-0.080375	-0.080125	-0.0803438
-0.0804688	-0.0804375	-0.080375	-0.0803438	-0.0804375	-0.0804062	-0.0805	-0.0801875	-0.080375	-0.08025	-0.0801563
-0.0803438	-0.0804375	-0.0803438	-0.0803125	-0.0803125	-0.08025	-0.0804062	-0.0803438	-0.0803125	-0.0803125	-0.0802187
-0.0802187	-0.080375	-0.0802187	-0.0801563	-0.08025	-0.08025	-0.0802187	-0.0801875	-0.0802187	-0.0803125	-0.0804062
-0.080375	-0.0804375	-0.080375	-0.08025	-0.0803438	-0.0803438	-0.080375	-0.08025	-0.0804375	-0.0803125	-0.0801875
-0.0803438	-0.0804062	-0.0804062	-0.0804062	-0.0803125	-0.080375	-0.0801563	-0.0804688	-0.0804062	-0.0804062	-0.08025
-0.0805312	-0.0801875	-0.0803438	-0.0804688	-0.080125	-0.08025	-0.0804062	-0.0801563	-0.0804375	-0.0803125	-0.0802187
-0.0803438	-0.0804062	-0.0804375	-0.0803438	-0.0803125	-0.08025	-0.08025	-0.0804062	-0.0801875	-0.08025	-0.0803438
-0.080375	-0.0802187	-0.0804375	-0.080375	-0.08025	-0.0801875	-0.0802187	-0.080375	-0.080375	-0.080375	-0.0802187
-0.0804062	-0.0804062	-0.0803438	-0.0801875	-0.080375	-0.0803438	-0.0803438	-0.0804062	-0.0804375	-0.08025	-0.0801875
-0.08025	-0.0804062	-0.0804375	-0.080375	-0.0803125	-0.0804375	-0.0801875	-0.0803125	-0.0804062	-0.0801563	-0.0804062
-0.0804062	-0.08025	-0.0805312	-0.0805625	-0.0803125	-0.0803438	-0.0803125	-0.0803125	-0.0801875	-0.0801563	-0.0800937
-0.0803438	-0.080375	-0.08025	-0.0803438	-0.0804375	-0.080375	-0.0801875	-0.0804062	-0.0803438	-0.0804375	-0.0804375
-0.0804062	-0.0803125	-0.0803438	-0.0803125	-0.0803438	-0.0805937	-0.0804062	-0.0803125	-0.0802187	-0.0803438	-0.080125
-0.0804062	-0.0804062	-0.0805	-0.0802187	-0.0803438	-0.080375	-0.08025	-0.0803438	-0.0803438	-0.0802187	-0.0803125
-0.0801875	-0.0803438	-0.0801875	-0.080375	-0.0804062	-0.0804062	-0.0800937	-0.0803125	-0.0803125	-0.0801875	-0.0802187
-0.08025	-0.080375	-0.0803438	-0.0802187	-0.080375	-0.080375	-0.0803438	-0.0800313	-0.0803438	-0.080375	-0.0802187
-0.0804062	-0.0803438	-0.0803125	-0.08025	-0.0803438	-0.0804375	-0.08025	-0.0803438	-0.0804375	-0.0801875	-0.0804375
-0.080375	-0.0805	-0.08025	-0.0803438	-0.08025	-0.0803125	-0.080375	-0.0805312	-0.0803438	-0.0801563	-0.0804375
-0.0802187	-0.0803438	-0.0802187	-0.0804062	-0.0803438	-0.0802187	-0.0804062	-0.0803125	-0.0804688	-0.080375	-0.0803125
-0.0801563	-0.0805	-0.0802187	-0.080125	-0.0804375	-0.08025	-0.0802187	-0.0802187	-0.0801563	-0.0801875	-0.0803125
-0.08025	-0.0803438	-0.0805	-0.0801875	-0.0804062	-0.080375	-0.0802187	-0.0803438	-0.0803125	-0.0800313	-0.0803438
-0.080375	-0.080625	-0.0805312	-0.0803438	-0.0802187	-0.0803438	-0.0804375	-0.0803438	-0.0801875	-0.0802187	-0.08025
-0.0800937	-0.0805	-0.0803125	-0.0802187	-0.0803125	-0.08025	-0.0804062	-0.080125	-0.0804375	-0.0801875	-0.0803125
-0.0804375	-0.0802187	-0.08025	-0.080375	-0.0804375	-0.080375	-0.0803438	-0.0804062	-0.08025	-0.0803438	-0.0803438
-0.080375	-0.0804062	-0.0804375	-0.080375	-0.0802187	-0.080125	-0.0802187	-0.0804375	-0.0800937	-0.0801563	-0.0801875
-0.0803438	-0.0803438	-0.0804688	-0.0804375	-0.08025	-0.0805	-0.08025	-0.0801875	-0.0802187	-0.080375	-0.0801563
-0.0803438	-0.0803438	-0.0804062	-0.080375	-0.0804062	-0.08025	-0.0803438	-0.0804062	-0.080375	-0.08025	-0.0801875
-0.0803125	-0.0804375	-0.0805	-0.0802187	-0.0804375	-0.0804062	-0.0803125	-0.080375	-0.080375	-0.08025	-0.0802187
-0.0804375	-0.0804062	-0.0804062	-0.0804688	-0.080375	-0.0803125	-0.0803125	-0.0803438	-0.0804688	-0.0802187	-0.08025
-0.0804375	-0.0803438	-0.0802187	-0.080375	-0.080375	-0.080375	-0.0803125	-0.0802187	-0.0802187	-0.0800937	-0.0801875
-0.0801875	-0.0804375	-0.080375	-0.0804062	-0.08025	-0.0804062	-0.0802187	-0.0802187	-0.08025	-0.0801875	-0.0800937
-0.0804375	-0.080375	-0.0804062	-0.0804062	-0.0804375	-0.0803438	-0.0805937	-0.0803438	-0.0801875	-0.0803438	-0.08025
-0.0804375	-0.0803438	-0.0804062	-0.0803438	-0.0801875	-0.0803125	-0.0801875	-0.0803125	-0.0802187	-0.0804688	-0.0804062
-0.0804375	-0.0804375	-0.0803438	-0.0804375	-0.0803438	-0.0804375	-0.0803125	-0.0803125	-0.080375	-0.0803125	-0.0801563
-0.0801563	-0.080375	-0.0803125	-0.080375	-0.0803438	-0.0802187	-0.08025	-0.08025	-0.0803438	-0.0801875	-0.08025
-0.0804375	-0.0804062	-0.0805312	-0.0803125	-0.0804375	-0.0803125	-0.08025	-0.0803125	-0.08025	-0.0805625	-0.0804375
-0.0804062	-0.080375	-0.0804375	-0.0803438	-0.0802187	-0.0801875	-0.0804375	-0.08025	-0.0801875	-0.0801875	-0.08025
-0.0803438	-0.0804375	-0.08025	-0.0803125	-0.0804375	-0.0804062	-0.0802187	-0.080375	-0.0801563	-0.0801875	-0.0802187
-0.0801875	-0.0805	-0.0803438	-0.0803125	-0.0803438	-0.080375	-0.0805	-0.080375	-0.080375	-0.0802187	-0.08025
-0.0804375	-0.0804688	-0.0805625	-0.0803125	-0.080125	-0.0801875	-0.08025	-0.0804062	-0.0804062	-0.08025	-0.0801875
-0.0803125	-0.0804062	-0.0805	-0.0805	-0.0803125	-0.08025	-0.0801875	-0.0801563	-0.08025	-0.0801563	-0.0802187
-0.08025	-0.0805	-0.0803438	-0.0803125	-0.0804375	-0.0804375	-0.080375	-0.08025	-0.080375	-0.0804375	-0.0801563
-0.0803438	-0.0801563	-0.08025	-0.0804375	-0.08025	-0.0803125	-0.08025	-0.080375	-0.080125	-0.0801875	-0.080375
-0.0804688	-0.0804375	-0.0805312	-0.0803125	-0.0802187	-0.080375	-0.08025	-0.0802187	-0.0804688	-0.08025	-0.0801875
-0.0805	-0.0804375	-0.080375	-0.0805	-0.08025	-0.0804062	-0.0803438	-0.0803125	-0.080375	-0.0803125	-0.0804375
-0.0803438	-0.080375	-0.0804688	-0.0803438	-0.0804688	-0.0805312	-0.08025	-0.0803438	-0.0802187	-0.0802187	-0.08025
-0.080375	-0.080375	-0.080375	-0.080375	-0.08025	-0.0804062	-0.0801875	-0.0804688	-0.0804688	-0.0803125	-0.0803438
-0.080375	-0.0805625	-0.0803125	-0.0803438	-0.0801875	-0.080375	-0.0802187	-0.0804375	-0.08025	-0.0804062	-0.0803125
-0.0803125	-0.080375	-0.080375	-0.0804688	-0.0805312	-0.0801875	-0.0804375	-0.0801875	-0.0804062	-0.0803125	-0.0801875
-0.0803125	-0.080375	-0.0804375	-0.0803438	-0.0804062	-0.0804375	-0.080375	-0.080375	-0.0801875	-0.0800937	-0.0802187
-0.08025	-0.0804375	-0.0800625	-0.0803438	-0.0802187	-0.0803438	-0.0804688	-0.0803438	-0.0802187	-0.0803438	-0.080375
-0.0804375	-0.0804062	-0.0804375	-0.0803438	-0.0805	-0.08025	-0.0803438	-0.0801563	-0.0801563	-0.0803438	-0.0802187
-0.0803438	-0.0803438	-0.080375	-0.0803438	-0.0804375	-0.08025	-0.0804375	-0.080375	-0.080375	-0.08025	-0.0804062
-0.0803438	-0.0803438	-0.080375	-0.0804062	-0.0802187	-0.08025	-0.08025	-0.0802187	-0.080375	-0.0801875	-0.080125
-0.0805312	-0.0805625	-0.0803125	-0.0804375	-0.0803125	-0.0803125	-0.0803438	-0.0803438	-0.08025	-0.0803438	-0.0800625
-0.0803438	-0.080375	-0.0803438	-0.080375	-0.08025	-0.0803438	-0.0804375	-0.08025	-0.0805312	-0.0804062	-0.08025
-0.0805	-0.080125	-0.0801875	-0.0802187	-0.0803438	-0.0804062	-0.080375	-0.0800937	-0.0804375	-0.0802187	-0.08025
-0.08025	-0.0805	-0.0804062	-0.0801563	-0.0803438	-0.0805	-0.0803125	-0.080375	-0.0801875	-0.0804062	-0.08025
-0.0804688	-0.0803438	-0.0803438	-0.08025	-0.0804375	-0.08025	-0.080125	-0.0803438	-0.0804062	-0.0803438	-0.080375
-0.0804062	-0.0804375	-0.0804062	-0.0804375	-0.0803125	-0.080375	-0.0804375	-0.0803438	-0.0802187	-0.0804062	-0.08025
-0.080375	-0.0804062	-0.080375	-0.0803125	-0.0803438	-0.0804062	-0.0804375	-0.0803438	-0.080125	-0.0801875	-0.0804062
-0.0805625	-0.0803438	-0.080375	-0.0804375	-0.0805	-0.08025	-0.0803125	-0.0803125	-0.0803438	-0.0804062	-0.0804062
-0.0803438	-0.0802187	-0.0805625	-0.0801563	-0.080375	-0.080375	-0.0802187	-0.08025	-0.0804062	-0.0802187	-0.0802187
-0.0803125	-0.0804062	-0.0804688	-0.0803125	-0.0803438	-0.0804375	-0.0801875	-0.0801875	-0.0801563	-0.080125	-0.08025
-0.0802187	-0.0802187	-0.080375	-0.0803438	-0.0804062	-0.0803438	-0.0804062	-0.0804062	-0.0803125	-0.08025	-0.0803125
-0.0804688	-0.080375	-0.0804375	-0.0804062	-0.0803438	-0.0803438	-0.08025	-0.08025	-0.0803125	-0.080375	-0.0801875
-0.080375	-0.0803438	-0.080375	-0.0804062	-0.0803438	-0.0802187	-0.08025	-0.0801875	-0.0803438	-0.08025	-0.08025
-0.0804375	-0.0804062	-0.0805	-0.0804062	-0.0804688	-0.0803438	-0.0801875	-0.0805	-0.0802187	-0.0801875	-0.0801563
-0.0804688	-0.08025	-0.0802187	-0.0803438	-0.08025	-0.0804062	-0.0803125	-0.0803438	-0.0802187	-0.0803438	-0.0803438
-0.0804062	-0.0804062	-0.0803438	-0.0802187	-0.080375	-0.0802187	-0.0803438	-0.080125	-0.0803438	-0.080375	-0.0801563
-0.0803125	-0.0803438	-0.0804375	-0.0801563	-0.0804062	-0.0803438	-0.08025	-0.0804375	-0.0803125	-0.0803125	-0.0802187
-0.0803125	-0.0804062	-0.0804375	-0.080375	-0.0804375	-0.0803438	-0.0804062	-0.0802187	-0.0805	-0.08025	-0.0803125
-0.0803438	-0.0803438	-0.080375	-0.0803125	-0.0803125	-0.08025	-0.08025	-0.0804062	-0.0803125	-0.080375	-0.0802187
-0.0804375	-0.0804062	-0.0804062	-0.0805625	-0.08025	-0.08025	-0.0803125	-0.08025	-0.08025	-0.0804688	-0.0802187
-0.080375	-0.08025	-0.0804375	-0.0804062	-0.0803438	-0.0803438	-0.0804375	-0.0804062	-0.0804062	-0.0804062	-0.0803125
-0.080375	-0.0804062	-0.080375	-0.0801563	-0.0803438	-0.080375	-0.0803438	-0.0803438	-0.0802187	-0.08025	-0.080125
-0.0805	-0.08025	-0.0803438	-0.08025	-0.0803438	-0.0803125	-0.0801875	-0.0800937	-0.0803438	-0.0803125	-0.0802187
-0.0805	-0.0804062	-0.0803125	-0.080375	-0.0801875	-0.08025	-0.080375	-0.080375	-0.0801875	-0.0803125	-0.0804688
-0.0804688	-0.0804062	-0.0805312	-0.0804375	-0.0803438	-0.080375	-0.0803125	-0.08025	-0.08025	-0.080125	-0.080375
-0.0803438	-0.0802187	-0.0804375	-0.0803438	-0.0804062	-0.080375	-0.08025	-0.08025	-0.0801875	-0.0801875	-0.080375
-0.0805	-0.0803438	-0.0803125	-0.0802187	-0.0804375	-0.0803125	-0.0804375	-0.0802187	-0.08025	-0.0804062	-0.08025
-0.0804375	-0.08025	-0.0804375	-0.0805312	-0.080375	-0.0803125	-0.08025	-0.0803438	-0.0800937	-0.0804062	-0.08025
-0.080375	-0.0805	-0.080375	-0.080375	-0.0804062	-0.0804375	-0.0801563	-0.0801875	-0.0804062	-0.0801875	-0.0802187
-0.080375	-0.0804062	-0.0803438	-0.080375	-0.0803438	-0.080375	-0.08025	-0.0801875	-0.0803125	-0.0803438	-0.0803125
-0.0804375	-0.0802187	-0.0805312	-0.08025	-0.0803438	-0.08025	-0.0802187	-0.08025	-0.08025	-0.0801875	-0.0801875
-0.080375	-0.0803438	-0.0805312	-0.08025	-0.0803438	-0.0804062	-0.0801563	-0.0804062	-0.0801563	-0.0803438	-0.08025
-0.0804062	-0.0803438	-0.0804062	-0.0805	-0.0804375	-0.0804688	-0.0805937	-0.0803438	-0.0803125	-0.0803438	-0.08025
-0.080375	-0.0803438	-0.0803438	-0.0802187	-0.0804375	-0.0803125	-0.0802187	-0.080375	-0.0805312	-0.0803125	-0.0801875
-0.0804375	-0.0804688	-0.0803125	-0.0801875	-0.080375	-0.08025	-0.0801875	-0.0801875	-0.0802187	-0.0803125	-0.0803438
-0.0803438	-0.0802187	-0.080375	-0.0804375	-0.0801875	-0.0805625	-0.0803125	-0.0803125	-0.08025	-0.0802187	-0.080125
-0.0803438	-0.0804062	-0.0801875	-0.0805312	-0.0803125	-0.0804062	-0.0804062	-0.080375	-0.0803125	-0.080375	-0.0804062
-0.0803438	-0.0802187	-0.0804375	-0.0804375	-0.0803438	-0.0803125	-0.080375	-0.0803125	-0.080375	-0.08025	-0.0803125
-0.0804062	-0.0804062	-0.0805625	-0.080375	-0.0803125	-0.080375	-0.080375	-0.08025	-0.0802187	-0.0801875	-0.0803125
-0.0805	-0.0805312	-0.0803125	-0.0802187	-0.08025	-0.0804062	-0.0804062	-0.08025	-0.0801563	-0.0801875	-0.08025
-0.0803438	-0.0805312	-0.0803438	-0.0804062	-0.0804375	-0.0802187	-0.0804062	-0.08025	-0.08025	-0.0803125	-0.0800625
-0.0804062	-0.0801563	-0.0803125	-0.08025	-0.0803438	-0.0803125	-0.0802187	-0.080375	-0.0801875	-0.080375	-0.0804375
-0.0804375	-0.080375	-0.0804375	-0.0803438	-0.0801875	-0.08025	-0.0801875	-0.0803125	-0.0803438	-0.0803438	-0.08025
-0.0804062	-0.080375	-0.0804688	-0.0803125	-0.0801875	-0.0803125	-0.08025	-0.0804062	-0.0804375	-0.0803125	-0.0803438
-0.0805312	-0.0804062	-0.0804062	-0.0802187	-0.0805312	-0.080375	-0.080125	-0.08025	-0.08025	-0.08025	-0.080125
-0.0804688	-0.0803438	-0.0801563	-0.0805312	-0.0804688	-0.0803125	-0.0803438	-0.0801563	-0.080375	-0.0803125	-0.0803438
-0.080375	-0.0803438	-0.080375	-0.0800937	-0.0803125	-0.0803438	-0.0803438	-0.08025	-0.08025	-0.0801875	-0.08025
-0.0803125	-0.0804062	-0.0803438	-0.0803125	-0.0804375	-0.0804062	-0.0802187	-0.0804375	-0.0803125	-0.080375	-0.0803125
-0.0805	-0.0804688	-0.0801563	-0.0803125	-0.0803438	-0.08025	-0.0801875	-0.08025	-0.080375	-0.0803438	-0.080125
-0.0804688	-0.0805	-0.0804375	-0.0804062	-0.0803125	-0.080375	-0.0803125	-0.08025	-0.0802187	-0.0803438	-0.0803125
-0.0804375	-0.0803438	-0.0805312	-0.0804375	-0.08025	-0.080125	-0.0801875	-0.0802187	-0.0803125	-0.0801875	-0.0803125
-0.0804375	-0.0804062	-0.0804375	-0.080375	-0.0804062	-0.08025	-0.0804688	-0.08025	-0.0804375	-0.0801563	-0.0802187
-0.0804688	-0.0803125	-0.0802187	-0.0804062	-0.08025	-0.080375	-0.0803125	-0.0802187	-0.0803438	-0.080375	-0.0803125
-0.0803438	-0.080375	-0.0803125	-0.0801563	-0.08025	-0.0801875	-0.0803438	-0.0801875	-0.0800625	-0.0803125	-0.0804375
-0.0803438	-0.0803125	-0.0802187	-0.0804062	-0.0805	-0.08025	-0.08025	-0.0804062	-0.0803125	-0.08025	-0.0805
-0.0804062	-0.080375	-0.0804688	-0.0804062	-0.0805312	-0.08025	-0.0801563	-0.0803125	-0.0804688	-0.08025	-0.0800625
-0.08025	-0.0801563	-0.0803438	-0.0804375	-0.080375	-0.0804062	-0.08025	-0.0802187	-0.0803438	-0.0803125	-0.0803125
-0.080375	-0.0803438	-0.0804062	-0.08025	-0.0803438	-0.0804688	-0.080375	-0.080375	-0.0803125	-0.0802187	-0.0802187
-0.0803438	-0.080375	-0.0803438	-0.0804062	-0.08025	-0.0804062	-0.0803125	-0.0801875	-0.0802187	-0.080375	-0.08025
-0.0805312	-0.0805312	-0.08025	-0.080125	-0.0804062	-0.0804062	-0.080375	-0.0804375	-0.0803438	-0.0804062	-0.0802187
-0.08025	-0.0804062	-0.0803438	-0.0803438	-0.0804062	-0.0803438	-0.08025	-0.080125	-0.0800625	-0.080375	-0.0803438
-0.0801875	-0.0804375	-0.0804062	-0.0803438	-0.0804062	-0.0804062	-0.0801875	-0.0804062	-0.0803438	-0.0803438	-0.0804688
-0.0804375	-0.0803438	-0.0804062	-0.080375	-0.0803438	-0.080375	-0.0801875	-0.0803438	-0.0803125	-0.0804062	-0.08025
-0.0803125	-0.0804375	-0.0805312	-0.0801875	-0.0804062	-0.0801875	-0.080375	-0.0801875	-0.0802187	-0.0803438	-0.0803438
-0.080375	-0.080375	-0.080375	-0.0804062	-0.0804062	-0.08025	-0.080375	-0.0803125	-0.0803125	-0.0803438	-0.0804062
-0.0804375	-0.080375	-0.0804062	-0.0803125	-0.0804062	-0.0802187	-0.08025	-0.08025	-0.0803438	-0.080375	-0.0803438
-0.0805937	-0.0805312	-0.0804062	-0.0803125	-0.080375	-0.0805	-0.0802187	-0.0804062	-0.080375	-0.0802187	-0.0801563
-0.080375	-0.0803125	-0.0803438	-0.08025	-0.08025	-0.08025	-0.0802187	-0.0801875	-0.0803438	-0.0803438	-0.0803438
-0.08025	-0.080375	-0.0804375	-0.0804062	-0.0803438	-0.0802187	-0.0803438	-0.0802187	-0.0801875	-0.0803438	-0.0803438
-0.080375	-0.08025	-0.0804062	-0.0805312	-0.080375	-0.080375	-0.080125	-0.0803438	-0.0801875	-0.080375	-0.0803125
-0.0804062	-0.080375	-0.0804375	-0.08025	-0.0803438	-0.0803438	-0.0803125	-0.0801563	-0.0803125	-0.0801563	-0.0801563
-0.0803438	-0.0805312	-0.080375	-0.0803125	-0.0801875	-0.0804062	-0.0802187	-0.08025	-0.0803438	-0.0803438	-0.0804062
-0.0805	-0.080375	-0.0804375	-0.0805	-0.0803438	-0.080375	-0.0803438	-0.080375	-0.0803125	-0.0801875	-0.0804375
-0.0803438	-0.0802187	-0.080375	-0.0803438	-0.0804688	-0.0803438	-0.0803438	-0.0803125	-0.0803125	-0.0802187	-0.0802187
-0.0803438	-0.0804688	-0.0803438	-0.08025	-0.0804375	-0.080375	-0.0803125	-0.0803125	-0.0802187	-0.08025	-0.0802187
-0.080375	-0.0802187	-0.080375	-0.080375	-0.080375	-0.080375	-0.0804062	-0.0801563	-0.0801563	-0.0803438	-0.08025
-0.080375	-0.0804062	-0.0803438	-0.0801875	-0.080125	-0.0802187	-0.0803125	-0.0804688	-0.080375	-0.080375	-0.0803438
-0.0804062	-0.0804062	-0.080375	-0.0804062	-0.0803438	-0.0804375	-0.080375	-0.0803125	-0.0803125	-0.08025	-0.08025
-0.0803438	-0.0803438	-0.0803438	-0.0804062	-0.0804375	-0.08025	-0.0802187	-0.0801875	-0.0803438	-0.0802187	-0.080375
-0.0803125	-0.0803438	-0.0801875	-0.0804062	-0.08025	-0.08025	-0.0801563	-0.0803438	-0.0801875	-0.0804062	-0.0803125
-0.0802187	-0.0801563	-0.0801875	-0.08025	-0.0804688	-0.0804062	-0.0801875	-0.080125	-0.0804062	-0.080375	-0.0803438
-0.0805	-0.0804375	-0.08025	-0.0803438	-0.080375	-0.080375	-0.0803438	-0.0804375	-0.0803438	-0.0802187	-0.0804062
-0.0804062	-0.0804688	-0.0804375	-0.08025	-0.0801875	-0.0800937	-0.0802187	-0.0804062	-0.0803125	-0.0802187	-0.080375
-0.0804062	-0.080375	-0.08025	-0.0803438	-0.0802187	-0.08025	-0.080375	-0.0801563	-0.0803125	-0.0804062	-0.080375
-0.0804375	-0.0804375	-0.0801563	-0.0803438	-0.0804062	-0.0803125	-0.0801875	-0.0803125	-0.0804062	-0.0801563	-0.0803125
-0.0805	-0.0804062	-0.0804688	-0.0803125	-0.0804375	-0.0803125	-0.08025	-0.08025	-0.0804062	-0.0801875	-0.0803438
-0.080375	-0.0804688	-0.08025	-0.0804062	-0.0804375	-0.0802187	-0.0804375	-0.0801563	-0.0801875	-0.08025	-0.0801875
-0.0803125	-0.0805	-0.0802187	-0.0803438	-0.0803438	-0.0805	-0.0804062	-0.0803125	-0.08025	-0.0802187	-0.0804062
-0.080375	-0.0801563	-0.0804375	-0.0804062	-0.080375	-0.0803125	-0.08025	-0.0802187	-0.0804062	-0.0803125	-0.0800937
-0.0803125	-0.0804375	-0.0804062	-0.080375	-0.0803125	-0.0803438	-0.0804062	-0.0803438	-0.08025	-0.0802187	-0.0803125
-0.0805	-0.0804375	-0.080375	-0.0803438	-0.080375	-0.0803438	-0.0802187	-0.08025	-0.08025	-0.0803125	-0.0804375
-0.0803125	-0.08025	-0.080375	-0.0804062	-0.0801563	-0.0803125	-0.0804062	-0.0803125	-0.0803125	-0.0803438	-0.0802187
-0.0803125	-0.08025	-0.0803438	-0.08025	-0.0804375	-0.080375	-0.0803125	-0.0804062	-0.080375	-0.0803125	-0.0801875
-0.0804375	-0.0805937	-0.0804375	-0.0801875	-0.0803438	-0.0803125	-0.08025	-0.080125	-0.0802187	-0.0803125	-0.08025
-0.0804375	-0.0803125	-0.0805	-0.0803438	-0.0803125	-0.0803438	-0.080375	-0.0804062	-0.0804062	-0.0804062	-0.0805
-0.0804375	-0.0803125	-0.08025	-0.0805	-0.0802187	-0.0804062	-0.0802187	-0.0802187	-0.0803438	-0.0803438	-0.0801875
-0.0804375	-0.0803125	-0.0805312	-0.08025	-0.0802187	-0.08025	-0.080375	-0.08025	-0.0802187	-0.0801563	-0.0802187
-0.0804375	-0.0804688	-0.0803438	-0.080375	-0.0803125	-0.0803438	-0.0799688	-0.080375	-0.0803125	-0.08025	-0.0803438
-0.08025	-0.0803125	-0.080375	-0.0804688	-0.0804375	-0.0803125	-0.0804062	-0.0803438	-0.0801563	-0.0803438	-0.0803125
-0.0801875	-0.0804688	-0.080375	-0.0804375	-0.0803438	-0.0804062	-0.0803438	-0.0804062	-0.0804688	-0.0801875	-0.0801563
-0.0804375	-0.0804375	-0.0805	-0.0803125	-0.0803125	-0.080375	-0.0805	-0.0803125	-0.080375	-0.0800625	-0.08025
-0.080375	-0.0803438	-0.0803125	-0.0803438	-0.0804375	-0.0801875	-0.0804375	-0.0803438	-0.0804375	-0.08025	-0.0802187
-0.0802187	-0.0804062	-0.0801875	-0.080375	-0.0801875	-0.0804062	-0.0804062	-0.0803438	-0.08025	-0.0803438	-0.0801563
-0.080375	-0.0804062	-0.080375	-0.0804375	-0.0803438	-0.0805	-0.08025	-0.0803125	-0.0802187	-0.0803125	-0.0802187
-0.0804062	-0.0803125	-0.0805312	-0.080375	-0.0804688	-0.0803438	-0.080375	-0.0801563	-0.080375	-0.0801875	-0.0804375
-0.0805312	-0.080375	-0.0802187	-0.08025	-0.08025	-0.0804062	-0.0804062	-0.0803438	-0.0803125	-0.0802187	-0.0803125
-0.0802187	-0.0804688	-0.0805	-0.080375	-0.0803125	-0.0803438	-0.0804062	-0.0803438	-0.0804062	-0.0801875	-0.0801875
-0.0804375	-0.0804062	-0.0804062	-0.0803125	-0.0804062	-0.0802187	-0.0801875	-0.0803125	-0.08025	-0.08025	-0.0804375
-0.0804375	-0.08025	-0.0804688	-0.080125	-0.0803438	-0.0803125	-0.0801875	-0.0803438	-0.0804062	-0.0803125	-0.080375
-0.080375	-0.0804375	-0.08025	-0.0804375	-0.0801875	-0.0803438	-0.0803438	-0.0801563	-0.08025	-0.0802187	-0.080375
-0.0804688	-0.0803125	-0.0803125	-0.0804375	-0.080375	-0.080375	-0.0803125	-0.0803125	-0.0801875	-0.0804062	-0.08025
-0.080375	-0.0802187	-0.080375	-0.0803125	-0.0804062	-0.0803125	-0.0801563	-0.0802187	-0.0803125	-0.08025	-0.0800313
-0.0803438	-0.0805	-0.0803438	-0.080375	-0.0803438	-0.0804062	-0.0801875	-0.0803438	-0.0802187	-0.08025	-0.0803125
-0.0805312	-0.0803438	-0.0805	-0.0803438	-0.0804062	-0.0804062	-0.0804062	-0.0804062	-0.08025	-0.08025	-0.0803438
-0.0803125	-0.080375	-0.0804375	-0.0804688	-0.080375	-0.0803438	-0.080375	-0.0801563	-0.0802187	-0.0802187	-0.0801563
-0.0804375	-0.08025	-0.0805625	-0.0805	-0.0804062	-0.0804062	-0.0803438	-0.0801563	-0.080375	-0.0803438	-0.0803438
-0.0803125	-0.080375	-0.080375	-0.0804062	-0.08025	-0.08025	-0.0803438	-0.0803125	-0.0803438	-0.080375	-0.0803125
-0.0804062	-0.0803125	-0.080375	-0.080375	-0.0802187	-0.0804375	-0.080375	-0.0804062	-0.0805	-0.0801875	-0.0800937
-0.0804375	-0.0802187	-0.0803125	-0.0804688	-0.080375	-0.0803125	-0.080125	-0.080125	-0.0803125	-0.0803125	-0.0800937
-0.0804375	-0.0804688	-0.0804062	-0.08025	-0.0804062	-0.0805	-0.0805625	-0.08025	-0.08025	-0.080375	-0.0804375
-0.0803438	-0.080375	-0.08025	-0.0803438	-0.0802187	-0.0802187	-0.0803125	-0.08025	-0.08025	-0.0804375	-0.0803125
-0.0803125	-0.0804375	-0.0803125	-0.0803125	-0.0803125	-0.0803125	-0.0803125	-0.0802187	-0.0803438	-0.0800937	-0.08025
-0.0804062	-0.0803125	-0.0803125	-0.0804375	-0.0803438	-0.0804062	-0.080375	-0.08025	-0.0801563	-0.0802187	-0.08025
-0.0805	-0.0801875	-0.080375	-0.0801875	-0.08025	-0.080375	-0.0804062	-0.0804062	-0.08025	-0.0801875	-0.080375
-0.0801875	-0.0803438	-0.0804375	-0.0804062	-0.0801563	-0.08025	-0.0803125	-0.080375	-0.0804688	-0.0803125	-0.08025
-0.0805312	-0.0804062	-0.0804062	-0.0804062	-0.08025	-0.080375	-0.0803438	-0.0804688	-0.0802187	-0.08025	-0.08025
-0.0802187	-0.0805	-0.0805937	-0.0804375	-0.0804375	-0.080375	-0.080375	-0.0803438	-0.0802187	-0.0804062	-0.080375
-0.0804375	-0.080375	-0.0805	-0.0802187	-0.080125	-0.0801875	-0.0803438	-0.0803438	-0.0803125	-0.08025	-0.0804062
-0.0804062	-0.0804062	-0.0803125	-0.0804688	-0.0804062	-0.0805	-0.0802187	-0.0804062	-0.0801875	-0.0801875	-0.0802187
-0.0803125	-0.080375	-0.0805	-0.0802187	-0.0804062	-0.080375	-0.080375	-0.0801875	-0.0803438	-0.080375	-0.0803125
-0.0804062	-0.0804688	-0.0803438	-0.0801563	-0.080375	-0.0801875	-0.0803438	-0.0803125	-0.0801563	-0.080375	-0.08025
-0.080375	-0.0804688	-0.0803438	-0.0804375	-0.08025	-0.0801563	-0.08025	-0.0801875	-0.08025	-0.0803438	-0.0801875
-0.080375	-0.0805937	-0.08025	-0.08025	-0.0803125	-0.0803438	-0.0803125	-0.080375	-0.0803438	-0.0801563	-0.0804688
-0.0804062	-0.0804062	-0.0803125	-0.080375	-0.0803438	-0.0804062	-0.0803125	-0.080125	-0.08025	-0.08025	-0.080375
-0.0804375	-0.0804062	-0.080375	-0.0803438	-0.080375	-0.0801563	-0.080375	-0.0801875	-0.080375	-0.0803125	-0.0803438
-0.0804375	-0.0804688	-0.0803438	-0.0804062	-0.08025	-0.0803125	-0.0803438	-0.08025	-0.080375	-0.08025	-0.0801875
-0.0803438	-0.080375	-0.0803438	-0.0804375	-0.0804688	-0.0803125	-0.0803438	-0.0801875	-0.080375	-0.0803438	-0.0804062
-0.0804062	-0.0803438	-0.08025	-0.0803438	-0.080375	-0.0801875	-0.0803125	-0.0802187	-0.0803125	-0.0803438	-0.0803438
-0.0804688	-0.080375	-0.0804062	-0.0804062	-0.0803438	-0.0802187	-0.0803438	-0.0802187	-0.0803438	-0.0803125	-0.0801875
-0.080375	-0.0803125	-0.0804062	-0.08025	-0.0803438	-0.0804375	-0.0803125	-0.0801875	-0.0804375	-0.0801875	-0.080125
-0.080375	-0.080375	-0.0803438	-0.080375	-0.0802187	-0.0803438	-0.0801875	-0.0804375	-0.0801563	-0.080125	-0.0804375
-0.0804062	-0.0804062	-0.0804375	-0.0803125	-0.0805	-0.0802187	-0.0804062	-0.080375	-0.0803125	-0.080375	-0.0803125
-0.0805312	-0.0805	-0.0804375	-0.0803438	-0.08025	-0.0802187	-0.0804062	-0.0802187	-0.0803125	-0.08025	-0.0802187
-0.0804375	-0.0803125	-0.0803438	-0.0802187	-0.0802187	-0.0805	-0.0803125	-0.0804062	-0.0801563	-0.0801875	-0.08025
-0.080375	-0.0805	-0.0805	-0.0803438	-0.0803438	-0.0805	-0.0803438	-0.0801875	-0.0803125	-0.0801875	-0.0802187
-0.0804062	-0.08025	-0.080375	-0.0803438	-0.080375	-0.0804375	-0.0801875	-0.0803438	-0.0804062	-0.0803438	-0.0801875
-0.0803125	-0.0804375	-0.0804375	-0.08025	-0.08025	-0.080375	-0.080375	-0.080375	-0.0804062	-0.0803125	-0.0801563
-0.0804062	-0.080375	-0.080375	-0.080375	-0.0803438	-0.08025	-0.0803438	-0.0803438	-0.0803125	-0.0801563	-0.080375
-0.0803438	-0.08025	-0.080375	-0.080375	-0.0804688	-0.0805312	-0.0803125	-0.080375	-0.0803125	-0.080375	-0.0803438
-0.080375	-0.0804062	-0.0801875	-0.0801875	-0.0803125	-0.0803125	-0.0804062	-0.0804688	-0.08025	-0.0802187	-0.0800937
-0.0804688	-0.080375	-0.0805	-0.0803438	-0.0802187	-0.080375	-0.0803125	-0.08025	-0.0803438	-0.0802187	-0.08025
-0.08025	-0.080375	-0.0804062	-0.08025	-0.0803438	-0.0803125	-0.0804375	-0.0801563	-0.080375	-0.080375	-0.0804375
-0.0804375	-0.0804375	-0.0804062	-0.0803125	-0.0803438	-0.080125	-0.080375	-0.0801875	-0.08025	-0.08025	-0.0803125
-0.0803125	-0.0803438	-0.080375	-0.0805	-0.0804062	-0.0804062	-0.0803125	-0.0803125	-0.0803438	-0.08025	-0.0802187
-0.0803125	-0.0803125	-0.080375	-0.0803438	-0.0803125	-0.0803125	-0.0803125	-0.0803125	-0.0803438	-0.08025	-0.0801875
-0.0804375	-0.080375	-0.08025	-0.0804688	-0.0803125	-0.08025	-0.0803125	-0.0801563	-0.080375	-0.0803438	-0.08025
-0.08025	-0.0801875	-0.0805625	-0.0804375	-0.0804062	-0.0803438	-0.0803438	-0.080375	-0.0803125	-0.0804375	-0.0802187
-0.080375	-0.080375	-0.080375	-0.0801875	-0.080375	-0.0804375	-0.0804062	-0.08025	-0.080375	-0.0804375	-0.0801875
-0.0804062	-0.0805	-0.080375	-0.080375	-0.0800937	-0.0804062	-0.0803438	-0.0803438	-0.0801563	-0.08025	-0.0803438
-0.080375	-0.0805312	-0.0804688	-0.0804062	-0.0804062	-0.0803438	-0.08025	-0.0801563	-0.0803438	-0.0803438	-0.08025
-0.0803438	-0.0804688	-0.080375	-0.0803438	-0.08025	-0.080375	-0.0803438	-0.0804062	-0.0802187	-0.0803438	-0.0802187
-0.0803438	-0.08025	-0.08025	-0.0804375	-0.08025	-0.0804375	-0.08025	-0.0803125	-0.0804062	-0.0803438	-0.0804062
-0.0804062	-0.0804062	-0.0805	-0.0805	-0.0802187	-0.0804062	-0.0804375	-0.0804688	-0.080375	-0.08025	-0.0803438
-0.0805312	-0.0804062	-0.0803125	-0.0804375	-0.0803125	-0.0803125	-0.0803125	-0.0804375	-0.0804062	-0.0803438	-0.08025
-0.0801875	-0.080375	-0.0803125	-0.0802187	-0.080375	-0.0803125	-0.0803125	-0.0802187	-0.0803438	-0.0802187	-0.0802187
-0.0804062	-0.0804062	-0.080375	-0.08025	-0.080375	-0.0803438	-0.0802187	-0.080375	-0.0801875	-0.0800313	-0.0803438
-0.0803125	-0.080375	-0.08025	-0.0804375	-0.0804062	-0.0800625	-0.0802187	-0.0803125	-0.0801563	-0.0803125	-0.080375
-0.0804688	-0.0805	-0.080375	-0.0801875	-0.0804375	-0.0802187	-0.0803438	-0.0803438	-0.0804062	-0.0801875	-0.0804375
-0.0805625	-0.0801563	-0.0804062	-0.0803438	-0.0805312	-0.0803438	-0.080375	-0.0803125	-0.0803438	-0.0803125	-0.0801875
-0.0803438	-0.0804062	-0.08025	-0.0803125	-0.0804688	-0.0803438	-0.0804062	-0.0804062	-0.08025	-0.0803125	-0.0803438
-0.0804375	-0.0804688	-0.0803125	-0.0804062	-0.0801875	-0.08025	-0.0803438	-0.08025	-0.0804688	-0.0801563	-0.0804062
-0.080375	-0.0804375	-0.0803125	-0.0803438	-0.0803125	-0.0803438	-0.0804062	-0.0803125	-0.0804062	-0.0803125	-0.0803125
-0.0805312	-0.0804375	-0.0804688	-0.0802187	-0.0805	-0.0803125	-0.080375	-0.0803125	-0.080375	-0.0801563	-0.0803438
-0.08025	-0.0805	-0.0803125	-0.0804062	-0.0803125	-0.0804062	-0.0803125	-0.08025	-0.0805625	-0.0801875	-0.0802187
-0.0804062	-0.08025	-0.0804375	-0.0804688	-0.0801875	-0.08025	-0.0801563	-0.0801875	-0.0803438	-0.0804062	-0.0803125
-0.0804062	-0.0803438	-0.08025	-0.0802187	-0.08025	-0.0801875	-0.0804062	-0.080375	-0.0803125	-0.0802187	-0.080125
-0.080375	-0.0805312	-0.0804375	-0.08025	-0.0805937	-0.08025	-0.0804375	-0.080375	-0.0801875	-0.080375	-0.0800313
-0.0802187	-0.0805625	-0.0805625	-0.0804062	-0.0803438	-0.0803125	-0.0801563	-0.0803125	-0.0801563	-0.0803125	-0.0801563
-0.0804688	-0.0803438	-0.0803438	-0.080375	-0.080375	-0.0803438	-0.0801875	-0.0803125	-0.0803125	-0.0804062	-0.0803438
-0.0804688	-0.0800625	-0.0803125	-0.080375	-0.0803438	-0.0801563	-0.08025	-0.0805	-0.08025	-0.080375	-0.0804062
-0.0804375	-0.0805312	-0.0803438	-0.0802187	-0.0804062	-0.0804062	-0.0804688	-0.0803125	-0.08025	-0.0803125	-0.0804375
-0.0802187	-0.0804375	-0.0803438	-0.0805	-0.0804375	-0.0802187	-0.08025	-0.0801875	-0.0803438	-0.080375	-0.0804062
-0.0804688	-0.080375	-0.0805625	-0.080375	-0.0804062	-0.08025	-0.0803438	-0.0803438	-0.080375	-0.0803438	-0.0800937
-0.08025	-0.08025	-0.0801875	-0.0802187	-0.08025	-0.0801875	-0.0802187	-0.080375	-0.080375	-0.080375	-0.08025
-0.080375	-0.0802187	-0.0805	-0.0804375	-0.0804062	-0.0803438	-0.08025	-0.080125	-0.08025	-0.0802187	-0.0803438
-0.0804062	-0.0805937	-0.0801875	-0.0803438	-0.0803438	-0.08025	-0.0802187	-0.0801563	-0.0805312	-0.0803438	-0.080125
-0.0804062	-0.0803438	-0.0804375	-0.0803125	-0.0803438	-0.0803438	-0.08025	-0.0803125	-0.0802187	-0.0803125	-0.0800625
-0.08025	-0.080375	-0.0804375	-0.0803438	-0.0801875	-0.0803125	-0.0804375	-0.080375	-0.080375	-0.0803438	-0.0803125
-0.0804688	-0.0805625	-0.0803438	-0.0804062	-0.0801563	-0.080375	-0.080375	-0.0803125	-0.08025	-0.0802187	-0.08025
-0.08025	-0.0804375	-0.0802187	-0.0804375	-0.0804062	-0.080375	-0.0804375	-0.0803125	-0.0802187	-0.08025	-0.0801563
-0.0804375	-0.0804062	-0.080375	-0.0802187	-0.0803438	-0.080375	-0.0805	-0.0802187	-0.0803438	-0.0801563	-0.08025
-0.0803125	-0.0803438	-0.0804062	-0.0804375	-0.08025	-0.0804062	-0.0800937	-0.0804688	-0.0801563	-0.0804688	-0.080375
-0.080125	-0.0803125	-0.0803438	-0.0803125	-0.080375	-0.0801875	-0.0803125	-0.080375	-0.0801563	-0.0803125	-0.0801875
-0.0805312	-0.080375	-0.0804062	-0.0805312	-0.0804375	-0.08025	-0.0805312	-0.0802187	-0.0801875	-0.0802187	-0.0801875
-0.080375	-0.0803125	-0.0803438	-0.0803438	-0.0803438	-0.0802187	-0.08025	-0.080375	-0.0803438	-0.0802187	-0.0804375
-0.08025	-0.0803125	-0.0803438	-0.0803438	-0.0803125	-0.0804062	-0.0803438	-0.08025	-0.0804062	-0.080375	-0.0801875
-0.08025	-0.0805	-0.0803125	-0.080375	-0.080375	-0.0804062	-0.0802187	-0.08025	-0.080375	-0.0804688	-0.0803125
-0.0803125	-0.0805	-0.0802187	-0.0803125	-0.0803438	-0.0803125	-0.0803125	-0.0804375	-0.0801563	-0.0803438	-0.08025
-0.0804688	-0.0804375	-0.08025	-0.0803438	-0.08025	-0.080125	-0.0803438	-0.0803125	-0.0803125	-0.080375	-0.0801563
-0.0803438	-0.0804375	-0.080375	-0.0803438	-0.0803125	-0.0804062	-0.0803438	-0.08025	-0.08025	-0.0803125	-0.0803125
-0.0804375	-0.0805625	-0.0803125	-0.0803125	-0.08025	-0.0804375	-0.0804062	-0.0803125	-0.0804375	-0.0801875	-0.0801563
-0.0804375	-0.0805312	-0.0803125	-0.0802187	-0.0804375	-0.0803438	-0.0801563	-0.0803125	-0.0803438	-0.0801563	-0.0804062
-0.0803125	-0.080375	-0.0802187	-0.080125	-0.0802187	-0.0801875	-0.0803438	-0.08025	-0.0802187	-0.08025	-0.08025
-0.0803438	-0.0803438	-0.080375	-0.0804375	-0.080375	-0.08025	-0.08025	-0.0802187	-0.08025	-0.0802187	-0.0802187
-0.080375	-0.0804375	-0.0804375	-0.0804375	-0.0803125	-0.0803125	-0.0803125	-0.08025	-0.0803438	-0.0800625	-0.0801563
-0.0805312	-0.0804062	-0.080375	-0.08025	-0.0804062	-0.080375	-0.0803125	-0.08025	-0.08025	-0.08025	-0.08025
-0.0803438	-0.08025	-0.0804375	-0.0805	-0.0801875	-0.080375	-0.08025	-0.0804062	-0.080375	-0.0803125	-0.080125
-0.0804688	-0.0801875	-0.0804062	-0.0803438	-0.0803125	-0.08025	-0.0802187	-0.0803438	-0.0803125	-0.0801563	-0.08025
-0.0804688	-0.0803438	-0.0805625	-0.080375	-0.0804375	-0.0803438	-0.0801563	-0.0801563	-0.0803438	-0.0801875	-0.0801563
-0.0804375	-0.080375	-0.0803125	-0.0804375	-0.0804062	-0.0803438	-0.0802187	-0.080375	-0.0803125	-0.0803125	-0.080375
-0.0804062	-0.08025	-0.0803438	-0.0802187	-0.0804062	-0.0803125	-0.0804375	-0.0802187	-0.08025	-0.0804375	-0.0803125
-0.0805312	-0.080375	-0.0803438	-0.080375	-0.0802187	-0.080375	-0.0804688	-0.08025	-0.0803438	-0.0803438	-0.080375
-0.0804688	-0.080375	-0.0801875	-0.0805	-0.0803125	-0.0803438	-0.080375	-0.0804688	-0.08025	-0.0801875	-0.0803438
-0.0805	-0.0803438	-0.0802187	-0.0803125	-0.0803125	-0.0803125	-0.0803125	-0.0803438	-0.0804062	-0.0801875	-0.0802187
-0.0804375	-0.0803438	-0.0804062	-0.0802187	-0.0803125	-0.0804062	-0.0803438	-0.0804062	-0.08025	-0.0804375	-0.08025
-0.080375	-0.0804688	-0.0803125	-0.0803438	-0.0803125	-0.08025	-0.0804062	-0.0803125	-0.0804375	-0.080375	-0.0801875
-0.0804062	-0.080375	-0.0801875	-0.0804688	-0.0804062	-0.0802187	-0.0803125	-0.0803125	-0.0803438	-0.0802187	-0.080375
-0.0805	-0.0804062	-0.0805	-0.0804062	-0.08025	-0.0804062	-0.080125	-0.08025	-0.080375	-0.0803125	-0.0803438
-0.0803438	-0.08025	-0.0803125	-0.080375	-0.0803125	-0.0804062	-0.0803125	-0.0802187	-0.0803438	-0.08025	-0.0800937
-0.0803438	-0.080375	-0.0801563	-0.0804062	-0.0803125	-0.0804688	-0.08025	-0.0801875	-0.0802187	-0.0803125	-0.0803125
-0.0805312	-0.0805	-0.0803125	-0.0803125	-0.0805	-0.0800625	-0.0803438	-0.0801563	-0.0804062	-0.0804062	-0.080125
-0.0804062	-0.080375	-0.08025	-0.080375	-0.080125	-0.0804375	-0.0803438	-0.0801875	-0.0801875	-0.080375	-0.0804062
-0.0803438	-0.0804062	-0.0805312	-0.0804688	-0.0803125	-0.0804688	-0.0801875	-0.0802187	-0.0804062	-0.080375	-0.0800625
-0.0805625	-0.080375	-0.08025	-0.0804375	-0.080375	-0.0803438	-0.0804375	-0.0804062	-0.0804688	-0.080375	-0.0804062
-0.0804688	-0.0804375	-0.0803438	-0.0803125	-0.0803438	-0.080375	-0.0802187	-0.0805937	-0.08025	-0.0801875	-0.0801875
-0.0804062	-0.0804375	-0.0802187	-0.0804062	-0.0803438	-0.0804375	-0.080375	-0.08025	-0.0802187	-0.0804062	-0.08025
-0.0804062	-0.0803438	-0.0803438	-0.0803125	-0.08025	-0.0804375	-0.080375	-0.0802187	-0.0803438	-0.0802187	-0.080375
-0.0802187	-0.0804375	-0.0803125	-0.0804062	-0.080375	-0.0802187	-0.0803125	-0.0804062	-0.080125	-0.0805312	-0.08025
-0.080375	-0.0804688	-0.0803438	-0.080375	-0.08025	-0.080375	-0.080125	-0.0803438	-0.0803125	-0.0803125	-0.08025
-0.0803125	-0.0803438	-0.0804062	-0.080375	-0.080375	-0.0804062	-0.08025	-0.0804062	-0.0801875	-0.080375	-0.0803438
-0.0803125	-0.0804688	-0.0804062	-0.08025	-0.0803125	-0.0801563	-0.0804062	-0.0801875	-0.08025	-0.0803438	-0.0803125
-0.0803438	-0.08025	-0.0804062	-0.0804375	-0.0803438	-0.0803438	-0.0803125	-0.0804375	-0.08025	-0.0802187	-0.0803125
-0.0804062	-0.080625	-0.080375	-0.0802187	-0.0804062	-0.0803125	-0.0802187	-0.080125	-0.0802187	-0.0804062	-0.0803125
-0.0804688	-0.0803438	-0.0803438	-0.0803125	-0.0804062	-0.0803438	-0.0803438	-0.0803438	-0.0804375	-0.08025	-0.080375
-0.0804062	-0.0803438	-0.0804062	-0.0804062	-0.080375	-0.0803438	-0.0805	-0.0803125	-0.080375	-0.080125	-0.0801875
-0.0803438	-0.0804062	-0.08025	-0.0804062	-0.080375	-0.08025	-0.0800625	-0.0802187	-0.0801875	-0.0803438	-0.0801875
-0.0803125	-0.0803125	-0.0804062	-0.08025	-0.0803125	-0.0803125	-0.080375	-0.0802187	-0.0803438	-0.08025	-0.0803125
-0.080375	-0.0803125	-0.0803438	-0.0801875	-0.0804688	-0.0802187	-0.0802187	-0.0802187	-0.0803125	-0.0803125	-0.0801875
-0.0803125	-0.0805	-0.080375	-0.0805	-0.080375	-0.08025	-0.0805625	-0.0802187	-0.0804062	-0.0803438	-0.0803438
-0.0804375	-0.0805	-0.0804062	-0.080375	-0.0804062	-0.0804375	-0.0802187	-0.0803125	-0.0804375	-0.0804688	-0.0803125
-0.0803125	-0.0804375	-0.0805312	-0.0802187	-0.0805	-0.08025	-0.0801875	-0.0804062	-0.0803125	-0.0802187	-0.0802187
-0.0803438	-0.0803438	-0.0804375	-0.0804062	-0.0804375	-0.0803438	-0.0803125	-0.0804062	-0.080375	-0.08025	-0.0801875
-0.0804375	-0.0805	-0.0802187	-0.0804062	-0.0805312	-0.0803125	-0.0803125	-0.0803125	-0.0804375	-0.08025	-0.08025
-0.08025	-0.0803125	-0.0801563	-0.0804375	-0.0803125	-0.0803125	-0.080125	-0.0803125	-0.0804375	-0.0805312	-0.0800937
-0.0804062	-0.080375	-0.0804688	-0.0803438	-0.0801563	-0.080375	-0.080375	-0.0803438	-0.0802187	-0.0803125	-0.0804062
-0.0803438	-0.0803438	-0.0804688	-0.0804375	-0.0804688	-0.08025	-0.0804375	-0.08025	-0.0805	-0.0803125	-0.0803438
-0.080375	-0.08025	-0.0803125	-0.0803438	-0.0803438	-0.080375	-0.0802187	-0.0802187	-0.0803438	-0.0801563	-0.0801875
-0.08025	-0.0803438	-0.0805	-0.0801563	-0.0804062	-0.0803438	-0.0801875	-0.08025	-0.0801563	-0.0802187	-0.0803438
-0.0803438	-0.0804062	-0.0803438	-0.0805312	-0.0803125	-0.0803125	-0.080375	-0.0804375	-0.0804062	-0.0803125	-0.080375
-0.0804062	-0.0801875	-0.0803125	-0.080375	-0.0804062	-0.0802187	-0.0803125	-0.0804062	-0.08025	-0.0803125	-0.0804062
-0.0804688	-0.0804062	-0.0803125	-0.0804375	-0.0803125	-0.0804375	-0.0801875	-0.0802187	-0.0803125	-0.080375	-0.0801563
-0.0805312	-0.08025	-0.0804375	-0.0803125	-0.0804062	-0.0804062	-0.0804375	-0.08025	-0.0804375	-0.0802187	-0.08025
-0.080375	-0.0803438	-0.0802187	-0.0803438	-0.0800937	-0.08025	-0.0804688	-0.0803125	-0.0802187	-0.080375	-0.0803125
-0.080375	-0.0803438	-0.0801875	-0.0804688	-0.08025	-0.0803125	-0.0804375	-0.080375	-0.08025	-0.0803125	-0.0803438
-0.0803438	-0.0802187	-0.0804062	-0.080375	-0.0801875	-0.080375	-0.0802187	-0.080375	-0.0802187	-0.0803438	-0.0801875
-0.0805937	-0.0804062	-0.080375	-0.0802187	-0.0801875	-0.080375	-0.0802187	-0.0803125	-0.08025	-0.0802187	-0.0800937
-0.08025	-0.0803438	-0.0805312	-0.080375	-0.080375	-0.0801875	-0.0804375	-0.080375	-0.0804375	-0.0803125	-0.0802187
-0.080375	-0.080375	-0.0804062	-0.0803438	-0.0803438	-0.0803438	-0.080375	-0.0803125	-0.080125	-0.08025	-0.0802187
-0.0804062	-0.0805937	-0.0803125	-0.0803438	-0.0802187	-0.0803125	-0.0804375	-0.0802187	-0.0803438	-0.0803438	-0.0803125
-0.0805312	-0.080375	-0.080375	-0.0805312	-0.080375	-0.0804688	-0.0803438	-0.0804688	-0.0802187	-0.0803438	-0.0803125
-0.0805312	-0.0803125	-0.0804375	-0.0804688	-0.0804062	-0.08025	-0.080375	-0.080375	-0.0801563	-0.0804375	-0.0804375
-0.0803438	-0.0804062	-0.080375	-0.0804375	-0.0802187	-0.0800937	-0.0803438	-0.0801875	-0.0802187	-0.0803438	-0.08025
-0.0803438	-0.0803125	-0.08025	-0.0803438	-0.0803438	-0.080375	-0.080375	-0.0803438	-0.0803438	-0.0803125	-0.0801875
-0.0803125	-0.0804062	-0.0804062	-0.0802187	-0.0804688	-0.080375	-0.080375	-0.080375	-0.0801563	-0.0803125	-0.08025
-0.0803438	-0.080375	-0.0804375	-0.080375	-0.0804688	-0.08025	-0.080375	-0.080375	-0.0802187	-0.080375	-0.0803438
-0.0803438	-0.0805312	-0.0803125	-0.080375	-0.0805312	-0.08025	-0.0803125	-0.08025	-0.0803125	-0.080375	-0.0801875
-0.0805312	-0.0804375	-0.0804375	-0.0804062	-0.080125	-0.0803438	-0.080125	-0.0802187	-0.080375	-0.08025	-0.0803438
-0.080375	-0.0803125	-0.08025	-0.080375	-0.0802187	-0.080375	-0.08025	-0.0804062	-0.0802187	-0.0803125	-0.0802187
-0.0803438	-0.080375	-0.0803125	-0.080375	-0.0804375	-0.0803125	-0.080375	-0.0803438	-0.0803125	-0.080375	-0.0803438
-0.0804062	-0.0804062	-0.0803125	-0.0800937	-0.08025	-0.0803438	-0.0801875	-0.0802187	-0.0802187	-0.0802187	-0.0800937
-0.0803438	-0.080375	-0.0804688	-0.0804375	-0.0803125	-0.08025	-0.0804062	-0.080375	-0.0803125	-0.08025	-0.0801875
-0.080375	-0.0804375	-0.0805	-0.0801875	-0.0804062	-0.0803438	-0.0803125	-0.0804062	-0.08025	-0.08025	-0.0804375
-0.0804062	-0.0804375	-0.0805312	-0.0803438	-0.0804375	-0.0803125	-0.080375	-0.0803438	-0.0804375	-0.0803438	-0.08025
-0.0803125	-0.0804375	-0.0801563	-0.0803438	-0.080375	-0.0803438	-0.080375	-0.0803438	-0.080375	-0.0804062	-0.0803125
-0.080375	-0.0805312	-0.0802187	-0.0804688	-0.0803438	-0.08025	-0.0803438	-0.0801875	-0.0803438	-0.08025	-0.0803125
-0.080375	-0.0801563	-0.0804062	-0.0804062	-0.0804062	-0.0803125	-0.0803438	-0.0805	-0.0802187	-0.080375	-0.0801875
-0.0803438	-0.0804375	-0.080375	-0.0802187	-0.0803125	-0.0804688	-0.0803125	-0.0804062	-0.0803125	-0.0803438	-0.0802187
-0.0803125	-0.0803125	-0.0803438	-0.0804062	-0.0803125	-0.0804688	-0.080375	-0.0804062	-0.08025	-0.0802187	-0.0803438
-0.0803125	-0.080375	-0.0803438	-0.080375	-0.0803438	-0.0804062	-0.0801563	-0.0804062	-0.0800625	-0.0803438	-0.0802187
-0.0804688	-0.0803438	-0.0804688	-0.080375	-0.0803125	-0.0802187	-0.0803438	-0.0802187	-0.0802187	-0.0802187	-0.0800937
-0.0804375	-0.0801563	-0.08025	-0.0804062	-0.0803125	-0.0803438	-0.0803125	-0.08025	-0.0803125	-0.0803438	-0.080375
-0.0804062	-0.0804688	-0.0801563	-0.0804062	-0.0804062	-0.0804375	-0.0803438	-0.08025	-0.0803125	-0.08025	-0.08025
-0.0803125	-0.0805312	-0.0803125	-0.0803438	-0.0804062	-0.0803438	-0.0802187	-0.080375	-0.080375	-0.0803125	-0.0801563
-0.0804375	-0.0804688	-0.0804375	-0.0805	-0.0803438	-0.0803438	-0.08025	-0.0801875	-0.0804062	-0.080375	-0.0802187
-0.080375	-0.0804375	-0.0803438	-0.0805312	-0.080375	-0.0804062	-0.0803438	-0.0801875	-0.0804375	-0.0801563	-0.0805312
-0.0804062	-0.080375	-0.080375	-0.0804062	-0.0804375	-0.0804062	-0.0803438	-0.0803438	-0.080375	-0.0801875	-0.0804062
-0.0804375	-0.0804062	-0.080375	-0.0805	-0.0801875	-0.0803438	-0.0805	-0.0801875	-0.080375	-0.0803125	-0.080125
-0.0804375	-0.080375	-0.0803125	-0.080375	-0.080375	-0.080375	-0.0800937	-0.0800313	-0.0803438	-0.0802187	-0.080375
-0.0802187	-0.080375	-0.0804375	-0.0802187	-0.0802187	-0.0804688	-0.0802187	-0.0804062	-0.08025	-0.0801875	-0.080375
-0.0802187	-0.0803125	-0.0804062	-0.0802187	-0.0801875	-0.0804688	-0.080375	-0.0803125	-0.0801875	-0.080125	-0.0803125
-0.0805	-0.0803125	-0.0804688	-0.08025	-0.0804375	-0.0803438	-0.0805625	-0.0803125	-0.0803125	-0.0803438	-0.0804375
-0.0803125	-0.0805	-0.0803125	-0.0803125	-0.0801875	-0.0803438	-0.0802187	-0.0804375	-0.08025	-0.08025	-0.0801563
-0.0801563	-0.0804062	-0.0804062	-0.0802187	-0.08025	-0.0804062	-0.0801563	-0.08025	-0.0802187	-0.0803438	-0.0803438
-0.080375	-0.0805312	-0.0801563	-0.0800625	-0.0804688	-0.0803438	-0.080375	-0.0805	-0.0803438	-0.08025	-0.08025
-0.080375	-0.0803125	-0.0804375	-0.0803125	-0.0803125	-0.0803438	-0.0801875	-0.0804375	-0.0801875	-0.08025	-0.0803438
-0.08025	-0.0803438	-0.0804062	-0.08025	-0.0804062	-0.0803438	-0.0803438	-0.0800625	-0.0803438	-0.0801563	-0.0802187
-0.080375	-0.080375	-0.0803438	-0.0803125	-0.0800937	-0.0804062	-0.0803125	-0.0802187	-0.0801875	-0.0803438	-0.0805
-0.080375	-0.080125	-0.0802187	-0.08025	-0.080375	-0.080375	-0.080375	-0.0803438	-0.0803438	-0.0804062	-0.0803125
-0.0803125	-0.0804688	-0.080375	-0.0804375	-0.080375	-0.08025	-0.0801563	-0.0801875	-0.08025	-0.0802187	-0.0803125
-0.0803438	-0.080375	-0.08025	-0.0803438	-0.0801875	-0.0805	-0.080125	-0.0802187	-0.080375	-0.08025	-0.0801875
-0.0804688	-0.0803438	-0.0803125	-0.0803125	-0.0802187	-0.0803438	-0.0801563	-0.0801563	-0.0803125	-0.0804062	-0.0802187
-0.0804062	-0.0803438	-0.08025	-0.0802187	-0.0803438	-0.0803125	-0.0801875	-0.0801875	-0.08025	-0.080125	-0.0801563
-0.0803125	-0.080375	-0.080375	-0.0804375	-0.0802187	-0.0804688	-0.08025	-0.080375	-0.0804688	-0.0803438	-0.0801875
-0.0804062	-0.0803125	-0.0804375	-0.0803125	-0.0801875	-0.0804062	-0.0803125	-0.0803125	-0.0804062	-0.0804062	-0.080375
-0.0803438	-0.0805625	-0.0802187	-0.0803125	-0.0804062	-0.080375	-0.0804375	-0.0803125	-0.0801563	-0.0804375	-0.080375
-0.0803438	-0.0805	-0.0805	-0.0802187	-0.0801563	-0.0804062	-0.0801875	-0.08025	-0.08025	-0.0801875	-0.08025
-0.080375	-0.0804375	-0.0804062	-0.0804062	-0.0802187	-0.0803125	-0.08025	-0.0803125	-0.0803125	-0.0801563	-0.0803125
-0.0804062	-0.0804062	-0.080375	-0.0803438	-0.0804062	-0.0805	-0.0804375	-0.0803438	-0.0804062	-0.080375	-0.08025
-0.0804375	-0.0804062	-0.0804062	-0.080375	-0.080375	-0.0801875	-0.0803438	-0.0801563	-0.080125	-0.08025	-0.0802187
-0.0805	-0.0804062	-0.0803125	-0.0804375	-0.0803438	-0.0803125	-0.080375	-0.0801875	-0.08025	-0.08025	-0.080375
-0.0803125	-0.0804062	-0.0805312	-0.0805	-0.08025	-0.0805312	-0.0803125	-0.0805312	-0.0803125	-0.0800625	-0.0804062
-0.0804375	-0.0805	-0.0803125	-0.0801875	-0.0803125	-0.0804062	-0.080375	-0.0803125	-0.0801563	-0.080375	-0.0804375
-0.0803438	-0.080375	-0.0803125	-0.0805312	-0.0803125	-0.08025	-0.0802187	-0.080375	-0.0803125	-0.0803125	-0.0803438
-0.0804375	-0.0803125	-0.0805312	-0.0803438	-0.0805625	-0.0801875	-0.0803125	-0.080375	-0.0801563	-0.0801875	-0.0801563
-0.080375	-0.0803125	-0.0804062	-0.0803125	-0.0803438	-0.0804062	-0.0803125	-0.0803438	-0.0803125	-0.0804062	-0.0801875
-0.0803125	-0.0805	-0.0803125	-0.08025	-0.0803125	-0.0803438	-0.08025	-0.0803438	-0.0801563	-0.0805312	-0.0802187
-0.080375	-0.0804375	-0.0803438	-0.0801563	-0.080375	-0.0803438	-0.0803125	-0.08025	-0.0804062	-0.0801563	-0.0801875
-0.0803125	-0.0803125	-0.0804375	-0.0802187	-0.080375	-0.0804062	-0.0804062	-0.0805	-0.0805	-0.0801563	-0.0803438
-0.080375	-0.080375	-0.0803438	-0.0802187	-0.0803438	-0.0804375	-0.0803125	-0.0804375	-0.0801875	-0.0803438	-0.0801875
-0.0804375	-0.0804375	-0.08025	-0.08025	-0.0803438	-0.080375	-0.0802187	-0.0801563	-0.080375	-0.08025	-0.0801875
-0.0803438	-0.0803438	-0.0803438	-0.0804062	-0.0803125	-0.08025	-0.0803125	-0.0803438	-0.0804062	-0.08025	-0.0803125
-0.0804375	-0.0804062	-0.0804062	-0.080375	-0.0803438	-0.08025	-0.08025	-0.08025	-0.0801875	-0.0803125	-0.0802187
-0.0805312	-0.0804062	-0.0803438	-0.0804062	-0.0801875	-0.0804688	-0.0805	-0.0801875	-0.080375	-0.0803125	-0.0804062
-0.0804062	-0.0804062	-0.080125	-0.0803438	-0.0804062	-0.0803125	-0.080375	-0.0801563	-0.0804062	-0.0802187	-0.080375
-0.0804375	-0.0805312	-0.0804062	-0.0803125	-0.0803438	-0.080375	-0.0803125	-0.0804062	-0.0804062	-0.0804375	-0.0801875
-0.08025	-0.0804062	-0.0804062	-0.0804375	-0.080375	-0.080375	-0.0805	-0.0801875	-0.080375	-0.0803125	-0.0802187
-0.080375	-0.0804062	-0.0804062	-0.0801875	-0.0803125	-0.08025	-0.0804062	-0.0805	-0.0803125	-0.0804375	-0.0801875
-0.08025	-0.0804062	-0.0805937	-0.0805	-0.0803125	-0.0803438	-0.08025	-0.0803125	-0.080375	-0.0803125	-0.08025
-0.0805625	-0.080375	-0.0804062	-0.0804062	-0.0803125	-0.0803125	-0.0803125	-0.0800937	-0.080375	-0.08025	-0.0804062
-0.080375	-0.0804062	-0.0804062	-0.0803438	-0.08025	-0.0803438	-0.0803125	-0.0803125	-0.0801563	-0.080375	-0.08025
-0.080375	-0.080375	-0.0803125	-0.0801875	-0.0804062	-0.0804375	-0.0804062	-0.08025	-0.0803125	-0.0801563	-0.0801563
-0.0805	-0.08025	-0.0801875	-0.0803438	-0.0803438	-0.0804062	-0.08025	-0.0801563	-0.0803438	-0.0801875	-0.0803125
-0.0804375	-0.0804062	-0.08025	-0.0804062	-0.08025	-0.080375	-0.0801875	-0.0800937	-0.0804062	-0.0803438	-0.080375
-0.0803438	-0.0803438	-0.0805625	-0.0803125	-0.0802187	-0.0804062	-0.0801563	-0.080375	-0.0804062	-0.08025	-0.080375
-0.0804062	-0.0805625	-0.0804062	-0.0804375	-0.08025	-0.0804375	-0.0805	-0.0803438	-0.0803438	-0.0804688	-0.08025
-0.0804375	-0.0804688	-0.0803438	-0.0804062	-0.0804062	-0.0803438	-0.0804062	-0.0801875	-0.0803438	-0.08025	-0.08025
-0.0804375	-0.08025	-0.0804062	-0.0803438	-0.08025	-0.080125	-0.08025	-0.0804375	-0.080375	-0.0803438	-0.0803438
-0.0803438	-0.0803125	-0.0804375	-0.0804062	-0.0802187	-0.080375	-0.0803438	-0.0803125	-0.0802187	-0.0803125	-0.0801563
-0.0803438	-0.080375	-0.0804062	-0.080375	-0.0804375	-0.080375	-0.0803438	-0.08025	-0.0801875	-0.0803438	-0.0803125
-0.080375	-0.0804375	-0.0801875	-0.0804062	-0.0804375	-0.0801875	-0.080375	-0.0803125	-0.0802187	-0.0802187	-0.08025
-0.0805312	-0.0804375	-0.0803438	-0.0804375	-0.0803125	-0.0803438	-0.0802187	-0.0805	-0.0804062	-0.0803125	-0.0802187
-0.0803438	-0.080375	-0.0804062	-0.0801875	-0.0804062	-0.0805312	-0.0804375	-0.0803438	-0.0802187	-0.0803438	-0.0802187
-0.0803438	-0.0803125	-0.0801875	-0.080375	-0.0803125	-0.08025	-0.080375	-0.0802187	-0.0801875	-0.0801563	-0.0801875
-0.0801875	-0.0804375	-0.0803125	-0.080375	-0.0802187	-0.0803125	-0.080125	-0.0805	-0.080375	-0.0802187	-0.08025
-0.0805	-0.0804062	-0.0804062	-0.0803125	-0.0804375	-0.080375	-0.0803438	-0.0801875	-0.08025	-0.0804062	-0.0800937
-0.08025	-0.0803438	-0.0804375	-0.0804375	-0.08025	-0.0803438	-0.0803438	-0.0803125	-0.080375	-0.0801563	-0.08025
-0.0803438	-0.0803438	-0.080375	-0.08025	-0.0803438	-0.0801875	-0.0802187	-0.08025	-0.0802187	-0.08025	-0.0803125
-0.0804688	-0.0804375	-0.0804062	-0.0803438	-0.0803125	-0.0801563	-0.080375	-0.08025	-0.08025	-0.0803438	-0.0803125
-0.080375	-0.0802187	-0.0803438	-0.0805625	-0.0802187	-0.0804688	-0.0803125	-0.0801563	-0.0804375	-0.0803125	-0.0803125
-0.0803438	-0.0803438	-0.0803438	-0.08025	-0.0804062	-0.0800625	-0.0804375	-0.0802187	-0.0804688	-0.08025	-0.0803438
-0.0804062	-0.0804688	-0.080375	-0.0804375	-0.080375	-0.0802187	-0.0804375	-0.0803125	-0.0805	-0.0802187	-0.0801563
-0.0802187	-0.0801875	-0.0803438	-0.0803125	-0.0803125	-0.08025	-0.0803125	-0.08025	-0.0805	-0.0805	-0.0804062
-0.0805312	-0.0804375	-0.0804688	-0.080375	-0.0803125	-0.0804062	-0.0804375	-0.08025	-0.0803438	-0.08025	-0.08025
-0.0805	-0.0804062	-0.0803125	-0.0804375	-0.0803125	-0.08025	-0.0805	-0.0800937	-0.0803438	-0.0801875	-0.0801563
-0.0803438	-0.0805312	-0.0804062	-0.0804062	-0.080375	-0.0802187	-0.0802187	-0.0801563	-0.08025	-0.08025	-0.0803438
-0.080375	-0.0804375	-0.0805312	-0.080375	-0.0803438	-0.0803438	-0.0804062	-0.08025	-0.0803438	-0.0801563	-0.080125
-0.0805625	-0.0803125	-0.0805625	-0.08025	-0.0802187	-0.0801875	-0.0803438	-0.0803438	-0.0803438	-0.08025	-0.0801875
-0.0805937	-0.0805	-0.0804062	-0.08025	-0.08025	-0.080375	-0.080375	-0.0804688	-0.080375	-0.0803125	-0.0803125
-0.0804062	-0.0804062	-0.0804375	-0.0801875	-0.0804062	-0.080375	-0.080375	-0.0801875	-0.08025	-0.08025	-0.0805312
-0.0804062	-0.0804375	-0.0804688	-0.0803125	-0.0801875	-0.0804062	-0.0802187	-0.0804375	-0.0801875	-0.0803125	-0.08025
-0.0803438	-0.0804062	-0.080375	-0.0801875	-0.0802187	-0.0803125	-0.0801563	-0.0802187	-0.0801875	-0.0803438	-0.08025
-0.080375	-0.0804375	-0.0803438	-0.0802187	-0.0805937	-0.0803125	-0.0802187	-0.0801563	-0.0804375	-0.0804688	-0.0803125
-0.0803438	-0.080375	-0.0804375	-0.0803125	-0.0803125	-0.080375	-0.0803125	-0.0804062	-0.0803125	-0.08025	-0.0801563
-0.080375	-0.0804062	-0.0805625	-0.0803125	-0.0803125	-0.0804688	-0.080375	-0.080375	-0.080375	-0.0804062	-0.0801875
-0.0804688	-0.0803438	-0.080375	-0.0803438	-0.080375	-0.0801875	-0.080375	-0.08025	-0.0803438	-0.0803438	-0.0802187
-0.0803438	-0.080375	-0.0804062	-0.0803125	-0.0804375	-0.0803125	-0.0800625	-0.0803438	-0.0803438	-0.08025	-0.0801563
-0.0803438	-0.080375	-0.08025	-0.0803125	-0.080375	-0.0802187	-0.0802187	-0.0804062	-0.0803125	-0.0804375	-0.0803438
-0.0803125	-0.0805312	-0.080375	-0.0804062	-0.0803125	-0.0804375	-0.0801563	-0.0801875	-0.0803438	-0.080375	-0.08025
-0.080375	-0.0803125	-0.0803125	-0.080125	-0.0803125	-0.0804375	-0.080375	-0.08025	-0.0803438	-0.0801875	-0.08025
-0.0803438	-0.0805	-0.0803125	-0.080375	-0.0803125	-0.0803125	-0.08025	-0.08025	-0.0802187	-0.0803438	-0.0801563
-0.080375	-0.080375	-0.0804062	-0.080375	-0.08025	-0.0804062	-0.0804062	-0.080375	-0.0803125	-0.0802187	-0.0802187
-0.0804062	-0.0803125	-0.080375	-0.0803438	-0.080375	-0.0804062	-0.0803125	-0.08025	-0.0804062	-0.0801875	-0.0802187
-0.080375	-0.0804062	-0.0804062	-0.0803438	-0.0801563	-0.0804062	-0.0801875	-0.0802187	-0.0803438	-0.08025	-0.0803125
-0.0805	-0.0803125	-0.0804375	-0.0804375	-0.0805	-0.080375	-0.0804062	-0.0803438	-0.0804375	-0.0802187	-0.080375
-0.0805625	-0.0803438	-0.0803438	-0.0803438	-0.0804375	-0.0801875	-0.0804062	-0.080375	-0.080125	-0.0801875	-0.0801875
-0.080375	-0.080375	-0.080375	-0.080375	-0.08025	-0.0801563	-0.0803438	-0.08025	-0.0804375	-0.0802187	-0.0801875
-0.0803438	-0.0803438	-0.080375	-0.0803438	-0.0803438	-0.0803125	-0.08025	-0.08025	-0.0803125	-0.0804062	-0.080375
-0.080375	-0.0804688	-0.080375	-0.0805937	-0.0805625	-0.0801875	-0.0804062	-0.0803125	-0.0802187	-0.0804688	-0.0803438
-0.080375	-0.08025	-0.0804062	-0.0803125	-0.0803125	-0.0803438	-0.0802187	-0.0802187	-0.0803125	-0.0801563	-0.0802187
-0.0803438	-0.0803125	-0.0804062	-0.0804062	-0.0803125	-0.0801875	-0.080375	-0.080375	-0.0804062	-0.0803438	-0.0804375
-0.0803438	-0.08025	-0.0803125	-0.080375	-0.0801875	-0.08025	-0.0802187	-0.0804062	-0.0803125	-0.0802187	-0.080125
-0.0802187	-0.080375	-0.080375	-0.0804062	-0.0804062	-0.0804062	-0.0803438	-0.0804062	-0.08025	-0.0802187	-0.0803125
-0.08025	-0.0802187	-0.0803438	-0.0803125	-0.0803125	-0.0802187	-0.0804062	-0.0803125	-0.0803125	-0.0803125	-0.0803438
-0.0802187	-0.080375	-0.0804688	-0.0804062	-0.0802187	-0.0804062	-0.0805	-0.0804062	-0.080375	-0.08025	-0.08025
-0.0804062	-0.080375	-0.0802187	-0.080375	-0.080375	-0.0803438	-0.08025	-0.0801563	-0.0804688	-0.0804062	-0.080125
-0.0803438	-0.080625	-0.0802187	-0.0804062	-0.080375	-0.080375	-0.0804375	-0.0803438	-0.080375	-0.08025	-0.0802187
-0.0804375	-0.08025	-0.080375	-0.0802187	-0.080375	-0.0801563	-0.08025	-0.0803125	-0.08025	-0.0801563	-0.0804062
-0.0804062	-0.0803438	-0.08025	-0.080375	-0.0803438	-0.08025	-0.0802187	-0.0803125	-0.080375	-0.0803438	-0.0801875
-0.080375	-0.0805312	-0.0804375	-0.0804688	-0.0805	-0.0803438	-0.080375	-0.0804062	-0.08025	-0.0803438	-0.0801875
-0.0805	-0.0803438	-0.0804375	-0.0803438	-0.080375	-0.080375	-0.080375	-0.0803125	-0.08025	-0.0803125	-0.0801875
-0.0804375	-0.0804062	-0.0805	-0.0804375	-0.0801875	-0.0804375	-0.08025	-0.0802187	-0.0803438	-0.0802187	-0.0804375
-0.0803438	-0.0804062	-0.0805	-0.08025	-0.0804062	-0.0802187	-0.0803438	-0.0802187	-0.08025	-0.0802187	-0.0803125
-0.0804688	-0.0805	-0.0801875	-0.0803438	-0.080375	-0.0802187	-0.08025	-0.0804375	-0.08025	-0.080375	-0.0802187
-0.0802187	-0.0803438	-0.080375	-0.0803125	-0.08025	-0.0804062	-0.0805312	-0.0803125	-0.0804375	-0.0800937	-0.0804062
-0.0805312	-0.080375	-0.0804688	-0.0804062	-0.0803125	-0.0803438	-0.0803125	-0.0803438	-0.0805312	-0.0804062	-0.0802187
-0.0803438	-0.0804375	-0.0805	-0.080375	-0.0803438	-0.0800937	-0.08025	-0.08025	-0.08025	-0.0803125	-0.08025
-0.0803438	-0.0803438	-0.0802187	-0.080375	-0.0805	-0.0803438	-0.0804688	-0.0802187	-0.08025	-0.0804062	-0.0803438
-0.0804062	-0.0803125	-0.0804062	-0.08025	-0.0804375	-0.0803125	-0.08025	-0.0803438	-0.0803125	-0.0803125	-0.0804062
-0.08025	-0.0802187	-0.0805625	-0.080375	-0.0803125	-0.0802187	-0.0803125	-0.0804375	-0.0800625	-0.0803125	-0.0801875
-0.08025	-0.0804062	-0.0801563	-0.0803125	-0.0804375	-0.080375	-0.0803438	-0.0803125	-0.080375	-0.0804062	-0.0801875
-0.0805	-0.0804062	-0.0804062	-0.0804062	-0.0804375	-0.0803438	-0.0803438	-0.0803438	-0.08025	-0.0802187	-0.080125
-0.0803438	-0.0801875	-0.080375	-0.080375	-0.0803438	-0.0805312	-0.0804062	-0.080375	-0.0803125	-0.0801875	-0.0801563
-0.0804062	-0.0804375	-0.0802187	-0.0803438	-0.0805	-0.080125	-0.080375	-0.08025	-0.080375	-0.0803125	-0.0802187
-0.0803125	-0.0804375	-0.080375	-0.080375	-0.08025	-0.0804062	-0.08025	-0.0801875	-0.0803125	-0.0801875	-0.080375
-0.0804062	-0.0804375	-0.0804062	-0.0804688	-0.0804688	-0.080375	-0.0805	-0.0804375	-0.0804375	-0.0803125	-0.080375
-0.0804688	-0.080375	-0.0804375	-0.0803438	-0.0801875	-0.080375	-0.080375	-0.0803438	-0.0804688	-0.0804062	-0.0801563
-0.0804062	-0.080375	-0.0805312	-0.08025	-0.0802187	-0.080125	-0.0804062	-0.0801875	-0.08025	-0.0803125	-0.0803438
-0.0803125	-0.0804688	-0.0802187	-0.0804062	-0.080375	-0.0803438	-0.0803438	-0.080375	-0.080375	-0.0801875	-0.0802187
-0.0805	-0.0803438	-0.0804375	-0.0804062	-0.0802187	-0.0804375	-0.0804062	-0.0800937	-0.080375	-0.0802187	-0.0804688
-0.0803438	-0.0803125	-0.0805312	-0.0802187	-0.0803125	-0.080375	-0.0803125	-0.080375	-0.080125	-0.0804062	-0.0801875
-0.0804062	-0.080375	-0.08025	-0.0803125	-0.0804062	-0.0802187	-0.0803125	-0.0803438	-0.0801875	-0.08025	-0.0802187
-0.0803438	-0.0805625	-0.0803438	-0.080375	-0.0803438	-0.0804375	-0.080375	-0.0802187	-0.080375	-0.0803125	-0.0804062
-0.0804062	-0.0803438	-0.0803438	-0.0804062	-0.08025	-0.08025	-0.08025	-0.0803125	-0.0803438	-0.08025	-0.0801563
-0.0804062	-0.08025	-0.0803438	-0.080375	-0.080375	-0.080375	-0.0801875	-0.08025	-0.0802187	-0.0802187	-0.0802187
-0.080375	-0.0803438	-0.0803438	-0.0803125	-0.080375	-0.0803125	-0.0803438	-0.08025	-0.0803438	-0.0802187	-0.0804062
-0.0803125	-0.0803125	-0.0802187	-0.0805	-0.08025	-0.08025	-0.0803125	-0.0803438	-0.0802187	-0.0803438	-0.0803125
-0.0805	-0.0804375	-0.080375	-0.0803438	-0.0804062	-0.0801563	-0.0804062	-0.0802187	-0.0804062	-0.0803125	-0.080125
-0.0804062	-0.0801875	-0.0804375	-0.080375	-0.080375	-0.0804062	-0.080125	-0.080375	-0.0800937	-0.0803125	-0.0801563
-0.08025	-0.0805312	-0.0801875	-0.08025	-0.080375	-0.0804375	-0.0804688	-0.080375	-0.080125	-0.08025	-0.080375
-0.080375	-0.0803438	-0.08025	-0.080375	-0.0805	-0.08025	-0.0804375	-0.0801875	-0.0803125	-0.0801563	-0.0802187
-0.080375	-0.080625	-0.0804062	-0.080375	-0.0801563	-0.0803438	-0.08025	-0.0802187	-0.080375	-0.08025	-0.0802187
-0.0805625	-0.0804375	-0.0802187	-0.080375	-0.0801563	-0.0804375	-0.08025	-0.0803438	-0.08025	-0.080375	-0.0803125
-0.0804375	-0.0804062	-0.0804375	-0.0803125	-0.0805	-0.080125	-0.080375	-0.080375	-0.0804688	-0.08025	-0.0803125
-0.0802187	-0.0804062	-0.080375	-0.080375	-0.0803438	-0.0803438	-0.080375	-0.0803125	-0.0802187	-0.0802187	-0.08025
-0.0803438	-0.08025	-0.0804062	-0.0803125	-0.080375	-0.0803125	-0.0803438	-0.0802187	-0.0802187	-0.0803125	-0.0802187
-0.0804062	-0.080375	-0.080125	-0.080375	-0.0803125	-0.0803125	-0.0803125	-0.0803438	-0.0802187	-0.0804062	-0.0803125
-0.080375	-0.0804688	-0.0804062	-0.080375	-0.0804375	-0.0804375	-0.0802187	-0.0803438	-0.0803438	-0.0804062	-0.0802187
-0.0804375	-0.08025	-0.0803125	-0.0804062	-0.0804062	-0.08025	-0.0801563	-0.0803125	-0.0801563	-0.0803125	-0.0803438
-0.0804375	-0.0803125	-0.0804062	-0.0803438	-0.0804062	-0.080375	-0.0803125	-0.0804062	-0.0801563	-0.0803438	-0.0803438
-0.0803125	-0.08025	-0.0804375	-0.0802187	-0.0804062	-0.0804062	-0.08025	-0.0803125	-0.0802187	-0.0802187	-0.08025
-0.0804062	-0.0803438	-0.08025	-0.080375	-0.0804688	-0.0803125	-0.0803438	-0.0803125	-0.0803125	-0.0803438	-0.08025
-0.080375	-0.0804375	-0.0804062	-0.0804375	-0.080375	-0.0804062	-0.0803438	-0.0800625	-0.0803125	-0.0803125	-0.08025
-0.0804062	-0.0801875	-0.0804375	-0.0802187	-0.0803438	-0.0803125	-0.080375	-0.0803438	-0.0802187	-0.08025	-0.0803438
-0.08025	-0.0804062	-0.0803438	-0.080375	-0.0804375	-0.0803438	-0.0804062	-0.0803125	-0.0802187	-0.080375	-0.08025
-0.0804062	-0.0803125	-0.0803438	-0.080375	-0.0803125	-0.08025	-0.08025	-0.0803438	-0.0800937	-0.080375	-0.0803438
-0.0804688	-0.0805	-0.0804375	-0.0802187	-0.08025	-0.080375	-0.0804062	-0.0803125	-0.0803125	-0.0803438	-0.0801875
-0.0804062	-0.0804062	-0.0805	-0.0802187	-0.080375	-0.0802187	-0.0804062	-0.0803125	-0.0804062	-0.0802187	-0.0803125
-0.08025	-0.0804375	-0.0804375	-0.0804062	-0.0804375	-0.0804062	-0.080375	-0.0802187	-0.0804375	-0.0801875	-0.0803438
-0.0804375	-0.0805312	-0.0803125	-0.0803438	-0.08025	-0.0804062	-0.0802187	-0.080375	-0.080375	-0.08025	-0.0801875
-0.0801563	-0.08025	-0.0805	-0.0802187	-0.08025	-0.08025	-0.08025	-0.0803438	-0.0803125	-0.0803125	-0.0804688
-0.0804062	-0.080375	-0.0803438	-0.0801875	-0.0802187	-0.0804375	-0.0804062	-0.080375	-0.080375	-0.0803438	-0.08025
-0.08025	-0.08025	-0.0803125	-0.0803438	-0.080375	-0.0803125	-0.0803438	-0.0803125	-0.080375	-0.0801875	-0.0803438
-0.0802187	-0.08025	-0.080375	-0.0804062	-0.080375	-0.0801563	-0.0804062	-0.080375	-0.0804062	-0.080375	-0.080375
-0.0801875	-0.0804062	-0.0804062	-0.0804375	-0.080375	-0.080375	-0.08025	-0.0804688	-0.08025	-0.0803438	-0.08025
-0.0804062	-0.0803125	-0.0804688	-0.0804375	-0.0804062	-0.080375	-0.0803438	-0.080375	-0.0803438	-0.08025	-0.0802187
-0.0803438	-0.080375	-0.0804062	-0.080375	-0.080375	-0.0801875	-0.0801563	-0.0804062	-0.0804062	-0.080375	-0.08025
-0.0803125	-0.0803125	-0.080375	-0.0803125	-0.08025	-0.0801563	-0.0804375	-0.0801875	-0.0801875	-0.0804062	-0.0800937
-0.0803125	-0.0801875	-0.0803125	-0.0803125	-0.0803125	-0.0803125	-0.0801563	-0.0803125	-0.0804375	-0.080375	-0.0805
-0.0805	-0.0802187	-0.08025	-0.0804375	-0.0804375	-0.0802187	-0.080375	-0.0801563	-0.0803125	-0.0804375	-0.0802187
-0.08025	-0.0803438	-0.080375	-0.0804062	-0.0804062	-0.0801563	-0.080375	-0.0801563	-0.0802187	-0.080375	-0.0799375
-0.0802187	-0.0804688	-0.0804062	-0.080375	-0.0804062	-0.0802187	-0.0803125	-0.0803438	-0.08025	-0.080375	-0.0800937
-0.0804375	-0.0803125	-0.0803438	-0.0805	-0.0802187	-0.08025	-0.0804062	-0.08025	-0.0803438	-0.08025	-0.0800625
-0.0803438	-0.080375	-0.080375	-0.08025	-0.0805312	-0.0804375	-0.08025	-0.0801875	-0.0803438	-0.08025	-0.08025
-0.0802187	-0.0804375	-0.08025	-0.080375	-0.0804062	-0.08025	-0.0801875	-0.0802187	-0.0801875	-0.0804062	-0.0801875
-0.0804062	-0.0804062	-0.0801875	-0.080125	-0.0802187	-0.0804062	-0.0803125	-0.0802187	-0.0802187	-0.0803125	-0.08025
-0.0805937	-0.0803125	-0.0805312	-0.0804688	-0.0804062	-0.0803438	-0.0803125	-0.08025	-0.0803125	-0.0803438	-0.080375
-0.0803125	-0.0804062	-0.0802187	-0.08025	-0.0803438	-0.0803438	-0.0802187	-0.0803125	-0.0801875	-0.080375	-0.0803125
-0.0802187	-0.0803438	-0.08025	-0.08025	-0.0803438	-0.0803438	-0.0805	-0.08025	-0.0803125	-0.0803438	-0.0802187
-0.0804062	-0.0802187	-0.0803438	-0.08025	-0.08025	-0.0801875	-0.0802187	-0.0803438	-0.080375	-0.080375	-0.080375
-0.080375	-0.0802187	-0.0803125	-0.0803125	-0.08025	-0.08025	-0.0803438	-0.0802187	-0.0803125	-0.0802187	-0.08025
-0.080375	-0.0803438	-0.0804062	-0.08025	-0.0805	-0.080375	-0.08025	-0.0802187	-0.0804062	-0.0804375	-0.0802187
-0.0804062	-0.0804375	-0.0805312	-0.080125	-0.0802187	-0.0804062	-0.0804375	-0.080375	-0.0802187	-0.0801563	-0.08025
-0.080375	-0.080375	-0.080375	-0.080375	-0.0804375	-0.0803438	-0.0803438	-0.0803438	-0.080375	-0.0803438	-0.0804062
-0.0804375	-0.080375	-0.0803125	-0.0804062	-0.0804375	-0.0804062	-0.080375	-0.0803125	-0.080375	-0.0802187	-0.0804375
-0.0804375	-0.0801875	-0.0804375	-0.0804062	-0.0801875	-0.0803438	-0.0801875	-0.0802187	-0.0804688	-0.0803438	-0.080375
-0.08025	-0.0804375	-0.0804375	-0.08025	-0.0803438	-0.0803125	-0.0803125	-0.0803125	-0.0803438	-0.0804062	-0.080375
-0.080375	-0.0804375	-0.0804688	-0.0803125	-0.0803438	-0.0803125	-0.0804375	-0.0803438	-0.08025	-0.08025	-0.0802187
-0.0805	-0.0803438	-0.0804375	-0.0803125	-0.0803125	-0.080375	-0.0803125	-0.0800937	-0.0804375	-0.0801563	-0.0803125
-0.080375	-0.08025	-0.0804688	-0.080375	-0.0804062	-0.08025	-0.0803125	-0.0803125	-0.0803438	-0.08025	-0.0803438
-0.0804062	-0.0805312	-0.08025	-0.080375	-0.08025	-0.0803438	-0.080375	-0.080125	-0.0803125	-0.08025	-0.0804062
-0.0803125	-0.080375	-0.0804375	-0.0803125	-0.0804062	-0.080375	-0.0803125	-0.0801875	-0.0804062	-0.08025	-0.080375
-0.080375	-0.08025	-0.080375	-0.0804375	-0.08025	-0.0804375	-0.080375	-0.08025	-0.0803438	-0.08025	-0.0803125
-0.080375	-0.0803125	-0.0803438	-0.0803125	-0.0801563	-0.0801875	-0.0804375	-0.08025	-0.0802187	-0.0804062	-0.080375
-0.0804062	-0.0804062	-0.08025	-0.0803125	-0.080375	-0.0803438	-0.0801875	-0.0802187	-0.0801875	-0.080375	-0.0803125
-0.080375	-0.0802187	-0.0805625	-0.0804375	-0.080375	-0.0805	-0.08025	-0.08025	-0.0803438	-0.0802187	-0.0801875
-0.0804375	-0.0804688	-0.0803438	-0.0801563	-0.0804375	-0.080375	-0.08025	-0.0803438	-0.0804688	-0.0804375	-0.0803438
-0.0803438	-0.0805937	-0.0803438	-0.0803125	-0.0801563	-0.0802187	-0.08025	-0.0803125	-0.0801875	-0.0803125	-0.08025
-0.080375	-0.0804375	-0.0804688	-0.0803125	-0.0805	-0.0804375	-0.0803438	-0.0803125	-0.0802187	-0.0803125	-0.0804062
-0.0804062	-0.0804062	-0.08025	-0.0803438	-0.0804062	-0.080375	-0.08025	-0.08025	-0.0804062	-0.0803438	-0.080125
-0.0804375	-0.0801875	-0.0803438	-0.0803438	-0.0801875	-0.0804062	-0.0804375	-0.0802187	-0.0799688	-0.080375	-0.08025
-0.0804062	-0.0804688	-0.0804688	-0.0804375	-0.0804688	-0.0804062	-0.0803438	-0.080375	-0.0803438	-0.0803438	-0.0803438
-0.0803438	-0.080375	-0.0801563	-0.08025	-0.0803438	-0.0803438	-0.080375	-0.08025	-0.0803438	-0.08025	-0.08025
-0.0804375	-0.0802187	-0.0803125	-0.080375	-0.0804375	-0.0803438	-0.0802187	-0.0802187	-0.0803438	-0.08025	-0.0804062
-0.0804062	-0.080375	-0.0801563	-0.0803438	-0.0803438	-0.0803125	-0.0802187	-0.0803125	-0.080375	-0.0802187	-0.0803125
-0.0802187	-0.0805	-0.0803438	-0.080375	-0.0803125	-0.0802187	-0.0802187	-0.0804062	-0.0803125	-0.0803125	-0.0801875
-0.080375	-0.08025	-0.0804375	-0.0803125	-0.0804688	-0.0803438	-0.0804375	-0.08025	-0.0803125	-0.080125	-0.080375
-0.080375	-0.080375	-0.0803125	-0.080375	-0.0803438	-0.0803438	-0.08025	-0.0801875	-0.0802187	-0.0805	-0.0802187
-0.080375	-0.0804375	-0.08025	-0.080375	-0.0804062	-0.0803125	-0.0802187	-0.0803438	-0.0804062	-0.08025	-0.0803125
-0.0804375	-0.0804375	-0.0803438	-0.0804688	-0.0803438	-0.08025	-0.0802187	-0.0801875	-0.0804062	-0.0804062	-0.0803125
-0.0804062	-0.0804688	-0.0804062	-0.08025	-0.0804375	-0.0804062	-0.0803125	-0.08025	-0.0803125	-0.0803438	-0.08025
-0.0805312	-0.0805312	-0.0805	-0.0804375	-0.080375	-0.08025	-0.08025	-0.08025	-0.08025	-0.08025	-0.0802187
-0.0803438	-0.0805312	-0.0804062	-0.0804062	-0.08025	-0.080125	-0.080375	-0.0804375	-0.08025	-0.0803125	-0.0804375
-0.08025	-0.08025	-0.0805	-0.0803125	-0.08025	-0.0805	-0.0803438	-0.080375	-0.0803125	-0.0801563	-0.080375
-0.0803438	-0.080375	-0.08025	-0.0803438	-0.0805625	-0.08025	-0.08025	-0.08025	-0.0802187	-0.08025	-0.0804062
-0.0804688	-0.0803125	-0.0804375	-0.08025	-0.0801875	-0.0804062	-0.0802187	-0.0805	-0.0801563	-0.0803125	-0.080375
-0.0805312	-0.080375	-0.0805312	-0.0804375	-0.080125	-0.0804062	-0.0804062	-0.0804375	-0.080375	-0.0803125	-0.080375
-0.0803438	-0.08025	-0.080375	-0.0804062	-0.080375	-0.0803438	-0.0802187	-0.0801875	-0.0803125	-0.080375	-0.0803438
-0.0803438	-0.08025	-0.0804375	-0.080375	-0.0802187	-0.0803125	-0.0803125	-0.0803438	-0.080125	-0.0802187	-0.0800937
-0.0803125	-0.0803125	-0.0801563	-0.0803125	-0.0803125	-0.0804062	-0.08025	-0.0804062	-0.08025	-0.0804062	-0.0802187
-0.0804375	-0.080375	-0.0801875	-0.080375	-0.080375	-0.0803438	-0.0804062	-0.0801875	-0.0803125	-0.0803438	-0.0803125
-0.0803125	-0.0803125	-0.0805	-0.0804062	-0.0803438	-0.0803438	-0.080375	-0.0803438	-0.080375	-0.0803125	-0.0802187
-0.080375	-0.0805312	-0.080375	-0.0804375	-0.0803438	-0.0803125	-0.08025	-0.08025	-0.0802187	-0.0803125	-0.0803125
-0.0803438	-0.0804062	-0.0803438	-0.080375	-0.0803125	-0.08025	-0.0804062	-0.0804375	-0.0803438	-0.0801875	-0.080375
-0.0802187	-0.080375	-0.0804375	-0.0803125	-0.0803438	-0.080125	-0.0804688	-0.0801875	-0.0805625	-0.08025	-0.08025
-0.0803125	-0.0805	-0.08025	-0.0802187	-0.0804375	-0.0804375	-0.0801875	-0.0804062	-0.0801875	-0.0803125	-0.080375
-0.0805	-0.080375	-0.0803125	-0.0803438	-0.0803438	-0.0803125	-0.0801875	-0.0803125	-0.0801875	-0.08025	-0.0804062
-0.0804375	-0.0805	-0.080375	-0.0804375	-0.0802187	-0.0801563	-0.0803438	-0.0803438	-0.0805625	-0.0803125	-0.0800625
-0.0803438	-0.0804062	-0.0802187	-0.0803125	-0.080375	-0.0804375	-0.0804375	-0.0804062	-0.0803438	-0.0803125	-0.080125
-0.0804062	-0.080375	-0.0805312	-0.0801875	-0.08025	-0.0805	-0.08025	-0.0803125	-0.0801875	-0.0802187	-0.0804375
-0.0803125	-0.0803438	-0.0803438	-0.0803125	-0.0803125	-0.0803438	-0.080375	-0.0803438	-0.0803125	-0.0801875	-0.0801563
-0.0804688	-0.0804375	-0.080375	-0.080375	-0.0803125	-0.0803438	-0.0803438	-0.08025	-0.0803125	-0.08025	-0.0801563
-0.080375	-0.0805	-0.080375	-0.0803125	-0.080375	-0.0804062	-0.0804062	-0.080375	-0.080375	-0.0803438	-0.080125
-0.0803438	-0.0804375	-0.0804062	-0.0803125	-0.0802187	-0.080375	-0.0803125	-0.0805	-0.0804062	-0.08025	-0.080375
-0.0804688	-0.0803125	-0.080125	-0.0804062	-0.08025	-0.08025	-0.0803438	-0.080375	-0.080375	-0.0801563	-0.0803125
-0.080375	-0.0804375	-0.0802187	-0.08025	-0.0803125	-0.0803438	-0.0801875	-0.08025	-0.080375	-0.0804375	-0.080125
-0.080375	-0.0803438	-0.0805	-0.0803438	-0.0804062	-0.0804062	-0.0801563	-0.0803438	-0.0801875	-0.08025	-0.0802187
-0.0804062	-0.080375	-0.0804375	-0.0804375	-0.0803125	-0.080375	-0.080375	-0.0804062	-0.0804062	-0.08025	-0.0803125
-0.0803125	-0.08025	-0.0803438	-0.0804062	-0.0801875	-0.0803438	-0.080375	-0.080375	-0.0803125	-0.080375	-0.080125
-0.0805625	-0.0804375	-0.0802187	-0.0801563	-0.0804375	-0.08025	-0.080375	-0.0801875	-0.0804062	-0.0804062	-0.0804062
-0.0804375	-0.080375	-0.0804062	-0.0804375	-0.0802187	-0.08025	-0.08025	-0.0803438	-0.0803438	-0.0801875	-0.0802187
-0.0804062	-0.0803438	-0.08025	-0.08025	-0.080375	-0.0802187	-0.0804062	-0.0803125	-0.0801875	-0.0801563	-0.0801875
-0.080375	-0.0804062	-0.0803125	-0.0804375	-0.0803125	-0.0803438	-0.0803125	-0.080375	-0.0805625	-0.080375	-0.0803438
-0.0805312	-0.0804375	-0.080375	-0.0804375	-0.0803438	-0.080375	-0.0804375	-0.0803125	-0.0801875	-0.0803125	-0.0801563
-0.0803125	-0.0804062	-0.0805312	-0.08025	-0.0804375	-0.0804062	-0.0802187	-0.0804062	-0.0804375	-0.0801875	-0.080375
-0.0803438	-0.0804062	-0.0804375	-0.0804062	-0.0801563	-0.080375	-0.080375	-0.080375	-0.0802187	-0.0803438	-0.080375
-0.0805	-0.080375	-0.080375	-0.0804375	-0.0801875	-0.0804062	-0.080375	-0.0803125	-0.0803438	-0.0803125	-0.0804688
-0.080375	-0.0804375	-0.0803125	-0.08025	-0.0802187	-0.080375	-0.0802187	-0.0803438	-0.08025	-0.0801875	-0.0803125
-0.080375	-0.0804062	-0.0805	-0.0804375	-0.080375	-0.0804375	-0.0801563	-0.08025	-0.0801875	-0.0801875	-0.0802187
-0.080375	-0.0803125	-0.0803438	-0.0805312	-0.0804375	-0.0803438	-0.0805	-0.0803438	-0.0804688	-0.0802187	-0.0803125
-0.080625	-0.080375	-0.08025	-0.0803438	-0.0803438	-0.0802187	-0.080375	-0.08025	-0.080375	-0.0802187	-0.08025
-0.0803438	-0.0803438	-0.080375	-0.0801875	-0.0805	-0.0804688	-0.080375	-0.0803438	-0.0801875	-0.0801563	-0.0803438
-0.0804688	-0.0804375	-0.080375	-0.0804062	-0.0804062	-0.0803438	-0.0803125	-0.0802187	-0.0803125	-0.0803438	-0.0802187
-0.0802187	-0.080375	-0.0801563	-0.0805	-0.0803438	-0.0804062	-0.0805312	-0.08025	-0.08025	-0.0802187	-0.0802187
-0.0804062	-0.080375	-0.0804375	-0.0803438	-0.0802187	-0.0804062	-0.080375	-0.080375	-0.08025	-0.0805937	-0.0802187
-0.080375	-0.080375	-0.0803438	-0.0802187	-0.0804688	-0.0805312	-0.0803125	-0.080125	-0.0804062	-0.0804375	-0.0804375
-0.0805	-0.0803438	-0.0804062	-0.0801563	-0.0803438	-0.0802187	-0.080375	-0.080125	-0.0804062	-0.08025	-0.080375
-0.0805312	-0.0803438	-0.0801875	-0.0803438	-0.0804375	-0.08025	-0.080375	-0.08025	-0.08025	-0.0803438	-0.0803125
-0.0804688	-0.0804375	-0.0805	-0.0802187	-0.0802187	-0.0804375	-0.08025	-0.0805	-0.0801875	-0.080375	-0.0803125
-0.0804062	-0.0805937	-0.0804375	-0.080375	-0.0803438	-0.0803125	-0.0804062	-0.0802187	-0.080375	-0.0803438	-0.080125
-0.0802187	-0.080375	-0.080375	-0.0801875	-0.080375	-0.0801875	-0.0801563	-0.0803438	-0.0804062	-0.08025	-0.0803125
-0.080375	-0.0805	-0.0803125	-0.0804062	-0.08025	-0.0804062	-0.0803438	-0.08025	-0.0801875	-0.08025	-0.0801875
-0.080375	-0.0803125	-0.0804375	-0.0802187	-0.0805	-0.0804062	-0.0804688	-0.08025	-0.0803125	-0.080125	-0.08025
-0.0803125	-0.0803438	-0.0804062	-0.0803125	-0.080375	-0.08025	-0.080375	-0.0804688	-0.0802187	-0.0801875	-0.080125
-0.0803125	-0.0803125	-0.0804062	-0.0802187	-0.0803125	-0.0804688	-0.0803438	-0.08025	-0.080375	-0.0803125	-0.0804062
-0.080375	-0.0803438	-0.080375	-0.0804688	-0.0804062	-0.0804062	-0.0803438	-0.0803438	-0.080375	-0.0803438	-0.08025
-0.0803438	-0.0804375	-0.0804375	-0.0801875	-0.0803125	-0.080375	-0.0803125	-0.0802187	-0.0802187	-0.08025	-0.0802187
-0.0803438	-0.0802187	-0.0803438	-0.0803125	-0.0803438	-0.080375	-0.0802187	-0.080375	-0.0803125	-0.08025	-0.080125
-0.08025	-0.0803125	-0.0803438	-0.0803438	-0.0803438	-0.0802187	-0.0804062	-0.0802187	-0.0802187	-0.0801875	-0.0803438
-0.0804062	-0.0803125	-0.0804375	-0.080375	-0.080375	-0.080375	-0.0803125	-0.0802187	-0.08025	-0.08025	-0.08025
-0.08025	-0.0803125	-0.0804062	-0.0803438	-0.080375	-0.0803438	-0.08025	-0.0803125	-0.0804375	-0.0801563	-0.08025
-0.0805625	-0.080375	-0.0804688	-0.08025	-0.0803125	-0.080375	-0.0803125	-0.08025	-0.0803438	-0.0804375	-0.0803438
-0.080375	-0.0803438	-0.08025	-0.0803125	-0.0804062	-0.080375	-0.080375	-0.08025	-0.080125	-0.080375	-0.0802187
-0.0804375	-0.0804375	-0.0803438	-0.0803438	-0.0804062	-0.0804062	-0.0802187	-0.08025	-0.08025	-0.08025	-0.0803438
-0.0805	-0.080375	-0.0803125	-0.0803438	-0.0805	-0.080375	-0.0805	-0.080375	-0.08025	-0.0804062	-0.0803438
-0.08025	-0.0804062	-0.0803125	-0.080375	-0.0804062	-0.0801875	-0.08025	-0.0801563	-0.0803438	-0.0801563	-0.08025
-0.0803438	-0.0803438	-0.0805312	-0.0804375	-0.0801875	-0.08025	-0.0804688	-0.0803438	-0.08025	-0.08025	-0.0801563
-0.0804688	-0.08025	-0.0804688	-0.08025	-0.08025	-0.0804062	-0.080375	-0.080375	-0.0803438	-0.0802187	-0.0803125
-0.0804375	-0.0804375	-0.0804375	-0.0804375	-0.0804375	-0.080375	-0.0801875	-0.0801563	-0.0805312	-0.0801563	-0.0803438
-0.0804375	-0.0803438	-0.0804062	-0.0801875	-0.0801875	-0.0803438	-0.0801563	-0.08025	-0.08025	-0.0803438	-0.0802187
-0.0804062	-0.0805312	-0.0804062	-0.080375	-0.0803438	-0.0803125	-0.08025	-0.0804375	-0.080375	-0.0804375	-0.0802187
-0.0804375	-0.0803125	-0.0805312	-0.080125	-0.0802187	-0.0804062	-0.0803438	-0.0804688	-0.0803438	-0.0803125	-0.080125
-0.0803438	-0.0804062	-0.0805	-0.0803125	-0.0804062	-0.0803438	-0.0803438	-0.0803438	-0.0804062	-0.0803438	-0.0803125
-0.08025	-0.0801875	-0.0804062	-0.0802187	-0.080125	-0.0805	-0.08025	-0.0801875	-0.0803438	-0.0803125	-0.08025
-0.0803438	-0.0803125	-0.0805312	-0.08025	-0.0802187	-0.0805312	-0.0802187	-0.080375	-0.0803125	-0.0802187	-0.080375
-0.0804062	-0.0804062	-0.0805625	-0.080375	-0.080375	-0.0802187	-0.0803438	-0.080375	-0.0804375	-0.08025	-0.0803438
-0.0802187	-0.0802187	-0.08025	-0.08025	-0.08025	-0.0801875	-0.0800937	-0.0803125	-0.0801563	-0.0800937	-0.0801875
-0.0804062	-0.0804688	-0.08025	-0.080375	-0.0803125	-0.0801875	-0.0804688	-0.0803438	-0.0801563	-0.0804375	-0.0804688
-0.080375	-0.08025	-0.0803438	-0.0804375	-0.0804062	-0.0803125	-0.08025	-0.0803438	-0.080375	-0.080375	-0.0801875
-0.0804375	-0.0804375	-0.0804062	-0.0802187	-0.0803438	-0.0803438	-0.0803438	-0.0804062	-0.0803125	-0.0802187	-0.0801875
-0.080125	-0.0801875	-0.0805	-0.0805	-0.0801563	-0.0803125	-0.0802187	-0.0803438	-0.08025	-0.0803438	-0.080375
-0.080375	-0.0804375	-0.0802187	-0.0803438	-0.08025	-0.0803125	-0.0802187	-0.0804062	-0.08025	-0.080125	-0.0801875
-0.080375	-0.0804062	-0.0802187	-0.0803125	-0.0801875	-0.0804375	-0.0802187	-0.0804688	-0.08025	-0.0801875	-0.080125
-0.0805	-0.0805	-0.0803125	-0.0804062	-0.0803125	-0.0803438	-0.080375	-0.080375	-0.0804062	-0.0801563	-0.0803438
-0.0803125	-0.0803125	-0.0805625	-0.0802187	-0.0802187	-0.0804062	-0.0803125	-0.080375	-0.0801875	-0.0801875	-0.0801875
-0.0804375	-0.080375	-0.0803125	-0.080375	-0.0803125	-0.080375	-0.0801875	-0.0803438	-0.0804688	-0.0801563	-0.08025
-0.0803125	-0.0802187	-0.080375	-0.0800313	-0.0803125	-0.080375	-0.0803125	-0.0803438	-0.080375	-0.08025	-0.0801563
-0.08025	-0.0804375	-0.0802187	-0.080375	-0.0804062	-0.0804062	-0.0804375	-0.08025	-0.080375	-0.080375	-0.080375
-0.0804062	-0.0805	-0.08025	-0.080375	-0.0803438	-0.0801563	-0.0804375	-0.0803125	-0.0802187	-0.080375	-0.0804062
-0.0803438	-0.0801875	-0.0803438	-0.080375	-0.0803438	-0.0804062	-0.08025	-0.0804062	-0.0804062	-0.0803125	-0.0803438
-0.0804375	-0.0803438	-0.0804375	-0.0801875	-0.080375	-0.0802187	-0.0804062	-0.08025	-0.0803125	-0.0801875	-0.080375
-0.0803438	-0.0804375	-0.0805312	-0.0804062	-0.0801875	-0.0804375	-0.0803125	-0.08025	-0.080375	-0.0801563	-0.080375
-0.0801563	-0.0803438	-0.0803125	-0.0803125	-0.0804062	-0.0804375	-0.0803438	-0.08025	-0.0803125	-0.0802187	-0.080375
-0.0804062	-0.0804062	-0.0804062	-0.080375	-0.0803125	-0.08025	-0.0803438	-0.0803125	-0.080375	-0.0803125	-0.08025
-0.080375	-0.0804062	-0.0803125	-0.0804375	-0.0804062	-0.08025	-0.0801563	-0.08025	-0.080375	-0.080375	-0.0803125
-0.0802187	-0.0804062	-0.0803125	-0.0801875	-0.0803125	-0.0801563	-0.0804688	-0.0803125	-0.0801563	-0.0804062	-0.0803438
-0.080375	-0.0805	-0.0802187	-0.0804062	-0.08025	-0.0801875	-0.0803438	-0.080375	-0.0803125	-0.0803125	-0.0801875
-0.0805312	-0.08025	-0.0802187	-0.08025	-0.0803438	-0.0804688	-0.0803125	-0.0803438	-0.0801563	-0.0803125	-0.08025
-0.080375	-0.0803438	-0.0804062	-0.0803125	-0.0803125	-0.0804062	-0.0801563	-0.08025	-0.0804062	-0.0803438	-0.080375
-0.0804062	-0.0805	-0.0805312	-0.0803438	-0.0801875	-0.0805	-0.0803125	-0.080625	-0.0800937	-0.0803125	-0.080125
-0.0804062	-0.080375	-0.0803125	-0.0804375	-0.0804062	-0.080375	-0.0804375	-0.0805	-0.0803125	-0.0801563	-0.0801875
-0.0804062	-0.0804688	-0.0804062	-0.0802187	-0.0803125	-0.08025	-0.0802187	-0.0802187	-0.08025	-0.0804062	-0.0803438
-0.0804062	-0.0803438	-0.0804062	-0.0803438	-0.0803438	-0.08025	-0.08025	-0.0803438	-0.0804062	-0.0802187	-0.0803125
-0.0802187	-0.0804375	-0.0804375	-0.0804062	-0.08025	-0.080125	-0.0803438	-0.0803125	-0.0804375	-0.0801875	-0.0802187
-0.0803438	-0.0801875	-0.0803125	-0.080375	-0.0803125	-0.080375	-0.080125	-0.0803438	-0.0802187	-0.08025	-0.080125
-0.0803438	-0.0804062	-0.0805937	-0.0803125	-0.080375	-0.080375	-0.0804062	-0.0803125	-0.0803125	-0.080375	-0.0803438
-0.0803438	-0.0804062	-0.0804375	-0.0804062	-0.080375	-0.0802187	-0.0802187	-0.0803125	-0.0803125	-0.0803438	-0.0801563
-0.08025	-0.0803438	-0.0801875	-0.0804062	-0.0801875	-0.0803438	-0.08025	-0.080375	-0.0801875	-0.0803438	-0.0803438
-0.0803438	-0.0803125	-0.080375	-0.0804688	-0.080375	-0.0803438	-0.0804375	-0.0802187	-0.0803125	-0.08025	-0.0803438
-0.0803438	-0.0804688	-0.0805	-0.0801875	-0.0804375	-0.0803438	-0.080375	-0.08025	-0.0803438	-0.0803438	-0.080125
-0.0802187	-0.080375	-0.0803438	-0.0803438	-0.0804062	-0.0804375	-0.0804375	-0.080125	-0.080125	-0.080375	-0.0804062
-0.0804688	-0.0804062	-0.0801875	-0.0805937	-0.0804375	-0.0803438	-0.0802187	-0.080375	-0.0804688	-0.080125	-0.080375
-0.080375	-0.0802187	-0.0804375	-0.0804375	-0.0803125	-0.080375	-0.0803438	-0.0803438	-0.08025	-0.0803438	-0.0803438
-0.0803438	-0.080375	-0.0805	-0.0803438	-0.0802187	-0.0803125	-0.0804375	-0.0803125	-0.0804062	-0.080375	-0.080375
-0.0804062	-0.0804375	-0.0804688	-0.0803125	-0.0801875	-0.0804375	-0.0803438	-0.0802187	-0.0804688	-0.080375	-0.0801875
-0.08025	-0.0805	-0.080375	-0.080375	-0.0803438	-0.0803438	-0.0801563	-0.0804375	-0.0803125	-0.0803438	-0.0801563
-0.0803438	-0.0803125	-0.0804375	-0.0804375	-0.0805	-0.080375	-0.0803125	-0.0803125	-0.08025	-0.0803438	-0.0803125
-0.0805312	-0.080375	-0.0805	-0.080375	-0.0804062	-0.0805	-0.0803125	-0.0804062	-0.0801875	-0.0802187	-0.08025
-0.0803125	-0.0804375	-0.0804062	-0.08025	-0.0802187	-0.0802187	-0.0801875	-0.0803125	-0.08025	-0.0801875	-0.0804062
-0.0803125	-0.0804688	-0.0804062	-0.0804062	-0.0804062	-0.08025	-0.0804062	-0.0804375	-0.0804375	-0.0801875	-0.08025
-0.08025	-0.08025	-0.0804062	-0.08025	-0.080375	-0.080375	-0.0803125	-0.080125	-0.0803438	-0.0802187	-0.0803438
-0.08025	-0.0805625	-0.080375	-0.08025	-0.080375	-0.08025	-0.0804375	-0.0803125	-0.080375	-0.0803438	-0.0804062
-0.08025	-0.0804062	-0.0803438	-0.08025	-0.0801563	-0.0804062	-0.08025	-0.0802187	-0.0803438	-0.0804375	-0.08025
-0.0803125	-0.0803438	-0.08025	-0.0804062	-0.080375	-0.0803438	-0.0801875	-0.0802187	-0.08025	-0.08025	-0.0803125
-0.0803125	-0.0805	-0.0805312	-0.0803125	-0.0802187	-0.0801875	-0.0803438	-0.0803125	-0.0803125	-0.0803125	-0.0803125
-0.0802187	-0.0804062	-0.0802187	-0.08025	-0.0801875	-0.0802187	-0.0805	-0.0803125	-0.0802187	-0.08025	-0.080375
-0.080375	-0.08025	-0.0803125	-0.0804375	-0.0804062	-0.0804375	-0.0803438	-0.080125	-0.0802187	-0.080375	-0.0803125
-0.080375	-0.0803125	-0.0804062	-0.0801875	-0.080375	-0.08025	-0.080375	-0.0803438	-0.08025	-0.0803125	-0.080125
-0.080375	-0.0803125	-0.0804062	-0.0804062	-0.080375	-0.0801563	-0.0804062	-0.0802187	-0.0803438	-0.0803125	-0.0803125
-0.0805312	-0.0803438	-0.080375	-0.0802187	-0.0802187	-0.0802187	-0.080375	-0.0804062	-0.0804062	-0.0801563	-0.0801875
-0.08025	-0.0803125	-0.0802187	-0.0804375	-0.0804375	-0.0804375	-0.0804062	-0.08025	-0.08025	-0.0801563	-0.0801563
-0.0804062	-0.0803438	-0.08025	-0.0803125	-0.0804688	-0.0803438	-0.0804062	-0.0801563	-0.080125	-0.0803125	-0.080375
-0.0804375	-0.080375	-0.080375	-0.080375	-0.0804688	-0.0800625	-0.0803125	-0.08025	-0.0803125	-0.0803438	-0.0803438
-0.0804688	-0.0804375	-0.0805	-0.0805312	-0.08025	-0.08025	-0.0804688	-0.0803125	-0.0803438	-0.0803125	-0.080125
-0.080375	-0.0803125	-0.0803438	-0.08025	-0.080375	-0.0803438	-0.0804062	-0.080375	-0.0803438	-0.0803125	-0.0802187
-0.0804062	-0.0804688	-0.080375	-0.0803438	-0.0804688	-0.08025	-0.0801875	-0.08025	-0.0802187	-0.08025	-0.0803438
-0.0805	-0.0805	-0.080375	-0.0802187	-0.080375	-0.0804062	-0.080375	-0.08025	-0.0803438	-0.080375	-0.08025
-0.0804062	-0.080375	-0.08025	-0.0804062	-0.0803438	-0.0804375	-0.0803125	-0.0805312	-0.0804062	-0.080375	-0.0802187
-0.0803125	-0.0803125	-0.0803125	-0.0802187	-0.0804375	-0.0803125	-0.0802187	-0.0801875	-0.08025	-0.0802187	-0.0803125
-0.0804375	-0.0803125	-0.0804062	-0.0803438	-0.0803125	-0.0804062	-0.0802187	-0.0803438	-0.0803438	-0.08025	-0.0804062
-0.0805	-0.0803125	-0.0804688	-0.08025	-0.0803438	-0.0803125	-0.0803438	-0.0803125	-0.0803125	-0.0804062	-0.0802187
-0.080375	-0.080375	-0.080375	-0.0804062	-0.0804688	-0.0804375	-0.0803438	-0.08025	-0.0803438	-0.08025	-0.08025
-0.0804062	-0.08025	-0.0801875	-0.08025	-0.0804375	-0.08025	-0.0804062	-0.08025	-0.0802187	-0.0803125	-0.08025
-0.080375	-0.080375	-0.0803125	-0.080375	-0.080375	-0.0802187	-0.0803125	-0.0801875	-0.080375	-0.0804375	-0.08025
-0.0804375	-0.0804062	-0.0804688	-0.080375	-0.0802187	-0.0801875	-0.080375	-0.0803125	-0.0803438	-0.08025	-0.08025
-0.0804062	-0.0803125	-0.08025	-0.0804062	-0.0804062	-0.0803125	-0.0802187	-0.0802187	-0.0803125	-0.0801875	-0.0802187
-0.0803438	-0.0803438	-0.0804062	-0.0803438	-0.0801563	-0.080375	-0.080375	-0.0802187	-0.0802187	-0.0803438	-0.0802187
-0.0805937	-0.08025	-0.0804688	-0.080375	-0.0802187	-0.0801563	-0.080375	-0.0801875	-0.0803438	-0.080375	-0.0800937
-0.0804375	-0.0804688	-0.0805	-0.0804062	-0.080375	-0.0804688	-0.08025	-0.08025	-0.0803125	-0.0801563	-0.0803438
-0.080375	-0.0804062	-0.0802187	-0.0803438	-0.0803438	-0.0803438	-0.080375	-0.0803125	-0.0804375	-0.080375	-0.0802187
-0.0804688	-0.0803125	-0.0804375	-0.0803125	-0.0803438	-0.0801875	-0.0803438	-0.080125	-0.08025	-0.0803438	-0.0801563
-0.0803125	-0.0804375	-0.0803125	-0.0803125	-0.0803125	-0.0801875	-0.0803438	-0.08025	-0.0803438	-0.0801563	-0.0801875
-0.0804688	-0.0803125	-0.080375	-0.080375	-0.0802187	-0.0805312	-0.0802187	-0.0804062	-0.0801875	-0.0803125	-0.0801563
-0.0804062	-0.08025	-0.080375	-0.0802187	-0.0803125	-0.0804375	-0.08025	-0.08025	-0.0800937	-0.0803438	-0.0803125
-0.0804062	-0.08025	-0.0804062	-0.0803438	-0.0804062	-0.0802187	-0.08025	-0.080375	-0.0801875	-0.080375	-0.080375
-0.0804062	-0.0803125	-0.0804375	-0.08025	-0.0802187	-0.0803125	-0.0803125	-0.08025	-0.0802187	-0.0801563	-0.0803438
-0.0803125	-0.0804062	-0.0804062	-0.0804375	-0.080375	-0.0804375	-0.0802187	-0.0805312	-0.0802187	-0.0803125	-0.0802187
-0.0804062	-0.0802187	-0.0803438	-0.0801875	-0.0803125	-0.0805	-0.080375	-0.08025	-0.0803125	-0.08025	-0.080375
-0.0804062	-0.080375	-0.08025	-0.080375	-0.0805312	-0.0804688	-0.080375	-0.0803438	-0.0802187	-0.080375	-0.08025
-0.08025	-0.0803438	-0.0804375	-0.0804688	-0.0804062	-0.0802187	-0.0804062	-0.0802187	-0.0804375	-0.0805	-0.0800937
-0.0803125	-0.080375	-0.0803438	-0.0803125	-0.0804375	-0.0804062	-0.0802187	-0.0804062	-0.0804688	-0.0802187	-0.0803438
-0.0805312	-0.0803125	-0.0804062	-0.080375	-0.0801563	-0.0800625	-0.0804062	-0.0801875	-0.0803125	-0.0801563	-0.0803125
-0.0805	-0.0803125	-0.0801563	-0.0804062	-0.0804375	-0.0803125	-0.0803438	-0.0804062	-0.0804062	-0.0804062	-0.08025
-0.0803438	-0.0803125	-0.0804062	-0.0804062	-0.0803438	-0.0803438	-0.080125	-0.080375	-0.0803438	-0.0802187	-0.0800313
-0.0803438	-0.0804062	-0.0804375	-0.0804062	-0.080375	-0.0804375	-0.0804062	-0.0801563	-0.0803125	-0.0802187	-0.080375
-0.0805312	-0.0803438	-0.0804688	-0.0803438	-0.0804062	-0.0802187	-0.0803438	-0.0802187	-0.08025	-0.08025	-0.0801875
-0.080375	-0.0805	-0.0803125	-0.0804688	-0.08025	-0.0803125	-0.0804062	-0.0804062	-0.0803125	-0.0802187	-0.0803438
-0.0804375	-0.0803438	-0.0804375	-0.0803438	-0.0801563	-0.0804375	-0.0803125	-0.080375	-0.080375	-0.0805	-0.08025
-0.080375	-0.0804375	-0.0803438	-0.0804062	-0.080375	-0.080375	-0.0804062	-0.0803125	-0.0801563	-0.0801875	-0.080375
-0.0803438	-0.08025	-0.0803125	-0.080375	-0.0805	-0.0803438	-0.0804062	-0.0804062	-0.08025	-0.0802187	-0.0803438
-0.080375	-0.0804062	-0.0803125	-0.08025	-0.0803438	-0.0804375	-0.08025	-0.0802187	-0.0802187	-0.0805312	-0.0801875
-0.0804375	-0.0804062	-0.0803438	-0.0804375	-0.0805937	-0.0804375	-0.0803125	-0.0803438	-0.0801875	-0.0803125	-0.0803125
-0.08025	-0.0803125	-0.080375	-0.0803125	-0.080375	-0.080375	-0.0803438	-0.0800313	-0.080375	-0.0803125	-0.0803438
-0.0803438	-0.0802187	-0.0804375	-0.0803125	-0.0804062	-0.08025	-0.0803438	-0.0805	-0.0804375	-0.0802187	-0.08025
-0.0804688	-0.080375	-0.0804688	-0.080375	-0.0804062	-0.080375	-0.08025	-0.0803125	-0.0801563	-0.0804062	-0.08025
-0.0804375	-0.0804062	-0.080375	-0.0804375	-0.0803125	-0.0803125	-0.0803438	-0.0803438	-0.0802187	-0.0802187	-0.0804062
-0.08025	-0.080375	-0.0801563	-0.0803125	-0.080375	-0.0805	-0.080375	-0.080125	-0.0803438	-0.0803125	-0.08025
-0.0804062	-0.0804375	-0.0801875	-0.080375	-0.0804375	-0.0801875	-0.0800313	-0.08025	-0.0802187	-0.0801875	-0.0803438
-0.080375	-0.0803125	-0.080375	-0.0803438	-0.080125	-0.080375	-0.08025	-0.08025	-0.0803438	-0.0803125	-0.080125
-0.0803438	-0.0803438	-0.0803438	-0.0804062	-0.080375	-0.08025	-0.0803438	-0.0803438	-0.08025	-0.0803125	-0.0803125
-0.0804688	-0.080375	-0.0801875	-0.0803125	-0.0801563	-0.0804375	-0.080375	-0.0803438	-0.0802187	-0.080375	-0.0803438
-0.08025	-0.0804062	-0.0803438	-0.080375	-0.0803438	-0.0804688	-0.0802187	-0.0803125	-0.080375	-0.080375	-0.080125
-0.0804375	-0.080375	-0.0804375	-0.0804688	-0.08025	-0.0803438	-0.080375	-0.08025	-0.0803438	-0.0805	-0.0803438
-0.0804688	-0.0801875	-0.0803438	-0.0805	-0.08025	-0.0801875	-0.0803438	-0.0801875	-0.0801563	-0.08025	-0.0803125
-0.0802187	-0.08025	-0.0804375	-0.0803438	-0.080375	-0.080375	-0.0804375	-0.0803438	-0.080375	-0.08025	-0.08025
-0.080375	-0.0801875	-0.0805625	-0.0804375	-0.0803125	-0.0803438	-0.0801875	-0.0803125	-0.080375	-0.0801563	-0.0800313
-0.0801875	-0.0804062	-0.0804688	-0.0803438	-0.08025	-0.0803125	-0.0803125	-0.0803125	-0.0802187	-0.08025	-0.0802187
-0.0803125	-0.0804375	-0.0804375	-0.080375	-0.0804375	-0.0803438	-0.0801563	-0.08025	-0.0804688	-0.08025	-0.0804062
-0.0804062	-0.080375	-0.080375	-0.080375	-0.08025	-0.0803125	-0.0802187	-0.0804375	-0.0805	-0.0802187	-0.0803438
-0.0804375	-0.0802187	-0.080375	-0.08025	-0.080375	-0.0803125	-0.0803438	-0.080375	-0.0801875	-0.0803125	-0.0802187
-0.0805937	-0.0804062	-0.080375	-0.080375	-0.080375	-0.0803125	-0.08025	-0.080375	-0.0804062	-0.0803125	-0.080375
-0.0803438	-0.0803125	-0.0801563	-0.0802187	-0.0804688	-0.080375	-0.0801563	-0.0802187	-0.0803125	-0.080375	-0.0802187
-0.0804375	-0.0803125	-0.0803125	-0.080375	-0.0803438	-0.080375	-0.08025	-0.0805312	-0.0803125	-0.0805625	-0.08025
-0.0804375	-0.0804375	-0.0805937	-0.0804375	-0.080125	-0.0804688	-0.0800313	-0.08025	-0.08025	-0.08025	-0.080375
-0.080375	-0.0805	-0.0802187	-0.0805	-0.080375	-0.0803125	-0.0804375	-0.0804062	-0.0802187	-0.0801875	-0.0804062
-0.080375	-0.0803438	-0.0804062	-0.0803125	-0.0802187	-0.0801563	-0.0802187	-0.0803125	-0.0803438	-0.0803438	-0.0801563
-0.0803125	-0.080375	-0.0804375	-0.0803125	-0.0803438	-0.0802187	-0.08025	-0.0801563	-0.0801875	-0.0802187	-0.0803438
-0.0805312	-0.0804375	-0.080375	-0.0804375	-0.0803438	-0.0802187	-0.080375	-0.0801563	-0.0801875	-0.0803125	-0.080375
-0.080375	-0.080375	-0.0804688	-0.0804375	-0.0803438	-0.0801875	-0.0803438	-0.080375	-0.0803125	-0.0803438	-0.0800313
-0.080375	-0.0805	-0.080375	-0.0803125	-0.080375	-0.0803438	-0.0801563	-0.0803438	-0.080375	-0.0803125	-0.08025
-0.0805	-0.080375	-0.080375	-0.080375	-0.0803438	-0.0803125	-0.08025	-0.0800625	-0.0801563	-0.0804375	-0.0803438
-0.0805625	-0.080375	-0.0803438	-0.0804688	-0.0801563	-0.0801875	-0.0803125	-0.0802187	-0.0802187	-0.0801875	-0.0804062
-0.0803438	-0.0804375	-0.08025	-0.0803438	-0.0804062	-0.080375	-0.0804062	-0.0803125	-0.08025	-0.080125	-0.0801875
-0.0804375	-0.0803438	-0.0804062	-0.0804062	-0.0802187	-0.08025	-0.0802187	-0.0805312	-0.0803125	-0.0801875	-0.0803438
-0.0803125	-0.0804688	-0.0804375	-0.0804062	-0.0804062	-0.0804375	-0.0804062	-0.0802187	-0.0801563	-0.0804062	-0.0805
-0.0804062	-0.0804375	-0.08025	-0.0803438	-0.0804375	-0.0802187	-0.08025	-0.0803438	-0.080375	-0.0804062	-0.0803125
-0.0803125	-0.0803125	-0.0801875	-0.0802187	-0.0803125	-0.0804062	-0.0803125	-0.0801875	-0.080375	-0.0801875	-0.0801875
-0.080375	-0.0805	-0.0803125	-0.080375	-0.080375	-0.0804062	-0.080375	-0.0803125	-0.08025	-0.0804062	-0.0803438
-0.0803125	-0.0801875	-0.0804062	-0.080375	-0.0803438	-0.08025	-0.0803125	-0.0802187	-0.0802187	-0.0801563	-0.08025
-0.08025	-0.0805312	-0.08025	-0.08025	-0.0803125	-0.08025	-0.080375	-0.0801875	-0.0802187	-0.08025	-0.08025
-0.0804062	-0.0804375	-0.0804375	-0.0804062	-0.0803125	-0.0804375	-0.0801563	-0.0802187	-0.08025	-0.0801875	-0.0801875
-0.0804375	-0.080375	-0.080375	-0.0803125	-0.0803438	-0.0804062	-0.0804062	-0.0804375	-0.0803438	-0.08025	-0.0801875
-0.0804375	-0.0803438	-0.0803438	-0.0804688	-0.0804062	-0.080375	-0.0803125	-0.0801875	-0.0803125	-0.08025	-0.0804062
-0.0804062	-0.080375	-0.080375	-0.08025	-0.0803438	-0.080125	-0.080375	-0.0801875	-0.0805312	-0.0803125	-0.0803438
-0.0803125	-0.0803125	-0.0803125	-0.0802187	-0.080375	-0.0804375	-0.0803125	-0.0805	-0.0801875	-0.0801875	-0.0803125
-0.0805312	-0.0804375	-0.0803438	-0.0802187	-0.0803438	-0.0803125	-0.0801875	-0.08025	-0.0801875	-0.0802187	-0.0803125
-0.0804375	-0.0803438	-0.0804062	-0.0803125	-0.0803438	-0.0802187	-0.08025	-0.0801875	-0.0803125	-0.0802187	-0.08025
-0.0804375	-0.0804375	-0.0803125	-0.0805	-0.0803125	-0.0802187	-0.080375	-0.0803125	-0.080375	-0.0803438	-0.08025
-0.080375	-0.080375	-0.0804062	-0.080375	-0.0800313	-0.0804062	-0.0802187	-0.0803125	-0.0804375	-0.0801563	-0.0802187
-0.0804688	-0.0803125	-0.0804062	-0.080375	-0.0801563	-0.0803438	-0.0804062	-0.08025	-0.0803125	-0.08025	-0.0803125
-0.0805312	-0.0803438	-0.0804062	-0.0804062	-0.0805312	-0.0804062	-0.0805312	-0.0801563	-0.08025	-0.0803125	-0.08025
-0.0804062	-0.0805	-0.080375	-0.0802187	-0.08025	-0.0805312	-0.08025	-0.080375	-0.0801875	-0.0801875	-0.0804062
-0.0803125	-0.080375	-0.0801875	-0.0803125	-0.08025	-0.0803125	-0.0803125	-0.08025	-0.0803125	-0.0804375	-0.080375
-0.0803438	-0.0804062	-0.0804062	-0.0805312	-0.0804062	-0.0804062	-0.0801875	-0.0801563	-0.0800937	-0.08025	-0.08025
-0.0805	-0.0802187	-0.0803438	-0.0803125	-0.0803438	-0.0802187	-0.080375	-0.0801875	-0.0803438	-0.0803125	-0.080375
-0.080375	-0.0804062	-0.0803438	-0.0803438	-0.080375	-0.080375	-0.0804688	-0.0803125	-0.080375	-0.0805	-0.080375
-0.0804375	-0.0803438	-0.080125	-0.0804062	-0.0803438	-0.0804375	-0.0801563	-0.08025	-0.0800625	-0.0801563	-0.08025
-0.0804375	-0.0803438	-0.0805625	-0.0805	-0.08025	-0.0804062	-0.08025	-0.08025	-0.0801875	-0.0802187	-0.08025
-0.0804062	-0.0803438	-0.0804375	-0.0805	-0.0803438	-0.0802187	-0.0803438	-0.0802187	-0.0803125	-0.080375	-0.0803438
-0.080375	-0.0805	-0.0803125	-0.0804062	-0.0803438	-0.0802187	-0.0801563	-0.080375	-0.0803125	-0.0803438	-0.0803438
-0.0803438	-0.0801875	-0.0801563	-0.0804062	-0.08025	-0.0804375	-0.0803125	-0.080375	-0.080375	-0.0802187	-0.0803438
-0.080375	-0.0803438	-0.0805	-0.0804688	-0.08025	-0.0801875	-0.0800937	-0.0803125	-0.0803438	-0.0800625	-0.0800937
-0.0805	-0.0805	-0.08025	-0.080375	-0.0804375	-0.0803125	-0.0803125	-0.0804062	-0.080375	-0.0804062	-0.0803438
-0.0804375	-0.0804062	-0.0803438	-0.08025	-0.0803125	-0.0804062	-0.0801563	-0.08025	-0.08025	-0.0803125	-0.0803438
-0.0802187	-0.0803438	-0.0804375	-0.0802187	-0.0804375	-0.0801875	-0.08025	-0.080375	-0.0801875	-0.08025	-0.0801563
-0.0804062	-0.0804375	-0.0803125	-0.0804062	-0.08025	-0.0805	-0.0804375	-0.0800937	-0.080375	-0.0804062	-0.0803438
-0.0804062	-0.0805	-0.0803125	-0.08025	-0.080375	-0.0801875	-0.080375	-0.0803125	-0.0804062	-0.080375	-0.0802187
-0.0803125	-0.0803438	-0.0803125	-0.0801875	-0.0804375	-0.080375	-0.0802187	-0.0803125	-0.08025	-0.08025	-0.0804375
-0.0804688	-0.08025	-0.0804062	-0.0803438	-0.0803438	-0.080375	-0.0803125	-0.0804688	-0.0801875	-0.0803125	-0.08025
-0.080375	-0.0804062	-0.080375	-0.0803438	-0.0804375	-0.0802187	-0.0801875	-0.0803125	-0.0804375	-0.0803125	-0.0800625
-0.0805625	-0.080375	-0.0801875	-0.080375	-0.08025	-0.0803125	-0.080375	-0.0802187	-0.08025	-0.0803438	-0.08025
-0.0805625	-0.0804375	-0.0804688	-0.0801875	-0.0803125	-0.0804375	-0.0802187	-0.0803125	-0.0800937	-0.0804062	-0.0803125
-0.0804062	-0.0805	-0.0803438	-0.0805312	-0.0804375	-0.0803125	-0.08025	-0.0803125	-0.0805	-0.0801875	-0.0803438
-0.080375	-0.0803125	-0.0801563	-0.0803438	-0.0804062	-0.0801875	-0.0803125	-0.080375	-0.0803438	-0.08025	-0.08025
-0.0802187	-0.0803125	-0.0804062	-0.0803125	-0.08025	-0.0803125	-0.0801875	-0.0803438	-0.0801875	-0.0801875	-0.0800937
-0.0802187	-0.0804062	-0.080375	-0.0803125	-0.080375	-0.08025	-0.0805312	-0.080125	-0.0803438	-0.08025	-0.080375
-0.0804062	-0.08025	-0.0805	-0.0803438	-0.0801875	-0.0804375	-0.0803438	-0.0801875	-0.0805312	-0.08025	-0.0801563
-0.0805625	-0.0803438	-0.0803125	-0.0804062	-0.0803125	-0.0801875	-0.0803438	-0.0803125	-0.08025	-0.08025	-0.080375
-0.0803438	-0.0805312	-0.0803125	-0.0802187	-0.080125	-0.0804062	-0.08025	-0.08025	-0.0803438	-0.0802187	-0.0802187
-0.0802187	-0.0803125	-0.0803438	-0.0804062	-0.0803438	-0.0803125	-0.0803125	-0.08025	-0.08025	-0.0801875	-0.08025
-0.0803125	-0.0804688	-0.0803125	-0.0805312	-0.08025	-0.0802187	-0.08025	-0.0804062	-0.0803125	-0.0803125	-0.0802187
-0.0805	-0.0804688	-0.0803438	-0.0803438	-0.0803438	-0.080375	-0.0803438	-0.0803125	-0.0803125	-0.0801875	-0.0802187
-0.0803438	-0.08025	-0.0803438	-0.0801563	-0.0804062	-0.080375	-0.080125	-0.08025	-0.0803125	-0.0801875	-0.0802187
-0.0803125	-0.08025	-0.0803125	-0.0803125	-0.0803438	-0.0803438	-0.0803125	-0.080375	-0.080375	-0.0802187	-0.0801563
-0.0803438	-0.0803438	-0.080375	-0.0803125	-0.080375	-0.080375	-0.0803438	-0.0804062	-0.080125	-0.0802187	-0.0804062
-0.0804375	-0.080375	-0.0804375	-0.0803125	-0.080375	-0.0805625	-0.0803438	-0.0804375	-0.0801563	-0.080125	-0.0804375
-0.0801875	-0.0803125	-0.080375	-0.0802187	-0.0801563	-0.0803125	-0.0800937	-0.0802187	-0.0803125	-0.0801875	-0.08025
-0.0801875	-0.0802187	-0.0805937	-0.0802187	-0.080375	-0.0803125	-0.080375	-0.0805	-0.0801563	-0.080375	-0.0801563
-0.08025	-0.0804375	-0.08025	-0.0802187	-0.0804688	-0.080375	-0.0802187	-0.0803438	-0.0802187	-0.080375	-0.0805
-0.0803125	-0.0804688	-0.08025	-0.080375	-0.0803438	-0.0801875	-0.08025	-0.0801563	-0.08025	-0.0803125	-0.0801875
-0.0803438	-0.0804375	-0.0803438	-0.080375	-0.08025	-0.0805	-0.0805	-0.0803438	-0.0804375	-0.080375	-0.0802187
-0.0804688	-0.080375	-0.0805	-0.0804062	-0.080375	-0.0803125	-0.0804062	-0.0804062	-0.0803438	-0.0804688	-0.0800937
-0.0804688	-0.0804062	-0.0804375	-0.080375	-0.08025	-0.0803438	-0.0801875	-0.0801875	-0.0801563	-0.08025	-0.080375
-0.0805	-0.0803438	-0.0803125	-0.080125	-0.0803438	-0.0804375	-0.0805	-0.0802187	-0.0803125	-0.0803125	-0.0803125
-0.08025	-0.080375	-0.0804062	-0.080375	-0.0801563	-0.0802187	-0.0802187	-0.08025	-0.0802187	-0.08025	-0.080125
-0.0803125	-0.0804062	-0.0803438	-0.080375	-0.0803438	-0.0801563	-0.080375	-0.0803438	-0.080375	-0.0803438	-0.0803438
-0.0803438	-0.0803438	-0.0803438	-0.0804688	-0.0803438	-0.0804062	-0.08025	-0.0802187	-0.0803125	-0.0802187	-0.0801563
-0.0804062	-0.0805625	-0.0803438	-0.0802187	-0.0801563	-0.0804375	-0.080375	-0.0803438	-0.0803125	-0.08025	-0.0802187
-0.0803438	-0.080375	-0.0804375	-0.0801563	-0.080375	-0.080125	-0.0804688	-0.0803125	-0.0801563	-0.080375	-0.0803125
-0.0805625	-0.0803125	-0.0804375	-0.080375	-0.0802187	-0.08025	-0.0803438	-0.0803438	-0.0803125	-0.08025	-0.0804688
-0.0803125	-0.0804062	-0.08025	-0.0802187	-0.0803438	-0.0803438	-0.0805	-0.0802187	-0.0803125	-0.080375	-0.0804062
-0.0805312	-0.0804375	-0.0803125	-0.0804375	-0.08025	-0.080375	-0.0804062	-0.0803125	-0.0804062	-0.0803438	-0.0801563
-0.0803438	-0.0803438	-0.0805	-0.0803438	-0.0804375	-0.0803125	-0.0803125	-0.080375	-0.080375	-0.0803125	-0.0803125
-0.0804062	-0.0803438	-0.0805	-0.0804062	-0.0804375	-0.0803125	-0.08025	-0.0804062	-0.0800313	-0.0803125	-0.0803125
-0.0804062	-0.0803125	-0.0803438	-0.0801875	-0.0802187	-0.08025	-0.0803438	-0.0803438	-0.0803125	-0.080125	-0.0803438
-0.0803125	-0.0803125	-0.0801875	-0.0804688	-0.0801875	-0.0804062	-0.0803438	-0.0803125	-0.0803125	-0.0804375	-0.0803125
-0.0802187	-0.0801875	-0.080375	-0.080375	-0.0804688	-0.08025	-0.0802187	-0.0801875	-0.0802187	-0.0801875	-0.0804375
-0.0803125	-0.0803125	-0.0805	-0.080375	-0.0801563	-0.0804062	-0.0802187	-0.0802187	-0.0802187	-0.08025	-0.0802187
-0.0805312	-0.0804375	-0.0801875	-0.0804688	-0.080375	-0.0803125	-0.0804375	-0.0803125	-0.0804375	-0.080375	-0.0802187
-0.0803438	-0.0804688	-0.0801563	-0.0804062	-0.0803438	-0.0801563	-0.0803438	-0.0801875	-0.0804375	-0.08025	-0.0800937
-0.0802187	-0.0803438	-0.0802187	-0.0802187	-0.0805312	-0.080375	-0.08025	-0.0801875	-0.0801875	-0.0801875	-0.0804062
-0.0804062	-0.0804062	-0.0804375	-0.080375	-0.080375	-0.080375	-0.0802187	-0.080125	-0.0803438	-0.08025	-0.08025
-0.0803438	-0.0803438	-0.080375	-0.0801875	-0.08025	-0.0803125	-0.0802187	-0.0802187	-0.080375	-0.080125	-0.0804375
-0.0803438	-0.080375	-0.0804375	-0.080375	-0.0802187	-0.080375	-0.0805312	-0.08025	-0.0801875	-0.08025	-0.08025
-0.0803438	-0.0802187	-0.0805	-0.080375	-0.0804688	-0.0803438	-0.08025	-0.0804062	-0.0803125	-0.0803438	-0.08025
-0.0804688	-0.080375	-0.0804062	-0.08025	-0.0802187	-0.0804375	-0.0804062	-0.0803438	-0.080375	-0.0801563	-0.0803125
-0.0803438	-0.0804062	-0.08025	-0.0801875	-0.0803125	-0.0804688	-0.0804375	-0.0803125	-0.080375	-0.0803125	-0.0803125
-0.080375	-0.0804375	-0.0803125	-0.0803125	-0.080375	-0.0802187	-0.08025	-0.0804375	-0.0803438	-0.0803438	-0.08025
-0.0804062	-0.0805	-0.080375	-0.0803438	-0.0804062	-0.0801875	-0.08025	-0.080375	-0.08025	-0.0801875	-0.0801563
-0.0802187	-0.08025	-0.080375	-0.08025	-0.080375	-0.08025	-0.0804062	-0.0804062	-0.0801875	-0.080375	-0.080125
-0.0804062	-0.080375	-0.0803438	-0.0802187	-0.0804375	-0.0804062	-0.08025	-0.0803125	-0.0801875	-0.0803438	-0.080125
-0.080375	-0.080375	-0.080375	-0.080375	-0.0804375	-0.0803438	-0.080375	-0.0801875	-0.0803125	-0.0801875	-0.0804375
-0.0804375	-0.08025	-0.0801875	-0.0803438	-0.0805625	-0.080375	-0.0803125	-0.0802187	-0.0803125	-0.080375	-0.0801875
-0.0803438	-0.0805	-0.0803125	-0.0803438	-0.08025	-0.0804375	-0.080375	-0.080375	-0.0801875	-0.0804062	-0.0801875
-0.0805	-0.0801563	-0.080375	-0.0804062	-0.0801875	-0.0801875	-0.0804375	-0.08025	-0.080375	-0.0803438	-0.08025
-0.0802187	-0.0803438	-0.0805625	-0.080375	-0.0803125	-0.0803125	-0.0804375	-0.08025	-0.0803125	-0.0802187	-0.080375
-0.0802187	-0.080375	-0.0805937	-0.0805312	-0.0804062	-0.0804375	-0.080375	-0.0803438	-0.08025	-0.0803438	-0.0801875
-0.08025	-0.0803438	-0.0803438	-0.0803125	-0.0802187	-0.0803125	-0.080375	-0.0803438	-0.0804062	-0.080375	-0.0803438
-0.080375	-0.0803438	-0.0804062	-0.0803125	-0.0804375	-0.0803438	-0.0804062	-0.0804375	-0.0800937	-0.08025	-0.0804062
-0.0803125	-0.0805	-0.0805	-0.0803125	-0.0802187	-0.0802187	-0.080375	-0.0801875	-0.0804375	-0.0801563	-0.080125
-0.080125	-0.0805	-0.0801563	-0.0805	-0.0803438	-0.0804688	-0.0803125	-0.0802187	-0.080375	-0.0803125	-0.0802187
-0.080375	-0.0805625	-0.0803125	-0.0802187	-0.080375	-0.080375	-0.0804688	-0.0803125	-0.0803125	-0.0802187	-0.0801875
-0.08025	-0.0804062	-0.08025	-0.080375	-0.0804062	-0.08025	-0.0804375	-0.0801563	-0.0801875	-0.0801563	-0.08025
-0.0803438	-0.0805	-0.0801875	-0.0804688	-0.080375	-0.0805937	-0.0803125	-0.080375	-0.080375	-0.0802187	-0.080125
-0.0803438	-0.0804375	-0.080125	-0.080375	-0.0803438	-0.0801875	-0.08025	-0.0804062	-0.080375	-0.080125	-0.0802187
-0.0803438	-0.0803125	-0.0802187	-0.08025	-0.0804062	-0.0804062	-0.0803438	-0.08025	-0.08025	-0.0801875	-0.0802187
-0.0804062	-0.0803125	-0.0804062	-0.0803438	-0.0803125	-0.0802187	-0.0803125	-0.080375	-0.08025	-0.0802187	-0.0803438
-0.0804062	-0.080375	-0.0804688	-0.0803125	-0.0804062	-0.0802187	-0.08025	-0.0803125	-0.0803125	-0.08025	-0.0800937
-0.0802187	-0.0803438	-0.080375	-0.0801875	-0.0803125	-0.0803438	-0.0803438	-0.0803125	-0.0803438	-0.0804062	-0.0803125
-0.0805	-0.080375	-0.080375	-0.0803125	-0.0801875	-0.0801875	-0.0804375	-0.08025	-0.080375	-0.0803438	-0.0801563
-0.0803125	-0.0802187	-0.0804062	-0.0804062	-0.0804688	-0.0801875	-0.0804062	-0.08025	-0.0803438	-0.0800937	-0.0801875
-0.0804375	-0.0804062	-0.0804688	-0.0804062	-0.0803438	-0.08025	-0.080375	-0.0801563	-0.0804688	-0.0804062	-0.0803125
-0.08025	-0.0804375	-0.0803438	-0.08025	-0.0802187	-0.080375	-0.0804062	-0.0800937	-0.08025	-0.0802187	-0.0804062
-0.0803125	-0.0803125	-0.0801563	-0.0803438	-0.0801875	-0.080125	-0.0803438	-0.0803438	-0.08025	-0.0802187	-0.0804688
-0.0802187	-0.0804062	-0.0803438	-0.0804688	-0.0803438	-0.0801875	-0.080375	-0.0803125	-0.0802187	-0.0804062	-0.0801563
-0.0803125	-0.0805	-0.0804688	-0.0804062	-0.0803125	-0.0805	-0.0801875	-0.080375	-0.0803125	-0.0803125	-0.0801563
-0.0805	-0.0804688	-0.0803438	-0.080375	-0.0804375	-0.080375	-0.0804375	-0.08025	-0.0804375	-0.0804375	-0.0802187
-0.0805	-0.08025	-0.08025	-0.0804375	-0.0803125	-0.080375	-0.0802187	-0.0801875	-0.080125	-0.0801875	-0.0800937
-0.08025	-0.08025	-0.0804375	-0.0803125	-0.0804375	-0.0803438	-0.0801875	-0.0803125	-0.0803125	-0.0803438	-0.08025
-0.0804062	-0.0804688	-0.080375	-0.080375	-0.0801875	-0.0802187	-0.0802187	-0.0802187	-0.0802187	-0.0802187	-0.0804375
-0.080375	-0.0803125	-0.0801563	-0.0801563	-0.0803125	-0.0803438	-0.0803125	-0.0804062	-0.080375	-0.0803438	-0.0800937
-0.0803438	-0.0805	-0.080375	-0.0803125	-0.0804375	-0.0802187	-0.08025	-0.080375	-0.0801563	-0.0801563	-0.0802187
-0.0801875	-0.08025	-0.0804688	-0.080375	-0.0803125	-0.0803125	-0.0801875	-0.0802187	-0.08025	-0.0804062	-0.080375
-0.080375	-0.0805937	-0.08025	-0.0803125	-0.0803125	-0.0804062	-0.0804375	-0.0804062	-0.0803438	-0.0802187	-0.0803438
-0.0804062	-0.080375	-0.0805312	-0.0804062	-0.0804062	-0.0803125	-0.0805312	-0.080375	-0.0800937	-0.080375	-0.0803438
-0.080625	-0.08025	-0.080375	-0.0803438	-0.08025	-0.080375	-0.0801563	-0.0804688	-0.0803125	-0.08025	-0.0801563
-0.0804375	-0.0802187	-0.0804375	-0.0805312	-0.0804062	-0.08025	-0.080375	-0.0804688	-0.0804062	-0.080375	-0.0803125
-0.0804375	-0.0804062	-0.0804375	-0.08025	-0.0803438	-0.0801875	-0.0804375	-0.0804375	-0.080375	-0.0804062	-0.080375
-0.080375	-0.080375	-0.0803438	-0.0802187	-0.0803125	-0.0803125	-0.0803125	-0.0803438	-0.08025	-0.0800625	-0.08025
-0.0805312	-0.0803438	-0.0804062	-0.0805	-0.0804062	-0.080375	-0.08025	-0.0803125	-0.0804688	-0.0801875	-0.08025
-0.080375	-0.0804062	-0.0803125	-0.0804688	-0.0803438	-0.0804062	-0.0803125	-0.0803438	-0.0803438	-0.080375	-0.08025
-0.0804688	-0.08025	-0.0804375	-0.080375	-0.080375	-0.0805	-0.0803438	-0.0804375	-0.08025	-0.0804062	-0.0804375
-0.0805	-0.0804375	-0.08025	-0.0804062	-0.0803125	-0.0803125	-0.0803125	-0.0802187	-0.080125	-0.0801875	-0.0803125
-0.080375	-0.0804375	-0.080375	-0.080375	-0.0803125	-0.080375	-0.0803125	-0.0803438	-0.080375	-0.0803125	-0.08025
-0.0803438	-0.0803438	-0.080375	-0.0804062	-0.0804062	-0.0803438	-0.0803125	-0.0802187	-0.0804375	-0.0804375	-0.0803438
-0.0803438	-0.0805937	-0.0803125	-0.0803125	-0.080375	-0.0803125	-0.0801563	-0.080375	-0.0802187	-0.0800937	-0.080125
-0.0804375	-0.0804375	-0.0804375	-0.080375	-0.0802187	-0.0801563	-0.0802187	-0.0804375	-0.0804062	-0.0803125	-0.080375
-0.0804375	-0.08025	-0.080375	-0.0803438	-0.080375	-0.080375	-0.0802187	-0.080375	-0.0801875	-0.0803125	-0.0803125
-0.0803438	-0.080375	-0.080375	-0.0804375	-0.080375	-0.080375	-0.080375	-0.080375	-0.0804062	-0.0803125	-0.08025
-0.080375	-0.080375	-0.0804062	-0.0804688	-0.08025	-0.080375	-0.0804688	-0.0801875	-0.0803125	-0.0801563	-0.0800313
-0.0804375	-0.0804375	-0.0804062	-0.0803438	-0.0803125	-0.0803125	-0.0802187	-0.0803125	-0.080375	-0.0804062	-0.0801875
-0.0804062	-0.0802187	-0.080375	-0.0804375	-0.0803125	-0.080375	-0.0803438	-0.0801875	-0.080375	-0.0803125	-0.0804062
-0.080375	-0.0804375	-0.080375	-0.0802187	-0.080375	-0.08025	-0.0804375	-0.0801563	-0.0803438	-0.0801875	-0.0802187
-0.0804062	-0.08025	-0.080375	-0.08025	-0.08025	-0.0803125	-0.0801875	-0.0801875	-0.080375	-0.0802187	-0.0803438
-0.0805625	-0.0804062	-0.0804375	-0.0803125	-0.0805	-0.0803438	-0.0803125	-0.08025	-0.0804062	-0.0802187	-0.0803438
-0.080375	-0.080375	-0.0803438	-0.0804062	-0.0801875	-0.0804375	-0.0802187	-0.0802187	-0.0804062	-0.08025	-0.0804375
-0.0803438	-0.0805	-0.0803125	-0.0803438	-0.0802187	-0.08025	-0.0803438	-0.0803438	-0.0801563	-0.0803125	-0.0800625
-0.0803125	-0.0803125	-0.080375	-0.08025	-0.0804375	-0.0803438	-0.0805312	-0.0804062	-0.0801875	-0.0803125	-0.0801875
-0.080375	-0.0804688	-0.0804375	-0.0804375	-0.0803125	-0.08025	-0.080375	-0.0803125	-0.0802187	-0.0803438	-0.0800937
-0.0804375	-0.0803125	-0.0804688	-0.0805	-0.0803438	-0.0803125	-0.0804062	-0.0801875	-0.080375	-0.0804375	-0.08025
-0.0802187	-0.0804688	-0.080375	-0.080375	-0.0804062	-0.0803438	-0.0804375	-0.0801875	-0.08025	-0.080375	-0.0801875
-0.0805	-0.0804062	-0.0803438	-0.0804062	-0.0804375	-0.0803438	-0.08025	-0.0803125	-0.0803438	-0.0803125	-0.0804375
-0.0802187	-0.08025	-0.0804688	-0.0805625	-0.0804375	-0.08025	-0.0803125	-0.0801563	-0.0804062	-0.0801563	-0.0803438
-0.08025	-0.0803125	-0.08025	-0.0804062	-0.0803438	-0.0803125	-0.080375	-0.0804375	-0.0803438	-0.0803438	-0.0803125
-0.0803125	-0.0804062	-0.0804062	-0.08025	-0.0803125	-0.0801875	-0.08025	-0.0802187	-0.080375	-0.0802187	-0.08025
-0.0803438	-0.0805	-0.0803125	-0.0800625	-0.0805	-0.08025	-0.0801563	-0.080375	-0.0804688	-0.080375	-0.0804375
-0.0803438	-0.0803125	-0.0802187	-0.0804375	-0.0802187	-0.0803438	-0.0803438	-0.0803438	-0.0802187	-0.08025	-0.08025
-0.0804062	-0.0801563	-0.0804688	-0.080375	-0.0803438	-0.0803438	-0.0803438	-0.0804062	-0.0803125	-0.0801875	-0.0803438
-0.080125	-0.0801563	-0.0803125	-0.0801563	-0.0801563	-0.0803125	-0.0803125	-0.0801875	-0.0803438	-0.0804062	-0.0804375
-0.080375	-0.0801875	-0.0804688	-0.0803438	-0.080375	-0.0803125	-0.0802187	-0.0800937	-0.0803125	-0.0805625	-0.0803438
-0.0804688	-0.08025	-0.0804688	-0.080375	-0.0802187	-0.0803438	-0.0800937	-0.0803438	-0.0803438	-0.080375	-0.080375
-0.080375	-0.080375	-0.0801875	-0.0801875	-0.0801875	-0.0802187	-0.0803125	-0.0805	-0.0801875	-0.0801875	-0.0801875
-0.0804062	-0.080375	-0.0803438	-0.0801875	-0.0804688	-0.0803125	-0.08025	-0.0803125	-0.0803125	-0.0803438	-0.0801875
-0.080375	-0.080375	-0.0804688	-0.08025	-0.08025	-0.0803438	-0.0804062	-0.0803125	-0.0803438	-0.0804062	-0.0804375
-0.08025	-0.0804062	-0.0804062	-0.0805312	-0.0803125	-0.080375	-0.0803125	-0.0804688	-0.08025	-0.0802187	-0.0801875
-0.0803438	-0.08025	-0.0801875	-0.0803438	-0.0804062	-0.0801875	-0.08025	-0.0803438	-0.0803125	-0.0803125	-0.080125
-0.08025	-0.0804375	-0.0804375	-0.0803438	-0.0802187	-0.080375	-0.0803125	-0.0804062	-0.080375	-0.0804062	-0.0803438
-0.0805	-0.080375	-0.0805	-0.0804375	-0.0803438	-0.0803438	-0.0804375	-0.0802187	-0.0801563	-0.0803438	-0.0803125
-0.0803125	-0.0805312	-0.0803438	-0.0803438	-0.0803125	-0.0803438	-0.0804375	-0.0803125	-0.08025	-0.0800625	-0.0803438
-0.0804062	-0.080375	-0.0803438	-0.0804062	-0.0801875	-0.080125	-0.0802187	-0.08025	-0.0802187	-0.0803125	-0.0803438
-0.0805	-0.0804062	-0.0803125	-0.080375	-0.08025	-0.08025	-0.0802187	-0.08025	-0.0803438	-0.0803438	-0.0804062
-0.0804062	-0.0804062	-0.0804375	-0.0805625	-0.080375	-0.0804688	-0.080125	-0.0802187	-0.0803125	-0.0803438	-0.080375
-0.0803438	-0.080375	-0.0802187	-0.080375	-0.0803438	-0.0803438	-0.0803438	-0.0802187	-0.0803125	-0.080375	-0.08025
-0.0803125	-0.08025	-0.0803438	-0.0803438	-0.0805625	-0.0804375	-0.0804375	-0.080375	-0.0803438	-0.0803125	-0.0803125
-0.0804375	-0.0804688	-0.0804375	-0.0803125	-0.0804688	-0.0804062	-0.0801563	-0.0805	-0.08025	-0.0804062	-0.0801563
-0.0805312	-0.080375	-0.0805	-0.0805	-0.08025	-0.0803438	-0.0803125	-0.0804062	-0.0802187	-0.0803125	-0.0801563
-0.080375	-0.0803438	-0.0803125	-0.08025	-0.08025	-0.0803125	-0.0803438	-0.0803125	-0.08025	-0.080125	-0.0804062
-0.0805	-0.0803438	-0.0804062	-0.0804688	-0.080375	-0.0804062	-0.08025	-0.08025	-0.08025	-0.0804062	-0.0801563
-0.0803125	-0.0804062	-0.0803438	-0.0804375	-0.0803125	-0.0804062	-0.0803438	-0.08025	-0.0803438	-0.0803438	-0.080125
-0.080375	-0.080375	-0.0805	-0.0804375	-0.0803125	-0.080375	-0.080375	-0.0802187	-0.080375	-0.0801875	-0.0801875
-0.0804688	-0.0802187	-0.0803438	-0.0802187	-0.0803438	-0.0804062	-0.080375	-0.0801875	-0.0801875	-0.0801875	-0.0802187
-0.0804688	-0.0804062	-0.080125	-0.0803125	-0.080375	-0.0803438	-0.0802187	-0.08025	-0.0804062	-0.0803438	-0.0802187
-0.0804375	-0.0804375	-0.080375	-0.08025	-0.080375	-0.08025	-0.08025	-0.08025	-0.0802187	-0.0803125	-0.0803125
-0.0804062	-0.0805	-0.0805625	-0.0802187	-0.080375	-0.0804375	-0.0804062	-0.08025	-0.0803125	-0.0803438	-0.08025
-0.0803438	-0.0804375	-0.0803438	-0.0803125	-0.0802187	-0.08025	-0.0803125	-0.0803438	-0.0803125	-0.0803438	-0.080375
-0.0804062	-0.0805625	-0.080375	-0.0803125	-0.0803438	-0.080375	-0.0803438	-0.08025	-0.0803438	-0.0803125	-0.080125
-0.0804375	-0.0804375	-0.0803125	-0.0803125	-0.0802187	-0.080375	-0.08025	-0.0803125	-0.080125	-0.0803438	-0.0804688
-0.0804375	-0.0804375	-0.080375	-0.0803438	-0.0803438	-0.0803125	-0.0801875	-0.08025	-0.0803125	-0.080375	-0.0803438
-0.0802187	-0.0803438	-0.0803125	-0.080375	-0.0804375	-0.0803438	-0.0800937	-0.0803125	-0.080375	-0.0802187	-0.08025
-0.0803438	-0.0804062	-0.08025	-0.0803438	-0.0803125	-0.0804062	-0.08025	-0.0803125	-0.0802187	-0.0801875	-0.0801875
-0.0805312	-0.0803438	-0.0803125	-0.0804062	-0.080375	-0.080375	-0.0804062	-0.0802187	-0.080125	-0.0801875	-0.0802187
-0.080375	-0.08025	-0.0803438	-0.0801563	-0.0802187	-0.08025	-0.0801875	-0.080375	-0.0803125	-0.080375	-0.0803438
-0.0803125	-0.0801875	-0.0802187	-0.080375	-0.0804375	-0.08025	-0.0801875	-0.0802187	-0.08025	-0.0803125	-0.0804688
-0.0804375	-0.0805312	-0.0803125	-0.0804062	-0.080375	-0.0803438	-0.080375	-0.0800937	-0.0802187	-0.0803438	-0.080375
-0.0804688	-0.0805	-0.0804062	-0.0805	-0.0804062	-0.0804375	-0.0803438	-0.0800937	-0.0803125	-0.0801563	-0.0803125
-0.080375	-0.0804375	-0.0805	-0.0801563	-0.080375	-0.0801563	-0.080375	-0.0804062	-0.0801875	-0.0804062	-0.0801563
-0.0803438	-0.0802187	-0.08025	-0.0804375	-0.0803125	-0.0801875	-0.0802187	-0.0802187	-0.080375	-0.0803125	-0.0801875
-0.0804062	-0.0804688	-0.0804375	-0.0805	-0.0801875	-0.0804375	-0.0804688	-0.0803438	-0.0802187	-0.0802187	-0.0803125
-0.080375	-0.08025	-0.08025	-0.080375	-0.08025	-0.0801875	-0.0804375	-0.080125	-0.080375	-0.0801875	-0.0801875
-0.080375	-0.0803125	-0.0803438	-0.0803438	-0.0803125	-0.0802187	-0.08025	-0.0801875	-0.0804688	-0.0803438	-0.08025
-0.080375	-0.0804375	-0.0804375	-0.0804375	-0.0804375	-0.0801875	-0.0802187	-0.0801875	-0.08025	-0.0803125	-0.0800937
-0.0804062	-0.0805	-0.0803125	-0.080375	-0.0803125	-0.080375	-0.0803125	-0.0801875	-0.0801875	-0.0801563	-0.0800937
-0.0804062	-0.0804375	-0.0804375	-0.0804062	-0.080375	-0.0804375	-0.0803438	-0.0803438	-0.0801563	-0.080375	-0.0803125
-0.0802187	-0.080375	-0.0804375	-0.0804375	-0.080375	-0.0803438	-0.0804062	-0.08025	-0.0803125	-0.0803125	-0.080375
-0.0804062	-0.0804062	-0.0803438	-0.080375	-0.0804375	-0.0803438	-0.0803125	-0.08025	-0.080125	-0.0803125	-0.0803125
-0.08025	-0.0804688	-0.0804062	-0.080375	-0.0804375	-0.0804688	-0.0802187	-0.0803125	-0.080375	-0.080375	-0.0801875
-0.0805312	-0.0801875	-0.0804375	-0.0804375	-0.08025	-0.0803438	-0.080125	-0.0804062	-0.08025	-0.080375	-0.0802187
-0.0804062	-0.0803125	-0.0804688	-0.0803438	-0.0804375	-0.0801563	-0.0802187	-0.0803125	-0.0804375	-0.0803125	-0.0803438
-0.0802187	-0.0804062	-0.0802187	-0.0803125	-0.0804062	-0.0804062	-0.0802187	-0.0804062	-0.08025	-0.0803438	-0.0804062
-0.0805312	-0.080375	-0.0804062	-0.0805	-0.0801875	-0.0805312	-0.08025	-0.0801875	-0.0801875	-0.0802187	-0.0803125
-0.0803125	-0.0803125	-0.0803438	-0.0803438	-0.0804375	-0.080375	-0.08025	-0.0803438	-0.0803438	-0.080125	-0.0803438
-0.0803125	-0.0803438	-0.0802187	-0.080375	-0.0801875	-0.0802187	-0.0802187	-0.08025	-0.0803125	-0.0801875	-0.0803125
-0.0805	-0.0804375	-0.080375	-0.080375	-0.0804375	-0.0803125	-0.0803125	-0.0803125	-0.0802187	-0.0803125	-0.0803438
-0.0804062	-0.0804062	-0.080375	-0.08025	-0.08025	-0.0803438	-0.0800313	-0.0802187	-0.0803438	-0.0803438	-0.0802187
-0.08025	-0.0804375	-0.0803438	-0.0805	-0.080375	-0.0803438	-0.0801875	-0.0800937	-0.080375	-0.0802187	-0.0802187
-0.0804375	-0.0804062	-0.08025	-0.08025	-0.0804062	-0.0805312	-0.0801563	-0.0803438	-0.0801875	-0.0803438	-0.0802187
-0.080375	-0.0804062	-0.0803438	-0.0803438	-0.0801563	-0.080375	-0.0804062	-0.0802187	-0.0803125	-0.0803125	-0.0803438
-0.0803438	-0.080375	-0.0801875	-0.0805312	-0.080125	-0.0803438	-0.08025	-0.0803438	-0.0804375	-0.0803438	-0.0801563
-0.0804062	-0.0803125	-0.0803438	-0.0801563	-0.0803125	-0.080375	-0.0803125	-0.0801875	-0.0801563	-0.0801563	-0.0804375
-0.0803125	-0.0804375	-0.0801875	-0.08025	-0.0804062	-0.0804375	-0.0802187	-0.080375	-0.0802187	-0.08025	-0.0803125
-0.0804375	-0.0803125	-0.0804062	-0.0804375	-0.0803438	-0.0803438	-0.0803125	-0.0802187	-0.0802187	-0.080375	-0.0802187
-0.0805312	-0.0801563	-0.0801875	-0.080375	-0.0803125	-0.080375	-0.0804062	-0.0801875	-0.080375	-0.0802187	-0.0802187
-0.0805312	-0.08025	-0.080375	-0.0803438	-0.0804062	-0.0803125	-0.0802187	-0.0805	-0.0802187	-0.0801563	-0.0801875
-0.080375	-0.0801563	-0.0804062	-0.0804062	-0.080375	-0.0803438	-0.0804375	-0.0803125	-0.0803125	-0.0804062	-0.080375
-0.0804688	-0.0805312	-0.08025	-0.080375	-0.0803438	-0.0803125	-0.0802187	-0.0803125	-0.0803438	-0.0803438	-0.0803438
-0.0804375	-0.0803125	-0.08025	-0.08025	-0.080375	-0.0803125	-0.0803438	-0.0805	-0.0802187	-0.08025	-0.0804375
-0.0804688	-0.080375	-0.0803438	-0.0802187	-0.0803125	-0.0804062	-0.0804375	-0.0802187	-0.0802187	-0.0803438	-0.080125
-0.0804062	-0.0805	-0.0803438	-0.0803125	-0.0804375	-0.0805625	-0.0805312	-0.0802187	-0.0804062	-0.0801875	-0.08025
-0.0804062	-0.0805	-0.0803125	-0.0804062	-0.0804375	-0.080375	-0.080375	-0.0800625	-0.0802187	-0.0802187	-0.08025
-0.0804688	-0.0803438	-0.0803125	-0.0803438	-0.0801875	-0.0804375	-0.0801563	-0.0804062	-0.0804688	-0.08025	-0.08025
-0.0804062	-0.0804062	-0.0803438	-0.0804062	-0.0804062	-0.08025	-0.08025	-0.080375	-0.0803125	-0.0804688	-0.0803438
-0.0803125	-0.0806563	-0.080375	-0.080375	-0.0801875	-0.080375	-0.080375	-0.0803438	-0.08025	-0.0801875	-0.0802187
-0.0803125	-0.0805625	-0.0803438	-0.0803125	-0.08025	-0.080375	-0.080125	-0.0803125	-0.080375	-0.0804062	-0.0804375
-0.0804375	-0.0801875	-0.0804062	-0.0804062	-0.08025	-0.0803125	-0.0803438	-0.080375	-0.0802187	-0.080375	-0.0803125
-0.0801875	-0.0804062	-0.0804375	-0.08025	-0.080375	-0.0804375	-0.0804062	-0.0804062	-0.0804062	-0.0803438	-0.0801563
-0.0804375	-0.0805625	-0.0804062	-0.080375	-0.0805312	-0.0803438	-0.0803125	-0.0803438	-0.0801875	-0.0803438	-0.0804688
-0.0803125	-0.0803438	-0.0803125	-0.08025	-0.0804062	-0.08025	-0.0801875	-0.0802187	-0.080375	-0.0803125	-0.0803125
-0.0804688	-0.0804062	-0.080375	-0.0804375	-0.0804062	-0.0804062	-0.080375	-0.0804375	-0.0801875	-0.0804062	-0.0802187
-0.0804375	-0.080375	-0.0804688	-0.0801875	-0.0805312	-0.0804375	-0.0805	-0.0803438	-0.0802187	-0.0803438	-0.080375
-0.0804062	-0.080375	-0.0803125	-0.0804688	-0.0802187	-0.0804062	-0.08025	-0.0801875	-0.0804375	-0.0803438	-0.080375
-0.0803438	-0.0801875	-0.08025	-0.0804062	-0.080375	-0.0802187	-0.0801875	-0.080375	-0.08025	-0.0803438	-0.0802187
-0.0804375	-0.0803125	-0.080375	-0.0801875	-0.0804062	-0.08025	-0.0803125	-0.0804062	-0.0800313	-0.080375	-0.0802187
-0.0803438	-0.0805312	-0.08025	-0.0801875	-0.0804375	-0.0804688	-0.080375	-0.0801875	-0.0803438	-0.0803125	-0.08025
-0.0804062	-0.080375	-0.0803438	-0.0804688	-0.080375	-0.08025	-0.08025	-0.0804062	-0.08025	-0.0803438	-0.0801563
-0.08025	-0.08025	-0.08025	-0.0803125	-0.0803125	-0.08025	-0.0804375	-0.0803438	-0.0803125	-0.0800937	-0.0801563
-0.0805312	-0.080375	-0.0804375	-0.0802187	-0.0804062	-0.0804062	-0.0804375	-0.0803438	-0.0803438	-0.0802187	-0.0802187
-0.0804062	-0.0804062	-0.0803438	-0.080375	-0.0803438	-0.0801875	-0.0804062	-0.080375	-0.0803438	-0.080375	-0.0803438
-0.0803125	-0.0804062	-0.0804062	-0.0804375	-0.08025	-0.0801875	-0.0801875	-0.08025	-0.080375	-0.0803125	-0.0801563
-0.0804375	-0.080375	-0.0803438	-0.0805	-0.0803125	-0.080375	-0.0804375	-0.080375	-0.0802187	-0.0805312	-0.0803438
-0.08025	-0.0804688	-0.080375	-0.0803438	-0.0804062	-0.0803438	-0.08025	-0.0802187	-0.080375	-0.0801563	-0.0801563
-0.0804375	-0.0804062	-0.0805	-0.0804688	-0.0804688	-0.08025	-0.0803438	-0.0802187	-0.080375	-0.0804062	-0.08025
-0.0803438	-0.0801875	-0.0803125	-0.08025	-0.080375	-0.080375	-0.0804375	-0.0802187	-0.0804062	-0.0803125	-0.0801875
-0.0804375	-0.0804062	-0.08025	-0.0803125	-0.0802187	-0.080375	-0.0801875	-0.080375	-0.0803125	-0.0803125	-0.0801563
-0.0803438	-0.0803125	-0.0804062	-0.0802187	-0.0803438	-0.08025	-0.0801563	-0.080375	-0.0801875	-0.0803438	-0.080375
-0.0804062	-0.0805312	-0.080375	-0.0803438	-0.08025	-0.08025	-0.0802187	-0.0803125	-0.08025	-0.0802187	-0.08025
-0.0804375	-0.0802187	-0.0805	-0.0802187	-0.0803438	-0.0803438	-0.0802187	-0.080375	-0.0803438	-0.0803125	-0.0803438
-0.0804062	-0.0803438	-0.0803438	-0.08025	-0.0804062	-0.080375	-0.0803125	-0.0804688	-0.080125	-0.0803438	-0.08025
-0.0804062	-0.0804062	-0.08025	-0.0803125	-0.08025	-0.0804062	-0.080375	-0.0803438	-0.0801875	-0.0803438	-0.0803438
-0.0804375	-0.0804375	-0.0804062	-0.0803438	-0.080375	-0.080375	-0.0803438	-0.08025	-0.0803125	-0.080125	-0.0801875
-0.0804062	-0.0802187	-0.0805	-0.0804688	-0.0803438	-0.0803125	-0.080375	-0.0804062	-0.08025	-0.0804375	-0.0801875
-0.0804062	-0.080375	-0.080375	-0.08025	-0.0803125	-0.0804375	-0.0804375	-0.0804688	-0.0803125	-0.0803438	-0.0803125
-0.0804688	-0.0805625	-0.0804062	-0.0803438	-0.0801563	-0.0801875	-0.080375	-0.0801563	-0.0802187	-0.0801563	-0.0802187
-0.0804062	-0.0804688	-0.0803125	-0.080375	-0.0801563	-0.0804375	-0.080375	-0.0803438	-0.08025	-0.0804375	-0.0801563
-0.0804375	-0.0803438	-0.0804062	-0.08025	-0.0803438	-0.0803438	-0.0804062	-0.0804062	-0.0800937	-0.0804062	-0.0802187
-0.080375	-0.0803438	-0.0803438	-0.0805312	-0.0803438	-0.0801563	-0.0802187	-0.0800625	-0.0801875	-0.0801563	-0.0803438
-0.0804062	-0.0804375	-0.080375	-0.080375	-0.0802187	-0.080375	-0.080375	-0.0801563	-0.080375	-0.0804375	-0.0802187
-0.0804688	-0.0804375	-0.0804062	-0.08025	-0.0802187	-0.0803125	-0.0803438	-0.0804375	-0.080375	-0.0803125	-0.08025
-0.0803438	-0.0805312	-0.0805	-0.080375	-0.080375	-0.0803125	-0.0804375	-0.0803125	-0.0804375	-0.0803125	-0.0805
-0.0805	-0.0804062	-0.080375	-0.0804062	-0.0805	-0.0804688	-0.0803125	-0.08025	-0.0803438	-0.0802187	-0.0803438
-0.0801875	-0.0803125	-0.0803438	-0.0804062	-0.0803125	-0.0804062	-0.0801563	-0.0801875	-0.0803438	-0.0804062	-0.080125
-0.0803438	-0.0800937	-0.0803125	-0.080375	-0.080375	-0.0804688	-0.0802187	-0.0801563	-0.0802187	-0.0803125	-0.0803125
-0.0803125	-0.0804062	-0.0804375	-0.0803125	-0.0805312	-0.0803125	-0.080375	-0.0801875	-0.080375	-0.080375	-0.0804062
-0.0804688	-0.0803438	-0.0803125	-0.0803125	-0.08025	-0.0804062	-0.0803125	-0.080375	-0.0804375	-0.08025	-0.0802187
-0.0803438	-0.0802187	-0.0803125	-0.08025	-0.08025	-0.0801563	-0.080375	-0.0804688	-0.0801875	-0.080375	-0.0801875
-0.0804062	-0.0803125	-0.0803438	-0.0803125	-0.0803438	-0.0803438	-0.08025	-0.08025	-0.080125	-0.080375	-0.0803125
-0.0805	-0.0802187	-0.0803438	-0.0804062	-0.0803125	-0.0804062	-0.0804062	-0.0805625	-0.0803125	-0.08025	-0.0802187
-0.0803438	-0.08025	-0.080375	-0.0804375	-0.08025	-0.0804062	-0.0803438	-0.08025	-0.0801875	-0.08025	-0.0803438
-0.0804375	-0.0804062	-0.08025	-0.0804062	-0.08025	-0.08025	-0.0803438	-0.080125	-0.0803438	-0.08025	-0.08025
-0.0804688	-0.0803438	-0.0804375	-0.080375	-0.0803438	-0.0803438	-0.0804062	-0.0804062	-0.0800937	-0.0804375	-0.080125
-0.0804688	-0.08025	-0.08025	-0.0803438	-0.0803438	-0.0804375	-0.0804375	-0.080375	-0.0803125	-0.08025	-0.0804375
-0.08025	-0.0803438	-0.0804375	-0.080375	-0.0804062	-0.0804375	-0.0802187	-0.08025	-0.0805	-0.08025	-0.0803438
-0.0802187	-0.08025	-0.0803438	-0.0803438	-0.0803438	-0.080375	-0.080125	-0.080375	-0.08025	-0.08025	-0.0801875
-0.0805312	-0.0803438	-0.08025	-0.0802187	-0.0803125	-0.0804062	-0.0804375	-0.0802187	-0.0803125	-0.0801563	-0.0804375
-0.0805312	-0.0803438	-0.0803438	-0.08025	-0.0805312	-0.0803125	-0.0803438	-0.0802187	-0.0802187	-0.0803438	-0.0803438
-0.0803438	-0.0803125	-0.0803438	-0.0804062	-0.0803438	-0.0801563	-0.0803438	-0.0801563	-0.0803438	-0.0801563	-0.080125
-0.0804062	-0.0804375	-0.0804062	-0.0804062	-0.080375	-0.0804688	-0.0804062	-0.0803125	-0.0801563	-0.0803438	-0.0800937
-0.0804688	-0.0805625	-0.0803438	-0.0802187	-0.080375	-0.0801875	-0.0804688	-0.0803438	-0.080375	-0.0803125	-0.0804062
-0.08025	-0.0805312	-0.0802187	-0.0804375	-0.0803438	-0.0802187	-0.0803125	-0.0803438	-0.0803438	-0.08025	-0.0804688
-0.0803125	-0.0804688	-0.0805312	-0.0804375	-0.0804062	-0.08025	-0.08025	-0.0803125	-0.080375	-0.0801875	-0.0800937
-0.0802187	-0.0805	-0.0803438	-0.080375	-0.08025	-0.080375	-0.08025	-0.0803125	-0.0800625	-0.0805	-0.0803438
-0.080375	-0.080375	-0.080375	-0.080375	-0.0804375	-0.0803125	-0.0803125	-0.0803125	-0.080375	-0.0803125	-0.0803438
-0.0803125	-0.0803438	-0.080375	-0.0803125	-0.0805312	-0.0802187	-0.08025	-0.0804375	-0.0803438	-0.0802187	-0.0804375
-0.0804062	-0.080375	-0.0804375	-0.08025	-0.0803438	-0.08025	-0.0801875	-0.0803438	-0.0803125	-0.0803438	-0.0803125
-0.0804062	-0.080375	-0.0803438	-0.0800937	-0.0803125	-0.080375	-0.0803125	-0.0803438	-0.0804062	-0.08025	-0.0801563
-0.0803438	-0.0803125	-0.080375	-0.0803438	-0.080375	-0.080375	-0.0803438	-0.0801875	-0.0803125	-0.08025	-0.0803438
-0.0803438	-0.080375	-0.0804062	-0.080375	-0.0802187	-0.0803438	-0.0802187	-0.080375	-0.0803125	-0.0804375	-0.0802187
-0.0803438	-0.080375	-0.0805	-0.080375	-0.0803125	-0.0803438	-0.0803438	-0.0804375	-0.0804062	-0.08025	-0.0801875
-0.0803125	-0.0804062	-0.080375	-0.08025	-0.0803438	-0.080375	-0.0804375	-0.08025	-0.080375	-0.08025	-0.08025
-0.0804688	-0.0805	-0.0803438	-0.0804062	-0.080375	-0.0804375	-0.0801563	-0.0803125	-0.0802187	-0.0804062	-0.0800625
-0.0804062	-0.0804375	-0.080375	-0.0803438	-0.0804375	-0.08025	-0.08025	-0.08025	-0.080375	-0.0803438	-0.0804062
-0.0803438	-0.0804688	-0.0805312	-0.0801875	-0.0804375	-0.0804688	-0.080375	-0.0801875	-0.080375	-0.080375	-0.0801563
-0.08025	-0.0804062	-0.080375	-0.080375	-0.0803125	-0.0803125	-0.0804062	-0.08025	-0.0801563	-0.08025	-0.0803125
-0.0805312	-0.0803125	-0.0804375	-0.080375	-0.080125	-0.0804062	-0.080375	-0.080375	-0.0802187	-0.0800313	-0.0803125
-0.0805312	-0.0803438	-0.080375	-0.0803438	-0.0803438	-0.0803438	-0.0803438	-0.0803125	-0.0802187	-0.080375	-0.0802187
-0.080375	-0.0804688	-0.0804375	-0.0802187	-0.0803125	-0.0803125	-0.0804688	-0.0801875	-0.0800937	-0.080375	-0.08025
-0.0802187	-0.080375	-0.080375	-0.0803438	-0.0803125	-0.0805	-0.080375	-0.0803125	-0.0804062	-0.0801875	-0.080125
-0.080375	-0.0803438	-0.08025	-0.0804688	-0.0804375	-0.080375	-0.080125	-0.0804062	-0.0803125	-0.08025	-0.0804062
-0.08025	-0.0804062	-0.0804062	-0.0801875	-0.08025	-0.0801563	-0.0804375	-0.0804688	-0.0801563	-0.080375	-0.08025
-0.08025	-0.0805	-0.0805	-0.0801875	-0.080375	-0.08025	-0.0804375	-0.0803125	-0.0804062	-0.080375	-0.08025
-0.0804375	-0.080125	-0.080375	-0.0803125	-0.0803438	-0.08025	-0.0802187	-0.080125	-0.0802187	-0.0803438	-0.0803438
-0.08025	-0.080375	-0.0801875	-0.0801875	-0.0803125	-0.0803438	-0.0803438	-0.0804062	-0.0803125	-0.0803125	-0.0803125
-0.0804062	-0.0804062	-0.0803438	-0.08025	-0.0803438	-0.0803438	-0.0802187	-0.0803125	-0.080375	-0.0804688	-0.0803125
-0.0802187	-0.0803125	-0.080375	-0.0803125	-0.0802187	-0.0804062	-0.0804688	-0.0801563	-0.08025	-0.0801875	-0.080375
-0.0805625	-0.0805625	-0.08025	-0.080375	-0.080375	-0.0804062	-0.080125	-0.080375	-0.08025	-0.0803438	-0.080125
-0.0802187	-0.0801875	-0.0804375	-0.0804688	-0.08025	-0.0802187	-0.08025	-0.0803438	-0.0803125	-0.0803125	-0.0803438
-0.0803125	-0.0805312	-0.080375	-0.0803438	-0.0804688	-0.0804688	-0.0804062	-0.0802187	-0.080375	-0.0803125	-0.080375
-0.0802187	-0.0804062	-0.0805	-0.080375	-0.080375	-0.08025	-0.0803125	-0.0801563	-0.0804062	-0.0800625	-0.0800313
-0.08025	-0.080375	-0.0800937	-0.0805	-0.0801875	-0.08025	-0.0803125	-0.08025	-0.0801563	-0.0803438	-0.0803438
-0.080375	-0.080375	-0.0804062	-0.080375	-0.0801875	-0.0801875	-0.0803438	-0.0804062	-0.0804688	-0.0805312	-0.0804062
-0.0803125	-0.0805312	-0.08025	-0.0802187	-0.0805	-0.0803125	-0.0803438	-0.0803438	-0.0804062	-0.0804375	-0.08025
-0.0803438	-0.0804062	-0.0804062	-0.0804375	-0.080375	-0.0804062	-0.08025	-0.08025	-0.0804062	-0.0803438	-0.0801875
-0.0803125	-0.080375	-0.0805	-0.0804062	-0.0804688	-0.0804062	-0.08025	-0.0805	-0.0800937	-0.080375	-0.0802187
-0.0803125	-0.0805	-0.0804688	-0.080375	-0.0803438	-0.0802187	-0.0804375	-0.080375	-0.0803438	-0.0803438	-0.0804062
-0.08025	-0.0802187	-0.0804375	-0.0803438	-0.0804375	-0.0804062	-0.0803438	-0.0803438	-0.08025	-0.0803125	-0.0802187
-0.0803125	-0.08025	-0.0803438	-0.08025	-0.0803438	-0.080375	-0.0801563	-0.080375	-0.0801875	-0.0802187	-0.080375
-0.080375	-0.0803438	-0.08025	-0.08025	-0.080375	-0.08025	-0.0803438	-0.0804688	-0.080375	-0.0804062	-0.0804062
-0.0804062	-0.0803438	-0.0804375	-0.0803438	-0.0804062	-0.0805	-0.0803438	-0.0802187	-0.080125	-0.0802187	-0.0802187
-0.0804062	-0.0805	-0.0804688	-0.0804062	-0.0804688	-0.080375	-0.0803125	-0.0804062	-0.08025	-0.08025	-0.0803125
-0.0803438	-0.0805312	-0.0804062	-0.0803438	-0.080125	-0.0803438	-0.08025	-0.0802187	-0.0802187	-0.08025	-0.0802187
-0.0805312	-0.0804375	-0.0804062	-0.0803125	-0.080375	-0.0801563	-0.0804062	-0.0803438	-0.080375	-0.0804688	-0.0803125
-0.0802187	-0.080375	-0.0801875	-0.080375	-0.0803125	-0.0804062	-0.0803125	-0.0802187	-0.080375	-0.08025	-0.0802187
-0.0804062	-0.0804375	-0.0804688	-0.0805	-0.0803125	-0.0805	-0.08025	-0.0804062	-0.0805312	-0.0803438	-0.0801563
-0.0805312	-0.0804062	-0.0803438	-0.0804062	-0.0803125	-0.0803438	-0.0801875	-0.08025	-0.0800313	-0.08025	-0.0803125
-0.0804062	-0.0804062	-0.0803438	-0.0804062	-0.0802187	-0.0803438	-0.0804375	-0.080375	-0.0802187	-0.0804062	-0.08025
-0.080375	-0.0804062	-0.0803125	-0.0804062	-0.0804062	-0.08025	-0.08025	-0.0802187	-0.0804375	-0.080125	-0.0802187
-0.0804688	-0.0803438	-0.0805	-0.08025	-0.080375	-0.080375	-0.0802187	-0.0802187	-0.0805	-0.08025	-0.080375
-0.0803438	-0.080375	-0.0804062	-0.0804062	-0.0803438	-0.0801563	-0.0803438	-0.0804375	-0.0803438	-0.08025	-0.0803438
-0.0803125	-0.0803125	-0.0804062	-0.0803438	-0.0803438	-0.0803125	-0.0805312	-0.0801875	-0.0801563	-0.0801875	-0.0803438
-0.0804375	-0.0805625	-0.0803438	-0.08025	-0.0805	-0.0803125	-0.0803125	-0.08025	-0.0803438	-0.0801563	-0.080125
-0.0804062	-0.0803438	-0.0803125	-0.0803438	-0.0803125	-0.0801563	-0.0802187	-0.080375	-0.08025	-0.0803438	-0.0803125
-0.0804375	-0.0803125	-0.080375	-0.080375	-0.080375	-0.0803438	-0.0804062	-0.0803125	-0.08025	-0.08025	-0.08025
-0.0804688	-0.0804062	-0.0804062	-0.0801875	-0.0804062	-0.080375	-0.0804062	-0.0803125	-0.080375	-0.0803125	-0.0801875
-0.0803125	-0.0804375	-0.0802187	-0.0804062	-0.080375	-0.080375	-0.0803438	-0.0803438	-0.0803438	-0.0801563	-0.0804062
-0.080375	-0.0804062	-0.0803438	-0.080375	-0.0802187	-0.0803438	-0.0803438	-0.0803125	-0.08025	-0.0803438	-0.080125
-0.080375	-0.0804688	-0.080375	-0.0803125	-0.080375	-0.0803438	-0.0803125	-0.0804062	-0.0803438	-0.0803125	-0.0804062
-0.0803438	-0.0802187	-0.0805	-0.080375	-0.080375	-0.0803438	-0.0804062	-0.080125	-0.0802187	-0.08025	-0.0801875
-0.0803125	-0.0804062	-0.0805	-0.0803438	-0.08025	-0.0802187	-0.0802187	-0.080125	-0.0804062	-0.0803125	-0.08025
-0.0804062	-0.0804062	-0.080375	-0.08025	-0.0803125	-0.0804062	-0.0802187	-0.0803125	-0.0803438	-0.0804062	-0.0801875
-0.0805312	-0.0804688	-0.0804375	-0.080375	-0.0804062	-0.0803125	-0.0802187	-0.0804375	-0.0805	-0.0803438	-0.0803438
-0.0803125	-0.08025	-0.0804375	-0.0803438	-0.0804062	-0.080375	-0.080125	-0.0803125	-0.0803125	-0.0803438	-0.0802187
-0.0802187	-0.0804062	-0.0803438	-0.0803125	-0.0801875	-0.080375	-0.0804375	-0.0801875	-0.0803125	-0.08025	-0.08025
-0.0805937	-0.0805	-0.0803438	-0.08025	-0.08025	-0.0803125	-0.080375	-0.0804062	-0.080375	-0.0804062	-0.0802187
-0.0804062	-0.080375	-0.0800937	-0.0804062	-0.080375	-0.0803438	-0.0803438	-0.0803125	-0.0803125	-0.080125	-0.080375
-0.0803125	-0.0805312	-0.0804062	-0.0802187	-0.0804062	-0.0805	-0.0804375	-0.080375	-0.0803125	-0.0801875	-0.0802187
-0.0805312	-0.0804062	-0.0804375	-0.0802187	-0.0803125	-0.08025	-0.0804375	-0.0800625	-0.0803438	-0.0803125	-0.0803438
-0.0803125	-0.0803125	-0.0804062	-0.080375	-0.0805	-0.0801875	-0.080375	-0.0804688	-0.080125	-0.0805	-0.0804062
-0.0804062	-0.0803125	-0.080375	-0.0803438	-0.0803125	-0.0804375	-0.080375	-0.0801875	-0.0802187	-0.0803438	-0.0800625
-0.08025	-0.0804375	-0.080625	-0.08025	-0.080375	-0.0803125	-0.080125	-0.080375	-0.080125	-0.080375	-0.0802187
-0.080375	-0.0804688	-0.0803438	-0.0803125	-0.0803438	-0.08025	-0.0803438	-0.0803125	-0.080375	-0.0803438	-0.08025
-0.08025	-0.0803125	-0.080375	-0.0801875	-0.0803438	-0.0803125	-0.0804062	-0.0804375	-0.08025	-0.0802187	-0.0803125
-0.0802187	-0.0805625	-0.0804062	-0.080375	-0.080375	-0.0803125	-0.08025	-0.0803438	-0.0803438	-0.08025	-0.0802187
-0.0803125	-0.0805312	-0.0804062	-0.080375	-0.080375	-0.0803438	-0.0802187	-0.0802187	-0.0803438	-0.0801875	-0.0802187
-0.080375	-0.0803125	-0.0803438	-0.0802187	-0.0803125	-0.0805312	-0.080375	-0.0804062	-0.0803438	-0.0804688	-0.08025
-0.080375	-0.0804688	-0.0802187	-0.080375	-0.0804688	-0.0803125	-0.0803438	-0.0801875	-0.0804062	-0.0803125	-0.080125
-0.0803125	-0.0803438	-0.0804062	-0.0803438	-0.08025	-0.080375	-0.0803438	-0.0801563	-0.0803438	-0.0805	-0.0802187
-0.0803438	-0.0804375	-0.0804688	-0.0805	-0.0803438	-0.0803125	-0.0801875	-0.0804375	-0.080125	-0.0804062	-0.0802187
-0.0805312	-0.0805	-0.0803125	-0.0805	-0.0803438	-0.0803438	-0.08025	-0.0804062	-0.0803438	-0.0801563	-0.0803125
-0.0804375	-0.0804375	-0.0803125	-0.0805	-0.0803438	-0.080375	-0.0804062	-0.0801875	-0.0803125	-0.0803125	-0.0803438
-0.0804375	-0.08025	-0.0803438	-0.080375	-0.0804375	-0.0804375	-0.08025	-0.0803125	-0.080375	-0.0801875	-0.0801875
-0.0804688	-0.0802187	-0.0803125	-0.080375	-0.0801875	-0.0801875	-0.0803125	-0.0803125	-0.0800313	-0.0804375	-0.08025
-0.0803438	-0.0802187	-0.080125	-0.0804375	-0.0803438	-0.080375	-0.0801875	-0.080375	-0.0804062	-0.080375	-0.0803438
-0.0802187	-0.0802187	-0.0803438	-0.080375	-0.0804375	-0.0803438	-0.08025	-0.080375	-0.0803125	-0.0802187	-0.0801563
-0.0805625	-0.0803438	-0.08025	-0.080375	-0.0803438	-0.080375	-0.0804375	-0.0805	-0.0803438	-0.080375	-0.0804688
-0.0805312	-0.0804062	-0.0803438	-0.0804688	-0.0804688	-0.0803438	-0.0803438	-0.0801875	-0.0803125	-0.0801875	-0.0803125
-0.080375	-0.08025	-0.080375	-0.0804062	-0.0803438	-0.0804062	-0.08025	-0.0803125	-0.0804375	-0.0803438	-0.0801875
-0.0804062	-0.0803125	-0.080375	-0.08025	-0.080375	-0.0801563	-0.0803438	-0.0804062	-0.080375	-0.0803125	-0.0801875
-0.080375	-0.080375	-0.080375	-0.0804062	-0.080375	-0.080375	-0.08025	-0.0804688	-0.0801875	-0.08025	-0.0803125
-0.080375	-0.0803438	-0.0803125	-0.0801875	-0.080375	-0.080375	-0.0803438	-0.0801563	-0.0804062	-0.0802187	-0.0803125
-0.0805312	-0.0803125	-0.0802187	-0.0803125	-0.0802187	-0.0803438	-0.0803438	-0.080125	-0.0803438	-0.08025	-0.0801875
-0.0803125	-0.0805312	-0.0803438	-0.0803125	-0.0803125	-0.0804062	-0.0804375	-0.0801875	-0.08025	-0.08025	-0.0803438
-0.080375	-0.0803438	-0.0804062	-0.08025	-0.0801563	-0.0801875	-0.0805	-0.0803125	-0.0803125	-0.0803438	-0.08025
-0.0803438	-0.080375	-0.0804062	-0.0804375	-0.0803125	-0.080375	-0.0804375	-0.08025	-0.0803125	-0.08025	-0.0803125
-0.080375	-0.0803125	-0.0801875	-0.08025	-0.0803125	-0.08025	-0.0802187	-0.0804062	-0.0803438	-0.0803438	-0.0802187
-0.0805312	-0.0804062	-0.0804375	-0.0802187	-0.0804375	-0.0804688	-0.08025	-0.0803125	-0.08025	-0.080125	-0.08025
-0.0805	-0.0803125	-0.0805625	-0.0804375	-0.0801875	-0.0803438	-0.0803438	-0.08025	-0.0803438	-0.0801563	-0.0800937
-0.0804688	-0.0805	-0.080375	-0.08025	-0.0803125	-0.0803125	-0.080375	-0.080125	-0.080375	-0.0802187	-0.0802187
-0.0805	-0.0805312	-0.0804062	-0.08025	-0.080375	-0.0804062	-0.0803438	-0.0802187	-0.08025	-0.0801875	-0.0803438
-0.08025	-0.0805	-0.08025	-0.0801563	-0.0805312	-0.080375	-0.0802187	-0.0803438	-0.0802187	-0.0801563	-0.0803125
-0.0803438	-0.0804375	-0.08025	-0.080375	-0.0804375	-0.0803438	-0.08025	-0.0803125	-0.0801563	-0.0803125	-0.0803125
-0.080375	-0.0805	-0.0803125	-0.080375	-0.0803125	-0.0804062	-0.0803125	-0.0803438	-0.0803438	-0.0803438	-0.0801875
-0.0803438	-0.08025	-0.0804062	-0.0804062	-0.0803438	-0.0803125	-0.080375	-0.0803125	-0.080375	-0.0805625	-0.0804062
-0.0804688	-0.0803125	-0.080375	-0.0803438	-0.0804688	-0.0804062	-0.0805	-0.0804062	-0.08025	-0.080375	-0.08025
-0.0804688	-0.0804688	-0.0803438	-0.0801875	-0.0805625	-0.0803125	-0.0803438	-0.0801875	-0.080375	-0.08025	-0.0803125
-0.0803125	-0.0805312	-0.0803438	-0.0803438	-0.0803125	-0.0804062	-0.0803125	-0.0803438	-0.0803438	-0.0803125	-0.0801563
-0.0805937	-0.08025	-0.0804062	-0.080375	-0.0805312	-0.0803125	-0.08025	-0.0803438	-0.0803125	-0.0803125	-0.0803125
-0.0803438	-0.080375	-0.0803125	-0.0803438	-0.08025	-0.0802187	-0.0804375	-0.08025	-0.0801563	-0.0801875	-0.0803125
-0.0804375	-0.0804688	-0.0804062	-0.0805	-0.0804062	-0.080375	-0.0803438	-0.080125	-0.0804062	-0.0803125	-0.0803438
-0.0803438	-0.0802187	-0.080375	-0.0805937	-0.0803438	-0.0803438	-0.0802187	-0.0804062	-0.0803125	-0.0804062	-0.0804062
-0.0803125	-0.0803438	-0.0803438	-0.0804062	-0.0803438	-0.0803125	-0.0803438	-0.080375	-0.0801875	-0.0803125	-0.0803125
-0.0804062	-0.0804062	-0.0805	-0.0803125	-0.0803125	-0.080375	-0.0801875	-0.0804062	-0.0802187	-0.0801563	-0.0802187
-0.0804062	-0.0804062	-0.0803125	-0.0804375	-0.080375	-0.0803438	-0.0803438	-0.0801875	-0.0802187	-0.0804062	-0.08025
-0.0804688	-0.08025	-0.0804375	-0.08025	-0.080375	-0.0805	-0.0804375	-0.0804375	-0.0801875	-0.08025	-0.0802187
-0.0804375	-0.0803125	-0.0804375	-0.0802187	-0.080375	-0.0803438	-0.0801875	-0.0804062	-0.0803438	-0.0801563	-0.080375
-0.0803438	-0.08025	-0.0803438	-0.0803438	-0.0803125	-0.0803438	-0.0803125	-0.0801875	-0.0804062	-0.0804062	-0.0802187
-0.0803438	-0.080375	-0.0802187	-0.0804375	-0.0803438	-0.0804375	-0.0803125	-0.080375	-0.0801875	-0.0803125	-0.0801875
-0.0803438	-0.0803125	-0.0802187	-0.0803438	-0.080375	-0.0803125	-0.0802187	-0.0802187	-0.08025	-0.0803438	-0.080375
-0.0804688	-0.0803125	-0.080375	-0.0805	-0.0803438	-0.0803438	-0.0803125	-0.08025	-0.08025	-0.0803125	-0.0803125
-0.0804688	-0.0804375	-0.0804062	-0.0803438	-0.0802187	-0.080375	-0.0804062	-0.0804062	-0.0803125	-0.0803438	-0.08025
-0.0805	-0.0805312	-0.0802187	-0.0801875	-0.0803438	-0.0803125	-0.08025	-0.080375	-0.0800937	-0.08025	-0.0803438
-0.0805312	-0.0802187	-0.080375	-0.08025	-0.0801563	-0.0803125	-0.0801563	-0.0803438	-0.0803438	-0.0803125	-0.0805312
-0.0805	-0.080375	-0.0804688	-0.080375	-0.0803125	-0.0803438	-0.080375	-0.0803125	-0.0803125	-0.080125	-0.0802187
-0.080375	-0.0802187	-0.0804062	-0.0801875	-0.08025	-0.080375	-0.0803438	-0.0802187	-0.0803438	-0.08	-0.0802187
-0.0804375	-0.0803438	-0.080375	-0.0804062	-0.0804062	-0.0804375	-0.08025	-0.0801875	-0.08025	-0.080375	-0.0804062
-0.0803438	-0.0802187	-0.0803125	-0.0803438	-0.0805	-0.080375	-0.08025	-0.0802187	-0.0805	-0.0803125	-0.0803438
-0.0802187	-0.0804688	-0.0804375	-0.0803125	-0.0801875	-0.0801875	-0.0800937	-0.0801875	-0.0803125	-0.08025	-0.0801875
-0.0803438	-0.0803438	-0.0803438	-0.0804062	-0.080375	-0.0803125	-0.0804062	-0.0802187	-0.0801563	-0.0804062	-0.0804375
-0.080375	-0.0804375	-0.08025	-0.0804375	-0.0803125	-0.08025	-0.0801875	-0.0801563	-0.0804375	-0.0801563	-0.0802187
-0.0804375	-0.0803438	-0.0805937	-0.0804062	-0.0803438	-0.0804062	-0.0804062	-0.0804062	-0.080375	-0.0804375	-0.0801875
-0.0804062	-0.0804062	-0.0802187	-0.0801563	-0.0803438	-0.0805	-0.080375	-0.0804375	-0.0804062	-0.08025	-0.08025
-0.0804375	-0.0804062	-0.0804375	-0.080375	-0.0805312	-0.0804688	-0.08025	-0.0802187	-0.0802187	-0.080375	-0.0801563
-0.0803125	-0.080375	-0.08025	-0.0804062	-0.0805312	-0.0804062	-0.0802187	-0.0802187	-0.080375	-0.0804688	-0.0805
-0.0804062	-0.0804375	-0.080375	-0.080375	-0.0801875	-0.0803125	-0.0803125	-0.080375	-0.0802187	-0.0803125	-0.0802187
-0.0804062	-0.0803438	-0.0804062	-0.08025	-0.0805	-0.080375	-0.0805	-0.0803125	-0.0803125	-0.0803125	-0.0801875
-0.0804375	-0.0803125	-0.0801875	-0.080375	-0.0801563	-0.0805	-0.080375	-0.080375	-0.0802187	-0.080375	-0.080375
-0.0803438	-0.0803438	-0.0801875	-0.0802187	-0.0804375	-0.0804062	-0.0801563	-0.0804688	-0.0803438	-0.0803438	-0.0803438
-0.080375	-0.0803125	-0.0804375	-0.0802187	-0.08025	-0.0804375	-0.0801875	-0.0804062	-0.0804375	-0.08025	-0.0802187
-0.0804062	-0.0803125	-0.08025	-0.0804062	-0.08025	-0.08025	-0.0803438	-0.0804062	-0.0800625	-0.0804062	-0.0800937
-0.0802187	-0.0805	-0.080375	-0.0803438	-0.0803438	-0.0805312	-0.080375	-0.080375	-0.080375	-0.08025	-0.0802187
-0.0803125	-0.08025	-0.080375	-0.0804375	-0.0803125	-0.08025	-0.0804062	-0.0805	-0.08025	-0.0802187	-0.080375
-0.0804688	-0.080375	-0.0804062	-0.0801875	-0.0802187	-0.080125	-0.0801563	-0.0802187	-0.0803125	-0.0802187	-0.0803125
-0.0804062	-0.08025	-0.080375	-0.0803125	-0.08025	-0.080375	-0.0803125	-0.0803438	-0.0803125	-0.08025	-0.0803125
-0.0803125	-0.0804688	-0.0805312	-0.0804062	-0.0803125	-0.0802187	-0.080375	-0.08025	-0.080375	-0.0802187	-0.0802187
-0.0803438	-0.0803438	-0.0802187	-0.08025	-0.0803438	-0.0803125	-0.0802187	-0.0803125	-0.0805	-0.0804062	-0.0801563
-0.0805	-0.0803125	-0.0803438	-0.0803438	-0.08025	-0.080375	-0.0803438	-0.0803125	-0.0803438	-0.0801563	-0.0804375
-0.0804062	-0.0804375	-0.0802187	-0.0803125	-0.0803438	-0.0805312	-0.0805	-0.08025	-0.08025	-0.0804375	-0.08025
-0.0804375	-0.0804375	-0.0804375	-0.0803438	-0.080375	-0.080375	-0.0803438	-0.08025	-0.0803438	-0.08025	-0.08025
-0.0805	-0.0803125	-0.080375	-0.0803438	-0.0803438	-0.0803125	-0.0802187	-0.0803438	-0.0804375	-0.080375	-0.0803125
-0.0805	-0.0803125	-0.08025	-0.080375	-0.0801563	-0.0803438	-0.080375	-0.080375	-0.0803125	-0.080375	-0.0804062
-0.0803125	-0.080375	-0.0803438	-0.0804062	-0.0803438	-0.0805312	-0.0803125	-0.0804062	-0.0803125	-0.0803438	-0.0802187
-0.0804375	-0.0803438	-0.0804688	-0.0801875	-0.080375	-0.0801875	-0.0803438	-0.0803438	-0.0803125	-0.0800313	-0.080125
-0.0805	-0.0802187	-0.0804062	-0.080375	-0.0804375	-0.0803438	-0.0803125	-0.0803125	-0.0803125	-0.0803438	-0.0804375
-0.0803125	-0.0804062	-0.080375	-0.0802187	-0.0804062	-0.0804688	-0.0804688	-0.08025	-0.0801875	-0.0804375	-0.08025
-0.0804062	-0.0803125	-0.0803438	-0.08025	-0.0803125	-0.0803438	-0.0803438	-0.0803125	-0.0804062	-0.0801875	-0.0803438
-0.0802187	-0.0802187	-0.0802187	-0.0803125	-0.0803125	-0.0801563	-0.0803438	-0.080375	-0.0803125	-0.0803125	-0.080125
-0.0803438	-0.08025	-0.0804375	-0.0804062	-0.080375	-0.080375	-0.0803125	-0.08025	-0.0801563	-0.0801563	-0.08025
-0.0804375	-0.0802187	-0.0804375	-0.0802187	-0.080375	-0.0803438	-0.0802187	-0.0802187	-0.08025	-0.0802187	-0.0801563
-0.0804375	-0.0804062	-0.0803438	-0.0801563	-0.0804062	-0.0803125	-0.0800937	-0.0803125	-0.0803125	-0.0801875	-0.0801563
-0.080375	-0.0803438	-0.0804375	-0.0802187	-0.080375	-0.0801563	-0.0801563	-0.0803438	-0.0803438	-0.0803438	-0.08025
-0.0804062	-0.0803125	-0.0803125	-0.0804062	-0.080375	-0.0803125	-0.0803438	-0.0802187	-0.08025	-0.080375	-0.080375
-0.080375	-0.0804688	-0.0804375	-0.0805	-0.0801875	-0.0805937	-0.0804375	-0.08025	-0.0800937	-0.0801875	-0.08025
-0.0804688	-0.0805	-0.080375	-0.0803125	-0.08025	-0.08025	-0.0801875	-0.08025	-0.080375	-0.0803438	-0.0801563
-0.080375	-0.0804688	-0.0802187	-0.0803438	-0.08025	-0.08025	-0.0802187	-0.0801875	-0.080375	-0.08025	-0.0801875
-0.0803438	-0.0804062	-0.0804062	-0.0802187	-0.0803438	-0.0804062	-0.0803438	-0.0802187	-0.0803125	-0.0805	-0.080375
-0.0803125	-0.08025	-0.0803125	-0.0803125	-0.0805	-0.0804062	-0.0802187	-0.0800937	-0.0804062	-0.0801875	-0.0803438
-0.0803438	-0.0804062	-0.0802187	-0.0802187	-0.080375	-0.08025	-0.08025	-0.0804062	-0.0803438	-0.080125	-0.0802187
-0.080375	-0.0804062	-0.08025	-0.0804375	-0.0804375	-0.0804375	-0.0803438	-0.0801875	-0.0801875	-0.08025	-0.08025
-0.0805	-0.0804375	-0.0804688	-0.0804688	-0.0803125	-0.0803125	-0.0803125	-0.0803438	-0.0801563	-0.0803438	-0.0801875
-0.080375	-0.0804375	-0.0803125	-0.0803438	-0.0804062	-0.080375	-0.08025	-0.0803125	-0.0802187	-0.0802187	-0.0802187
-0.0801875	-0.0803438	-0.080375	-0.0803125	-0.0805312	-0.080125	-0.0804375	-0.0804375	-0.080125	-0.08025	-0.08025
-0.0803438	-0.0805	-0.08025	-0.0804688	-0.0803125	-0.0803125	-0.0804062	-0.0803125	-0.0800313	-0.0804062	-0.080375
-0.0804375	-0.0804062	-0.0804062	-0.0801563	-0.08025	-0.08025	-0.0802187	-0.08025	-0.0802187	-0.0802187	-0.080375
-0.0804062	-0.080375	-0.0803125	-0.0804688	-0.0803438	-0.0803125	-0.080125	-0.0803125	-0.0804375	-0.080125	-0.0801875
-0.0803125	-0.08025	-0.0803438	-0.0803125	-0.0801875	-0.08025	-0.080375	-0.0803438	-0.0803438	-0.080375	-0.0801563
-0.0803438	-0.0802187	-0.0804062	-0.0803438	-0.0803438	-0.0804062	-0.08025	-0.0802187	-0.0803438	-0.0804062	-0.0804375
-0.0801563	-0.0802187	-0.0804062	-0.0804375	-0.0805	-0.0802187	-0.0803125	-0.0803125	-0.0801875	-0.0803438	-0.0804375
-0.0803438	-0.0805625	-0.0803438	-0.0801875	-0.08025	-0.08025	-0.08025	-0.0804375	-0.080375	-0.080375	-0.0802187
-0.0805937	-0.0804375	-0.080375	-0.0802187	-0.0804688	-0.0804062	-0.0801875	-0.08025	-0.0802187	-0.0803438	-0.0803438
-0.0805937	-0.080375	-0.0805	-0.08025	-0.0801875	-0.0805625	-0.0803438	-0.0801563	-0.0801875	-0.08025	-0.080375
-0.0804375	-0.0804688	-0.0804062	-0.0804062	-0.08025	-0.0804062	-0.0801563	-0.0804062	-0.0803438	-0.08025	-0.0803125
-0.0802187	-0.0803438	-0.0802187	-0.080375	-0.0805312	-0.0803438	-0.080375	-0.0803438	-0.0804375	-0.0801563	-0.0801875
-0.0803438	-0.0802187	-0.080375	-0.0801875	-0.0804375	-0.0804062	-0.0800937	-0.080125	-0.08025	-0.0803438	-0.0802187
-0.080375	-0.0802187	-0.0804375	-0.080375	-0.08025	-0.0802187	-0.0804062	-0.080375	-0.0803125	-0.0803125	-0.080375
-0.0803125	-0.080375	-0.0805312	-0.0803438	-0.0804375	-0.080375	-0.0801875	-0.0804062	-0.0803438	-0.08025	-0.0803438
-0.0804062	-0.0801563	-0.080375	-0.0803438	-0.0804688	-0.0802187	-0.0803438	-0.080375	-0.0801875	-0.080375	-0.080125
-0.0802187	-0.08025	-0.0803438	-0.0803125	-0.08025	-0.08025	-0.0803125	-0.0803125	-0.0803438	-0.0805312	-0.0803125
-0.0805625	-0.0803125	-0.0803125	-0.0803438	-0.0803438	-0.0803438	-0.080375	-0.0801875	-0.080375	-0.0803438	-0.0802187
-0.0804688	-0.0802187	-0.080375	-0.0803438	-0.08025	-0.0804062	-0.080375	-0.08025	-0.080375	-0.080125	-0.0803438
-0.080375	-0.0804688	-0.0803438	-0.0802187	-0.080375	-0.08025	-0.0803125	-0.0803125	-0.0803125	-0.080375	-0.0801875
-0.080375	-0.0802187	-0.08025	-0.0803125	-0.0804375	-0.0804062	-0.0803438	-0.08025	-0.0803125	-0.080375	-0.08025
-0.0804375	-0.0805625	-0.0804062	-0.0802187	-0.0803125	-0.08025	-0.0801563	-0.0803125	-0.0802187	-0.0804062	-0.0801875
-0.08025	-0.080375	-0.0804688	-0.0801875	-0.0804375	-0.080375	-0.0803438	-0.0803125	-0.0804062	-0.0803438	-0.0803125
-0.080375	-0.0804062	-0.08025	-0.0804062	-0.0803125	-0.0801875	-0.0804062	-0.080375	-0.080375	-0.0804062	-0.08025
-0.0804375	-0.0804062	-0.0804062	-0.0804375	-0.08025	-0.0805	-0.0804062	-0.080375	-0.0803438	-0.080375	-0.0801563
-0.0804062	-0.0805	-0.0804688	-0.080375	-0.0803438	-0.080375	-0.0803125	-0.0801875	-0.080375	-0.0804688	-0.0802187
-0.080375	-0.0803125	-0.0803125	-0.0802187	-0.080375	-0.0801563	-0.0804375	-0.0803438	-0.0803125	-0.0801875	-0.0803438
-0.0804062	-0.0804062	-0.0803125	-0.0803438	-0.0804062	-0.0801563	-0.0804062	-0.08025	-0.0803438	-0.0804062	-0.0800937
-0.0804062	-0.0802187	-0.080375	-0.0804062	-0.080375	-0.0805625	-0.0801563	-0.0804062	-0.0804062	-0.0803438	-0.0803125
-0.0801875	-0.0805312	-0.0803125	-0.0804375	-0.0803125	-0.080375	-0.08025	-0.080375	-0.08025	-0.0803125	-0.0803125
-0.0804062	-0.0803125	-0.0804375	-0.08025	-0.080375	-0.080125	-0.0804375	-0.0801563	-0.08025	-0.080375	-0.080375
-0.0803125	-0.0803438	-0.0803438	-0.0804375	-0.0803125	-0.08025	-0.080375	-0.0804062	-0.0803438	-0.0803438	-0.08025
-0.0805	-0.0803125	-0.0804375	-0.0803125	-0.080375	-0.080375	-0.0802187	-0.080375	-0.08025	-0.0801563	-0.0803125
-0.080375	-0.0803125	-0.0804062	-0.0801875	-0.0804062	-0.0803125	-0.0803438	-0.0803438	-0.080125	-0.0803125	-0.0803125
-0.0803438	-0.0804688	-0.0804062	-0.0803125	-0.0803125	-0.0803438	-0.0805312	-0.080125	-0.0804062	-0.0804062	-0.0803125
-0.08025	-0.0802187	-0.0800937	-0.08025	-0.0803438	-0.08025	-0.08025	-0.0801875	-0.0803125	-0.0803438	-0.0801875
-0.0805	-0.0804375	-0.080375	-0.080375	-0.08025	-0.0802187	-0.0803438	-0.080125	-0.0803438	-0.0802187	-0.0800937
-0.0805	-0.0803438	-0.0803125	-0.0803438	-0.0801563	-0.080375	-0.0803125	-0.08025	-0.0802187	-0.08025	-0.0803125
-0.08025	-0.0804062	-0.0804375	-0.0802187	-0.0803438	-0.0801563	-0.080375	-0.0803438	-0.0802187	-0.080375	-0.080375
-0.0803438	-0.08025	-0.0805312	-0.0803438	-0.0803125	-0.0801875	-0.0803125	-0.080375	-0.0803125	-0.0801875	-0.080125
-0.0804688	-0.0804375	-0.0805	-0.0803438	-0.0804062	-0.0800937	-0.0802187	-0.080375	-0.0804062	-0.0804688	-0.0803438
-0.0804688	-0.0805312	-0.0803438	-0.080375	-0.0802187	-0.0801563	-0.0803125	-0.0802187	-0.08025	-0.0803125	-0.080375
-0.0804688	-0.080375	-0.0804688	-0.0804062	-0.0801563	-0.080375	-0.0803438	-0.0803438	-0.08025	-0.0804375	-0.0802187
-0.0804062	-0.0803125	-0.0804688	-0.080375	-0.0803438	-0.08025	-0.0803438	-0.0804062	-0.08025	-0.0804375	-0.0801875
-0.080375	-0.0804375	-0.0805	-0.080375	-0.08025	-0.08025	-0.0804062	-0.0802187	-0.0803125	-0.0800625	-0.0801563
-0.0804062	-0.0804062	-0.080375	-0.0804062	-0.0803438	-0.0803438	-0.0804375	-0.0803438	-0.0802187	-0.080375	-0.0804375
-0.0803438	-0.08025	-0.0805312	-0.0804375	-0.08025	-0.0803125	-0.0802187	-0.08025	-0.0802187	-0.0803438	-0.080375
-0.0804688	-0.0804375	-0.08025	-0.0804062	-0.0801875	-0.0804062	-0.0801875	-0.0803438	-0.0801875	-0.0803125	-0.0803438
-0.0805	-0.0803125	-0.0803125	-0.0803438	-0.0804688	-0.0801875	-0.0804062	-0.0801875	-0.0802187	-0.0804062	-0.0802187
-0.0803438	-0.080375	-0.0804062	-0.0803438	-0.0802187	-0.0804375	-0.080375	-0.0805625	-0.0803125	-0.0803438	-0.080375
-0.080375	-0.0804375	-0.0804062	-0.08025	-0.08025	-0.0804062	-0.0802187	-0.080375	-0.0803125	-0.0800625	-0.0801875
-0.08025	-0.080375	-0.0803438	-0.0804062	-0.0805312	-0.0804062	-0.0803125	-0.0801563	-0.0803125	-0.0803438	-0.080125
-0.0805	-0.0803438	-0.0804375	-0.0803438	-0.0804062	-0.080125	-0.0804375	-0.0801563	-0.0802187	-0.0803438	-0.0803438
-0.0801875	-0.0804375	-0.0802187	-0.0803438	-0.0804688	-0.0801875	-0.0803125	-0.0803438	-0.0803125	-0.0803125	-0.0803438
-0.0803438	-0.0803125	-0.08025	-0.0804062	-0.080375	-0.0803125	-0.0802187	-0.0802187	-0.080375	-0.0804062	-0.08025
-0.0802187	-0.0804375	-0.0801875	-0.0804375	-0.08025	-0.080375	-0.08025	-0.0801563	-0.0802187	-0.0803438	-0.08025
-0.0805	-0.0805	-0.08025	-0.080375	-0.0804062	-0.0805	-0.08025	-0.0801875	-0.08025	-0.0802187	-0.0804062
-0.0804062	-0.0805	-0.0805625	-0.0802187	-0.0803125	-0.0803438	-0.0802187	-0.08025	-0.0804688	-0.0802187	-0.0802187
-0.0802187	-0.080375	-0.0803438	-0.0804062	-0.0804375	-0.0801875	-0.0802187	-0.0802187	-0.0803125	-0.08025	-0.0801563
-0.0804062	-0.0803438	-0.080375	-0.0804688	-0.0801875	-0.0803125	-0.08025	-0.0801875	-0.08025	-0.0803125	-0.0803438
-0.0804375	-0.0804062	-0.0803125	-0.0804688	-0.0804062	-0.0804062	-0.0803438	-0.080375	-0.0804062	-0.08025	-0.08025
-0.0802187	-0.0801875	-0.0803438	-0.0805	-0.0804375	-0.080375	-0.0803125	-0.0803438	-0.08025	-0.0803438	-0.0803438
-0.080375	-0.080375	-0.0805312	-0.0803438	-0.0804062	-0.080375	-0.08025	-0.0804688	-0.0802187	-0.08025	-0.0802187
-0.0803125	-0.0803438	-0.080375	-0.08025	-0.0803125	-0.0804375	-0.0803438	-0.0803125	-0.0803438	-0.0803438	-0.0801875
-0.080375	-0.0804375	-0.0803438	-0.0804375	-0.08025	-0.0803125	-0.0804375	-0.080375	-0.0804375	-0.080375	-0.0800937
-0.0803125	-0.0802187	-0.0803125	-0.080375	-0.08025	-0.080375	-0.0804375	-0.0803438	-0.080375	-0.0801875	-0.08025
-0.0803125	-0.0804375	-0.0804062	-0.080375	-0.0803125	-0.0803125	-0.0803125	-0.0803125	-0.0804375	-0.0804375	-0.0803125
-0.0805	-0.0803438	-0.0803438	-0.0804062	-0.0804375	-0.0801875	-0.0803438	-0.0804062	-0.080125	-0.0803125	-0.080375
-0.080375	-0.0805312	-0.0803125	-0.0804375	-0.0803438	-0.0801875	-0.08025	-0.0805312	-0.0802187	-0.08025	-0.0802187
-0.080375	-0.0805625	-0.0804062	-0.080375	-0.080375	-0.08025	-0.0802187	-0.0804062	-0.0802187	-0.080375	-0.080375
-0.0803125	-0.080375	-0.0805625	-0.0803438	-0.080375	-0.0803438	-0.0804062	-0.0804062	-0.080125	-0.0804375	-0.0803125
-0.0804688	-0.0801875	-0.080375	-0.0803438	-0.0802187	-0.0804375	-0.0801875	-0.0803125	-0.0803125	-0.080375	-0.0803125
-0.0805	-0.0804062	-0.0804062	-0.0805	-0.0801563	-0.080125	-0.0801875	-0.0801563	-0.0804062	-0.080125	-0.0801875
-0.080375	-0.08025	-0.0803125	-0.0804062	-0.080375	-0.0804375	-0.0802187	-0.0803438	-0.0804062	-0.0804062	-0.0803438
-0.0804062	-0.0804062	-0.0801563	-0.0804375	-0.0803438	-0.08025	-0.08025	-0.08025	-0.080375	-0.0801563	-0.0804062
-0.0805625	-0.0805625	-0.080375	-0.0804062	-0.0804062	-0.0804062	-0.08025	-0.080375	-0.0802187	-0.080125	-0.0801875
-0.0804688	-0.0804375	-0.0803125	-0.0804062	-0.0801875	-0.0805	-0.0804375	-0.0803125	-0.0803438	-0.0804062	-0.0801563
-0.0803438	-0.0804688	-0.0803438	-0.0803438	-0.0803125	-0.0800937	-0.0803438	-0.0805625	-0.0804062	-0.0803438	-0.0801875
-0.0803125	-0.0803438	-0.080375	-0.0804375	-0.080375	-0.080375	-0.0803125	-0.0803438	-0.0803438	-0.0801875	-0.0804062
-0.0805312	-0.0803438	-0.0803125	-0.0804375	-0.080375	-0.08025	-0.08025	-0.0803438	-0.08025	-0.080125	-0.0803125
-0.08025	-0.0804375	-0.0802187	-0.080375	-0.0803125	-0.080375	-0.0804375	-0.0804062	-0.0801875	-0.0801875	-0.0803438
-0.0804062	-0.0803438	-0.080375	-0.0804062	-0.0801875	-0.0803438	-0.080125	-0.0803125	-0.08025	-0.0804375	-0.0802187
-0.0804375	-0.0804062	-0.0805	-0.080375	-0.080375	-0.080375	-0.0804062	-0.0801875	-0.08025	-0.0802187	-0.0803438
-0.0805	-0.0803125	-0.080375	-0.08025	-0.0803438	-0.080375	-0.0802187	-0.0804062	-0.080375	-0.0804062	-0.0803125
-0.08025	-0.0803438	-0.0803438	-0.0804062	-0.0804062	-0.080375	-0.0803125	-0.0802187	-0.0801875	-0.0801875	-0.0804688
-0.080375	-0.0804375	-0.0802187	-0.080375	-0.080375	-0.0803125	-0.0803438	-0.0804062	-0.0801875	-0.0803438	-0.0801563
-0.0804375	-0.0801875	-0.08025	-0.0804375	-0.080375	-0.08025	-0.0803438	-0.0804062	-0.080375	-0.080375	-0.0803125
-0.0804375	-0.08025	-0.080375	-0.0801875	-0.080375	-0.080375	-0.0802187	-0.0803438	-0.0803125	-0.0804062	-0.0801875
-0.0803125	-0.0803438	-0.080375	-0.0803438	-0.080375	-0.08025	-0.08025	-0.0801875	-0.0801563	-0.0803438	-0.08025
-0.080375	-0.0803125	-0.0803125	-0.0804062	-0.0803438	-0.0803125	-0.0803438	-0.0803125	-0.0803438	-0.0801875	-0.0801563
-0.080375	-0.0804062	-0.0804375	-0.080125	-0.0803125	-0.0803438	-0.0803438	-0.0803438	-0.0805312	-0.0803438	-0.08025
-0.0804688	-0.0804375	-0.080375	-0.0802187	-0.0804375	-0.0804375	-0.0804062	-0.0803438	-0.08025	-0.080375	-0.0801563
-0.0801875	-0.08025	-0.0801563	-0.0804375	-0.080375	-0.08025	-0.0803438	-0.0803438	-0.0802187	-0.0801875	-0.0801875
-0.0804062	-0.0806563	-0.0804062	-0.0805312	-0.0804375	-0.0804375	-0.0803438	-0.0802187	-0.08025	-0.08025	-0.08025
-0.080375	-0.080375	-0.0803438	-0.080375	-0.08025	-0.0804375	-0.080125	-0.0802187	-0.0805937	-0.0800313	-0.0801563
-0.0803438	-0.0804062	-0.080375	-0.080375	-0.0803438	-0.0803438	-0.0803125	-0.0802187	-0.08025	-0.08025	-0.0804062
-0.0803125	-0.08025	-0.0803125	-0.0804062	-0.0803438	-0.08025	-0.0804062	-0.0803125	-0.0803438	-0.0804062	-0.0800937
-0.0805	-0.0804375	-0.0803438	-0.0801875	-0.080375	-0.0803438	-0.080375	-0.0804688	-0.08025	-0.08025	-0.080375
-0.0803438	-0.0804688	-0.0802187	-0.0803438	-0.0803438	-0.0804062	-0.0803438	-0.08025	-0.0803125	-0.08025	-0.0801875
-0.0803438	-0.0803438	-0.080375	-0.0805	-0.080375	-0.08025	-0.0804688	-0.0805	-0.0803125	-0.080125	-0.0803125
-0.08025	-0.0803125	-0.0803438	-0.080375	-0.080375	-0.0802187	-0.0804062	-0.0803125	-0.0801875	-0.0801563	-0.0801875
-0.0803438	-0.0803438	-0.080375	-0.0802187	-0.0804062	-0.0803125	-0.0803438	-0.08025	-0.080375	-0.0802187	-0.0801563
-0.080375	-0.0805312	-0.080375	-0.08025	-0.080375	-0.080375	-0.0803438	-0.0803125	-0.0801875	-0.0804062	-0.080375
-0.0804062	-0.0803438	-0.0804375	-0.0803125	-0.0805	-0.0803125	-0.0803125	-0.0803125	-0.0800937	-0.0803125	-0.0802187
-0.0804062	-0.0803125	-0.0805625	-0.0805	-0.0803438	-0.0803438	-0.080375	-0.0803125	-0.08025	-0.0802187	-0.0804062
-0.0804688	-0.0804688	-0.0804375	-0.0803438	-0.0801875	-0.0804062	-0.0801875	-0.0803125	-0.0804375	-0.080375	-0.08025
-0.0803125	-0.0803125	-0.0802187	-0.0801875	-0.0802187	-0.0801563	-0.0803125	-0.0801875	-0.0803438	-0.0805312	-0.08025
-0.0805	-0.0804375	-0.0803438	-0.080375	-0.0805	-0.0803125	-0.0804688	-0.0804688	-0.0802187	-0.0800937	-0.080125
-0.0801875	-0.080375	-0.080375	-0.080375	-0.0804062	-0.0804062	-0.0801563	-0.0804375	-0.08025	-0.0803438	-0.0803438
-0.080375	-0.080375	-0.0805	-0.0802187	-0.0802187	-0.080375	-0.0801563	-0.0804062	-0.0805	-0.0803438	-0.0803438
-0.0804375	-0.080375	-0.0803125	-0.0803438	-0.0803125	-0.08025	-0.080375	-0.0801875	-0.0802187	-0.0803438	-0.0802187
-0.08025	-0.08025	-0.0803125	-0.0804375	-0.0805	-0.0802187	-0.0800937	-0.0803438	-0.0804375	-0.0804062	-0.080125
-0.0804062	-0.0805	-0.080375	-0.0804375	-0.0802187	-0.0801875	-0.0803438	-0.0805	-0.0803438	-0.0803438	-0.0803438
-0.0804688	-0.0804062	-0.080375	-0.0803125	-0.0804688	-0.0804375	-0.080375	-0.0803125	-0.0800313	-0.080375	-0.0802187
-0.0803438	-0.0801875	-0.08025	-0.0803438	-0.0804375	-0.080375	-0.0803125	-0.08025	-0.080375	-0.08025	-0.0804062
-0.0803438	-0.0801563	-0.080375	-0.0804062	-0.0804688	-0.0803438	-0.0804062	-0.08025	-0.080375	-0.08025	-0.0802187
-0.080375	-0.08025	-0.08025	-0.0804375	-0.0801875	-0.08025	-0.0803438	-0.0804062	-0.0803438	-0.08025	-0.0803438
-0.0805312	-0.0803438	-0.0801875	-0.08025	-0.08025	-0.0803125	-0.0801875	-0.080375	-0.0803438	-0.0803438	-0.0803438
-0.0803125	-0.0803125	-0.0803125	-0.0804062	-0.0802187	-0.0801875	-0.080375	-0.0803438	-0.0803125	-0.0802187	-0.0802187
-0.08025	-0.0803438	-0.0804062	-0.0805	-0.0804375	-0.0804062	-0.0800937	-0.0803125	-0.0802187	-0.0803438	-0.08025
-0.08025	-0.0804688	-0.0804375	-0.0802187	-0.0805312	-0.0804062	-0.080375	-0.08025	-0.08025	-0.0803125	-0.0801563
-0.08025	-0.0804375	-0.0803125	-0.0804062	-0.0802187	-0.080375	-0.08025	-0.0802187	-0.0801875	-0.0803438	-0.0800313
-0.0803125	-0.0803125	-0.0804062	-0.0804688	-0.0804375	-0.0803438	-0.0803125	-0.0801875	-0.08025	-0.0803438	-0.0801563
-0.0803125	-0.0803125	-0.0804375	-0.0804062	-0.0803438	-0.0803438	-0.0804062	-0.0803438	-0.0803438	-0.0801563	-0.0803438
-0.0803438	-0.0804062	-0.0804062	-0.0803125	-0.0803125	-0.08025	-0.0801875	-0.080375	-0.080375	-0.0803125	-0.08025
-0.0805312	-0.0804688	-0.0804062	-0.0804688	-0.0804375	-0.0803438	-0.0803125	-0.0803125	-0.0801875	-0.08025	-0.0801563
-0.0803125	-0.0804688	-0.080375	-0.080375	-0.080375	-0.0804688	-0.0801875	-0.08025	-0.080125	-0.08025	-0.0802187
-0.0803125	-0.0804375	-0.080375	-0.0804375	-0.08025	-0.080375	-0.0803125	-0.080375	-0.0804062	-0.0802187	-0.0803125
-0.0804375	-0.0805	-0.080375	-0.080375	-0.0803125	-0.0803438	-0.0802187	-0.0804062	-0.0802187	-0.080375	-0.0801875
-0.080375	-0.0805	-0.080375	-0.0805	-0.0804375	-0.0803125	-0.0801563	-0.08025	-0.0800625	-0.0804062	-0.0801875
-0.0805	-0.0804062	-0.0804062	-0.0804375	-0.0804062	-0.08025	-0.080375	-0.080375	-0.08025	-0.08025	-0.0801563
-0.0801875	-0.080125	-0.0804688	-0.0804062	-0.080375	-0.0804062	-0.0804375	-0.08025	-0.0804062	-0.0803438	-0.0801875
-0.0802187	-0.0804688	-0.080125	-0.0804688	-0.0803438	-0.0805312	-0.0803438	-0.0803125	-0.080375	-0.0802187	-0.0803125
-0.0803438	-0.080375	-0.0803438	-0.08025	-0.080375	-0.0803438	-0.0805312	-0.0803438	-0.0802187	-0.0801563	-0.08025
-0.0803125	-0.0802187	-0.080375	-0.0803125	-0.0804375	-0.0801875	-0.0802187	-0.080375	-0.08025	-0.0801563	-0.0802187
-0.0804375	-0.0805312	-0.0804375	-0.0802187	-0.08025	-0.0803125	-0.08025	-0.0803438	-0.0804375	-0.0804062	-0.08025
-0.0803125	-0.0803125	-0.0803125	-0.0801875	-0.0801563	-0.0804688	-0.0803438	-0.0803125	-0.0803125	-0.0801875	-0.08025
-0.0804688	-0.080375	-0.0805	-0.08025	-0.0803125	-0.08025	-0.080375	-0.0800937	-0.0800625	-0.08025	-0.0801563
-0.080375	-0.0804688	-0.0805312	-0.0805312	-0.0804688	-0.0801875	-0.0803125	-0.0804375	-0.080375	-0.0801563	-0.0802187
-0.0803125	-0.080375	-0.08025	-0.0803438	-0.080375	-0.080375	-0.08025	-0.08025	-0.080125	-0.0804375	-0.0801563
-0.0804688	-0.0805312	-0.08025	-0.0803125	-0.0803438	-0.0803125	-0.0803438	-0.08025	-0.080375	-0.0803125	-0.0801563
-0.0803125	-0.0804062	-0.0804062	-0.0805312	-0.0803438	-0.0803125	-0.0804062	-0.0801875	-0.08025	-0.08025	-0.0802187
-0.0804375	-0.0804688	-0.0805	-0.0803438	-0.080375	-0.080375	-0.0801875	-0.08025	-0.0801563	-0.080375	-0.0803125
-0.080375	-0.080375	-0.08025	-0.080375	-0.0804062	-0.080375	-0.0803125	-0.0801875	-0.0802187	-0.08025	-0.0802187
-0.0805	-0.0802187	-0.0803438	-0.0804062	-0.080375	-0.0804062	-0.0805	-0.0803438	-0.0802187	-0.0803438	-0.08025
-0.0805	-0.0804062	-0.0803438	-0.0805	-0.0804062	-0.0803125	-0.0804062	-0.0803438	-0.0803125	-0.0804688	-0.0804062
-0.0804375	-0.0803438	-0.0804375	-0.0803438	-0.0803125	-0.080375	-0.080375	-0.0802187	-0.0801563	-0.0804375	-0.080375
-0.0804062	-0.08025	-0.0803438	-0.0803125	-0.0803438	-0.080375	-0.0802187	-0.08025	-0.0803125	-0.0803438	-0.0803125
-0.0801875	-0.0805	-0.0803125	-0.0802187	-0.0804375	-0.0804062	-0.0804062	-0.0802187	-0.0802187	-0.0804062	-0.0801875
-0.0804375	-0.0803125	-0.080375	-0.0804062	-0.080375	-0.0803125	-0.0803125	-0.080375	-0.0800625	-0.0803125	-0.080125
-0.0804688	-0.0801875	-0.0804062	-0.08025	-0.0803438	-0.080375	-0.0802187	-0.08025	-0.0803125	-0.0803438	-0.0804688
-0.0804062	-0.0804062	-0.0803125	-0.0801875	-0.0802187	-0.0803125	-0.0803125	-0.08	-0.08025	-0.0802187	-0.0803438
-0.080375	-0.0804375	-0.0805	-0.0804062	-0.0801563	-0.0803125	-0.0803125	-0.080375	-0.0803125	-0.0804062	-0.0803125
-0.0804375	-0.0804375	-0.0804062	-0.0804375	-0.0804375	-0.0804375	-0.080375	-0.080375	-0.0802187	-0.0803125	-0.0803125
-0.0803438	-0.0803125	-0.0803125	-0.08025	-0.0802187	-0.0804062	-0.0803125	-0.0801875	-0.080375	-0.0803125	-0.0802187
-0.08025	-0.0802187	-0.08025	-0.0803438	-0.08025	-0.0803125	-0.0803438	-0.0805	-0.080375	-0.0803438	-0.080375
-0.0805625	-0.0805937	-0.080375	-0.0803438	-0.0804375	-0.0802187	-0.080375	-0.08025	-0.0802187	-0.0802187	-0.08025
-0.0804688	-0.080375	-0.0804062	-0.0805	-0.0804062	-0.08025	-0.0801563	-0.0802187	-0.080375	-0.080375	-0.0802187
-0.080375	-0.0804375	-0.0804688	-0.0805312	-0.0801875	-0.0803438	-0.08025	-0.0804062	-0.0804375	-0.0800313	-0.0801875
-0.0805312	-0.0804062	-0.0803125	-0.0803438	-0.0802187	-0.080375	-0.0803438	-0.080375	-0.08025	-0.080125	-0.0804062
-0.0805	-0.0804062	-0.0804062	-0.0804688	-0.0803125	-0.0803438	-0.0801563	-0.0803438	-0.0803438	-0.0804062	-0.0803438
-0.0802187	-0.0803438	-0.0803125	-0.0805	-0.080375	-0.08025	-0.080375	-0.080375	-0.0804062	-0.080375	-0.0801875
-0.0803438	-0.08025	-0.0803125	-0.0803438	-0.0801875	-0.0804062	-0.08025	-0.0803438	-0.08025	-0.080125	-0.0803125
-0.0804062	-0.080375	-0.0804062	-0.0804688	-0.0804375	-0.0803125	-0.0804062	-0.0804688	-0.0801875	-0.0803438	-0.0803125
-0.0803438	-0.08025	-0.0803438	-0.080375	-0.0803125	-0.0804062	-0.0804375	-0.080375	-0.0803438	-0.0803125	-0.0801563
-0.080375	-0.0802187	-0.0803438	-0.0803438	-0.0802187	-0.0803125	-0.0803438	-0.0801563	-0.0802187	-0.0802187	-0.08025
-0.0804062	-0.0803125	-0.0804062	-0.0805	-0.0803125	-0.0803438	-0.08025	-0.0804375	-0.0803438	-0.0800937	-0.0804062
-0.0804062	-0.0805	-0.080125	-0.0804375	-0.0805312	-0.0803125	-0.0804688	-0.0802187	-0.0804062	-0.0804062	-0.0804375
-0.0804375	-0.0802187	-0.0803125	-0.0804375	-0.0803438	-0.08025	-0.0802187	-0.0802187	-0.080375	-0.0803125	-0.080375
-0.0803125	-0.080375	-0.08025	-0.08025	-0.0803438	-0.080375	-0.08025	-0.0801875	-0.0802187	-0.08025	-0.0804062
-0.0804375	-0.0804375	-0.0801563	-0.0801563	-0.08025	-0.0804062	-0.0803438	-0.0803125	-0.0804062	-0.0801875	-0.0804062
-0.080375	-0.0804375	-0.0804375	-0.080375	-0.08025	-0.0803125	-0.0803438	-0.080375	-0.08025	-0.08025	-0.0803438
-0.0803438	-0.0804688	-0.0804062	-0.0804062	-0.080375	-0.0805	-0.0801875	-0.08025	-0.080125	-0.0804062	-0.0803125
-0.0804375	-0.0803438	-0.0803438	-0.0803125	-0.0801875	-0.0803438	-0.08025	-0.08025	-0.0803125	-0.08025	-0.0802187
-0.0804688	-0.0803438	-0.0803125	-0.0804062	-0.0803125	-0.080375	-0.0803438	-0.0803438	-0.0802187	-0.0803125	-0.0804375
-0.0804062	-0.0804375	-0.08025	-0.08025	-0.0803438	-0.0805312	-0.080375	-0.0804062	-0.0803125	-0.0801875	-0.0804062
-0.0804688	-0.080375	-0.0804062	-0.0804062	-0.0803438	-0.0803438	-0.0804062	-0.0803438	-0.08025	-0.08025	-0.0801875
-0.08025	-0.0805	-0.0805625	-0.080375	-0.0803438	-0.0803125	-0.0802187	-0.080375	-0.0803125	-0.0804062	-0.08025
-0.0804375	-0.0805312	-0.0802187	-0.0805312	-0.080375	-0.080375	-0.0803438	-0.0804062	-0.0804375	-0.080375	-0.080375
-0.0805	-0.080375	-0.0804062	-0.0803438	-0.0801563	-0.080375	-0.0801875	-0.0803438	-0.0802187	-0.0803125	-0.0804062
-0.0801875	-0.08025	-0.080375	-0.0804375	-0.0804375	-0.0803438	-0.0802187	-0.08025	-0.0802187	-0.0802187	-0.0801875
-0.0805	-0.0804062	-0.080375	-0.080375	-0.0804062	-0.0804062	-0.0801563	-0.0805625	-0.0803438	-0.0802187	-0.0803125
-0.0803125	-0.08025	-0.0803438	-0.0802187	-0.0803438	-0.0801563	-0.080375	-0.0803438	-0.0801875	-0.0803438	-0.08025
-0.080375	-0.0803438	-0.0804062	-0.0804062	-0.0801875	-0.0803438	-0.0801563	-0.0801563	-0.0803125	-0.0804062	-0.0803125
-0.0804062	-0.0803438	-0.0804062	-0.0803438	-0.08025	-0.080375	-0.0804062	-0.0801875	-0.0802187	-0.0804375	-0.0803438
-0.08025	-0.0803438	-0.0802187	-0.0802187	-0.0803438	-0.08025	-0.08025	-0.0804062	-0.08025	-0.080375	-0.0802187
-0.0804375	-0.0805	-0.0804062	-0.0804375	-0.0803125	-0.0801875	-0.08025	-0.08025	-0.0803125	-0.0803438	-0.0801875
-0.0805312	-0.0804375	-0.0804062	-0.0803438	-0.080375	-0.0804688	-0.0803438	-0.0801875	-0.0803125	-0.0803438	-0.0803125
-0.0803438	-0.08025	-0.0804375	-0.0803438	-0.0803125	-0.0803125	-0.0803125	-0.0804688	-0.0804688	-0.0801563	-0.080375
-0.0804062	-0.0804375	-0.0804062	-0.080375	-0.080375	-0.08025	-0.0803125	-0.0803125	-0.0803125	-0.080375	-0.0802187
-0.0804375	-0.0804062	-0.080375	-0.080375	-0.0804062	-0.08025	-0.0802187	-0.0801563	-0.0802187	-0.0802187	-0.0802187
-0.0805	-0.0804062	-0.0802187	-0.0805	-0.0803438	-0.080375	-0.0802187	-0.0803125	-0.0805312	-0.0800937	-0.0803125
-0.0801875	-0.0804062	-0.0803125	-0.0803125	-0.0803125	-0.080375	-0.0804688	-0.0800937	-0.0803125	-0.0803438	-0.0802187
-0.0804062	-0.080375	-0.0803125	-0.08025	-0.0805	-0.0803438	-0.08025	-0.0803438	-0.080375	-0.0804062	-0.0804375
-0.080375	-0.0804688	-0.08025	-0.0803125	-0.0803438	-0.0801875	-0.0802187	-0.0801875	-0.0801875	-0.080375	-0.0801563
-0.0804062	-0.0804688	-0.0805	-0.0803438	-0.0804062	-0.0804062	-0.080125	-0.0803125	-0.0802187	-0.0801563	-0.0801875
-0.0802187	-0.0801563	-0.0804688	-0.0801875	-0.0802187	-0.0804062	-0.0804062	-0.0804062	-0.080375	-0.0801875	-0.0803438
-0.080375	-0.0803438	-0.080375	-0.080375	-0.0805	-0.080375	-0.0803125	-0.0804375	-0.080375	-0.08025	-0.0803125
-0.080375	-0.0805312	-0.0804062	-0.0804062	-0.0802187	-0.0804375	-0.0802187	-0.0804375	-0.08025	-0.0801875	-0.0803125
-0.0803438	-0.0803438	-0.0805312	-0.080375	-0.08025	-0.08025	-0.0805	-0.080375	-0.0803438	-0.0801563	-0.0801875
-0.0802187	-0.0804062	-0.08025	-0.0803125	-0.0803438	-0.0803125	-0.0803438	-0.080375	-0.0804062	-0.0803125	-0.0804062
-0.0805312	-0.0802187	-0.08025	-0.08025	-0.0802187	-0.08025	-0.0803438	-0.0804062	-0.0803125	-0.080375	-0.0803125
-0.0803438	-0.0805	-0.0802187	-0.0804375	-0.080375	-0.0804688	-0.0803125	-0.08025	-0.08025	-0.0802187	-0.0803125
-0.080375	-0.0804062	-0.0802187	-0.0804375	-0.0802187	-0.0803438	-0.0804062	-0.08025	-0.0804062	-0.08025	-0.0803438
-0.0802187	-0.0803125	-0.0804375	-0.0804375	-0.08025	-0.0803125	-0.080375	-0.0803438	-0.0804062	-0.080375	-0.0803125
-0.0803438	-0.0803125	-0.0801875	-0.0803438	-0.0804688	-0.0803438	-0.0801875	-0.080375	-0.0803438	-0.0804062	-0.0802187
-0.080375	-0.080375	-0.0803125	-0.0804375	-0.0803125	-0.080375	-0.0803125	-0.0804375	-0.080375	-0.0803125	-0.0802187
-0.08025	-0.0803438	-0.0804062	-0.0803125	-0.0802187	-0.0804062	-0.0804062	-0.0802187	-0.0804688	-0.0803438	-0.0800937
-0.0802187	-0.080375	-0.0803125	-0.0804375	-0.0803125	-0.08025	-0.0802187	-0.0803438	-0.0803125	-0.0802187	-0.0803125
-0.0804062	-0.0804375	-0.0803125	-0.0803125	-0.0802187	-0.080375	-0.0803125	-0.08025	-0.0803125	-0.08025	-0.08025
-0.0805	-0.0803438	-0.0801563	-0.0805937	-0.0802187	-0.080375	-0.0803125	-0.0803125	-0.0805	-0.0803438	-0.08025
-0.0803438	-0.0804375	-0.0804375	-0.0800937	-0.0803438	-0.080375	-0.0804062	-0.0803438	-0.08025	-0.08025	-0.0803125
-0.0804375	-0.080375	-0.0803438	-0.080375	-0.0805312	-0.0804688	-0.0803125	-0.0803125	-0.080125	-0.0803125	-0.0804375
-0.0803125	-0.0804062	-0.0804688	-0.08025	-0.0801563	-0.0804688	-0.08025	-0.08025	-0.08025	-0.0801875	-0.0801563
-0.0804062	-0.0803125	-0.0805312	-0.0803438	-0.0803125	-0.0803438	-0.0804375	-0.08025	-0.08025	-0.0803438	-0.080375
-0.0805	-0.0800937	-0.0803125	-0.0804062	-0.0804062	-0.080375	-0.0804375	-0.0803125	-0.0801875	-0.0802187	-0.0801563
-0.0804062	-0.080375	-0.0801875	-0.0803125	-0.08025	-0.080375	-0.0803125	-0.0803125	-0.0803125	-0.08025	-0.0800937
-0.0802187	-0.0805312	-0.0801875	-0.0804375	-0.0803125	-0.0804375	-0.0803125	-0.0803438	-0.08025	-0.0800625	-0.0803438
-0.0804375	-0.0803438	-0.0804375	-0.0803438	-0.0804688	-0.0801875	-0.080375	-0.08025	-0.0803125	-0.0804375	-0.08025
-0.0804062	-0.0804688	-0.08025	-0.0801875	-0.0804062	-0.0803125	-0.080375	-0.080125	-0.0801875	-0.0803125	-0.08025
-0.0802187	-0.0804688	-0.0801563	-0.0803125	-0.0804062	-0.08025	-0.0804062	-0.080375	-0.08025	-0.0801875	-0.0801875
-0.0804375	-0.080375	-0.0805625	-0.08025	-0.0803125	-0.0802187	-0.0803438	-0.0802187	-0.0804375	-0.0800937	-0.0803438
-0.0801875	-0.0801875	-0.0804688	-0.0804062	-0.0804375	-0.0803125	-0.0804062	-0.0804375	-0.0803438	-0.0803125	-0.0801875
-0.0804062	-0.0804062	-0.0804062	-0.0804062	-0.0804062	-0.080375	-0.0802187	-0.08025	-0.0804062	-0.080375	-0.0802187
-0.0801875	-0.0805625	-0.0803438	-0.080375	-0.0804062	-0.08025	-0.0803125	-0.080125	-0.0802187	-0.0801875	-0.0801563
-0.0803125	-0.0803125	-0.0802187	-0.0804688	-0.0803125	-0.0803438	-0.0803438	-0.0803438	-0.0803438	-0.0803438	-0.0800313
-0.0804688	-0.0804062	-0.0805625	-0.08025	-0.0802187	-0.0803125	-0.0803125	-0.080375	-0.0804062	-0.0801563	-0.0801563
-0.08025	-0.0803438	-0.080375	-0.0802187	-0.080375	-0.0804688	-0.0802187	-0.0801875	-0.0804062	-0.0804062	-0.0801875
-0.0803438	-0.0803438	-0.0803438	-0.0803438	-0.0801563	-0.0803438	-0.0802187	-0.0803438	-0.0803438	-0.080375	-0.0804062
-0.0804375	-0.0805312	-0.0803125	-0.0803438	-0.080375	-0.08025	-0.080125	-0.080375	-0.0805	-0.08025	-0.0802187
-0.0803438	-0.0803438	-0.0803438	-0.080375	-0.0803125	-0.0803125	-0.0803438	-0.08025	-0.080375	-0.0802187	-0.0801875
-0.0803125	-0.0802187	-0.0804062	-0.0802187	-0.0804688	-0.0803438	-0.0800937	-0.0803438	-0.0801875	-0.0802187	-0.0801875
-0.0804062	-0.080375	-0.080375	-0.0803438	-0.0801563	-0.080375	-0.0804688	-0.0803438	-0.0804375	-0.080375	-0.0801563
-0.080375	-0.08025	-0.0803438	-0.0803438	-0.0803438	-0.0804062	-0.0803125	-0.080375	-0.0803438	-0.0803125	-0.0804062
-0.08025	-0.0803438	-0.080375	-0.0802187	-0.0804062	-0.0801563	-0.0801875	-0.0803438	-0.0803125	-0.0802187	-0.08025
-0.0804688	-0.0804062	-0.0803125	-0.0804688	-0.080375	-0.08025	-0.080375	-0.080375	-0.08025	-0.0803438	-0.08025
-0.0804375	-0.0804375	-0.0804375	-0.0803125	-0.0804062	-0.0804062	-0.0805	-0.08025	-0.0803125	-0.08025	-0.0801875
-0.0804375	-0.0804375	-0.0805	-0.08025	-0.0803125	-0.0802187	-0.0803438	-0.0803438	-0.08025	-0.08025	-0.08025
-0.08025	-0.0803125	-0.080375	-0.0803438	-0.0803438	-0.080375	-0.080375	-0.08025	-0.080375	-0.0803125	-0.0801875
-0.08025	-0.0805	-0.0804062	-0.080375	-0.0802187	-0.0801875	-0.0803438	-0.0803438	-0.080375	-0.08025	-0.08025
-0.080375	-0.0805	-0.0805	-0.08025	-0.080375	-0.0804375	-0.0803125	-0.0802187	-0.0804688	-0.0803125	-0.0803438
-0.0803438	-0.0804688	-0.0803438	-0.080375	-0.0803125	-0.0804375	-0.0803438	-0.08025	-0.0803438	-0.08025	-0.0804375
-0.080375	-0.0804062	-0.0803125	-0.0804375	-0.0803125	-0.080375	-0.0803125	-0.08025	-0.0801563	-0.0802187	-0.080125
-0.0804062	-0.0804062	-0.080375	-0.080125	-0.0803125	-0.08025	-0.0805	-0.080375	-0.080375	-0.0803438	-0.0803438
-0.0804688	-0.0804062	-0.0803438	-0.0803438	-0.08025	-0.0803438	-0.0803438	-0.0802187	-0.080375	-0.08025	-0.080125
-0.0802187	-0.0804062	-0.0801875	-0.0804688	-0.080375	-0.0803438	-0.0804062	-0.0804062	-0.0803438	-0.0803125	-0.0803438
-0.0803438	-0.0803125	-0.080375	-0.08025	-0.0804062	-0.08025	-0.0801563	-0.08025	-0.08025	-0.080125	-0.080375
-0.0803438	-0.0803125	-0.080375	-0.0804375	-0.0800937	-0.0804062	-0.0802187	-0.0803438	-0.0804688	-0.0803438	-0.08025
-0.0805	-0.0803438	-0.0803125	-0.08025	-0.080375	-0.0804062	-0.080375	-0.0801563	-0.08025	-0.0801875	-0.080375
-0.080375	-0.08025	-0.0802187	-0.080125	-0.080375	-0.0802187	-0.080125	-0.0802187	-0.08025	-0.08025	-0.0801875
-0.080375	-0.0803125	-0.0801563	-0.0804062	-0.0803438	-0.0802187	-0.0803125	-0.0803125	-0.0802187	-0.0803438	-0.08025
-0.0801563	-0.0803438	-0.0801875	-0.0805625	-0.0803125	-0.08025	-0.0804062	-0.0803438	-0.0800313	-0.0804688	-0.0801875
-0.0804062	-0.0804688	-0.0801563	-0.08025	-0.0803438	-0.0800937	-0.0803125	-0.0803438	-0.0801875	-0.0803125	-0.0803125
-0.0804375	-0.080375	-0.0805312	-0.0802187	-0.080375	-0.0803438	-0.0802187	-0.0800937	-0.0801563	-0.0802187	-0.0803125
-0.0803438	-0.0804062	-0.0804062	-0.08025	-0.080375	-0.08025	-0.0802187	-0.0804375	-0.0802187	-0.0804688	-0.080375
-0.08025	-0.080375	-0.0804375	-0.0804062	-0.08025	-0.0804375	-0.0803438	-0.08025	-0.080375	-0.0802187	-0.0803125
-0.0805625	-0.0805	-0.0803438	-0.0803438	-0.0803438	-0.080375	-0.0803438	-0.08025	-0.080125	-0.0802187	-0.0801563
-0.0804062	-0.0803125	-0.0803438	-0.08025	-0.080375	-0.080375	-0.0803438	-0.0804688	-0.0803125	-0.0803125	-0.0803125
-0.0804062	-0.0804062	-0.0803438	-0.0804375	-0.0803125	-0.0805	-0.0803125	-0.080375	-0.08025	-0.0802187	-0.0801875
-0.0804375	-0.0805312	-0.0805312	-0.0803438	-0.0800937	-0.0804375	-0.0804062	-0.0803125	-0.080375	-0.0803438	-0.0803438
-0.0803125	-0.080375	-0.0804688	-0.08025	-0.0801875	-0.0802187	-0.0801563	-0.0803125	-0.0801875	-0.0804375	-0.0803438
-0.0804062	-0.0803438	-0.0805	-0.0804375	-0.0804375	-0.0805312	-0.0802187	-0.0803438	-0.080375	-0.0803125	-0.0804062
-0.080375	-0.0804062	-0.08025	-0.0803438	-0.0803438	-0.080375	-0.0803438	-0.080375	-0.0803438	-0.0802187	-0.080375
-0.0804375	-0.0802187	-0.08025	-0.0804062	-0.0803438	-0.0803125	-0.0803125	-0.08025	-0.0803125	-0.0804062	-0.0801563
-0.0805	-0.08025	-0.080375	-0.080375	-0.080375	-0.0802187	-0.0802187	-0.0803125	-0.080125	-0.0803125	-0.0801875
-0.0802187	-0.0804375	-0.0804688	-0.0803125	-0.0802187	-0.0804062	-0.08025	-0.080375	-0.080375	-0.0802187	-0.08025
-0.0802187	-0.0804062	-0.08025	-0.0804062	-0.0803438	-0.0804375	-0.08025	-0.0804062	-0.0802187	-0.0803125	-0.0802187
-0.08025	-0.0804375	-0.0804375	-0.0803125	-0.0803125	-0.0803125	-0.0804375	-0.0802187	-0.0804375	-0.0801563	-0.0802187
-0.0804375	-0.0800937	-0.0805	-0.0803438	-0.0805625	-0.0802187	-0.080375	-0.0803438	-0.0801563	-0.0802187	-0.0801875
-0.08025	-0.0804375	-0.080375	-0.08025	-0.08025	-0.0803125	-0.0804062	-0.0801875	-0.0803438	-0.0803438	-0.0803125
-0.0803125	-0.080375	-0.0803438	-0.0804062	-0.0802187	-0.08025	-0.0803438	-0.0804375	-0.08025	-0.0802187	-0.080125
-0.0802187	-0.0804375	-0.0803125	-0.080375	-0.080375	-0.0804062	-0.0803125	-0.0803438	-0.0803125	-0.0804375	-0.0802187
-0.0804375	-0.0803125	-0.0804688	-0.080375	-0.0801563	-0.0802187	-0.0803125	-0.080125	-0.0802187	-0.0802187	-0.0803438
-0.08025	-0.0803125	-0.080375	-0.080375	-0.080375	-0.0803125	-0.0803438	-0.080375	-0.0803438	-0.08025	-0.0803125
-0.0804375	-0.0804688	-0.0804375	-0.0804375	-0.0803438	-0.080125	-0.08025	-0.0801875	-0.08025	-0.0802187	-0.0803125
-0.0804375	-0.0805312	-0.0804688	-0.0804062	-0.0803125	-0.0800937	-0.0803438	-0.0804062	-0.0801875	-0.0802187	-0.0801875
-0.0805625	-0.0803125	-0.0804062	-0.0805312	-0.080375	-0.0803438	-0.0800625	-0.0802187	-0.08025	-0.0801875	-0.0803438
-0.08025	-0.080375	-0.080375	-0.0803438	-0.0801875	-0.0800937	-0.080375	-0.0803125	-0.0802187	-0.0802187	-0.0801563
-0.0803438	-0.0804062	-0.080375	-0.080375	-0.080375	-0.0804062	-0.0801563	-0.0803438	-0.0803438	-0.0802187	-0.080375
-0.080375	-0.0804375	-0.0803125	-0.0801875	-0.0803438	-0.0803438	-0.0803125	-0.080375	-0.0803438	-0.0804375	-0.080375
-0.0801563	-0.0801563	-0.080375	-0.0804688	-0.0803125	-0.080375	-0.0803438	-0.0803125	-0.0803125	-0.0804688	-0.08025
-0.0804375	-0.0804688	-0.080375	-0.0805312	-0.08025	-0.0803438	-0.0803438	-0.0804062	-0.0801875	-0.0804062	-0.0801875
-0.0803125	-0.0803125	-0.0804375	-0.0800625	-0.080375	-0.0803438	-0.0802187	-0.0803438	-0.0803438	-0.0801563	-0.0803438
-0.08025	-0.0803125	-0.0803438	-0.0801563	-0.0805312	-0.08025	-0.0804375	-0.08025	-0.0800937	-0.0804062	-0.0804062
-0.0805312	-0.0803125	-0.0804062	-0.0804062	-0.0803125	-0.0803125	-0.0804375	-0.08025	-0.08025	-0.0803125	-0.080375
-0.080125	-0.0803125	-0.0804375	-0.0803438	-0.0805312	-0.0803125	-0.0803438	-0.080375	-0.0802187	-0.0803438	-0.0802187
-0.080375	-0.0803438	-0.0803125	-0.0804375	-0.0803438	-0.0803438	-0.0803438	-0.080125	-0.0801875	-0.0802187	-0.0800937
-0.0804062	-0.0804375	-0.0804062	-0.0805	-0.0803125	-0.0803438	-0.0802187	-0.0801563	-0.08025	-0.080125	-0.080375
-0.0803438	-0.0802187	-0.0804375	-0.0804375	-0.08025	-0.0803438	-0.08025	-0.0804375	-0.0804375	-0.08025	-0.0803438
-0.0804688	-0.0803438	-0.0803438	-0.0803438	-0.0803438	-0.0804062	-0.08025	-0.080375	-0.0801563	-0.0801875	-0.0803438
-0.0805	-0.0805312	-0.0804062	-0.0803125	-0.08025	-0.080125	-0.0801875	-0.0804375	-0.0803125	-0.080375	-0.0803438
-0.0803125	-0.0803125	-0.0804688	-0.0803438	-0.08025	-0.0803125	-0.08025	-0.0803438	-0.0804375	-0.0803438	-0.0801875
-0.0804062	-0.0803438	-0.0803438	-0.0804062	-0.0803125	-0.080375	-0.0805312	-0.08025	-0.08025	-0.0803438	-0.0802187
-0.080375	-0.0803438	-0.080375	-0.0804062	-0.0804062	-0.0801563	-0.08025	-0.08025	-0.08025	-0.08025	-0.0801875
-0.080375	-0.0803438	-0.0804375	-0.08025	-0.080375	-0.080375	-0.08025	-0.0801875	-0.0802187	-0.0803438	-0.0804062
-0.0803438	-0.0804062	-0.0802187	-0.0805	-0.0801875	-0.0803438	-0.080375	-0.080375	-0.0803438	-0.08025	-0.080375
-0.0803125	-0.0802187	-0.080125	-0.0804062	-0.080375	-0.0801563	-0.0805	-0.0803438	-0.08025	-0.0801563	-0.080375
-0.0805	-0.0804062	-0.0803125	-0.080375	-0.0804375	-0.0804062	-0.0802187	-0.0801563	-0.08025	-0.0804062	-0.0804062
-0.08025	-0.0803125	-0.0804062	-0.080125	-0.0804062	-0.0802187	-0.0803125	-0.080375	-0.0804375	-0.08025	-0.0803438
-0.0803438	-0.0803438	-0.0804062	-0.0804375	-0.080375	-0.0804375	-0.0803125	-0.0804062	-0.0801563	-0.0802187	-0.0801875
-0.0803125	-0.0804062	-0.0804375	-0.080375	-0.0803438	-0.0803438	-0.0803125	-0.0801875	-0.0803438	-0.0803125	-0.0802187
-0.0803438	-0.080375	-0.0801875	-0.080375	-0.0805	-0.0803125	-0.0803125	-0.080375	-0.0801563	-0.0805	-0.08025
-0.0804062	-0.0804062	-0.0804688	-0.0804062	-0.0803438	-0.0800937	-0.0804375	-0.0804062	-0.080375	-0.08025	-0.0802187
-0.0805	-0.0802187	-0.0801563	-0.0804375	-0.080375	-0.0804062	-0.0804688	-0.0803125	-0.08025	-0.08025	-0.08025
-0.0805312	-0.08025	-0.080375	-0.0804688	-0.080375	-0.0803125	-0.0802187	-0.0801563	-0.080125	-0.0804062	-0.080125
-0.0805	-0.0805	-0.0803438	-0.0801875	-0.080375	-0.0801875	-0.0801563	-0.0804375	-0.080375	-0.0803438	-0.0804062
-0.0803438	-0.0803125	-0.0803438	-0.0804062	-0.0801563	-0.0803125	-0.08025	-0.0801563	-0.080375	-0.0803438	-0.0801563
-0.0803125	-0.0804062	-0.080375	-0.0801875	-0.0801875	-0.0805	-0.0802187	-0.0803125	-0.0803125	-0.0803438	-0.0803438
-0.0803438	-0.0805	-0.0804062	-0.0804375	-0.0804375	-0.08025	-0.0803125	-0.0800937	-0.08025	-0.0801563	-0.0804062
-0.0804375	-0.0803438	-0.0802187	-0.0804375	-0.0802187	-0.080375	-0.0805	-0.0801875	-0.0802187	-0.08025	-0.080375
-0.0805	-0.0804375	-0.0804688	-0.0803438	-0.0804688	-0.0804062	-0.0802187	-0.0804688	-0.08025	-0.0802187	-0.08025
-0.0804062	-0.080375	-0.0803438	-0.080375	-0.0804062	-0.0803438	-0.0803438	-0.0804062	-0.080375	-0.08025	-0.0803125
-0.08025	-0.0805	-0.0804062	-0.0804062	-0.0801563	-0.0803438	-0.0803125	-0.0803125	-0.0803125	-0.0804062	-0.0803438
-0.080375	-0.0803125	-0.0804375	-0.0804375	-0.080375	-0.0803438	-0.08025	-0.080375	-0.0804062	-0.0801563	-0.080375
-0.0804375	-0.080375	-0.0803438	-0.0804375	-0.0803125	-0.0805312	-0.080375	-0.0804375	-0.080375	-0.080375	-0.080375
-0.08025	-0.0804375	-0.08025	-0.080375	-0.0801563	-0.0803125	-0.0803125	-0.08025	-0.0803125	-0.0803125	-0.0802187
-0.0803125	-0.0803125	-0.0803438	-0.080375	-0.0804062	-0.08025	-0.0804062	-0.0803125	-0.0802187	-0.0804062	-0.0803438
-0.0803125	-0.080375	-0.0803438	-0.0803125	-0.0804375	-0.0801563	-0.0802187	-0.0803125	-0.080125	-0.08025	-0.08025
-0.0804062	-0.0803125	-0.080375	-0.080375	-0.0804062	-0.08025	-0.0803125	-0.08025	-0.0802187	-0.0804375	-0.0801875
-0.0805	-0.080375	-0.0804062	-0.0801875	-0.0803438	-0.080375	-0.0801875	-0.0801563	-0.0803125	-0.0804062	-0.08025
-0.0803125	-0.0805	-0.0803438	-0.0802187	-0.080375	-0.080375	-0.0802187	-0.0803125	-0.0803125	-0.08025	-0.0804062
-0.080375	-0.0803438	-0.080375	-0.0803125	-0.0805625	-0.0803438	-0.0804062	-0.0804062	-0.0802187	-0.08025	-0.08025
-0.0803438	-0.080375	-0.0805312	-0.0803438	-0.0804062	-0.08025	-0.0803438	-0.0805	-0.0801875	-0.0802187	-0.080125
-0.0803125	-0.08025	-0.08025	-0.0805	-0.080375	-0.0802187	-0.08025	-0.08025	-0.0804375	-0.080375	-0.0803125
-0.0804375	-0.080375	-0.0804062	-0.0803438	-0.0803438	-0.0804062	-0.0803125	-0.0801563	-0.0803438	-0.0803125	-0.0801563
-0.0805625	-0.0804375	-0.0804062	-0.0803438	-0.0804375	-0.0804062	-0.0803438	-0.08025	-0.0802187	-0.08025	-0.08025
-0.0803125	-0.0803125	-0.08025	-0.0804688	-0.0802187	-0.0803438	-0.0802187	-0.0804062	-0.0804062	-0.0803438	-0.0802187
-0.0804375	-0.0804062	-0.080375	-0.0803125	-0.0804375	-0.0803125	-0.0800937	-0.08025	-0.0803438	-0.08025	-0.080375
-0.08025	-0.080375	-0.0804062	-0.0803438	-0.0804375	-0.0802187	-0.0803125	-0.0803438	-0.0800937	-0.08025	-0.08025
-0.08025	-0.08025	-0.08025	-0.0803125	-0.0803125	-0.0804062	-0.0804062	-0.0801875	-0.0802187	-0.0803438	-0.0800625
-0.080375	-0.0804375	-0.0804062	-0.0805	-0.0802187	-0.0801875	-0.0803125	-0.0803125	-0.0803438	-0.0800937	-0.0804062
-0.0804688	-0.0803125	-0.0802187	-0.0803125	-0.0803438	-0.08025	-0.080375	-0.0802187	-0.0802187	-0.0803438	-0.0800937
-0.0804062	-0.0803438	-0.0801875	-0.0804062	-0.080375	-0.0802187	-0.0803438	-0.08025	-0.080375	-0.08025	-0.0803125
-0.0804688	-0.0804375	-0.0803125	-0.0803438	-0.0801563	-0.0803438	-0.0803125	-0.0803125	-0.08025	-0.0804062	-0.0801563
-0.0803125	-0.0802187	-0.0803438	-0.0804688	-0.0804062	-0.0803438	-0.0802187	-0.08025	-0.0802187	-0.080375	-0.08025
-0.0804375	-0.0801875	-0.0803438	-0.0804688	-0.0803438	-0.0803125	-0.0804375	-0.0803438	-0.0804062	-0.080125	-0.0801875
-0.0802187	-0.0804062	-0.0803125	-0.0803438	-0.0804375	-0.0803125	-0.0803438	-0.0803438	-0.0802187	-0.080125	-0.08025
-0.0805312	-0.0803125	-0.0804062	-0.08025	-0.0803125	-0.0803438	-0.0803125	-0.0801875	-0.0803438	-0.0803438	-0.080375
-0.080375	-0.0804062	-0.0804375	-0.0803125	-0.0803438	-0.0803125	-0.0804375	-0.0803125	-0.0804375	-0.0802187	-0.0803125
-0.0804062	-0.0804688	-0.0803438	-0.0804062	-0.080375	-0.0804375	-0.0801875	-0.0803125	-0.08	-0.08025	-0.080125
-0.0804062	-0.0804062	-0.0804062	-0.080375	-0.08025	-0.0804688	-0.0803125	-0.0801563	-0.0803438	-0.0802187	-0.0802187
-0.0804688	-0.080375	-0.0803125	-0.080375	-0.080375	-0.0801563	-0.08025	-0.0802187	-0.0803438	-0.0801875	-0.0803438
-0.0802187	-0.08025	-0.080375	-0.0803438	-0.0804688	-0.0802187	-0.0801875	-0.08025	-0.0803125	-0.0804062	-0.08025
-0.0805625	-0.0805312	-0.080375	-0.0803125	-0.080375	-0.080375	-0.0803125	-0.0803438	-0.0803125	-0.08025	-0.0801875
-0.0803438	-0.080375	-0.080375	-0.0801563	-0.080375	-0.080375	-0.0803125	-0.0803125	-0.0803438	-0.0803438	-0.0801875
-0.0803125	-0.0803125	-0.0804375	-0.0803125	-0.0804062	-0.0803438	-0.0803125	-0.0804062	-0.080375	-0.0803438	-0.0803438
-0.0805	-0.0803438	-0.0805312	-0.0803438	-0.0804375	-0.0803125	-0.0802187	-0.0803438	-0.08025	-0.0803125	-0.08025
-0.0805312	-0.08025	-0.0803438	-0.0802187	-0.0805	-0.08025	-0.080375	-0.08025	-0.0802187	-0.0802187	-0.0804062
-0.080375	-0.0803125	-0.08025	-0.0801563	-0.0803438	-0.0802187	-0.08025	-0.0802187	-0.080375	-0.0801563	-0.0804375
-0.0803438	-0.0804062	-0.0804062	-0.0804688	-0.0803125	-0.0803438	-0.0803438	-0.080375	-0.08025	-0.08025	-0.0802187
-0.0802187	-0.0805	-0.080375	-0.0802187	-0.0804375	-0.0804375	-0.0803438	-0.0803438	-0.08025	-0.0803438	-0.0803438
-0.0804062	-0.0804062	-0.080375	-0.08025	-0.0802187	-0.0801563	-0.0804062	-0.080375	-0.0804062	-0.08025	-0.080375
-0.0805312	-0.0803125	-0.0803438	-0.0803438	-0.0803125	-0.0804062	-0.0803438	-0.0803125	-0.0802187	-0.0803125	-0.0802187
-0.0804062	-0.0803125	-0.0802187	-0.0803125	-0.080375	-0.0803125	-0.0803125	-0.0800937	-0.0803438	-0.0803438	-0.08025
-0.0804375	-0.080375	-0.08025	-0.0805312	-0.0804062	-0.0802187	-0.080375	-0.0803438	-0.0804062	-0.08025	-0.0802187
-0.0803125	-0.0804375	-0.0804688	-0.0803125	-0.080375	-0.0805312	-0.08025	-0.0802187	-0.0803125	-0.0803125	-0.0804375
-0.0803438	-0.0801875	-0.0801563	-0.080375	-0.080375	-0.0805	-0.0801563	-0.0802187	-0.0803125	-0.0802187	-0.0803438
-0.0804062	-0.0805	-0.080375	-0.0803438	-0.0805625	-0.0803438	-0.0804375	-0.0804375	-0.0803125	-0.080375	-0.0802187
-0.0803438	-0.08025	-0.080375	-0.0804688	-0.08025	-0.0803438	-0.0803438	-0.0804375	-0.080125	-0.0801563	-0.0802187
-0.0805312	-0.0803125	-0.0803438	-0.0804062	-0.0801563	-0.0801875	-0.08025	-0.0803125	-0.080375	-0.0803438	-0.0803125
-0.080375	-0.08025	-0.0804062	-0.0803125	-0.0804375	-0.08025	-0.08025	-0.0800937	-0.0803438	-0.08025	-0.0801875
-0.08025	-0.080375	-0.0803125	-0.0803438	-0.080375	-0.0804375	-0.0802187	-0.0803125	-0.0802187	-0.0802187	-0.0803125
-0.0803125	-0.08025	-0.080375	-0.0803438	-0.0803125	-0.0805312	-0.0804062	-0.0804375	-0.080125	-0.0803438	-0.0804375
-0.0803125	-0.0804375	-0.0803438	-0.080375	-0.080375	-0.0801563	-0.0803125	-0.0803125	-0.0802187	-0.0801563	-0.0802187
-0.080375	-0.0804688	-0.0802187	-0.0804375	-0.0801875	-0.0803438	-0.080375	-0.0803438	-0.0803438	-0.08025	-0.0802187
-0.0804062	-0.0805	-0.0805	-0.080375	-0.0803438	-0.0803438	-0.0802187	-0.0803125	-0.0802187	-0.0804375	-0.08025
-0.0803438	-0.0803438	-0.080375	-0.0802187	-0.0803438	-0.0803438	-0.0803125	-0.08025	-0.0802187	-0.0803438	-0.0804688
-0.0803438	-0.0804062	-0.08025	-0.08025	-0.0805	-0.0801563	-0.080125	-0.08025	-0.0803438	-0.0803438	-0.0802187
-0.0804375	-0.0804375	-0.0804062	-0.0805312	-0.08025	-0.0805	-0.0801875	-0.0804375	-0.0801875	-0.0804062	-0.080375
-0.0803438	-0.08025	-0.0803125	-0.0802187	-0.0804688	-0.0804062	-0.080375	-0.0804062	-0.080125	-0.08025	-0.0801875
-0.0805	-0.0804062	-0.0803125	-0.0802187	-0.0804062	-0.080375	-0.0803125	-0.0801875	-0.0803125	-0.0803125	-0.0801563
-0.0803438	-0.0803438	-0.0802187	-0.0802187	-0.0804062	-0.08025	-0.0802187	-0.0804062	-0.080375	-0.0801875	-0.0803438
-0.0804375	-0.0804375	-0.0803125	-0.0804062	-0.0804062	-0.0803438	-0.0804062	-0.080125	-0.0801875	-0.080375	-0.0801875
-0.0801875	-0.0803438	-0.0801563	-0.080375	-0.0802187	-0.0803438	-0.0803438	-0.0802187	-0.0804062	-0.08025	-0.080375
-0.0803438	-0.0804062	-0.0804375	-0.080375	-0.0801875	-0.0804062	-0.0800937	-0.0803438	-0.0801875	-0.08025	-0.08025
-0.0805	-0.0803125	-0.0803125	-0.0803438	-0.0803125	-0.0804062	-0.0802187	-0.0803125	-0.0801563	-0.0801875	-0.080125
-0.0803125	-0.080375	-0.0803125	-0.08025	-0.0804062	-0.0804062	-0.0801875	-0.0802187	-0.080375	-0.080375	-0.0803125
-0.08025	-0.0804375	-0.080125	-0.0804688	-0.0805	-0.08025	-0.0803438	-0.0803438	-0.080375	-0.0804062	-0.0801563
-0.0804375	-0.0805312	-0.0804375	-0.080375	-0.0804062	-0.0804062	-0.0803438	-0.0804375	-0.08025	-0.080375	-0.08025
-0.0804062	-0.0804375	-0.08025	-0.0804062	-0.0801875	-0.0801875	-0.0804062	-0.08025	-0.0804062	-0.0803438	-0.08025
-0.0804375	-0.0804375	-0.0805	-0.0804062	-0.0803438	-0.08025	-0.0805	-0.080375	-0.0801563	-0.080375	-0.0802187
-0.08025	-0.0803438	-0.0804375	-0.08025	-0.0803438	-0.0803125	-0.08025	-0.0803438	-0.0803125	-0.0801563	-0.08025
-0.0804375	-0.0803125	-0.0804375	-0.080375	-0.0804375	-0.0800937	-0.0801875	-0.08025	-0.0802187	-0.080125	-0.0801875
-0.0804375	-0.08025	-0.0801875	-0.08025	-0.080375	-0.080375	-0.0803438	-0.0804062	-0.0803125	-0.0804375	-0.080375
-0.0805312	-0.080375	-0.0802187	-0.0803438	-0.0804688	-0.0801875	-0.0803125	-0.08025	-0.0803438	-0.0803438	-0.0804375
-0.080375	-0.080375	-0.0804375	-0.0804062	-0.080375	-0.0804688	-0.08025	-0.0804062	-0.0804375	-0.0801563	-0.08025
-0.08025	-0.080375	-0.0802187	-0.0805	-0.0804688	-0.0803125	-0.0804062	-0.08025	-0.0803438	-0.08025	-0.08025
-0.0805	-0.0803438	-0.0801563	-0.0804688	-0.0804062	-0.0804062	-0.0803438	-0.0801875	-0.0801563	-0.08025	-0.0800625
-0.0803438	-0.0803438	-0.0803438	-0.0803438	-0.0804375	-0.0804375	-0.0803438	-0.0803125	-0.080375	-0.0803438	-0.0803438
-0.0803438	-0.0804062	-0.080375	-0.0804062	-0.0803125	-0.0801875	-0.080125	-0.0802187	-0.0801875	-0.0802187	-0.0803125
-0.0804375	-0.0805312	-0.0804688	-0.0804375	-0.0804062	-0.0804062	-0.0803438	-0.08025	-0.0800937	-0.08025	-0.0802187
-0.0805937	-0.080375	-0.0804375	-0.0803125	-0.0803438	-0.08025	-0.0802187	-0.08025	-0.0803125	-0.0802187	-0.0803438
-0.0804375	-0.0804375	-0.0805	-0.0804062	-0.0803125	-0.0802187	-0.0803438	-0.08025	-0.0804688	-0.0803438	-0.0802187
-0.0803438	-0.08025	-0.080375	-0.0804375	-0.08025	-0.0802187	-0.08025	-0.08025	-0.08025	-0.080375	-0.0803125
-0.0804062	-0.0804688	-0.08025	-0.0804688	-0.0805312	-0.08025	-0.0803438	-0.0804688	-0.0802187	-0.0802187	-0.0804062
-0.0804375	-0.0803438	-0.0805312	-0.0802187	-0.080375	-0.0804375	-0.0803125	-0.08025	-0.0803125	-0.0805	-0.08025
-0.0801563	-0.0804688	-0.0803438	-0.0803125	-0.0803125	-0.0803438	-0.0802187	-0.0801875	-0.080375	-0.0802187	-0.080375
-0.0804688	-0.080375	-0.0803125	-0.0805625	-0.08025	-0.0804062	-0.0801875	-0.0803438	-0.0802187	-0.0801563	-0.0803125
-0.0803438	-0.080375	-0.0804375	-0.0804062	-0.080375	-0.0802187	-0.0803438	-0.0805	-0.080125	-0.0803438	-0.0803438
-0.080375	-0.0801875	-0.0802187	-0.0803438	-0.08025	-0.080375	-0.0804375	-0.08025	-0.0803125	-0.080375	-0.0801563
-0.0804375	-0.0804062	-0.0804062	-0.0801875	-0.0802187	-0.0802187	-0.0804062	-0.080375	-0.0803125	-0.0800313	-0.0802187
-0.0805625	-0.0803125	-0.0803125	-0.0803438	-0.0804375	-0.080375	-0.08025	-0.0803438	-0.0801875	-0.080375	-0.0803438
-0.0804688	-0.0804062	-0.0804062	-0.0804062	-0.080375	-0.0803125	-0.080375	-0.0803125	-0.0803125	-0.0804375	-0.0801875
-0.080375	-0.0804062	-0.0804062	-0.0802187	-0.0801563	-0.0804062	-0.0805625	-0.08025	-0.0803125	-0.0801563	-0.0802187
-0.0804062	-0.08025	-0.0805	-0.0802187	-0.0803438	-0.0803125	-0.0802187	-0.080125	-0.0802187	-0.0803125	-0.08025
-0.0804062	-0.080375	-0.0803438	-0.0803438	-0.08025	-0.0803125	-0.0801875	-0.0804062	-0.0802187	-0.0803125	-0.0803438
-0.0804375	-0.0804062	-0.0804375	-0.08025	-0.0804062	-0.0805312	-0.0802187	-0.0800625	-0.080375	-0.0804062	-0.0803438
-0.0804375	-0.0803438	-0.0803125	-0.0804062	-0.080375	-0.0803438	-0.0801563	-0.0804062	-0.0803438	-0.0803438	-0.0802187
-0.0804062	-0.0805312	-0.0805	-0.0803438	-0.0803438	-0.0802187	-0.080125	-0.08025	-0.0803125	-0.0803125	-0.08025
-0.0803125	-0.0802187	-0.0804375	-0.0804062	-0.0802187	-0.0803125	-0.0802187	-0.08025	-0.08025	-0.0801563	-0.0801875
-0.0804062	-0.0801875	-0.0804062	-0.0804375	-0.0803125	-0.0803125	-0.080375	-0.0803438	-0.08025	-0.0801875	-0.0802187
-0.0805312	-0.0803438	-0.080375	-0.0804375	-0.0800937	-0.0803125	-0.0803125	-0.0804062	-0.0801875	-0.08025	-0.0803125
-0.0804688	-0.0803438	-0.0803438	-0.0802187	-0.080375	-0.0803125	-0.0801563	-0.0804375	-0.08025	-0.0802187	-0.0804062
-0.0804688	-0.0804688	-0.0803125	-0.0804062	-0.0805	-0.08025	-0.080375	-0.0803125	-0.0803438	-0.080375	-0.08025
-0.0804688	-0.0803438	-0.0801875	-0.0804062	-0.080125	-0.080375	-0.0804062	-0.080125	-0.0803125	-0.080375	-0.0801563
-0.0803125	-0.0803438	-0.0804062	-0.0805	-0.0804688	-0.0801875	-0.08025	-0.0804062	-0.0803438	-0.0803438	-0.080375
-0.08025	-0.0805	-0.080375	-0.0804062	-0.08025	-0.08025	-0.08025	-0.080375	-0.0803438	-0.0803438	-0.0804688
-0.0803125	-0.0803125	-0.0803438	-0.08025	-0.0804062	-0.0802187	-0.08025	-0.0803438	-0.0804375	-0.0801563	-0.0803438
-0.0804062	-0.0803438	-0.0801563	-0.08025	-0.0803125	-0.08025	-0.0803125	-0.0803125	-0.0804062	-0.0805	-0.0801875
-0.0802187	-0.0805	-0.0803125	-0.08025	-0.0803438	-0.0802187	-0.0803438	-0.08025	-0.0800937	-0.08025	-0.0802187
-0.0805312	-0.0804375	-0.0803125	-0.08025	-0.080375	-0.0804688	-0.080375	-0.08025	-0.0803438	-0.0801875	-0.0803125
-0.0804688	-0.0803438	-0.0802187	-0.0803438	-0.0803125	-0.0804375	-0.08025	-0.0802187	-0.0803125	-0.08025	-0.0802187
-0.0804062	-0.0804062	-0.0804062	-0.080375	-0.08025	-0.0801875	-0.080375	-0.0801875	-0.0804375	-0.0803125	-0.0803125
-0.080375	-0.0804375	-0.080375	-0.0804375	-0.0804062	-0.0802187	-0.0803125	-0.0803125	-0.080375	-0.0801563	-0.0802187
-0.0804062	-0.080375	-0.0804375	-0.0803438	-0.08025	-0.080375	-0.080375	-0.0804062	-0.080375	-0.0802187	-0.08025
-0.080375	-0.0804062	-0.080375	-0.0803125	-0.0801563	-0.080375	-0.0803438	-0.08025	-0.0801563	-0.08025	-0.0803438
-0.080375	-0.0805	-0.0804688	-0.0803438	-0.08025	-0.0803438	-0.0803125	-0.0800625	-0.080375	-0.0804062	-0.08025
-0.0803125	-0.0805	-0.0804062	-0.08025	-0.0801875	-0.0804688	-0.0802187	-0.08025	-0.0803125	-0.0801875	-0.0802187
-0.080375	-0.0803438	-0.08025	-0.080375	-0.0804062	-0.0805312	-0.0804375	-0.0804375	-0.0802187	-0.0803125	-0.0804062
-0.0803438	-0.0803125	-0.0803125	-0.0802187	-0.0802187	-0.080375	-0.0803125	-0.0803125	-0.0803438	-0.0804375	-0.0802187
-0.0804688	-0.0804062	-0.0801563	-0.0801875	-0.0804688	-0.0801563	-0.0802187	-0.080375	-0.0802187	-0.0802187	-0.0803125
-0.0804062	-0.0804062	-0.0805312	-0.0802187	-0.0802187	-0.0805312	-0.0801875	-0.080375	-0.0801875	-0.0803125	-0.0804062
-0.0803438	-0.0804062	-0.0802187	-0.0804062	-0.0802187	-0.0803125	-0.0803125	-0.080125	-0.080375	-0.0802187	-0.08025
-0.0804062	-0.0804375	-0.080375	-0.0803125	-0.0803125	-0.08025	-0.080375	-0.0801563	-0.0802187	-0.080375	-0.0804062
-0.0801563	-0.0805312	-0.0804375	-0.0804375	-0.0801875	-0.0803125	-0.080375	-0.08025	-0.0801875	-0.0804062	-0.080375
-0.0804375	-0.0805	-0.080125	-0.0804375	-0.0803438	-0.0804062	-0.0803125	-0.0803125	-0.0803438	-0.0801563	-0.0801563
-0.0803438	-0.0803125	-0.0800937	-0.0801875	-0.080375	-0.08025	-0.0804062	-0.0804062	-0.0805312	-0.0803438	-0.0801875
-0.0804375	-0.08025	-0.0804375	-0.0801875	-0.0801875	-0.08025	-0.0803125	-0.0803438	-0.0803125	-0.0802187	-0.0803125
-0.0804688	-0.0802187	-0.0804375	-0.0804375	-0.0802187	-0.0803438	-0.0801563	-0.0803438	-0.0804375	-0.08025	-0.08025
-0.08025	-0.080625	-0.0803438	-0.0803438	-0.0804375	-0.0802187	-0.08025	-0.0801875	-0.0803125	-0.08025	-0.0802187
-0.0804375	-0.0805	-0.0803438	-0.080375	-0.0805312	-0.080375	-0.0803438	-0.080375	-0.0805	-0.0801563	-0.0803125
-0.080375	-0.0804375	-0.0805	-0.080375	-0.080375	-0.0803125	-0.0803125	-0.0805312	-0.080375	-0.0803438	-0.0802187
-0.0802187	-0.0805312	-0.0803125	-0.0804375	-0.0802187	-0.0804062	-0.0801875	-0.0804375	-0.0801563	-0.08025	-0.0802187
-0.080375	-0.0802187	-0.0803438	-0.0803438	-0.0805	-0.080375	-0.0804375	-0.0803125	-0.0804375	-0.08025	-0.0801875
-0.0803125	-0.0803438	-0.0804062	-0.0803438	-0.0804375	-0.080375	-0.0802187	-0.0803125	-0.080375	-0.0801875	-0.0803438
-0.0804062	-0.0803438	-0.0802187	-0.0804375	-0.0803438	-0.08025	-0.08025	-0.080375	-0.0802187	-0.0802187	-0.0803125
-0.0804062	-0.0805312	-0.0804688	-0.0802187	-0.0803125	-0.080375	-0.08025	-0.08025	-0.08025	-0.0804688	-0.0801875
-0.0804688	-0.0804062	-0.08025	-0.0804375	-0.0804062	-0.0803125	-0.0804375	-0.0804062	-0.0804375	-0.0800937	-0.0803125
-0.0804375	-0.0804688	-0.0803438	-0.08025	-0.0801875	-0.08025	-0.08025	-0.0804375	-0.0803438	-0.0803438	-0.0802187
-0.080375	-0.0804375	-0.080375	-0.080375	-0.0804062	-0.0805312	-0.080375	-0.0803438	-0.0800625	-0.080375	-0.0804062
-0.0803438	-0.080375	-0.0803438	-0.0804375	-0.08025	-0.0804375	-0.08025	-0.080375	-0.080375	-0.08025	-0.0803125
-0.0804062	-0.080375	-0.0803125	-0.080375	-0.0802187	-0.080375	-0.0803125	-0.0802187	-0.0804062	-0.0803125	-0.0801875
-0.080375	-0.0803125	-0.080375	-0.0800937	-0.0801563	-0.0802187	-0.0803125	-0.0802187	-0.0801875	-0.0804062	-0.0805
-0.0803125	-0.0803438	-0.0805312	-0.0802187	-0.0804375	-0.0804062	-0.08025	-0.0805625	-0.0801875	-0.0804688	-0.0802187
-0.0803438	-0.0803438	-0.08025	-0.080375	-0.0804062	-0.0804688	-0.0803125	-0.0803125	-0.080375	-0.08025	-0.0800625
-0.0803438	-0.0804375	-0.0803125	-0.080375	-0.0804688	-0.0803125	-0.0803125	-0.0802187	-0.0801875	-0.0804062	-0.0802187
-0.0804375	-0.0803125	-0.0804062	-0.0804062	-0.0803125	-0.0805	-0.0804062	-0.0801563	-0.080375	-0.0802187	-0.0803125
-0.0803125	-0.0804062	-0.0803438	-0.0803125	-0.0802187	-0.0803438	-0.0802187	-0.0802187	-0.080125	-0.0802187	-0.080125
-0.0803438	-0.0804375	-0.0804062	-0.0802187	-0.08025	-0.0805	-0.080375	-0.0801875	-0.080375	-0.0801563	-0.080125
-0.0804375	-0.080375	-0.0803438	-0.0804062	-0.080375	-0.0804062	-0.080125	-0.0805625	-0.0801563	-0.0805	-0.0801875
-0.0804688	-0.0804062	-0.0805625	-0.0803438	-0.08025	-0.0804062	-0.0804375	-0.0804062	-0.0804062	-0.080375	-0.0802187
-0.0804375	-0.0805937	-0.080375	-0.0803438	-0.080375	-0.0804375	-0.0803125	-0.0803438	-0.0804375	-0.0801875	-0.08025
-0.080375	-0.0805625	-0.0803125	-0.0804375	-0.0803125	-0.0803125	-0.0805312	-0.0804062	-0.0800937	-0.0804062	-0.0803438
-0.0803438	-0.08025	-0.0804375	-0.0804375	-0.0803125	-0.0804688	-0.0802187	-0.0804375	-0.0802187	-0.0804375	-0.0801875
-0.0804062	-0.0805	-0.0804688	-0.080375	-0.0803438	-0.0803438	-0.0803438	-0.0803438	-0.080375	-0.0804062	-0.080375
-0.0804375	-0.0803438	-0.080375	-0.08025	-0.08025	-0.0804062	-0.0804062	-0.0803438	-0.080125	-0.0802187	-0.0801563
-0.080375	-0.0804062	-0.0804375	-0.0803125	-0.0804062	-0.08025	-0.0804062	-0.0803438	-0.080375	-0.0803125	-0.0801563
-0.08025	-0.0801563	-0.0803125	-0.0804375	-0.0801875	-0.080375	-0.0802187	-0.0801875	-0.0804375	-0.0803125	-0.0803438
-0.0804062	-0.0804375	-0.0805	-0.0803125	-0.08025	-0.0803438	-0.0800937	-0.0803438	-0.08025	-0.0804375	-0.0804062
-0.0804375	-0.0804375	-0.0803125	-0.080375	-0.0805312	-0.0803438	-0.0804062	-0.0800937	-0.0802187	-0.080375	-0.080125
-0.0803438	-0.0805625	-0.08025	-0.0804062	-0.0802187	-0.08025	-0.0803438	-0.0803125	-0.0803438	-0.08025	-0.0803125
-0.0804062	-0.0803125	-0.0804062	-0.0802187	-0.0802187	-0.08025	-0.08025	-0.0804062	-0.0804062	-0.0803438	-0.0802187
-0.080375	-0.0804688	-0.0804688	-0.080375	-0.0801875	-0.0802187	-0.080375	-0.0801875	-0.0803438	-0.0801563	-0.08025
-0.080375	-0.08025	-0.0802187	-0.080375	-0.0804375	-0.0803125	-0.0803438	-0.0803438	-0.0801875	-0.08025	-0.0800937
-0.08025	-0.0804062	-0.080375	-0.0801875	-0.0801563	-0.0804062	-0.0803125	-0.0803438	-0.0801875	-0.0804062	-0.0803438
-0.0804062	-0.080375	-0.0804062	-0.0805	-0.08025	-0.0801875	-0.0804062	-0.0802187	-0.08025	-0.0801563	-0.080125
-0.0805312	-0.0805937	-0.0804375	-0.0804375	-0.08025	-0.0806563	-0.0803438	-0.080375	-0.0803125	-0.08025	-0.0801875
-0.08025	-0.0804688	-0.0804688	-0.0804062	-0.0803438	-0.080375	-0.080375	-0.0803125	-0.0804062	-0.0803125	-0.0801875
-0.080375	-0.0802187	-0.0803125	-0.0804375	-0.080375	-0.0804062	-0.0803125	-0.080375	-0.0803125	-0.0804062	-0.08025
-0.0804688	-0.0804688	-0.0805	-0.0804062	-0.08025	-0.0804062	-0.0804688	-0.0804375	-0.0801875	-0.0803125	-0.0800937
-0.0803438	-0.0804688	-0.08025	-0.0804062	-0.0803438	-0.0804062	-0.0803438	-0.0803438	-0.0804062	-0.0803438	-0.0803438
-0.0804062	-0.080375	-0.0802187	-0.0804375	-0.0804062	-0.0804062	-0.080125	-0.0802187	-0.0802187	-0.0804375	-0.08025
-0.0803125	-0.0803125	-0.0803125	-0.0803438	-0.0804062	-0.08025	-0.0804375	-0.0804375	-0.0803125	-0.0802187	-0.0801563
-0.0804375	-0.0804375	-0.0802187	-0.0804062	-0.08025	-0.0801563	-0.080375	-0.0803125	-0.080125	-0.0803438	-0.0801875
-0.0803438	-0.0804062	-0.0804062	-0.0803125	-0.0805312	-0.0804062	-0.080375	-0.0801875	-0.0803125	-0.08025	-0.0803438
-0.080375	-0.080375	-0.08025	-0.0801563	-0.0801875	-0.0803125	-0.0803438	-0.0803125	-0.080375	-0.0801875	-0.080375
-0.0805	-0.0803438	-0.08025	-0.0803438	-0.0804062	-0.080375	-0.0804062	-0.0804062	-0.0804062	-0.0802187	-0.08025
-0.0805312	-0.0804375	-0.080625	-0.0801563	-0.0802187	-0.0803438	-0.0804375	-0.0802187	-0.080375	-0.080375	-0.08025
-0.0804375	-0.0804375	-0.080375	-0.0801875	-0.0804062	-0.08025	-0.08025	-0.08025	-0.08025	-0.080375	-0.0801875
-0.0803438	-0.0804062	-0.0804688	-0.0805	-0.0803125	-0.0803438	-0.080375	-0.0804375	-0.08025	-0.0804062	-0.0801563
-0.0803125	-0.0803125	-0.0803438	-0.08025	-0.080375	-0.0803125	-0.0801875	-0.08025	-0.08025	-0.080125	-0.0802187
-0.0805	-0.0804375	-0.0803438	-0.0804062	-0.0804688	-0.0801875	-0.080375	-0.0803125	-0.0803125	-0.0803438	-0.0800937
-0.0804375	-0.0804062	-0.0802187	-0.0802187	-0.0804062	-0.080375	-0.0803125	-0.0801875	-0.0803438	-0.0803125	-0.0803125
-0.0803438	-0.0803125	-0.0804062	-0.0805312	-0.08025	-0.08025	-0.0803438	-0.0805625	-0.0803125	-0.0801563	-0.080375
-0.0804688	-0.0803438	-0.080375	-0.0803125	-0.0804375	-0.080375	-0.0804062	-0.0803125	-0.0804375	-0.0802187	-0.0804062
-0.0802187	-0.0803438	-0.0804062	-0.0805312	-0.0804688	-0.0803125	-0.0803125	-0.08025	-0.080375	-0.0804062	-0.0805
-0.0803438	-0.080375	-0.0801563	-0.0804688	-0.080375	-0.0803125	-0.0800937	-0.080375	-0.0803438	-0.080375	-0.080375
-0.080375	-0.0803125	-0.0804062	-0.0803125	-0.0803438	-0.080375	-0.0804062	-0.08025	-0.0804062	-0.0803125	-0.08025
-0.0805312	-0.0804062	-0.0802187	-0.080375	-0.080375	-0.0804688	-0.0805312	-0.0800937	-0.080375	-0.080375	-0.08025
-0.0804062	-0.0800937	-0.0804062	-0.0804375	-0.0805312	-0.0804375	-0.08025	-0.0803125	-0.080375	-0.0804062	-0.08025
-0.080375	-0.0803125	-0.080375	-0.0804062	-0.0803125	-0.0804062	-0.0803438	-0.0804375	-0.08025	-0.0803125	-0.0802187
-0.08025	-0.08025	-0.0802187	-0.0803438	-0.0804375	-0.0804062	-0.08025	-0.0803125	-0.0802187	-0.08025	-0.0804062
-0.0804062	-0.080375	-0.080375	-0.080375	-0.080375	-0.0803438	-0.0804062	-0.0804375	-0.080375	-0.080375	-0.0802187
-0.0805	-0.080375	-0.080375	-0.080125	-0.08025	-0.08025	-0.0803125	-0.0802187	-0.0801875	-0.0801875	-0.0802187
-0.0802187	-0.080375	-0.0804062	-0.08025	-0.0804062	-0.0803125	-0.0803125	-0.08025	-0.0804375	-0.0800313	-0.0803438
-0.0805	-0.0803438	-0.08025	-0.08025	-0.0802187	-0.08025	-0.0804062	-0.08025	-0.0803438	-0.0803438	-0.0802187
-0.080375	-0.0804062	-0.0804375	-0.0804688	-0.080375	-0.0805	-0.080375	-0.08025	-0.0801875	-0.080125	-0.0803125
-0.0804375	-0.080375	-0.0805937	-0.080375	-0.080375	-0.08025	-0.0804688	-0.0801563	-0.0803438	-0.08025	-0.0803125
-0.0804062	-0.0803125	-0.0804375	-0.0805312	-0.0804062	-0.0804062	-0.0801875	-0.0804062	-0.080375	-0.0803125	-0.0802187
-0.0802187	-0.0802187	-0.0804375	-0.0803438	-0.08025	-0.0803125	-0.0804062	-0.0802187	-0.0805	-0.0803125	-0.0803438
-0.080375	-0.0804375	-0.0805	-0.0803125	-0.080375	-0.0804062	-0.0804062	-0.0803125	-0.0804375	-0.08025	-0.08025
-0.0804688	-0.0804062	-0.080375	-0.0803438	-0.080375	-0.08025	-0.0802187	-0.0803438	-0.08025	-0.0802187	-0.080375
-0.0803125	-0.0805	-0.0803438	-0.080375	-0.0803438	-0.0804375	-0.0804375	-0.0803125	-0.0803125	-0.0803438	-0.0803438
-0.0804375	-0.080375	-0.080375	-0.0803125	-0.0803125	-0.0803438	-0.0803438	-0.080375	-0.0803125	-0.0805312	-0.0802187
-0.0804062	-0.0804375	-0.0803438	-0.0805937	-0.0804062	-0.08025	-0.08025	-0.0805	-0.0804062	-0.080375	-0.08025
-0.0805	-0.080375	-0.0803438	-0.0804062	-0.08025	-0.0804375	-0.0802187	-0.0803438	-0.0801875	-0.0803125	-0.0803125
-0.0803438	-0.080375	-0.0801875	-0.080375	-0.0803125	-0.08025	-0.0800937	-0.0803438	-0.080375	-0.08025	-0.0803125
-0.0803438	-0.080375	-0.0803125	-0.0800625	-0.0802187	-0.08025	-0.080375	-0.0803125	-0.080375	-0.0805	-0.0801563
-0.0803125	-0.0804062	-0.080375	-0.080375	-0.0801563	-0.0804062	-0.0803438	-0.0803438	-0.080375	-0.0802187	-0.0800625
-0.0805	-0.0804688	-0.0802187	-0.0803438	-0.0803438	-0.0803125	-0.0800937	-0.0803438	-0.08025	-0.0801563	-0.0801875
-0.0803438	-0.0803125	-0.080375	-0.0803125	-0.0802187	-0.0804688	-0.0803438	-0.0803125	-0.08025	-0.0801875	-0.0803438
-0.0804375	-0.0804062	-0.0803125	-0.0804688	-0.0803438	-0.0802187	-0.0804375	-0.08025	-0.0802187	-0.080375	-0.08025
-0.080375	-0.0804375	-0.0803125	-0.0805	-0.0804062	-0.0802187	-0.0804062	-0.0801875	-0.0802187	-0.0802187	-0.0803125
-0.080375	-0.0805312	-0.0802187	-0.0803125	-0.0803438	-0.0802187	-0.08025	-0.080375	-0.0804375	-0.08025	-0.0802187
-0.080375	-0.0804062	-0.08025	-0.0803438	-0.0803438	-0.0804062	-0.0803125	-0.0804375	-0.0804062	-0.080375	-0.0801563
-0.0804375	-0.0802187	-0.0803125	-0.0804062	-0.0804062	-0.0804062	-0.0802187	-0.0803125	-0.0803438	-0.0803125	-0.0804062
-0.080375	-0.0804688	-0.0804688	-0.0804062	-0.0804062	-0.0803438	-0.08025	-0.0803438	-0.0802187	-0.0801563	-0.08025
-0.0804062	-0.0804062	-0.0804375	-0.080375	-0.08025	-0.0801875	-0.0803438	-0.0804062	-0.0802187	-0.0803438	-0.0803125
-0.0804375	-0.0802187	-0.0804062	-0.080375	-0.0803438	-0.0803438	-0.0802187	-0.08025	-0.080375	-0.0804375	-0.0803125
-0.0804062	-0.0804375	-0.080375	-0.0803438	-0.08025	-0.08025	-0.0803125	-0.0804062	-0.08025	-0.0801875	-0.0804688
-0.0805625	-0.0804688	-0.0802187	-0.0803438	-0.0804375	-0.0804375	-0.0803125	-0.0804062	-0.0803125	-0.0803125	-0.0803125
-0.0803438	-0.0803125	-0.0803125	-0.0803438	-0.08025	-0.0803438	-0.0803125	-0.0803125	-0.0802187	-0.080125	-0.0803125
-0.0804375	-0.080375	-0.0804062	-0.0803125	-0.0805937	-0.0803125	-0.08025	-0.0803125	-0.0803438	-0.080375	-0.0803125
-0.0805625	-0.08025	-0.0804375	-0.0803125	-0.0805312	-0.0802187	-0.0801875	-0.0801563	-0.0803438	-0.0803438	-0.0802187
-0.0803125	-0.0804375	-0.0801875	-0.080375	-0.0803125	-0.0803125	-0.0802187	-0.080375	-0.0802187	-0.0802187	-0.080375
-0.0802187	-0.0804062	-0.0804062	-0.0804375	-0.080375	-0.080375	-0.0803125	-0.0803438	-0.0802187	-0.080375	-0.0804062
-0.0804375	-0.0803125	-0.080375	-0.0804375	-0.080375	-0.080375	-0.08025	-0.0802187	-0.08025	-0.0803438	-0.08025
-0.0805	-0.0803125	-0.0802187	-0.0804062	-0.0804688	-0.0801875	-0.08025	-0.0803125	-0.0804062	-0.0803125	-0.08025
-0.08025	-0.0804062	-0.0802187	-0.0803438	-0.0801875	-0.08025	-0.080375	-0.0800625	-0.0802187	-0.0802187	-0.08025
-0.0805312	-0.0802187	-0.080375	-0.0802187	-0.0804688	-0.080375	-0.0802187	-0.0800625	-0.0802187	-0.0803125	-0.0803125
-0.0804062	-0.0804062	-0.0805937	-0.080375	-0.0803438	-0.08025	-0.08025	-0.08025	-0.080375	-0.0801563	-0.0804375
-0.080375	-0.0803125	-0.080375	-0.0805312	-0.0801563	-0.080125	-0.0803125	-0.0803438	-0.0803125	-0.0802187	-0.0803438
-0.0804688	-0.0804062	-0.0804062	-0.08025	-0.0804062	-0.0804375	-0.0802187	-0.0802187	-0.080375	-0.0803125	-0.0802187
-0.0804062	-0.0803438	-0.0805	-0.080375	-0.08025	-0.0804688	-0.080375	-0.0802187	-0.0802187	-0.08025	-0.08025
-0.0803438	-0.08025	-0.080375	-0.0804062	-0.080375	-0.0801563	-0.08025	-0.080375	-0.0801875	-0.0801563	-0.0803125
-0.080375	-0.0805312	-0.0804062	-0.08025	-0.0804062	-0.0804062	-0.0804688	-0.080125	-0.0804375	-0.0804375	-0.08025
-0.0803438	-0.0803438	-0.0800313	-0.080375	-0.0801563	-0.0802187	-0.08025	-0.0802187	-0.0803125	-0.0804375	-0.0801875
-0.0804062	-0.0803125	-0.08025	-0.0804062	-0.0805312	-0.0803438	-0.0802187	-0.0803125	-0.0802187	-0.0803438	-0.080375
-0.0805312	-0.0804375	-0.0801563	-0.0804688	-0.080375	-0.080375	-0.0802187	-0.0804375	-0.0803125	-0.080375	-0.0802187
-0.0805312	-0.0803438	-0.08025	-0.0804375	-0.0803125	-0.0803125	-0.080375	-0.0803438	-0.0802187	-0.0803438	-0.0804375
-0.0801563	-0.080375	-0.080375	-0.08025	-0.0803438	-0.080375	-0.0803125	-0.0802187	-0.0802187	-0.0803438	-0.0802187
-0.0803438	-0.0802187	-0.0803438	-0.0804062	-0.0805937	-0.080375	-0.0801875	-0.0802187	-0.0803125	-0.080125	-0.0803125
-0.0804062	-0.0804375	-0.0804062	-0.0803438	-0.080375	-0.0800625	-0.0804062	-0.0803438	-0.08025	-0.0803438	-0.0803125
-0.08025	-0.0804688	-0.080125	-0.0805312	-0.080375	-0.0803438	-0.0804688	-0.0801563	-0.0801875	-0.0804688	-0.0803125
-0.0804375	-0.080375	-0.0804375	-0.0804062	-0.08025	-0.0803438	-0.0803438	-0.0801875	-0.0803125	-0.0803125	-0.0804062
-0.0804375	-0.0804062	-0.0804688	-0.0803438	-0.0804062	-0.0803438	-0.0803438	-0.0801563	-0.080375	-0.08025	-0.08025
-0.080375	-0.0803125	-0.0803438	-0.0801563	-0.0803438	-0.0803125	-0.0804062	-0.08025	-0.0803438	-0.0803125	-0.0803125
-0.0804062	-0.0804062	-0.0804375	-0.080375	-0.0804688	-0.0804062	-0.08025	-0.0802187	-0.0803125	-0.08025	-0.0803438
-0.0804062	-0.0804375	-0.0802187	-0.0804375	-0.080375	-0.080375	-0.08025	-0.0803125	-0.0803125	-0.0801563	-0.0803125
-0.0804375	-0.0801875	-0.0805937	-0.0804688	-0.0803438	-0.08025	-0.0803125	-0.0804062	-0.0803125	-0.0801563	-0.080125
-0.0803438	-0.0804688	-0.0803125	-0.080375	-0.080375	-0.08025	-0.0803125	-0.0802187	-0.0805	-0.0802187	-0.0802187
-0.0803125	-0.080375	-0.080375	-0.080375	-0.08025	-0.0801875	-0.08025	-0.0804062	-0.08025	-0.0803125	-0.0804062
-0.0804062	-0.0801875	-0.0803125	-0.080375	-0.08025	-0.0804062	-0.0803125	-0.0801875	-0.0801563	-0.080125	-0.0801563
-0.0803125	-0.0802187	-0.0802187	-0.0804375	-0.0803438	-0.0803438	-0.0801875	-0.0804062	-0.0802187	-0.0803125	-0.0800937
-0.0805	-0.0804062	-0.080375	-0.0803438	-0.0801875	-0.0804062	-0.0803438	-0.080125	-0.0803125	-0.08025	-0.080375
-0.0805312	-0.0804062	-0.0804375	-0.0804062	-0.080375	-0.08025	-0.0804375	-0.0804062	-0.0801563	-0.0803125	-0.0803438
-0.080375	-0.0800937	-0.08025	-0.08025	-0.0803125	-0.0803125	-0.08025	-0.0803125	-0.080375	-0.0801563	-0.0804688
-0.0805312	-0.0803438	-0.0803125	-0.0804375	-0.080375	-0.0803125	-0.0803438	-0.0803438	-0.0804062	-0.0801563	-0.08025
-0.0804375	-0.0804688	-0.0801875	-0.080375	-0.0803438	-0.0801563	-0.0804062	-0.0802187	-0.0801563	-0.0804062	-0.08025
-0.08025	-0.0803125	-0.080375	-0.0802187	-0.0804062	-0.08025	-0.0803125	-0.0803125	-0.0803125	-0.0802187	-0.0804062
-0.0804688	-0.0803125	-0.0804062	-0.08025	-0.0805312	-0.080375	-0.0802187	-0.0804375	-0.0801563	-0.080125	-0.0802187
-0.0803125	-0.0803125	-0.0803125	-0.0804688	-0.0801875	-0.08025	-0.0802187	-0.080125	-0.0802187	-0.08025	-0.0803438
-0.0805937	-0.0803438	-0.080375	-0.08025	-0.0803125	-0.0803125	-0.0803438	-0.08025	-0.0804062	-0.0801563	-0.080375
-0.0801875	-0.080375	-0.0804375	-0.0803438	-0.0803125	-0.0805312	-0.0802187	-0.0802187	-0.0803125	-0.08025	-0.0803438
-0.0804062	-0.0803125	-0.0804062	-0.0803125	-0.0804375	-0.0803125	-0.0802187	-0.0803438	-0.080375	-0.0803125	-0.0801563
-0.0804062	-0.0804375	-0.080375	-0.08025	-0.080375	-0.0802187	-0.0804375	-0.0801563	-0.080375	-0.080375	-0.08025
-0.0804375	-0.0803438	-0.0804375	-0.0803438	-0.080375	-0.0804062	-0.0804375	-0.080375	-0.0804375	-0.0801563	-0.0804375
-0.0803438	-0.0803438	-0.0802187	-0.0803438	-0.0803125	-0.0803438	-0.0803438	-0.0803438	-0.0804062	-0.0802187	-0.080125
-0.0804688	-0.080375	-0.080375	-0.0803125	-0.080375	-0.0804062	-0.0804062	-0.080375	-0.0804688	-0.0803438	-0.0803438
-0.080375	-0.08025	-0.0803438	-0.08025	-0.0803125	-0.0805	-0.0805	-0.0803438	-0.0802187	-0.0803438	-0.0802187
-0.0804062	-0.0804375	-0.0804375	-0.0804062	-0.080375	-0.0804375	-0.080375	-0.0804062	-0.0804062	-0.0801875	-0.0803438
-0.080375	-0.080375	-0.0803125	-0.0801875	-0.0803438	-0.080375	-0.0802187	-0.080375	-0.0803438	-0.0801875	-0.0802187
-0.0804375	-0.0803125	-0.0802187	-0.0804688	-0.0803125	-0.08025	-0.0804062	-0.0802187	-0.0803125	-0.0804688	-0.0803438
-0.080375	-0.0804688	-0.0803438	-0.0802187	-0.0801563	-0.0801875	-0.0803125	-0.0801875	-0.0802187	-0.0803438	-0.0804375
-0.0804375	-0.0804062	-0.0803438	-0.080375	-0.0805312	-0.0801563	-0.0803438	-0.08025	-0.0802187	-0.0803125	-0.0803125
-0.0803438	-0.080375	-0.0803438	-0.0804062	-0.0804062	-0.0802187	-0.0801563	-0.0803125	-0.0804062	-0.0801875	-0.0803125
-0.0804062	-0.080375	-0.080375	-0.0804375	-0.0802187	-0.0803438	-0.0804062	-0.0804062	-0.0803125	-0.0803438	-0.0804062
-0.0804062	-0.0804062	-0.0802187	-0.080375	-0.0804062	-0.0804062	-0.0803438	-0.0802187	-0.0801563	-0.08025	-0.0803125
-0.0804062	-0.0804375	-0.0803438	-0.0803125	-0.08025	-0.0801875	-0.0803438	-0.080375	-0.080375	-0.0803438	-0.08025
-0.0801563	-0.0804062	-0.0803125	-0.0803125	-0.0803125	-0.0801563	-0.080375	-0.08025	-0.0802187	-0.08025	-0.08025
-0.0803125	-0.0804062	-0.0804062	-0.0802187	-0.08025	-0.0803438	-0.0802187	-0.0802187	-0.0803438	-0.0804375	-0.0803125
-0.0803438	-0.08025	-0.080375	-0.0802187	-0.0803438	-0.0804062	-0.0803125	-0.0803438	-0.0804062	-0.080375	-0.08025
-0.080375	-0.0803125	-0.0803438	-0.080375	-0.0804062	-0.08025	-0.080375	-0.0803125	-0.0803438	-0.0802187	-0.080125
-0.080375	-0.0805	-0.0804375	-0.0804062	-0.0803125	-0.08025	-0.0804062	-0.0802187	-0.0804062	-0.08025	-0.0801563
-0.0802187	-0.0804375	-0.0803438	-0.0804375	-0.0803438	-0.08025	-0.0801563	-0.0803125	-0.0804062	-0.0800937	-0.0805
-0.080375	-0.0804375	-0.0803438	-0.0803438	-0.0804062	-0.080375	-0.080375	-0.0803438	-0.080375	-0.0802187	-0.0802187
-0.0803438	-0.0804375	-0.0803125	-0.0804062	-0.080375	-0.08025	-0.0803125	-0.0803438	-0.08025	-0.080375	-0.0804375
-0.080375	-0.0801563	-0.0804688	-0.0803438	-0.0803438	-0.0802187	-0.0801875	-0.0803438	-0.0803438	-0.0801875	-0.0804062
-0.0801875	-0.0804062	-0.08025	-0.08025	-0.0803438	-0.0805625	-0.0804688	-0.0803125	-0.0802187	-0.080125	-0.0800937
-0.0803438	-0.080375	-0.0804375	-0.0804062	-0.0802187	-0.0805312	-0.0800937	-0.0803125	-0.0802187	-0.0804062	-0.0803125
-0.0804375	-0.080375	-0.0804062	-0.0804375	-0.0802187	-0.0803125	-0.0803438	-0.0803438	-0.080125	-0.080375	-0.0804062
-0.08025	-0.0804375	-0.0803438	-0.0805312	-0.08025	-0.080375	-0.0803438	-0.080375	-0.0801875	-0.0804062	-0.0802187
-0.0804062	-0.0802187	-0.08025	-0.0804062	-0.0803438	-0.0804062	-0.0803438	-0.0802187	-0.0802187	-0.0803125	-0.0801875
-0.0803438	-0.0804375	-0.0801563	-0.0803438	-0.08025	-0.0804062	-0.0804062	-0.0802187	-0.080375	-0.080375	-0.080375
-0.0804062	-0.0803125	-0.0803438	-0.0803438	-0.0801875	-0.0802187	-0.0803438	-0.0803438	-0.0802187	-0.0802187	-0.0803125
-0.0803125	-0.0801563	-0.0804375	-0.0802187	-0.08025	-0.0803438	-0.0802187	-0.0802187	-0.0802187	-0.08025	-0.0801563
-0.0804688	-0.0804062	-0.0804375	-0.080375	-0.08025	-0.0804375	-0.0803125	-0.0804688	-0.0803125	-0.0804375	-0.0804062
-0.0804062	-0.0803438	-0.080375	-0.0804062	-0.080375	-0.0804062	-0.0804375	-0.0803438	-0.0802187	-0.080125	-0.0803125
-0.0802187	-0.0805625	-0.0804375	-0.0803125	-0.0801563	-0.080375	-0.0803438	-0.0804062	-0.08025	-0.08025	-0.08025
-0.080375	-0.0803438	-0.0803438	-0.080375	-0.0802187	-0.080375	-0.080375	-0.0803438	-0.0801875	-0.0801875	-0.0803438
-0.0805	-0.080375	-0.0804062	-0.0801875	-0.0803438	-0.0802187	-0.0801875	-0.0804375	-0.0804062	-0.080375	-0.080125
-0.0803125	-0.080375	-0.0804375	-0.0801875	-0.0804062	-0.0804375	-0.0803125	-0.080375	-0.080375	-0.0802187	-0.0804062
-0.0803125	-0.08025	-0.0805	-0.080375	-0.080375	-0.0803125	-0.0803438	-0.0804062	-0.0802187	-0.0801875	-0.0804375
-0.0802187	-0.0804375	-0.0805937	-0.080375	-0.0804062	-0.0804062	-0.0803438	-0.08025	-0.0804375	-0.0803125	-0.0804062
-0.0803438	-0.0802187	-0.080375	-0.0803125	-0.0805312	-0.0804688	-0.080375	-0.0803125	-0.0804688	-0.0801563	-0.0803125
-0.0803125	-0.0802187	-0.080375	-0.080375	-0.0803125	-0.08025	-0.0804062	-0.080375	-0.0803125	-0.0802187	-0.0803438
-0.0804062	-0.080375	-0.0803438	-0.080375	-0.0803438	-0.08025	-0.0804688	-0.080125	-0.0803125	-0.0805	-0.08025
-0.0803125	-0.0804375	-0.0802187	-0.080375	-0.0801875	-0.08025	-0.0801875	-0.0804062	-0.0803438	-0.08025	-0.080375
-0.0804375	-0.0805	-0.08025	-0.080375	-0.0804062	-0.0804062	-0.0803438	-0.0803438	-0.0804062	-0.0801563	-0.0804688
-0.08025	-0.08025	-0.08025	-0.080375	-0.0803125	-0.0803438	-0.0803438	-0.0803438	-0.0802187	-0.0803438	-0.0803125
-0.0804688	-0.0802187	-0.0804375	-0.0803125	-0.0803438	-0.0802187	-0.0803438	-0.0803125	-0.0803125	-0.0800937	-0.0803438
-0.0804062	-0.0804062	-0.0803125	-0.0801875	-0.0804062	-0.0805	-0.0803125	-0.0804375	-0.0803125	-0.08025	-0.0803125
-0.0803438	-0.0804062	-0.0803438	-0.0803125	-0.08025	-0.0803125	-0.0804375	-0.0803125	-0.0801875	-0.080375	-0.080375
-0.0801875	-0.08025	-0.080375	-0.0803438	-0.0803438	-0.0803125	-0.08025	-0.0801875	-0.0803125	-0.0804688	-0.08025
-0.08025	-0.0804062	-0.0804375	-0.0801875	-0.0803438	-0.0803125	-0.080375	-0.0803125	-0.080375	-0.0801875	-0.0800937
-0.0805625	-0.0803438	-0.0803125	-0.080375	-0.08025	-0.080375	-0.0802187	-0.0802187	-0.0801875	-0.0802187	-0.0802187
-0.0804688	-0.0804375	-0.08025	-0.0803438	-0.0804375	-0.0803125	-0.080375	-0.0802187	-0.0801875	-0.0804375	-0.0801563
-0.0803438	-0.0801875	-0.0804375	-0.0804062	-0.080125	-0.0802187	-0.0805312	-0.0804062	-0.0803438	-0.08025	-0.08025
-0.080375	-0.080375	-0.0804375	-0.0802187	-0.0803125	-0.0803438	-0.0801563	-0.0801563	-0.0804375	-0.0803125	-0.0801875
-0.0803125	-0.0805937	-0.080375	-0.0804062	-0.080375	-0.0804375	-0.0803438	-0.0803125	-0.0803125	-0.080375	-0.0804062
-0.080375	-0.0804062	-0.0803125	-0.08025	-0.080375	-0.0804062	-0.0803438	-0.0803125	-0.080375	-0.080375	-0.0803125
-0.080375	-0.0804062	-0.0803125	-0.0804062	-0.0803438	-0.080375	-0.08025	-0.0804688	-0.0804062	-0.080375	-0.0800313
-0.0803438	-0.0803125	-0.0803438	-0.080125	-0.080125	-0.0804062	-0.080125	-0.0803438	-0.0804688	-0.0804375	-0.0802187
-0.0804062	-0.0805	-0.0804062	-0.08025	-0.0804062	-0.080375	-0.080375	-0.0802187	-0.0803438	-0.0803438	-0.080375
-0.0804688	-0.0804375	-0.08025	-0.0801875	-0.0804062	-0.0803438	-0.0804375	-0.0803125	-0.0803438	-0.0802187	-0.0803125
-0.0801875	-0.0805625	-0.080375	-0.080375	-0.0804375	-0.0803125	-0.0803125	-0.0804688	-0.08025	-0.08025	-0.0803438
-0.0803125	-0.0804375	-0.080375	-0.0801875	-0.0804062	-0.080375	-0.0801875	-0.080125	-0.0803438	-0.0803438	-0.0804062
-0.0804062	-0.0804375	-0.0803438	-0.0803438	-0.0803438	-0.0803438	-0.0804062	-0.08025	-0.080125	-0.0803125	-0.0803125
-0.0805937	-0.0803438	-0.080375	-0.080375	-0.08025	-0.0802187	-0.0803438	-0.0803125	-0.0803438	-0.0804062	-0.0803438
-0.0804375	-0.0804688	-0.08025	-0.0804688	-0.0803438	-0.0803125	-0.0802187	-0.08025	-0.0804062	-0.080375	-0.080125
-0.0805	-0.0803125	-0.080375	-0.0803438	-0.0803438	-0.0803125	-0.0802187	-0.08025	-0.0804062	-0.0803125	-0.0803438
-0.0803125	-0.0801875	-0.080375	-0.08025	-0.0803125	-0.08025	-0.0803438	-0.08025	-0.0804062	-0.0802187	-0.0800937
-0.0805937	-0.080375	-0.0803438	-0.0805625	-0.0802187	-0.0801875	-0.0804375	-0.0801875	-0.0803125	-0.0801875	-0.0802187
-0.08025	-0.0805	-0.0802187	-0.080375	-0.0804375	-0.0805312	-0.0804062	-0.0804375	-0.080375	-0.0803125	-0.0802187
-0.0803438	-0.0803438	-0.08025	-0.0803438	-0.0804688	-0.0803438	-0.0804062	-0.0804688	-0.08025	-0.0804688	-0.0804375
-0.0804062	-0.0804688	-0.0804688	-0.0803438	-0.080375	-0.0803438	-0.0801563	-0.0803125	-0.080375	-0.0803438	-0.0803438
-0.080375	-0.080375	-0.080375	-0.0803438	-0.08025	-0.0803438	-0.0803438	-0.080375	-0.0804375	-0.0803125	-0.0801563
-0.080375	-0.0803438	-0.0803125	-0.0804688	-0.08025	-0.0803125	-0.08025	-0.0804062	-0.08025	-0.0803438	-0.0801563
-0.080375	-0.0805	-0.0803125	-0.0803125	-0.080375	-0.0805312	-0.080375	-0.0803438	-0.080125	-0.0803125	-0.0804062
-0.0803438	-0.0804688	-0.0805	-0.08025	-0.080375	-0.0802187	-0.0805	-0.0803438	-0.0803438	-0.080375	-0.0802187
-0.0804062	-0.0803438	-0.08025	-0.0804375	-0.0803438	-0.08025	-0.0803438	-0.0801875	-0.080375	-0.08025	-0.0802187
-0.080375	-0.0802187	-0.08025	-0.0804062	-0.0803438	-0.08025	-0.0803438	-0.080375	-0.080125	-0.0803125	-0.08025
-0.080375	-0.0804062	-0.0803125	-0.08025	-0.0802187	-0.0805	-0.08025	-0.080375	-0.0801875	-0.0803438	-0.0801563
-0.0805	-0.08025	-0.0803125	-0.0803438	-0.0802187	-0.0803438	-0.0803125	-0.0802187	-0.0802187	-0.0802187	-0.0803438
-0.080375	-0.0803438	-0.0804375	-0.0803438	-0.0804062	-0.0804375	-0.080375	-0.080375	-0.0803125	-0.08025	-0.0801875
-0.0803438	-0.0803438	-0.08025	-0.080375	-0.0803438	-0.0803125	-0.08025	-0.080375	-0.0803125	-0.08025	-0.0804062
-0.0803438	-0.0803125	-0.0805	-0.0801875	-0.0803438	-0.0801563	-0.0802187	-0.0804375	-0.08025	-0.0802187	-0.0800937
-0.0802187	-0.0803438	-0.0804062	-0.0804375	-0.080375	-0.080375	-0.0804062	-0.0804062	-0.0803438	-0.0801875	-0.0804062
-0.080375	-0.0804062	-0.0804062	-0.0803438	-0.080375	-0.0803125	-0.080375	-0.0803438	-0.0804062	-0.0802187	-0.0802187
-0.0804062	-0.08025	-0.0805	-0.0803125	-0.080375	-0.08025	-0.0803438	-0.0804375	-0.08025	-0.0803438	-0.0801563
-0.0803125	-0.080375	-0.0804375	-0.0803125	-0.0803438	-0.08025	-0.0803438	-0.08025	-0.0804375	-0.0802187	-0.0803438
-0.0804062	-0.080375	-0.0805	-0.0801563	-0.0802187	-0.0803125	-0.0804375	-0.08025	-0.0804375	-0.0802187	-0.080375
-0.0804062	-0.0804062	-0.0803438	-0.0803125	-0.0803438	-0.080375	-0.0804688	-0.0802187	-0.0805	-0.0802187	-0.08025
-0.0803125	-0.0805937	-0.0804375	-0.0804062	-0.0803438	-0.0804062	-0.0803438	-0.0803438	-0.08025	-0.0800937	-0.080125
-0.0804062	-0.0805312	-0.0803438	-0.080375	-0.0804062	-0.08025	-0.0804375	-0.0804062	-0.0804375	-0.0803125	-0.08025
-0.0803125	-0.0804062	-0.0803438	-0.0803125	-0.0803125	-0.0803125	-0.080375	-0.0804062	-0.08025	-0.08025	-0.0804062
-0.0803438	-0.080375	-0.08025	-0.0803438	-0.0803438	-0.080375	-0.0804375	-0.08025	-0.0800625	-0.0803125	-0.08025
-0.0805	-0.0804062	-0.0804062	-0.0803125	-0.0804375	-0.0804688	-0.0804375	-0.0804062	-0.080125	-0.08025	-0.08025
-0.0804375	-0.080375	-0.0804062	-0.0803125	-0.080375	-0.08025	-0.080375	-0.0802187	-0.0803125	-0.0804688	-0.08025
-0.0804688	-0.0804375	-0.0805625	-0.080375	-0.08025	-0.0804062	-0.0803438	-0.080375	-0.080375	-0.0804062	-0.08025
-0.0803438	-0.0804062	-0.080375	-0.0804688	-0.0803438	-0.0804062	-0.0803125	-0.0800313	-0.0802187	-0.0801875	-0.0802187
-0.0804062	-0.0803438	-0.08025	-0.0804375	-0.0801563	-0.0801563	-0.0803125	-0.0803125	-0.08025	-0.0803438	-0.0803125
-0.0804375	-0.0803125	-0.080375	-0.080375	-0.080375	-0.0802187	-0.0803125	-0.0803438	-0.0803125	-0.0803125	-0.08025
-0.0805312	-0.0804688	-0.0803438	-0.0803125	-0.0800937	-0.0804688	-0.0803125	-0.0803438	-0.0804062	-0.0803438	-0.080375
-0.0805	-0.0804688	-0.0804375	-0.080375	-0.0805	-0.0801875	-0.0803125	-0.08025	-0.0804062	-0.08025	-0.080125
-0.0804375	-0.0805312	-0.08025	-0.0805312	-0.0802187	-0.0803438	-0.080375	-0.08025	-0.0803438	-0.0801563	-0.0801563
-0.0803438	-0.0803438	-0.0803438	-0.0804688	-0.08025	-0.0803125	-0.0803438	-0.0803438	-0.08025	-0.0803125	-0.0801563
-0.0803438	-0.0804062	-0.0805	-0.080375	-0.0803438	-0.0804062	-0.0803438	-0.0803125	-0.08025	-0.0802187	-0.08025
-0.080375	-0.080375	-0.080375	-0.0804062	-0.0803438	-0.0802187	-0.0803125	-0.080375	-0.0801563	-0.0802187	-0.0802187
-0.0802187	-0.0805	-0.0804062	-0.0803125	-0.0801875	-0.0803438	-0.0804375	-0.0803125	-0.0803125	-0.0804688	-0.080375
-0.0804375	-0.0801563	-0.0802187	-0.0804375	-0.0802187	-0.080375	-0.0804375	-0.0803438	-0.0803438	-0.0803438	-0.0802187
-0.0804375	-0.0805	-0.0804688	-0.08025	-0.0804688	-0.0804062	-0.08025	-0.080375	-0.0802187	-0.0802187	-0.0803125
-0.0802187	-0.0803438	-0.0805625	-0.0804688	-0.08025	-0.0800937	-0.08025	-0.08025	-0.0803438	-0.0803438	-0.08025
-0.0804062	-0.0804062	-0.0803125	-0.0804375	-0.0802187	-0.0801563	-0.0803438	-0.0803125	-0.0803125	-0.0804062	-0.0801875
-0.0803438	-0.0805	-0.080375	-0.0803438	-0.0804062	-0.0802187	-0.080375	-0.0802187	-0.0804062	-0.080375	-0.0801875
-0.0804375	-0.080375	-0.080375	-0.0803438	-0.080375	-0.0803438	-0.0803125	-0.0803438	-0.0804062	-0.08025	-0.0801875
-0.0803125	-0.0804688	-0.0803125	-0.0803438	-0.0803438	-0.08025	-0.0804062	-0.080375	-0.0803125	-0.08025	-0.08025
-0.0803125	-0.080375	-0.08025	-0.0804062	-0.0803125	-0.08025	-0.0803438	-0.0801875	-0.0803438	-0.08025	-0.0803125
-0.0804375	-0.0801563	-0.0804062	-0.0802187	-0.0803438	-0.0805	-0.0804062	-0.08025	-0.0803438	-0.0803125	-0.0801875
-0.08025	-0.0805	-0.080375	-0.0803438	-0.080375	-0.0801563	-0.08025	-0.0802187	-0.08025	-0.0803125	-0.0801875
-0.080375	-0.0803125	-0.0804375	-0.08025	-0.08025	-0.0803125	-0.0803438	-0.0803125	-0.0804688	-0.0801875	-0.08025
-0.0804062	-0.0801875	-0.0804688	-0.0805312	-0.0803125	-0.080375	-0.0801875	-0.0803438	-0.0805312	-0.080375	-0.0804062
-0.0804062	-0.0803438	-0.0805312	-0.0803125	-0.0803438	-0.0804375	-0.08025	-0.0803125	-0.0803438	-0.08025	-0.0800937
-0.0802187	-0.080375	-0.0803125	-0.0803438	-0.0803438	-0.0804062	-0.08025	-0.08025	-0.08025	-0.0802187	-0.0803438
-0.0803125	-0.0804062	-0.080375	-0.0803125	-0.0803125	-0.0803438	-0.0805	-0.0804375	-0.0803438	-0.080375	-0.0803125
-0.080375	-0.0803438	-0.0803125	-0.0804375	-0.0803438	-0.0803438	-0.08025	-0.0803125	-0.0804375	-0.0803125	-0.0804375
-0.0803125	-0.080375	-0.080375	-0.0804375	-0.080375	-0.0804688	-0.080375	-0.08025	-0.0801563	-0.08025	-0.0801875
-0.0804062	-0.0804688	-0.0803438	-0.0802187	-0.0805625	-0.080375	-0.0804375	-0.0802187	-0.08025	-0.0804688	-0.0802187
-0.08025	-0.0803438	-0.0804062	-0.08025	-0.0803438	-0.0803438	-0.0803438	-0.0804375	-0.0802187	-0.0803438	-0.080125
-0.0804062	-0.080125	-0.0805	-0.0804688	-0.08025	-0.080375	-0.0802187	-0.0801875	-0.0801563	-0.0801875	-0.0801875
-0.08025	-0.0804062	-0.08025	-0.080375	-0.080375	-0.0803438	-0.0803125	-0.0804062	-0.08025	-0.080375	-0.0803438
-0.0803125	-0.0803125	-0.080375	-0.0803125	-0.08025	-0.08025	-0.08025	-0.0803125	-0.0804062	-0.0804062	-0.0801875
-0.080125	-0.0803438	-0.080375	-0.0803125	-0.0804062	-0.08025	-0.0803125	-0.0802187	-0.08025	-0.0803438	-0.0804375
-0.0804062	-0.0803438	-0.0805312	-0.0804375	-0.0803125	-0.0803125	-0.0804375	-0.08025	-0.0801563	-0.0802187	-0.0801875
-0.0803438	-0.0804062	-0.0804062	-0.080375	-0.0804062	-0.0803438	-0.080375	-0.08025	-0.0802187	-0.0804688	-0.0801563
-0.080375	-0.080375	-0.080375	-0.0802187	-0.080375	-0.0803438	-0.08025	-0.0803125	-0.0804375	-0.0803438	-0.0803125
-0.0803438	-0.0802187	-0.0803438	-0.0803125	-0.080375	-0.0803125	-0.0802187	-0.0801563	-0.0801563	-0.08025	-0.080375
-0.0805625	-0.0804062	-0.0804688	-0.08025	-0.0803125	-0.0804375	-0.080125	-0.08025	-0.080375	-0.0803125	-0.0803125
-0.0805625	-0.0803125	-0.0803125	-0.0804375	-0.0801875	-0.0803125	-0.08025	-0.0803125	-0.080375	-0.0801875	-0.0801563
-0.0803125	-0.0804375	-0.0805625	-0.0804062	-0.0803125	-0.0803125	-0.0803125	-0.0803125	-0.0802187	-0.0803125	-0.080375
-0.0804062	-0.0805625	-0.0804375	-0.0803438	-0.0803125	-0.080375	-0.08025	-0.0801875	-0.0801563	-0.0801563	-0.0801875
-0.0804688	-0.080375	-0.0804375	-0.0804062	-0.080375	-0.080125	-0.0802187	-0.0804375	-0.0803438	-0.0802187	-0.0803125
-0.0804062	-0.0804062	-0.0804375	-0.0803125	-0.0804062	-0.0804062	-0.0803125	-0.0803125	-0.0805	-0.0804375	-0.080375
-0.0804375	-0.0804375	-0.0804375	-0.0804062	-0.08025	-0.08025	-0.0803125	-0.0801875	-0.0803125	-0.0803438	-0.080375
-0.08025	-0.0803125	-0.0803438	-0.0804062	-0.0803438	-0.0803438	-0.0803438	-0.0801875	-0.0803438	-0.0801875	-0.0801875
-0.0805312	-0.0803438	-0.0805	-0.080375	-0.0804375	-0.0801875	-0.0803438	-0.0804688	-0.08025	-0.0804375	-0.0804062
-0.0803438	-0.0804375	-0.0803125	-0.080375	-0.0801875	-0.0803438	-0.0800937	-0.0801875	-0.08025	-0.0803125	-0.080375
-0.080375	-0.0804688	-0.0804688	-0.080125	-0.0802187	-0.0804688	-0.0803125	-0.0803125	-0.08025	-0.0803438	-0.080125
-0.0804062	-0.0804062	-0.0804062	-0.0803125	-0.0804688	-0.0804062	-0.0801563	-0.080375	-0.0802187	-0.080125	-0.0803125
-0.0804062	-0.0804688	-0.0803125	-0.08025	-0.0803438	-0.0801563	-0.0801875	-0.0805	-0.0801875	-0.0802187	-0.0801875
-0.0804062	-0.0805	-0.0803125	-0.0803125	-0.080375	-0.08025	-0.0805	-0.0803125	-0.08025	-0.0803438	-0.0802187
-0.0801563	-0.080375	-0.0804062	-0.0803438	-0.0801875	-0.080375	-0.0802187	-0.08025	-0.0800625	-0.0801875	-0.0801563
-0.0805	-0.0802187	-0.0803125	-0.0804375	-0.0805	-0.0803438	-0.0802187	-0.0802187	-0.0803125	-0.0802187	-0.0803125
-0.0803438	-0.0803438	-0.0804688	-0.0802187	-0.0803125	-0.0803438	-0.0802187	-0.0803438	-0.0804062	-0.0802187	-0.080375
-0.08025	-0.0805	-0.0804062	-0.0804062	-0.080375	-0.08025	-0.0803438	-0.08025	-0.08025	-0.08025	-0.0803125
-0.08025	-0.0804375	-0.0805312	-0.0804062	-0.080375	-0.0801563	-0.0804062	-0.0803125	-0.080375	-0.0803438	-0.0801563
-0.0805	-0.0803438	-0.0803438	-0.0803125	-0.0804062	-0.080375	-0.0803125	-0.0804375	-0.0803438	-0.08025	-0.0804062
-0.0804375	-0.080375	-0.0804062	-0.0804062	-0.0803438	-0.08025	-0.0803125	-0.080125	-0.0802187	-0.080375	-0.0803438
-0.0803125	-0.0801563	-0.08025	-0.0805312	-0.0801875	-0.0803438	-0.0803438	-0.08025	-0.08025	-0.0803125	-0.0804375
-0.0803438	-0.0803125	-0.0804062	-0.0803125	-0.0805625	-0.0803438	-0.08025	-0.0804062	-0.08025	-0.0804375	-0.0804375
-0.0803125	-0.0802187	-0.0805625	-0.0803438	-0.0804375	-0.0801563	-0.0804062	-0.0803438	-0.08025	-0.0804688	-0.0803438
-0.0803125	-0.0804375	-0.0803438	-0.0803438	-0.0804062	-0.0803438	-0.0801563	-0.0804375	-0.0802187	-0.080125	-0.0803125
-0.08025	-0.0804375	-0.0804375	-0.080375	-0.080375	-0.080375	-0.0801875	-0.08025	-0.08025	-0.0801875	-0.08025
-0.0804062	-0.0803438	-0.080375	-0.0802187	-0.0803125	-0.080375	-0.080375	-0.08025	-0.08025	-0.0805312	-0.0803125
-0.0805625	-0.08025	-0.0804375	-0.0802187	-0.0804062	-0.0804062	-0.0804375	-0.0803438	-0.0803125	-0.08025	-0.080375
-0.0801875	-0.0803125	-0.08025	-0.0804062	-0.08025	-0.08025	-0.0803125	-0.0802187	-0.0801563	-0.0801875	-0.0801875
-0.080375	-0.0803438	-0.080375	-0.0804062	-0.080375	-0.0803438	-0.0801875	-0.080375	-0.0804062	-0.0802187	-0.0803125
-0.0804688	-0.0804375	-0.0801875	-0.0803125	-0.0803438	-0.0804062	-0.0801875	-0.0803125	-0.0800313	-0.080375	-0.0802187
-0.0803125	-0.0805312	-0.0804062	-0.0803438	-0.08025	-0.0805	-0.08025	-0.0803438	-0.0804062	-0.0804375	-0.0803438
-0.0803125	-0.0803438	-0.0803125	-0.0805312	-0.0803125	-0.0802187	-0.0803125	-0.0800937	-0.0801563	-0.080375	-0.0802187
-0.08025	-0.0805312	-0.080375	-0.0801563	-0.0803125	-0.080375	-0.0803438	-0.08025	-0.0802187	-0.08025	-0.0802187
-0.0804375	-0.080375	-0.0803438	-0.080375	-0.08025	-0.0803438	-0.0803125	-0.0804062	-0.0804062	-0.0803125	-0.0801875
-0.0803125	-0.0804688	-0.0804688	-0.080375	-0.080375	-0.0800937	-0.0803125	-0.0801875	-0.0803438	-0.0801875	-0.080125
-0.080375	-0.0804375	-0.08025	-0.0804062	-0.0804062	-0.0804062	-0.0803438	-0.0804062	-0.0801875	-0.0803125	-0.0803125
-0.0804062	-0.0803125	-0.0804688	-0.0803125	-0.0803438	-0.0803125	-0.08025	-0.0803438	-0.0803125	-0.0802187	-0.0803125
-0.0805312	-0.08025	-0.08025	-0.0802187	-0.0803438	-0.080375	-0.0804375	-0.0803438	-0.080375	-0.0801563	-0.0804375
-0.0804062	-0.0804062	-0.080375	-0.0804062	-0.0803438	-0.0803125	-0.0801563	-0.08025	-0.0804062	-0.08025	-0.0801875
-0.08025	-0.0805	-0.080375	-0.0805625	-0.0803125	-0.0803438	-0.08025	-0.0803125	-0.08025	-0.08025	-0.0801875
-0.080375	-0.0803125	-0.0804375	-0.08025	-0.080375	-0.0801875	-0.0804062	-0.0805	-0.0801875	-0.080375	-0.0804688
-0.0804062	-0.0800937	-0.0805312	-0.0801875	-0.0803438	-0.0801875	-0.0804062	-0.0804062	-0.0804062	-0.0804375	-0.08025
-0.0803125	-0.080375	-0.0803125	-0.0803438	-0.08025	-0.0803438	-0.0801875	-0.0803438	-0.0800625	-0.08025	-0.0802187
-0.0803125	-0.0804062	-0.08025	-0.0803438	-0.0803125	-0.08025	-0.0803125	-0.0803438	-0.080375	-0.0803125	-0.0803125
-0.0804688	-0.0805	-0.080375	-0.080375	-0.0804688	-0.0804375	-0.0804062	-0.0804375	-0.0801563	-0.080375	-0.0803125
-0.080375	-0.080375	-0.080375	-0.0804062	-0.080375	-0.080375	-0.0804062	-0.0803438	-0.0803438	-0.0800625	-0.0803438
-0.0804688	-0.08025	-0.0803125	-0.0804062	-0.08025	-0.0802187	-0.0802187	-0.0803438	-0.0801563	-0.0804062	-0.0803125
-0.0804062	-0.0804375	-0.0802187	-0.0804688	-0.0803438	-0.0805	-0.0803125	-0.08025	-0.08025	-0.0803125	-0.080375
-0.0804375	-0.0801563	-0.0805	-0.08025	-0.080375	-0.0804062	-0.0804375	-0.08025	-0.0801875	-0.08025	-0.0802187
-0.0804688	-0.0803438	-0.0805625	-0.0801875	-0.0803125	-0.08025	-0.0803438	-0.08025	-0.0803438	-0.0803125	-0.0801875
-0.080375	-0.0803438	-0.0801563	-0.080375	-0.0803125	-0.0803125	-0.0803125	-0.08025	-0.0804062	-0.0803125	-0.0802187
-0.080375	-0.0804375	-0.0802187	-0.0804375	-0.08025	-0.080375	-0.0803125	-0.0802187	-0.0803438	-0.08025	-0.0802187
-0.0803438	-0.0803438	-0.080375	-0.0804688	-0.0805312	-0.0803438	-0.0802187	-0.08025	-0.0803125	-0.0802187	-0.0804062
-0.0805	-0.0804375	-0.0805	-0.080375	-0.0803125	-0.08025	-0.0801563	-0.0803438	-0.08025	-0.0803125	-0.0802187
-0.0803125	-0.0804062	-0.0804375	-0.0804062	-0.0803438	-0.0803438	-0.0802187	-0.08025	-0.0803125	-0.0804375	-0.0802187
-0.080375	-0.080375	-0.080375	-0.08025	-0.080375	-0.08025	-0.0801875	-0.0803438	-0.08025	-0.080375	-0.0803438
-0.0804375	-0.08025	-0.0804375	-0.0804375	-0.0803125	-0.0801875	-0.0804375	-0.0804062	-0.0804062	-0.080125	-0.0803438
-0.0802187	-0.0802187	-0.0801875	-0.0804062	-0.0801875	-0.0801563	-0.0801875	-0.0803438	-0.08025	-0.0801875	-0.0801875
-0.0804062	-0.0803438	-0.0802187	-0.080375	-0.0803438	-0.0804688	-0.0803438	-0.0804062	-0.080375	-0.08025	-0.08025
-0.0803125	-0.0804062	-0.0803125	-0.080375	-0.0804375	-0.0801875	-0.0804688	-0.0803125	-0.0801875	-0.0803438	-0.0801875
-0.0803438	-0.0803125	-0.0804688	-0.0802187	-0.0805312	-0.0805	-0.0802187	-0.0802187	-0.0801875	-0.0803438	-0.0801875
-0.0804688	-0.0804062	-0.0803125	-0.0803438	-0.0802187	-0.0805	-0.0801875	-0.080375	-0.080125	-0.080375	-0.0801875
-0.0801875	-0.0804688	-0.08025	-0.0804688	-0.0803125	-0.0803438	-0.08025	-0.08025	-0.0803438	-0.080375	-0.080375
-0.0803438	-0.080375	-0.080375	-0.08025	-0.0804062	-0.0803125	-0.0802187	-0.0802187	-0.08025	-0.0803438	-0.0804062
-0.0803125	-0.0803125	-0.0803125	-0.0801875	-0.0803438	-0.080375	-0.0803438	-0.0804062	-0.0803438	-0.0801563	-0.0802187
-0.0804375	-0.0804375	-0.08025	-0.0804062	-0.0805625	-0.0803438	-0.0803125	-0.0803125	-0.0803125	-0.0804375	-0.08025
-0.0803438	-0.0803438	-0.08025	-0.0803125	-0.0803438	-0.0803438	-0.0802187	-0.080125	-0.0803125	-0.0802187	-0.0802187
-0.0804375	-0.0804688	-0.0803438	-0.0803125	-0.0805	-0.0802187	-0.0804375	-0.080125	-0.0805	-0.0803438	-0.0801875
-0.0804062	-0.080375	-0.08025	-0.08025	-0.08025	-0.0804062	-0.0803438	-0.08025	-0.0803125	-0.080375	-0.0802187
-0.080625	-0.080375	-0.0803438	-0.0804062	-0.0803125	-0.0804375	-0.08025	-0.080125	-0.0804375	-0.0804375	-0.080375
-0.0803125	-0.080375	-0.08025	-0.080375	-0.08025	-0.0804375	-0.0803125	-0.0803438	-0.0801875	-0.0803125	-0.08025
-0.0803125	-0.0805312	-0.0803438	-0.0803438	-0.0804375	-0.0802187	-0.0805	-0.0802187	-0.0802187	-0.0803438	-0.080375
-0.08025	-0.0803438	-0.0803125	-0.080375	-0.08025	-0.080375	-0.08025	-0.080125	-0.0804375	-0.080375	-0.08025
-0.0804375	-0.0803438	-0.0801875	-0.0803438	-0.08025	-0.08025	-0.08025	-0.0804062	-0.0803125	-0.080375	-0.0805
-0.0803438	-0.0801563	-0.0804062	-0.0803438	-0.0804375	-0.080375	-0.0804062	-0.0803438	-0.0803438	-0.0803125	-0.0803438
-0.0804688	-0.0804375	-0.0803438	-0.080375	-0.0803125	-0.080375	-0.08025	-0.0803125	-0.0801875	-0.080375	-0.0802187
-0.0805	-0.08025	-0.0803438	-0.080375	-0.0803125	-0.0805	-0.0803125	-0.080375	-0.0802187	-0.0803438	-0.0803438
-0.0804688	-0.0803438	-0.0803438	-0.0805	-0.0804062	-0.0804062	-0.08025	-0.0804062	-0.0804062	-0.0803125	-0.0803438
-0.0803438	-0.0804375	-0.0803125	-0.080375	-0.0803438	-0.0803438	-0.0804375	-0.0804062	-0.0803125	-0.08025	-0.0804062
-0.0804375	-0.0804375	-0.0803438	-0.080375	-0.0803438	-0.08025	-0.08025	-0.0801563	-0.0803438	-0.0802187	-0.0801563
-0.0804062	-0.0804062	-0.08025	-0.0804062	-0.080375	-0.08025	-0.0803125	-0.080375	-0.08025	-0.0804375	-0.0803438
[truncated: 8,001 more rows]
