# Supplementary material for: A benzodiazepine activator locks Kv7.1 channels open by electro-mechanical uncoupling
Source: Commun Biol. 2022 Apr 1;5:301. doi: 10.1038/s42003-022-03229-8 (PMC8976019; doi:10.1038/s42003-022-03229-8)
Supplement: Supplementary file 4 — Supplementary Data [file 42003_2022_3229_MOESM4_ESM.zip › Fig 3D ctrl.xls]

## Sheet: PanelC_Control_Current
Kv320_443_1_2_4_I_smth	Kv320_443_1_2_5_I_smth	Kv320_443_1_2_6_I_smth	Kv320_443_1_2_7_I_smth	Kv320_443_1_2_8_I_smth	Kv320_443_1_2_9_I_smth	Kv320_443_1_2_10_I_smth	Kv320_443_1_2_11_I_smth	Kv320_443_1_2_12_I_smth	Kv320_443_1_2_13_I_smth
-1.07674e-07	-7.51737e-08	-1.21959e-07	-2.25377e-08	-9.23118e-09	-8.44827e-08	1.04957e-08	-1.40131e-08	2.00196e-08	3.7735e-09
-1.07721e-07	-7.94508e-08	-1.25209e-07	-1.87111e-08	-1.25603e-08	-8.2593e-08	5.15621e-09	-1.3818e-08	1.7003e-08	-6.545e-10
-1.08515e-07	-9.0544e-08	-1.31979e-07	-1.05628e-08	-2.21645e-08	-7.84633e-08	-8.4554e-09	-1.35158e-08	8.31327e-09	-1.27612e-08
-1.11019e-07	-1.0374e-07	-1.35634e-07	-6.18698e-09	-3.62678e-08	-7.5146e-08	-2.51713e-08	-1.33102e-08	-4.64183e-09	-2.94613e-08
-1.1494e-07	-1.13166e-07	-1.30962e-07	-1.35672e-08	-5.10375e-08	-7.42994e-08	-4.077e-08	-1.25836e-08	-1.88776e-08	-4.69314e-08
-1.18757e-07	-1.14863e-07	-1.18237e-07	-3.52433e-08	-6.17301e-08	-7.49758e-08	-5.3379e-08	-1.07142e-08	-3.01829e-08	-6.19299e-08
-1.21247e-07	-1.09381e-07	-1.03556e-07	-6.59594e-08	-6.53801e-08	-7.48123e-08	-6.21738e-08	-8.67347e-09	-3.4941e-08	-7.24606e-08
-1.22681e-07	-1.01486e-07	-9.51712e-08	-9.53237e-08	-6.27932e-08	-7.19055e-08	-6.61671e-08	-8.84942e-09	-3.23403e-08	-7.74566e-08
-1.24455e-07	-9.67172e-08	-9.79716e-08	-1.13893e-07	-5.81119e-08	-6.58006e-08	-6.47569e-08	-1.24713e-08	-2.49414e-08	-7.61263e-08
-1.27432e-07	-9.75819e-08	-1.0993e-07	-1.18293e-07	-5.63077e-08	-5.74387e-08	-5.88236e-08	-1.74333e-08	-1.69759e-08	-6.79351e-08
-1.30234e-07	-1.02425e-07	-1.23506e-07	-1.119e-07	-6.04245e-08	-4.85405e-08	-5.05267e-08	-1.94492e-08	-1.19514e-08	-5.33995e-08
-1.2934e-07	-1.07386e-07	-1.31182e-07	-1.01381e-07	-7.02563e-08	-4.08527e-08	-4.16607e-08	-1.57866e-08	-1.12936e-08	-3.49394e-08
-1.21948e-07	-1.09397e-07	-1.3064e-07	-9.22548e-08	-8.2873e-08	-3.56836e-08	-3.21615e-08	-7.90954e-09	-1.41524e-08	-1.69304e-08
-1.0961e-07	-1.08111e-07	-1.25329e-07	-8.64969e-08	-9.41805e-08	-3.38784e-08	-2.05146e-08	-5.89092e-10	-1.78342e-08	-4.54479e-09
-9.86195e-08	-1.0582e-07	-1.20348e-07	-8.30124e-08	-1.00401e-07	-3.57128e-08	-6.21511e-09	1.49285e-09	-1.91008e-08	-1.53267e-09
-9.57554e-08	-1.05659e-07	-1.17732e-07	-7.98225e-08	-9.89726e-08	-4.02623e-08	7.82789e-09	-3.17616e-09	-1.65267e-08	-7.96095e-09
-1.03058e-07	-1.09269e-07	-1.15325e-07	-7.59624e-08	-8.91231e-08	-4.5023e-08	1.56468e-08	-1.21877e-08	-1.24722e-08	-1.96345e-08
-1.16644e-07	-1.15461e-07	-1.0955e-07	-7.17902e-08	-7.23684e-08	-4.71056e-08	1.17993e-08	-2.10697e-08	-1.24106e-08	-3.01143e-08
-1.30423e-07	-1.20771e-07	-9.885e-08	-6.81544e-08	-5.25397e-08	-4.56414e-08	-4.46718e-09	-2.65243e-08	-2.12086e-08	-3.40772e-08
-1.40868e-07	-1.21567e-07	-8.49613e-08	-6.59951e-08	-3.4603e-08	-4.29695e-08	-2.78654e-08	-2.87533e-08	-3.8973e-08	-2.96728e-08
-1.485e-07	-1.16506e-07	-7.20974e-08	-6.69118e-08	-2.25388e-08	-4.28848e-08	-4.95861e-08	-3.08425e-08	-6.00744e-08	-1.88225e-08
-1.55422e-07	-1.07871e-07	-6.55408e-08	-7.31977e-08	-1.78581e-08	-4.74555e-08	-6.17483e-08	-3.54757e-08	-7.66005e-08	-6.07155e-09
-1.62079e-07	-1.00651e-07	-7.00962e-08	-8.5957e-08	-1.99887e-08	-5.56459e-08	-6.0962e-08	-4.19146e-08	-8.36324e-08	3.40289e-09
-1.66813e-07	-9.94379e-08	-8.7953e-08	-1.02701e-07	-2.7731e-08	-6.48475e-08	-4.95061e-08	-4.62644e-08	-8.19289e-08	6.49171e-09
-1.68269e-07	-1.05223e-07	-1.16507e-07	-1.17472e-07	-3.98238e-08	-7.31361e-08	-3.41216e-08	-4.50296e-08	-7.58132e-08	4.42669e-09
-1.67248e-07	-1.14723e-07	-1.48196e-07	-1.24264e-07	-5.41076e-08	-7.97454e-08	-2.29816e-08	-3.87418e-08	-6.84878e-08	2.33602e-09
-1.65649e-07	-1.22777e-07	-1.73705e-07	-1.20922e-07	-6.69722e-08	-8.3953e-08	-2.19227e-08	-3.22523e-08	-5.94437e-08	5.35273e-09
-1.64188e-07	-1.25478e-07	-1.86896e-07	-1.10307e-07	-7.45778e-08	-8.45949e-08	-3.17864e-08	-3.13293e-08	-4.64459e-08	1.41148e-08
-1.61839e-07	-1.21598e-07	-1.87683e-07	-9.82766e-08	-7.49251e-08	-8.12821e-08	-4.83688e-08	-3.85347e-08	-2.97288e-08	2.37659e-08
-1.57287e-07	-1.12395e-07	-1.80746e-07	-9.04313e-08	-6.86937e-08	-7.57578e-08	-6.47687e-08	-5.18155e-08	-1.36011e-08	2.74757e-08
-1.50391e-07	-1.01246e-07	-1.71761e-07	-8.96764e-08	-5.83717e-08	-7.1172e-08	-7.4646e-08	-6.66136e-08	-3.46521e-09	2.13626e-08
-1.42336e-07	-9.31613e-08	-1.64568e-07	-9.54707e-08	-4.69309e-08	-6.93981e-08	-7.49526e-08	-7.92402e-08	-1.26475e-09	6.89585e-09
-1.34605e-07	-9.29553e-08	-1.60646e-07	-1.04604e-07	-3.69676e-08	-6.91817e-08	-6.709e-08	-8.85203e-08	-3.98154e-09	-1.04432e-08
-1.27586e-07	-1.0228e-07	-1.59524e-07	-1.12829e-07	-3.023e-08	-6.74349e-08	-5.5928e-08	-9.47067e-08	-6.49763e-09	-2.45121e-08
-1.20201e-07	-1.17992e-07	-1.58786e-07	-1.16589e-07	-2.75288e-08	-6.24813e-08	-4.73474e-08	-9.74415e-08	-5.85947e-09	-3.13334e-08
-1.11655e-07	-1.33868e-07	-1.54464e-07	-1.14272e-07	-2.9144e-08	-5.57071e-08	-4.59782e-08	-9.52837e-08	-3.14122e-09	-3.00031e-08
-1.03831e-07	-1.44524e-07	-1.43155e-07	-1.06653e-07	-3.5066e-08	-5.00637e-08	-5.40154e-08	-8.72374e-08	-1.85518e-09	-2.19834e-08
-1.01025e-07	-1.48329e-07	-1.24965e-07	-9.63968e-08	-4.43157e-08	-4.76561e-08	-7.05119e-08	-7.43053e-08	-4.87238e-09	-9.97487e-09
-1.06296e-07	-1.47304e-07	-1.04306e-07	-8.681e-08	-5.4112e-08	-4.91299e-08	-9.08562e-08	-5.9284e-08	-1.23721e-08	2.8304e-09
-1.18167e-07	-1.44766e-07	-8.68977e-08	-8.0448e-08	-6.06239e-08	-5.44608e-08	-1.07657e-07	-4.51142e-08	-2.17835e-08	1.32104e-08
-1.31441e-07	-1.42879e-07	-7.52195e-08	-7.83494e-08	-6.14583e-08	-6.29667e-08	-1.1396e-07	-3.32374e-08	-2.91355e-08	1.8432e-08
-1.4127e-07	-1.41626e-07	-6.68679e-08	-8.01007e-08	-5.76597e-08	-7.22894e-08	-1.07161e-07	-2.28886e-08	-3.08892e-08	1.67877e-08
-1.46212e-07	-1.3946e-07	-5.77638e-08	-8.41786e-08	-5.29854e-08	-7.83162e-08	-9.05052e-08	-1.17051e-08	-2.56623e-08	8.0329e-09
-1.47779e-07	-1.34999e-07	-4.6958e-08	-8.82403e-08	-5.07572e-08	-7.71949e-08	-7.08542e-08	2.26369e-09	-1.53206e-08	-6.1212e-09
-1.47842e-07	-1.28581e-07	-3.78555e-08	-8.98722e-08	-5.09664e-08	-6.81207e-08	-5.46915e-08	1.81907e-08	-4.64258e-09	-2.16742e-08
-1.46732e-07	-1.22551e-07	-3.46753e-08	-8.80089e-08	-5.02395e-08	-5.45277e-08	-4.54925e-08	3.19298e-08	9.61923e-10	-3.32944e-08
-1.43269e-07	-1.2001e-07	-3.81738e-08	-8.38319e-08	-4.48565e-08	-4.23992e-08	-4.36335e-08	3.83882e-08	-1.18627e-09	-3.72768e-08
-1.36028e-07	-1.23033e-07	-4.49739e-08	-7.98831e-08	-3.42962e-08	-3.66085e-08	-4.74932e-08	3.50654e-08	-8.93528e-09	-3.46516e-08
-1.24586e-07	-1.31477e-07	-5.06974e-08	-7.8131e-08	-2.22273e-08	-3.80283e-08	-5.41696e-08	2.37331e-08	-1.64241e-08	-3.08617e-08
-1.10069e-07	-1.42726e-07	-5.38093e-08	-7.90482e-08	-1.41418e-08	-4.37804e-08	-6.00041e-08	9.05581e-09	-1.79905e-08	-3.10419e-08
-9.50002e-08	-1.52352e-07	-5.71931e-08	-8.22775e-08	-1.37528e-08	-5.01021e-08	-6.19289e-08	-4.29878e-09	-1.22646e-08	-3.50458e-08
-8.2836e-08	-1.55973e-07	-6.63178e-08	-8.73533e-08	-2.09579e-08	-5.48347e-08	-5.92694e-08	-1.37244e-08	-3.73615e-09	-3.75574e-08
-7.72572e-08	-1.52065e-07	-8.48597e-08	-9.33729e-08	-3.23468e-08	-5.752e-08	-5.42993e-08	-1.90468e-08	-5.73006e-10	-3.34468e-08
-8.0857e-08	-1.43762e-07	-1.10661e-07	-9.86004e-08	-4.32622e-08	-5.81255e-08	-5.06808e-08	-2.18867e-08	-9.52657e-09	-2.27851e-08
-9.34721e-08	-1.37322e-07	-1.35644e-07	-1.01245e-07	-5.00156e-08	-5.65255e-08	-5.08266e-08	-2.46948e-08	-3.08731e-08	-1.05438e-08
-1.11713e-07	-1.37628e-07	-1.50696e-07	-1.00749e-07	-5.14266e-08	-5.31054e-08	-5.40222e-08	-2.942e-08	-5.71141e-08	-1.98703e-09
-1.30986e-07	-1.44232e-07	-1.51807e-07	-9.80109e-08	-4.92472e-08	-4.91001e-08	-5.65416e-08	-3.60712e-08	-7.68764e-08	1.14798e-09
-1.48633e-07	-1.51422e-07	-1.4201e-07	-9.43961e-08	-4.72206e-08	-4.57268e-08	-5.37667e-08	-4.23748e-08	-8.13581e-08	4.87388e-10
-1.6484e-07	-1.52379e-07	-1.27682e-07	-9.06882e-08	-4.90551e-08	-4.28603e-08	-4.30068e-08	-4.53804e-08	-6.88331e-08	-1.76752e-09
-1.79993e-07	-1.44042e-07	-1.13501e-07	-8.67397e-08	-5.63638e-08	-3.87963e-08	-2.51488e-08	-4.40258e-08	-4.48989e-08	-4.99307e-09
-1.91439e-07	-1.28921e-07	-1.01085e-07	-8.1666e-08	-6.78941e-08	-3.17309e-08	-4.26618e-09	-4.03833e-08	-1.94134e-08	-1.00695e-08
-1.93762e-07	-1.12789e-07	-9.14085e-08	-7.43843e-08	-8.05794e-08	-2.18708e-08	1.40998e-08	-3.82164e-08	-2.16109e-09	-1.78633e-08
-1.82944e-07	-1.00609e-07	-8.67312e-08	-6.45219e-08	-9.14392e-08	-1.22236e-08	2.48602e-08	-3.99515e-08	1.17768e-09	-2.79126e-08
-1.60433e-07	-9.42591e-08	-8.90386e-08	-5.34053e-08	-9.86184e-08	-7.12624e-09	2.49685e-08	-4.48781e-08	-8.81761e-09	-3.83837e-08
-1.33218e-07	-9.34986e-08	-9.6901e-08	-4.42563e-08	-1.01003e-07	-9.57229e-09	1.43162e-08	-5.03526e-08	-2.64929e-08	-4.72379e-08
-1.10121e-07	-9.80568e-08	-1.04968e-07	-4.06632e-08	-9.75732e-08	-1.9366e-08	-4.57075e-09	-5.47045e-08	-4.51221e-08	-5.36049e-08
-9.76409e-08	-1.07774e-07	-1.07441e-07	-4.364e-08	-8.75866e-08	-3.32955e-08	-2.78332e-08	-5.87624e-08	-6.05363e-08	-5.82343e-08
-9.78322e-08	-1.20733e-07	-1.02471e-07	-4.96691e-08	-7.1145e-08	-4.70492e-08	-5.13905e-08	-6.45417e-08	-7.14341e-08	-6.26572e-08
-1.08137e-07	-1.32513e-07	-9.34138e-08	-5.23903e-08	-4.93809e-08	-5.7688e-08	-7.10897e-08	-7.27321e-08	-7.71345e-08	-6.76803e-08
-1.22492e-07	-1.38611e-07	-8.59758e-08	-4.72532e-08	-2.44785e-08	-6.51827e-08	-8.2694e-08	-8.1652e-08	-7.63155e-08	-7.23211e-08
-1.33953e-07	-1.3788e-07	-8.39478e-08	-3.48366e-08	2.45127e-10	-7.18013e-08	-8.30302e-08	-8.84857e-08	-6.84469e-08	-7.40069e-08
-1.38407e-07	-1.33326e-07	-8.70098e-08	-1.97848e-08	2.09306e-08	-7.94611e-08	-7.21136e-08	-9.12632e-08	-5.57492e-08	-6.99754e-08
-1.3682e-07	-1.29601e-07	-9.18081e-08	-7.28509e-09	3.46096e-08	-8.70865e-08	-5.43192e-08	-8.96214e-08	-4.2931e-08	-5.89401e-08
-1.33809e-07	-1.29873e-07	-9.47613e-08	-1.01067e-09	3.99677e-08	-9.05893e-08	-3.69172e-08	-8.40194e-08	-3.49134e-08	-4.19465e-08
-1.33915e-07	-1.34455e-07	-9.42499e-08	-3.209e-09	3.64652e-08	-8.60351e-08	-2.65304e-08	-7.47531e-08	-3.46208e-08	-2.20254e-08
-1.3914e-07	-1.41283e-07	-9.10561e-08	-1.4544e-08	2.35399e-08	-7.34312e-08	-2.59754e-08	-6.20071e-08	-4.1812e-08	-3.04596e-09
-1.49017e-07	-1.47292e-07	-8.74888e-08	-3.27714e-08	1.9729e-09	-5.75737e-08	-3.35073e-08	-4.67549e-08	-5.28057e-08	1.15562e-08
-1.6145e-07	-1.50144e-07	-8.6263e-08	-5.23146e-08	-2.39384e-08	-4.48869e-08	-4.44097e-08	-3.14804e-08	-6.16161e-08	1.97214e-08
-1.73113e-07	-1.49611e-07	-8.97997e-08	-6.6545e-08	-4.70949e-08	-3.8931e-08	-5.35492e-08	-1.99994e-08	-6.31549e-08	2.11851e-08
-1.80289e-07	-1.47649e-07	-9.96916e-08	-7.16118e-08	-6.1994e-08	-3.85596e-08	-5.77919e-08	-1.61777e-08	-5.69607e-08	1.72167e-08
-1.8065e-07	-1.469e-07	-1.15558e-07	-6.89005e-08	-6.875e-08	-4.02225e-08	-5.75893e-08	-2.1856e-08	-4.79224e-08	9.66421e-09
-1.74392e-07	-1.48631e-07	-1.33466e-07	-6.4128e-08	-7.2315e-08	-4.20601e-08	-5.67853e-08	-3.51922e-08	-4.23647e-08	-1.29931e-10
-1.63437e-07	-1.51573e-07	-1.45974e-07	-6.34094e-08	-7.74731e-08	-4.59009e-08	-6.00987e-08	-5.10042e-08	-4.26882e-08	-1.1598e-08
-1.49832e-07	-1.52449e-07	-1.45749e-07	-6.88218e-08	-8.45917e-08	-5.53324e-08	-6.95408e-08	-6.33273e-08	-4.58564e-08	-2.41949e-08
-1.35323e-07	-1.4797e-07	-1.31193e-07	-7.68355e-08	-8.99647e-08	-7.15754e-08	-8.25034e-08	-6.83899e-08	-4.7119e-08	-3.6625e-08
-1.22053e-07	-1.37107e-07	-1.09108e-07	-8.12786e-08	-8.98037e-08	-9.07641e-08	-9.33328e-08	-6.58869e-08	-4.47003e-08	-4.70049e-08
-1.12675e-07	-1.22109e-07	-9.09618e-08	-7.87036e-08	-8.40163e-08	-1.05084e-07	-9.73394e-08	-5.81002e-08	-4.06072e-08	-5.36712e-08
-1.09329e-07	-1.07504e-07	-8.52188e-08	-7.13758e-08	-7.6838e-08	-1.07273e-07	-9.39704e-08	-4.81412e-08	-3.76398e-08	-5.57565e-08
-1.12758e-07	-9.77843e-08	-9.2188e-08	-6.49622e-08	-7.39456e-08	-9.54939e-08	-8.65304e-08	-3.87301e-08	-3.66879e-08	-5.3322e-08
-1.22234e-07	-9.52265e-08	-1.0555e-07	-6.33225e-08	-7.79985e-08	-7.50989e-08	-7.89378e-08	-3.1799e-08	-3.70214e-08	-4.73621e-08
-1.35387e-07	-9.89967e-08	-1.1838e-07	-6.58495e-08	-8.60572e-08	-5.57239e-08	-7.26122e-08	-2.83713e-08	-3.82501e-08	-3.97346e-08
-1.47708e-07	-1.05737e-07	-1.27716e-07	-6.96855e-08	-9.14949e-08	-4.53931e-08	-6.61913e-08	-2.84146e-08	-4.11948e-08	-3.28304e-08
-1.53521e-07	-1.11069e-07	-1.34205e-07	-7.35684e-08	-8.91149e-08	-4.56325e-08	-5.79711e-08	-3.08571e-08	-4.69894e-08	-2.89544e-08
-1.49251e-07	-1.11355e-07	-1.38971e-07	-7.89636e-08	-7.87919e-08	-5.0988e-08	-4.85237e-08	-3.38963e-08	-5.58786e-08	-2.95462e-08
-1.36217e-07	-1.05244e-07	-1.42028e-07	-8.81254e-08	-6.4588e-08	-5.32294e-08	-4.09073e-08	-3.55499e-08	-6.69091e-08	-3.455e-08
-1.19627e-07	-9.44174e-08	-1.43371e-07	-1.01836e-07	-5.12727e-08	-4.7253e-08	-3.81862e-08	-3.44625e-08	-7.82959e-08	-4.24418e-08
-1.04745e-07	-8.28503e-08	-1.4397e-07	-1.18496e-07	-4.21394e-08	-3.45402e-08	-4.06701e-08	-3.06708e-08	-8.78672e-08	-5.10716e-08
-9.43691e-08	-7.46734e-08	-1.4445e-07	-1.34214e-07	-3.90311e-08	-2.17564e-08	-4.57135e-08	-2.55296e-08	-9.35884e-08	-5.86813e-08
-8.94257e-08	-7.18158e-08	-1.43039e-07	-1.43752e-07	-4.25011e-08	-1.56984e-08	-5.0298e-08	-2.05575e-08	-9.42416e-08	-6.42871e-08
-9.02955e-08	-7.29919e-08	-1.36004e-07	-1.4288e-07	-5.09834e-08	-1.85887e-08	-5.35451e-08	-1.62744e-08	-8.97747e-08	-6.73887e-08
-9.64552e-08	-7.47753e-08	-1.21018e-07	-1.31378e-07	-6.04185e-08	-2.7053e-08	-5.63635e-08	-1.22367e-08	-8.08477e-08	-6.76546e-08
-1.05445e-07	-7.41471e-08	-1.00265e-07	-1.1413e-07	-6.58519e-08	-3.46923e-08	-5.88296e-08	-8.08037e-09	-6.80282e-08	-6.51284e-08
-1.13512e-07	-7.07922e-08	-8.01231e-08	-9.86137e-08	-6.42017e-08	-3.56797e-08	-5.87833e-08	-4.35624e-09	-5.16613e-08	-6.08776e-08
-1.17816e-07	-6.73162e-08	-6.76556e-08	-9.05784e-08	-5.59395e-08	-2.73347e-08	-5.38322e-08	-2.36158e-09	-3.27422e-08	-5.73094e-08
-1.17834e-07	-6.69731e-08	-6.68902e-08	-9.15207e-08	-4.44726e-08	-1.12532e-08	-4.47372e-08	-3.19852e-09	-1.39149e-08	-5.7217e-08
-1.14687e-07	-7.06261e-08	-7.72957e-08	-9.93745e-08	-3.40291e-08	7.04748e-09	-3.60299e-08	-6.89479e-09	6.14587e-10	-6.16834e-08
-1.09597e-07	-7.55455e-08	-9.45015e-08	-1.10578e-07	-2.76653e-08	2.03287e-08	-3.25488e-08	-1.22511e-08	6.64564e-09	-6.86402e-08
-1.03172e-07	-7.71806e-08	-1.12124e-07	-1.2144e-07	-2.63618e-08	2.32704e-08	-3.53278e-08	-1.73317e-08	2.23834e-09	-7.39622e-08
-9.58708e-08	-7.24751e-08	-1.24e-07	-1.28685e-07	-2.93003e-08	1.55329e-08	-4.13269e-08	-2.01137e-08	-1.07479e-08	-7.46338e-08
-8.88507e-08	-6.20759e-08	-1.26419e-07	-1.29808e-07	-3.49877e-08	1.90791e-09	-4.73189e-08	-1.93036e-08	-2.68662e-08	-7.11048e-08
-8.41295e-08	-4.99475e-08	-1.19509e-07	-1.23187e-07	-4.23684e-08	-1.07351e-08	-5.34162e-08	-1.54448e-08	-3.91025e-08	-6.64573e-08
-8.3411e-08	-4.1083e-08	-1.06904e-07	-1.08069e-07	-5.06654e-08	-1.74075e-08	-6.20074e-08	-1.12614e-08	-4.19339e-08	-6.32673e-08
-8.61392e-08	-3.91174e-08	-9.38705e-08	-8.51507e-08	-5.78965e-08	-1.71382e-08	-7.33292e-08	-9.77687e-09	-3.41673e-08	-6.15122e-08
-8.8625e-08	-4.50927e-08	-8.50196e-08	-5.77111e-08	-6.02748e-08	-1.25084e-08	-8.31748e-08	-1.11831e-08	-2.00187e-08	-5.96238e-08
-8.58036e-08	-5.74855e-08	-8.28708e-08	-3.18616e-08	-5.45336e-08	-7.70147e-09	-8.59673e-08	-1.19714e-08	-7.32899e-09	-5.71466e-08
-7.49268e-08	-7.29827e-08	-8.7669e-08	-1.46944e-08	-4.15228e-08	-6.45037e-09	-8.01937e-08	-8.06964e-09	-3.49745e-09	-5.57527e-08
-5.82871e-08	-8.75425e-08	-9.79231e-08	-1.09325e-08	-2.68892e-08	-1.07711e-08	-7.04983e-08	1.00109e-09	-1.15144e-08	-5.74808e-08
-4.23888e-08	-9.76493e-08	-1.10968e-07	-2.01804e-08	-1.74398e-08	-2.08866e-08	-6.43781e-08	1.14483e-08	-2.85439e-08	-6.22369e-08
-3.39733e-08	-1.01736e-07	-1.23631e-07	-3.68753e-08	-1.66598e-08	-3.58149e-08	-6.66405e-08	1.85713e-08	-4.77172e-08	-6.71606e-08
-3.61714e-08	-1.01094e-07	-1.33455e-07	-5.35109e-08	-2.35159e-08	-5.3344e-08	-7.62549e-08	2.02731e-08	-6.18355e-08	-6.83502e-08
-4.77205e-08	-9.9138e-08	-1.39917e-07	-6.52897e-08	-3.46512e-08	-6.9303e-08	-8.77411e-08	1.72285e-08	-6.68976e-08	-6.34025e-08
-6.5044e-08	-9.91429e-08	-1.4431e-07	-7.28658e-08	-4.67692e-08	-7.81124e-08	-9.56465e-08	1.05098e-08	-6.37485e-08	-5.29965e-08
-8.45994e-08	-1.02439e-07	-1.48032e-07	-8.09965e-08	-5.69996e-08	-7.59273e-08	-9.83743e-08	1.43028e-10	-5.70611e-08	-4.07016e-08
-1.03598e-07	-1.08701e-07	-1.50958e-07	-9.40352e-08	-6.22819e-08	-6.41547e-08	-9.82863e-08	-1.38189e-08	-5.20402e-08	-3.10606e-08
-1.19432e-07	-1.17283e-07	-1.51461e-07	-1.11611e-07	-6.00211e-08	-4.95441e-08	-9.84811e-08	-2.96134e-08	-5.06412e-08	-2.67034e-08
-1.29229e-07	-1.27443e-07	-1.47719e-07	-1.27739e-07	-5.01633e-08	-4.01899e-08	-9.96655e-08	-4.39303e-08	-5.00168e-08	-2.61716e-08
-1.30452e-07	-1.37372e-07	-1.38865e-07	-1.34264e-07	-3.62952e-08	-4.0854e-08	-9.9835e-08	-5.38312e-08	-4.48785e-08	-2.44691e-08
-1.22468e-07	-1.43887e-07	-1.25489e-07	-1.26417e-07	-2.3871e-08	-5.11087e-08	-9.63095e-08	-5.8356e-08	-3.23006e-08	-1.67327e-08
-1.08071e-07	-1.4369e-07	-1.09968e-07	-1.06457e-07	-1.67945e-08	-6.65628e-08	-8.79209e-08	-5.84792e-08	-1.49132e-08	-2.54616e-09
-9.3365e-08	-1.35123e-07	-9.64301e-08	-8.26009e-08	-1.54736e-08	-8.13101e-08	-7.59424e-08	-5.59714e-08	4.93101e-10	1.28104e-08
-8.52103e-08	-1.19066e-07	-8.93274e-08	-6.40696e-08	-1.78162e-08	-9.03545e-08	-6.35696e-08	-5.24108e-08	7.82797e-09	2.16997e-08
-8.76132e-08	-9.86726e-08	-9.08589e-08	-5.60882e-08	-2.16052e-08	-9.17225e-08	-5.41925e-08	-4.87894e-08	5.85907e-09	1.96935e-08
-9.98172e-08	-7.81831e-08	-9.94881e-08	-5.83117e-08	-2.58476e-08	-8.7449e-08	-4.91777e-08	-4.53913e-08	-1.60886e-09	8.88533e-09
-1.17549e-07	-6.12527e-08	-1.11307e-07	-6.68998e-08	-3.05477e-08	-8.21874e-08	-4.66805e-08	-4.18005e-08	-9.14223e-09	-3.77133e-09
-1.35954e-07	-4.97792e-08	-1.22826e-07	-7.76574e-08	-3.61432e-08	-7.9804e-08	-4.27563e-08	-3.72596e-08	-1.34202e-08	-1.15237e-08
-1.51573e-07	-4.42594e-08	-1.32014e-07	-8.77694e-08	-4.34545e-08	-8.06604e-08	-3.42291e-08	-3.1274e-08	-1.44631e-08	-1.19145e-08
-1.62494e-07	-4.51729e-08	-1.36845e-07	-9.5868e-08	-5.35684e-08	-8.21117e-08	-2.11495e-08	-2.39723e-08	-1.42778e-08	-7.07343e-09
-1.67934e-07	-5.33609e-08	-1.3429e-07	-1.01622e-07	-6.68849e-08	-8.16543e-08	-7.04678e-09	-1.6081e-08	-1.48562e-08	-1.11238e-09
-1.6827e-07	-6.84888e-08	-1.22462e-07	-1.05448e-07	-8.17822e-08	-7.95713e-08	3.01358e-09	-8.81524e-09	-1.7093e-08	2.79234e-09
-1.64986e-07	-8.7561e-08	-1.04116e-07	-1.08034e-07	-9.42496e-08	-7.87022e-08	5.21602e-09	-3.77563e-09	-2.08402e-08	4.07499e-09
-1.59959e-07	-1.05942e-07	-8.67001e-08	-1.09779e-07	-9.93612e-08	-8.18375e-08	-9.11646e-10	-2.61767e-09	-2.55749e-08	4.71471e-09
-1.54761e-07	-1.20298e-07	-7.74258e-08	-1.10944e-07	-9.40074e-08	-8.90932e-08	-1.22703e-08	-6.45983e-09	-3.08778e-08	7.25701e-09
-1.50697e-07	-1.30408e-07	-7.79751e-08	-1.12239e-07	-7.89561e-08	-9.72167e-08	-2.41636e-08	-1.52953e-08	-3.61246e-08	1.20047e-08
-1.48835e-07	-1.3825e-07	-8.43237e-08	-1.14352e-07	-5.84638e-08	-1.01204e-07	-3.32244e-08	-2.76901e-08	-3.99746e-08	1.60912e-08
-1.49136e-07	-1.45822e-07	-9.11451e-08	-1.16173e-07	-3.77128e-08	-9.71664e-08	-3.89108e-08	-4.10412e-08	-4.10046e-08	1.60698e-08
-1.4951e-07	-1.53923e-07	-9.5273e-08	-1.14213e-07	-2.03585e-08	-8.47031e-08	-4.23577e-08	-5.25322e-08	-3.92886e-08	1.17191e-08
-1.46652e-07	-1.6237e-07	-9.5227e-08	-1.05175e-07	-8.08381e-09	-6.73036e-08	-4.41157e-08	-6.02804e-08	-3.67024e-08	6.68465e-09
-1.3868e-07	-1.70651e-07	-8.96137e-08	-8.96065e-08	-1.83396e-09	-5.05193e-08	-4.34054e-08	-6.38023e-08	-3.4912e-08	4.76405e-09
-1.26964e-07	-1.78208e-07	-7.79051e-08	-7.26111e-08	-2.96679e-09	-3.91586e-08	-3.95648e-08	-6.37599e-08	-3.33604e-08	5.67932e-09
-1.14861e-07	-1.84238e-07	-6.25122e-08	-6.08415e-08	-1.29733e-08	-3.54222e-08	-3.37875e-08	-6.18086e-08	-3.00661e-08	4.8471e-09
-1.04688e-07	-1.87236e-07	-4.86113e-08	-5.8921e-08	-3.18138e-08	-3.89217e-08	-2.9091e-08	-6.05085e-08	-2.45147e-08	-2.69018e-09
-9.65449e-08	-1.84828e-07	-4.11451e-08	-6.78036e-08	-5.63337e-08	-4.77468e-08	-2.86241e-08	-6.21071e-08	-1.91748e-08	-1.80073e-08
-9.00993e-08	-1.74791e-07	-4.19289e-08	-8.45827e-08	-8.06904e-08	-5.90865e-08	-3.40986e-08	-6.62658e-08	-1.79163e-08	-3.72589e-08
-8.64375e-08	-1.57147e-07	-4.91796e-08	-1.02927e-07	-9.91764e-08	-6.92064e-08	-4.53837e-08	-6.91648e-08	-2.32154e-08	-5.42665e-08
-8.73956e-08	-1.35219e-07	-5.89796e-08	-1.15061e-07	-1.0925e-07	-7.40835e-08	-6.05699e-08	-6.59204e-08	-3.48348e-08	-6.44773e-08
-9.37713e-08	-1.13707e-07	-6.7187e-08	-1.15653e-07	-1.12179e-07	-7.13626e-08	-7.58098e-08	-5.47354e-08	-5.03934e-08	-6.74557e-08
-1.05215e-07	-9.52827e-08	-7.10855e-08	-1.05051e-07	-1.11289e-07	-6.21005e-08	-8.57554e-08	-3.89833e-08	-6.64679e-08	-6.63924e-08
-1.21518e-07	-7.94444e-08	-7.03778e-08	-8.88257e-08	-1.09932e-07	-5.01944e-08	-8.56104e-08	-2.52394e-08	-7.93834e-08	-6.52707e-08
-1.426e-07	-6.48097e-08	-6.69871e-08	-7.39722e-08	-1.10406e-07	-3.96653e-08	-7.39986e-08	-1.90515e-08	-8.59034e-08	-6.57751e-08
-1.66611e-07	-5.19006e-08	-6.37952e-08	-6.51902e-08	-1.13252e-07	-3.22885e-08	-5.44299e-08	-2.20506e-08	-8.39406e-08	-6.60088e-08
-1.88846e-07	-4.342e-08	-6.33321e-08	-6.36042e-08	-1.16746e-07	-2.7563e-08	-3.38377e-08	-3.22183e-08	-7.302e-08	-6.19535e-08
-2.03677e-07	-4.24107e-08	-6.72118e-08	-6.7368e-08	-1.17649e-07	-2.45613e-08	-1.87367e-08	-4.58911e-08	-5.45555e-08	-5.08693e-08
-2.08023e-07	-5.05009e-08	-7.6209e-08	-7.29195e-08	-1.13516e-07	-2.36381e-08	-1.16122e-08	-5.90918e-08	-3.21112e-08	-3.41681e-08
-2.02954e-07	-6.7124e-08	-9.04107e-08	-7.67824e-08	-1.04802e-07	-2.64664e-08	-1.05508e-08	-6.78931e-08	-1.099e-08	-1.72326e-08
-1.92198e-07	-8.92265e-08	-1.08974e-07	-7.7643e-08	-9.47754e-08	-3.44847e-08	-1.24628e-08	-6.94041e-08	3.67683e-09	-6.03946e-09
-1.79347e-07	-1.11459e-07	-1.29504e-07	-7.7128e-08	-8.73719e-08	-4.71749e-08	-1.6418e-08	-6.36854e-08	9.49126e-09	-3.31179e-09
-1.66149e-07	-1.27657e-07	-1.47889e-07	-7.82299e-08	-8.46698e-08	-6.17053e-08	-2.34316e-08	-5.44333e-08	7.74457e-09	-7.23835e-09
-1.52672e-07	-1.33638e-07	-1.59565e-07	-8.27639e-08	-8.54872e-08	-7.42873e-08	-3.34712e-08	-4.68092e-08	1.75231e-09	-1.32465e-08
-1.3865e-07	-1.29518e-07	-1.6172e-07	-9.0299e-08	-8.57223e-08	-8.21692e-08	-4.38719e-08	-4.40708e-08	-5.88197e-09	-1.68578e-08
-1.24956e-07	-1.19474e-07	-1.54549e-07	-9.92251e-08	-8.05019e-08	-8.48159e-08	-5.11688e-08	-4.61217e-08	-1.46954e-08	-1.56928e-08
-1.14207e-07	-1.09111e-07	-1.40457e-07	-1.08417e-07	-6.72082e-08	-8.36797e-08	-5.38735e-08	-5.07188e-08	-2.55272e-08	-1.02266e-08
-1.09734e-07	-1.02822e-07	-1.22428e-07	-1.17744e-07	-4.72784e-08	-8.10565e-08	-5.3041e-08	-5.53149e-08	-3.83762e-08	-3.44981e-09
-1.13138e-07	-1.02762e-07	-1.03296e-07	-1.2707e-07	-2.51871e-08	-7.88602e-08	-5.07327e-08	-5.78234e-08	-5.09525e-08	8.85489e-10
-1.22213e-07	-1.0869e-07	-8.59881e-08	-1.34799e-07	-5.58057e-09	-7.77633e-08	-4.86109e-08	-5.66929e-08	-5.94248e-08	1.09058e-09
-1.3148e-07	-1.17792e-07	-7.33313e-08	-1.3761e-07	8.66564e-09	-7.68566e-08	-4.76172e-08	-5.13437e-08	-6.08723e-08	-7.94482e-10
-1.35594e-07	-1.25385e-07	-6.68092e-08	-1.32093e-07	1.60864e-08	-7.41279e-08	-4.79002e-08	-4.28511e-08	-5.51386e-08	-7.24247e-10
-1.33041e-07	-1.27465e-07	-6.54772e-08	-1.17116e-07	1.54312e-08	-6.78756e-08	-4.84898e-08	-3.38896e-08	-4.4398e-08	3.27241e-09
-1.27058e-07	-1.23614e-07	-6.6615e-08	-9.47477e-08	5.67698e-09	-5.82011e-08	-4.74135e-08	-2.75346e-08	-3.13226e-08	8.6337e-09
-1.23048e-07	-1.17434e-07	-6.79586e-08	-6.88661e-08	-1.27547e-08	-4.71849e-08	-4.28176e-08	-2.56533e-08	-1.80654e-08	9.99107e-09
-1.2445e-07	-1.13729e-07	-6.951e-08	-4.28589e-08	-3.70792e-08	-3.74468e-08	-3.44994e-08	-2.801e-08	-6.72856e-09	3.30558e-09
-1.3005e-07	-1.14889e-07	-7.31858e-08	-1.85684e-08	-6.24363e-08	-3.04511e-08	-2.46203e-08	-3.26023e-08	1.31604e-10	-1.14561e-08
-1.34818e-07	-1.19548e-07	-8.06511e-08	2.66872e-09	-8.32801e-08	-2.61066e-08	-1.6813e-08	-3.68648e-08	2.41402e-10	-3.08329e-08
-1.33986e-07	-1.24215e-07	-9.13304e-08	1.82553e-08	-9.54403e-08	-2.38101e-08	-1.40477e-08	-3.89112e-08	-7.00767e-09	-5.01435e-08
-1.27175e-07	-1.26019e-07	-1.02279e-07	2.43824e-08	-9.78801e-08	-2.38017e-08	-1.67676e-08	-3.80854e-08	-1.99836e-08	-6.5442e-08
-1.18856e-07	-1.2432e-07	-1.09878e-07	1.8848e-08	-9.26378e-08	-2.75658e-08	-2.27836e-08	-3.45992e-08	-3.55451e-08	-7.44985e-08
-1.14755e-07	-1.20254e-07	-1.11914e-07	4.10506e-09	-8.26259e-08	-3.67196e-08	-2.88375e-08	-2.87602e-08	-5.04098e-08	-7.71562e-08
-1.17884e-07	-1.14896e-07	-1.08751e-07	-1.33106e-08	-6.93939e-08	-5.09828e-08	-3.22494e-08	-2.07143e-08	-6.22217e-08	-7.51539e-08
-1.27667e-07	-1.07967e-07	-1.03414e-07	-2.74214e-08	-5.34286e-08	-6.69844e-08	-3.15453e-08	-1.11116e-08	-6.97406e-08	-7.11543e-08
-1.4167e-07	-9.86432e-08	-1.00692e-07	-3.73119e-08	-3.66662e-08	-7.95829e-08	-2.65569e-08	-1.95562e-09	-7.2291e-08	-6.72078e-08
-1.57131e-07	-8.76872e-08	-1.05068e-07	-4.70177e-08	-2.37862e-08	-8.51726e-08	-1.87283e-08	3.57011e-09	-6.93689e-08	-6.36768e-08
-1.71326e-07	-7.80953e-08	-1.18022e-07	-6.08637e-08	-1.97088e-08	-8.39843e-08	-1.1142e-08	2.64919e-09	-6.11754e-08	-5.95237e-08
-1.81949e-07	-7.28734e-08	-1.36838e-07	-7.86498e-08	-2.51572e-08	-7.89193e-08	-7.39867e-09	-5.18447e-09	-4.9575e-08	-5.36807e-08
-1.87903e-07	-7.22856e-08	-1.56423e-07	-9.50305e-08	-3.50896e-08	-7.21056e-08	-9.79212e-09	-1.7154e-08	-3.80512e-08	-4.62447e-08
-1.8923e-07	-7.40017e-08	-1.7249e-07	-1.03595e-07	-4.23163e-08	-6.30206e-08	-1.82712e-08	-2.84922e-08	-3.01161e-08	-3.86669e-08
-1.85862e-07	-7.61863e-08	-1.82995e-07	-1.02089e-07	-4.31102e-08	-5.03479e-08	-3.09857e-08	-3.53902e-08	-2.73636e-08	-3.32123e-08
-1.76785e-07	-7.99304e-08	-1.87234e-07	-9.42948e-08	-3.93686e-08	-3.54981e-08	-4.57564e-08	-3.7476e-08	-2.87867e-08	-3.21669e-08
-1.61003e-07	-8.81914e-08	-1.84881e-07	-8.71388e-08	-3.55741e-08	-2.36978e-08	-6.11772e-08	-3.76757e-08	-3.17272e-08	-3.66245e-08
-1.39541e-07	-1.02462e-07	-1.7646e-07	-8.58068e-08	-3.42375e-08	-2.10083e-08	-7.65361e-08	-3.96727e-08	-3.35953e-08	-4.49932e-08
-1.1661e-07	-1.20636e-07	-1.63987e-07	-9.0898e-08	-3.45917e-08	-2.98917e-08	-9.07447e-08	-4.53364e-08	-3.34162e-08	-5.27766e-08
-9.86931e-08	-1.37768e-07	-1.50183e-07	-9.90041e-08	-3.5167e-08	-4.73134e-08	-1.0131e-07	-5.39425e-08	-3.25754e-08	-5.51055e-08
-9.16777e-08	-1.4862e-07	-1.37023e-07	-1.05192e-07	-3.65365e-08	-6.66096e-08	-1.04502e-07	-6.30117e-08	-3.42682e-08	-5.06234e-08
-9.74974e-08	-1.50201e-07	-1.25515e-07	-1.05601e-07	-4.08386e-08	-8.1008e-08	-9.71202e-08	-6.978e-08	-4.16655e-08	-4.29742e-08
-1.12624e-07	-1.43391e-07	-1.16676e-07	-9.94026e-08	-4.89118e-08	-8.6348e-08	-7.90637e-08	-7.26439e-08	-5.57823e-08	-3.80298e-08
-1.29892e-07	-1.32978e-07	-1.11698e-07	-8.94493e-08	-5.87831e-08	-8.22926e-08	-5.49571e-08	-7.19242e-08	-7.44585e-08	-3.93454e-08
-1.42465e-07	-1.25504e-07	-1.10518e-07	-8.07403e-08	-6.74811e-08	-7.21746e-08	-3.29688e-08	-6.92815e-08	-9.31738e-08	-4.59104e-08
-1.46924e-07	-1.25656e-07	-1.10769e-07	-7.73131e-08	-7.41028e-08	-6.14044e-08	-2.05648e-08	-6.61547e-08	-1.07212e-07	-5.36246e-08
-1.43678e-07	-1.33849e-07	-1.09129e-07	-7.97763e-08	-8.0703e-08	-5.49046e-08	-1.98195e-08	-6.28121e-08	-1.13779e-07	-5.86182e-08
-1.35649e-07	-1.47052e-07	-1.04076e-07	-8.51405e-08	-9.01532e-08	-5.51138e-08	-2.63635e-08	-5.91102e-08	-1.12692e-07	-5.96683e-08
-1.26878e-07	-1.61636e-07	-9.70726e-08	-8.86225e-08	-1.03213e-07	-6.17564e-08	-3.34928e-08	-5.59336e-08	-1.05432e-07	-5.82473e-08
-1.21222e-07	-1.74918e-07	-9.08711e-08	-8.62326e-08	-1.17306e-07	-7.28356e-08	-3.79479e-08	-5.50759e-08	-9.38123e-08	-5.65707e-08
-1.2079e-07	-1.84276e-07	-8.70095e-08	-7.71226e-08	-1.27387e-07	-8.55031e-08	-4.17769e-08	-5.70756e-08	-7.96993e-08	-5.54043e-08
-1.24972e-07	-1.86511e-07	-8.5341e-08	-6.44658e-08	-1.27813e-07	-9.6483e-08	-4.85953e-08	-5.96161e-08	-6.57937e-08	-5.34797e-08
-1.31176e-07	-1.79886e-07	-8.55504e-08	-5.38768e-08	-1.14505e-07	-1.02767e-07	-5.85747e-08	-5.93144e-08	-5.5825e-08	-4.88246e-08
-1.36768e-07	-1.67024e-07	-8.78234e-08	-5.01772e-08	-8.73423e-08	-1.02765e-07	-6.76762e-08	-5.57191e-08	-5.27414e-08	-4.05166e-08
-1.40614e-07	-1.54733e-07	-9.12194e-08	-5.47708e-08	-5.17682e-08	-9.70323e-08	-7.1584e-08	-5.28363e-08	-5.59355e-08	-2.92356e-08
-1.43217e-07	-1.49893e-07	-9.21548e-08	-6.50459e-08	-1.74599e-08	-8.787e-08	-6.96345e-08	-5.56387e-08	-6.05363e-08	-1.64761e-08
-1.45529e-07	-1.54726e-07	-8.6127e-08	-7.56491e-08	6.46095e-09	-7.82933e-08	-6.46938e-08	-6.47732e-08	-6.03077e-08	-3.53099e-09
-1.47355e-07	-1.6526e-07	-7.19214e-08	-8.11222e-08	1.65117e-08	-7.12751e-08	-5.98998e-08	-7.49064e-08	-5.19251e-08	8.74621e-09
-1.46948e-07	-1.74032e-07	-5.40013e-08	-7.90831e-08	1.57854e-08	-6.92587e-08	-5.62186e-08	-7.82881e-08	-3.69478e-08	1.93798e-08
-1.42733e-07	-1.74988e-07	-4.01831e-08	-7.19375e-08	9.96628e-09	-7.32341e-08	-5.29383e-08	-7.01941e-08	-2.03126e-08	2.68056e-08
-1.35711e-07	-1.6693e-07	-3.64521e-08	-6.52706e-08	2.51714e-09	-8.14705e-08	-4.96598e-08	-5.20199e-08	-7.22534e-09	2.94351e-08
-1.29553e-07	-1.53086e-07	-4.35378e-08	-6.38652e-08	-6.5383e-09	-8.93721e-08	-4.73101e-08	-3.0279e-08	-7.78556e-10	2.69958e-08
-1.27617e-07	-1.37791e-07	-5.78603e-08	-6.87191e-08	-1.81848e-08	-9.17138e-08	-4.7543e-08	-1.25129e-08	-1.2772e-09	2.10992e-08
-1.29906e-07	-1.23695e-07	-7.51263e-08	-7.74043e-08	-3.17505e-08	-8.62082e-08	-5.16523e-08	-2.86649e-09	-7.02648e-09	1.4027e-08
-1.33347e-07	-1.11576e-07	-9.28095e-08	-8.68042e-08	-4.43747e-08	-7.53147e-08	-5.98821e-08	-3.80406e-10	-1.56005e-08	6.89105e-09
-1.34951e-07	-1.0169e-07	-1.09832e-07	-9.52456e-08	-5.21338e-08	-6.43876e-08	-7.09798e-08	-1.13541e-09	-2.44873e-08	-6.92693e-10
-1.34233e-07	-9.44808e-08	-1.25124e-07	-1.02143e-07	-5.16608e-08	-5.79073e-08	-8.19019e-08	-2.22936e-09	-3.09729e-08	-9.00792e-09
-1.3285e-07	-8.99865e-08	-1.37327e-07	-1.06286e-07	-4.19342e-08	-5.72141e-08	-8.84158e-08	-4.16233e-09	-3.23017e-08	-1.6682e-08
-1.32853e-07	-8.70861e-08	-1.45528e-07	-1.0553e-07	-2.56176e-08	-6.08798e-08	-8.70542e-08	-9.92634e-09	-2.68384e-08	-2.12359e-08
-1.35586e-07	-8.40138e-08	-1.49254e-07	-9.87048e-08	-8.50435e-09	-6.61496e-08	-7.73037e-08	-2.20701e-08	-1.54737e-08	-2.15743e-08
-1.41212e-07	-8.0273e-08	-1.4745e-07	-8.74059e-08	3.27952e-09	-7.0191e-08	-6.20991e-08	-4.0458e-08	-1.88314e-09	-2.00136e-08
-1.48305e-07	-7.81331e-08	-1.38353e-07	-7.53192e-08	6.29871e-09	-7.132e-08	-4.60058e-08	-6.2316e-08	8.86346e-09	-2.13878e-08
-1.54228e-07	-8.14932e-08	-1.21369e-07	-6.59444e-08	6.55288e-10	-7.00418e-08	-3.25835e-08	-8.37897e-08	1.26783e-08	-2.92438e-08
-1.56928e-07	-9.24886e-08	-9.89263e-08	-6.13298e-08	-1.14464e-08	-6.88057e-08	-2.30395e-08	-1.01184e-07	8.624e-09	-4.21339e-08
-1.56481e-07	-1.09285e-07	-7.55718e-08	-6.25237e-08	-2.74657e-08	-7.01888e-08	-1.68693e-08	-1.11311e-07	-3.74353e-10	-5.34883e-08
-1.54184e-07	-1.27649e-07	-5.48251e-08	-7.01261e-08	-4.5167e-08	-7.48845e-08	-1.33005e-08	-1.11998e-07	-9.04698e-09	-5.56128e-08
-1.50104e-07	-1.44511e-07	-3.73096e-08	-8.37236e-08	-6.25223e-08	-8.11172e-08	-1.19574e-08	-1.03398e-07	-1.29727e-08	-4.47809e-08
-1.42575e-07	-1.59458e-07	-2.21677e-08	-1.00918e-07	-7.78328e-08	-8.58454e-08	-1.25488e-08	-8.8988e-08	-1.13605e-08	-2.36232e-08
-1.30882e-07	-1.72961e-07	-9.85002e-09	-1.17441e-07	-8.99161e-08	-8.67734e-08	-1.47339e-08	-7.45444e-08	-7.22321e-09	5.53445e-10
-1.17886e-07	-1.84133e-07	-3.1234e-09	-1.28891e-07	-9.76122e-08	-8.3747e-08	-1.8797e-08	-6.51278e-08	-4.73435e-09	1.98946e-08
-1.0898e-07	-1.90901e-07	-5.48403e-09	-1.33094e-07	-9.91008e-08	-7.87552e-08	-2.60875e-08	-6.22134e-08	-6.02806e-09	2.98049e-08
-1.08112e-07	-1.92119e-07	-1.85778e-08	-1.3136e-07	-9.26771e-08	-7.47887e-08	-3.79307e-08	-6.33633e-08	-1.01277e-08	3.04714e-08
-1.15121e-07	-1.88803e-07	-4.0464e-08	-1.27579e-07	-7.92395e-08	-7.42371e-08	-5.36147e-08	-6.47887e-08	-1.45443e-08	2.56333e-08
-1.26762e-07	-1.82887e-07	-6.57416e-08	-1.25757e-07	-6.40167e-08	-7.74679e-08	-6.96e-08	-6.45647e-08	-1.7671e-08	1.95357e-08
-1.39573e-07	-1.74992e-07	-8.78357e-08	-1.27814e-07	-5.48236e-08	-8.24458e-08	-8.11117e-08	-6.3652e-08	-1.986e-08	1.4124e-08
-1.51306e-07	-1.64009e-07	-1.02525e-07	-1.33185e-07	-5.74033e-08	-8.611e-08	-8.49137e-08	-6.40696e-08	-2.27219e-08	8.57153e-09
-1.60293e-07	-1.4929e-07	-1.10256e-07	-1.40165e-07	-7.16626e-08	-8.66961e-08	-8.10205e-08	-6.63499e-08	-2.75796e-08	1.40011e-09
-1.64742e-07	-1.32885e-07	-1.15069e-07	-1.47482e-07	-9.20216e-08	-8.4729e-08	-7.21607e-08	-6.88032e-08	-3.41483e-08	-7.00457e-09
-1.63532e-07	-1.18795e-07	-1.20942e-07	-1.54569e-07	-1.11283e-07	-8.15406e-08	-6.17444e-08	-6.89457e-08	-4.019e-08	-1.39827e-08
-1.57699e-07	-1.09682e-07	-1.28972e-07	-1.60503e-07	-1.24551e-07	-7.70618e-08	-5.22236e-08	-6.54069e-08	-4.25581e-08	-1.63536e-08
-1.50786e-07	-1.048e-07	-1.37707e-07	-1.63041e-07	-1.30495e-07	-6.95465e-08	-4.49311e-08	-5.8659e-08	-3.91598e-08	-1.23126e-08
-1.47402e-07	-1.01698e-07	-1.45375e-07	-1.59296e-07	-1.30036e-07	-5.75258e-08	-4.05079e-08	-5.03453e-08	-3.03221e-08	-2.26571e-09
-1.50885e-07	-9.98256e-08	-1.51198e-07	-1.47987e-07	-1.24254e-07	-4.18289e-08	-3.85038e-08	-4.21678e-08	-1.84096e-08	1.08436e-08
-1.61526e-07	-1.01991e-07	-1.54933e-07	-1.31321e-07	-1.13113e-07	-2.58148e-08	-3.67036e-08	-3.53469e-08	-6.37444e-09	2.16102e-08
-1.76343e-07	-1.12013e-07	-1.56171e-07	-1.14297e-07	-9.58303e-08	-1.38926e-08	-3.21499e-08	-3.07673e-08	3.14673e-09	2.39898e-08
-1.90517e-07	-1.30715e-07	-1.54756e-07	-1.01488e-07	-7.28224e-08	-9.44182e-09	-2.38501e-08	-2.90811e-08	7.87046e-09	1.50414e-08
-1.99719e-07	-1.53764e-07	-1.51766e-07	-9.4152e-08	-4.77716e-08	-1.31587e-08	-1.42467e-08	-3.0299e-08	6.24657e-09	-2.39868e-09
-2.01979e-07	-1.73229e-07	-1.49528e-07	-9.04398e-08	-2.74949e-08	-2.27428e-08	-7.40138e-09	-3.34501e-08	-1.27379e-09	-2.13776e-08
-1.98004e-07	-1.82053e-07	-1.50092e-07	-8.81078e-08	-1.88186e-08	-3.4433e-08	-5.8466e-09	-3.71974e-08	-1.14798e-08	-3.58302e-08
-1.9008e-07	-1.78615e-07	-1.53304e-07	-8.64923e-08	-2.46026e-08	-4.55175e-08	-9.63421e-09	-4.10955e-08	-1.98308e-08	-4.41069e-08
-1.80795e-07	-1.68061e-07	-1.56223e-07	-8.58605e-08	-4.20514e-08	-5.5672e-08	-1.80129e-08	-4.58537e-08	-2.35401e-08	-4.78671e-08
-1.72553e-07	-1.58993e-07	-1.5475e-07	-8.56562e-08	-6.42627e-08	-6.57625e-08	-3.07822e-08	-5.17095e-08	-2.35725e-08	-4.84469e-08
-1.6754e-07	-1.5751e-07	-1.46577e-07	-8.41655e-08	-8.3401e-08	-7.54179e-08	-4.72221e-08	-5.66323e-08	-2.34254e-08	-4.51968e-08
-1.67166e-07	-1.63092e-07	-1.33429e-07	-7.99517e-08	-9.36276e-08	-8.23842e-08	-6.41006e-08	-5.7204e-08	-2.56839e-08	-3.72434e-08
-1.70986e-07	-1.69607e-07	-1.20898e-07	-7.32892e-08	-9.306e-08	-8.48789e-08	-7.58062e-08	-5.22413e-08	-2.96141e-08	-2.59536e-08
-1.76419e-07	-1.70535e-07	-1.15654e-07	-6.60922e-08	-8.4356e-08	-8.43786e-08	-7.74199e-08	-4.53596e-08	-3.19758e-08	-1.50757e-08
-1.80209e-07	-1.63985e-07	-1.21443e-07	-6.05306e-08	-7.32773e-08	-8.5281e-08	-6.83588e-08	-4.30083e-08	-3.01132e-08	-8.60357e-09
-1.80736e-07	-1.536e-07	-1.36403e-07	-5.7672e-08	-6.55291e-08	-9.14246e-08	-5.3455e-08	-4.92916e-08	-2.45248e-08	-8.61374e-09
-1.79157e-07	-1.45205e-07	-1.53963e-07	-5.73156e-08	-6.39064e-08	-1.02972e-07	-4.04036e-08	-6.24569e-08	-1.88859e-08	-1.46234e-08
-1.7827e-07	-1.42272e-07	-1.67035e-07	-5.90488e-08	-6.78893e-08	-1.16166e-07	-3.53173e-08	-7.61516e-08	-1.76154e-08	-2.42417e-08
-1.79936e-07	-1.43649e-07	-1.7219e-07	-6.33818e-08	-7.55765e-08	-1.25218e-07	-3.94499e-08	-8.3985e-08	-2.28676e-08	-3.42088e-08
-1.83231e-07	-1.44816e-07	-1.70322e-07	-7.16345e-08	-8.55637e-08	-1.24838e-07	-4.91806e-08	-8.35788e-08	-3.32377e-08	-4.13124e-08
-1.85012e-07	-1.41314e-07	-1.63861e-07	-8.43835e-08	-9.66744e-08	-1.13068e-07	-5.89328e-08	-7.74288e-08	-4.49918e-08	-4.31413e-08
-1.82572e-07	-1.31618e-07	-1.53959e-07	-9.9846e-08	-1.06168e-07	-9.34067e-08	-6.47231e-08	-7.03943e-08	-5.43108e-08	-3.87859e-08
-1.76127e-07	-1.17585e-07	-1.40366e-07	-1.14016e-07	-1.09262e-07	-7.36847e-08	-6.59812e-08	-6.58397e-08	-5.84709e-08	-2.95111e-08
-1.68939e-07	-1.02799e-07	-1.2313e-07	-1.22891e-07	-1.01696e-07	-6.09076e-08	-6.49362e-08	-6.35629e-08	-5.58564e-08	-1.90157e-08
-1.64991e-07	-9.05112e-08	-1.03418e-07	-1.25026e-07	-8.3411e-08	-5.59698e-08	-6.46095e-08	-6.13161e-08	-4.63127e-08	-1.25304e-08
-1.66074e-07	-8.23501e-08	-8.26275e-08	-1.22233e-07	-5.95766e-08	-5.35515e-08	-6.6921e-08	-5.81025e-08	-3.21366e-08	-1.4502e-08
-1.70489e-07	-7.80761e-08	-6.16878e-08	-1.17975e-07	-3.76906e-08	-4.77019e-08	-7.17025e-08	-5.53262e-08	-1.8025e-08	-2.60295e-08
-1.74337e-07	-7.63382e-08	-4.20889e-08	-1.14851e-07	-2.33988e-08	-3.76939e-08	-7.6746e-08	-5.45373e-08	-8.89706e-09	-4.40041e-08
-1.74442e-07	-7.61915e-08	-2.72268e-08	-1.12913e-07	-1.8233e-08	-2.85745e-08	-7.90678e-08	-5.50403e-08	-7.03391e-09	-6.26808e-08
-1.70612e-07	-7.82052e-08	-2.15361e-08	-1.09768e-07	-1.99228e-08	-2.63656e-08	-7.72774e-08	-5.48661e-08	-1.10548e-08	-7.63162e-08
-1.65545e-07	-8.37362e-08	-2.74722e-08	-1.02385e-07	-2.41346e-08	-3.27892e-08	-7.34036e-08	-5.39665e-08	-1.75075e-08	-8.10559e-08
-1.62708e-07	-9.26526e-08	-4.32299e-08	-8.96279e-08	-2.67845e-08	-4.40838e-08	-7.16226e-08	-5.52732e-08	-2.33781e-08	-7.56735e-08
-1.63881e-07	-1.01949e-07	-6.3284e-08	-7.3882e-08	-2.63391e-08	-5.42392e-08	-7.37533e-08	-6.19145e-08	-2.73553e-08	-6.17122e-08
-1.67939e-07	-1.07349e-07	-8.08564e-08	-6.03047e-08	-2.4834e-08	-5.9264e-08	-7.56198e-08	-7.38096e-08	-2.9535e-08	-4.29876e-08
-1.71599e-07	-1.0692e-07	-9.03121e-08	-5.36805e-08	-2.65096e-08	-5.89939e-08	-6.89501e-08	-8.74881e-08	-3.08959e-08	-2.40891e-08
-1.71726e-07	-1.03209e-07	-8.87167e-08	-5.50765e-08	-3.47865e-08	-5.59055e-08	-4.83019e-08	-9.87909e-08	-3.32302e-08	-8.62607e-09
-1.67582e-07	-1.01565e-07	-7.66911e-08	-6.13476e-08	-4.98293e-08	-5.31044e-08	-1.69036e-08	-1.05003e-07	-3.86503e-08	1.36174e-09
-1.61139e-07	-1.0609e-07	-5.84459e-08	-6.8195e-08	-6.83623e-08	-5.33708e-08	1.41836e-08	-1.04749e-07	-4.80478e-08	4.84287e-09
-1.55076e-07	-1.16837e-07	-4.07525e-08	-7.38125e-08	-8.55386e-08	-5.87862e-08	3.30314e-08	-9.73625e-08	-5.96282e-08	1.66513e-09
-1.50208e-07	-1.30201e-07	-3.09054e-08	-7.94541e-08	-9.74841e-08	-6.9396e-08	3.41776e-08	-8.34959e-08	-6.92406e-08	-6.54548e-09
-1.4463e-07	-1.41379e-07	-3.40027e-08	-8.66377e-08	-1.03166e-07	-8.12766e-08	2.09826e-08	-6.60383e-08	-7.26923e-08	-1.60898e-08
-1.35402e-07	-1.46921e-07	-5.04795e-08	-9.4293e-08	-1.04628e-07	-8.68143e-08	2.22466e-09	-4.93183e-08	-6.83242e-08	-2.29637e-08
-1.21561e-07	-1.46475e-07	-7.55563e-08	-9.90084e-08	-1.05195e-07	-7.90759e-08	-1.37466e-08	-3.67298e-08	-5.77617e-08	-2.54782e-08
-1.06189e-07	-1.43204e-07	-1.01485e-07	-9.81827e-08	-1.06684e-07	-5.77073e-08	-2.32155e-08	-2.9164e-08	-4.4368e-08	-2.50942e-08
-9.56002e-08	-1.42175e-07	-1.21129e-07	-9.30101e-08	-1.08121e-07	-3.08044e-08	-2.76642e-08	-2.58516e-08	-3.10479e-08	-2.45791e-08
-9.55716e-08	-1.47022e-07	-1.30233e-07	-8.83187e-08	-1.0752e-07	-1.00692e-08	-3.13319e-08	-2.63679e-08	-1.93943e-08	-2.52682e-08
-1.07056e-07	-1.57062e-07	-1.27395e-07	-8.89134e-08	-1.04928e-07	-2.95798e-09	-3.78151e-08	-3.13549e-08	-1.03312e-08	-2.595e-08
-1.2496e-07	-1.67346e-07	-1.1311e-07	-9.5115e-08	-1.03115e-07	-8.48955e-09	-4.77388e-08	-4.1393e-08	-4.86555e-09	-2.43396e-08
-1.41406e-07	-1.71968e-07	-8.9571e-08	-1.01437e-07	-1.04901e-07	-1.97195e-08	-5.86487e-08	-5.5677e-08	-4.16675e-09	-1.97809e-08
-1.50839e-07	-1.68363e-07	-6.12348e-08	-1.00344e-07	-1.10107e-07	-2.97802e-08	-6.69542e-08	-7.19025e-08	-9.3811e-09	-1.46061e-08
-1.52753e-07	-1.59312e-07	-3.48204e-08	-8.85736e-08	-1.1534e-07	-3.59861e-08	-7.04363e-08	-8.70373e-08	-2.12731e-08	-1.26676e-08
-1.50444e-07	-1.50873e-07	-1.76319e-08	-7.04894e-08	-1.1638e-07	-3.933e-08	-6.94162e-08	-9.81123e-08	-3.91103e-08	-1.61873e-08
-1.47894e-07	-1.4772e-07	-1.45736e-08	-5.51754e-08	-1.10576e-07	-4.12577e-08	-6.57982e-08	-1.02922e-07	-5.93121e-08	-2.37284e-08
-1.47487e-07	-1.4984e-07	-2.56132e-08	-4.98008e-08	-9.77794e-08	-4.16059e-08	-6.11203e-08	-1.00722e-07	-7.59571e-08	-3.10828e-08
-1.49286e-07	-1.53448e-07	-4.56204e-08	-5.50341e-08	-8.05005e-08	-3.94953e-08	-5.56333e-08	-9.23936e-08	-8.40924e-08	-3.42516e-08
-1.51315e-07	-1.54843e-07	-6.71425e-08	-6.575e-08	-6.37599e-08	-3.52774e-08	-4.92539e-08	-7.96907e-08	-8.34016e-08	-3.21153e-08
-1.50572e-07	-1.53152e-07	-8.44662e-08	-7.54233e-08	-5.36185e-08	-3.06026e-08	-4.31898e-08	-6.43573e-08	-7.85234e-08	-2.71018e-08
-1.44579e-07	-1.49574e-07	-9.59216e-08	-8.02934e-08	-5.38684e-08	-2.65179e-08	-4.03336e-08	-4.81958e-08	-7.52554e-08	-2.38295e-08
-1.32813e-07	-1.44768e-07	-1.02588e-07	-8.05665e-08	-6.29388e-08	-2.23599e-08	-4.37673e-08	-3.37937e-08	-7.58308e-08	-2.65863e-08
-1.1731e-07	-1.37679e-07	-1.04957e-07	-7.85256e-08	-7.42001e-08	-1.71853e-08	-5.44941e-08	-2.43437e-08	-7.72008e-08	-3.67276e-08
-1.0221e-07	-1.27044e-07	-1.01362e-07	-7.56034e-08	-8.03307e-08	-1.20666e-08	-7.02131e-08	-2.19319e-08	-7.34935e-08	-5.14623e-08
-9.23881e-08	-1.13871e-07	-9.0152e-08	-7.10819e-08	-7.85192e-08	-1.02631e-08	-8.61193e-08	-2.58676e-08	-6.05273e-08	-6.52768e-08
-9.14915e-08	-1.02399e-07	-7.33041e-08	-6.34815e-08	-7.20976e-08	-1.44997e-08	-9.70629e-08	-3.31709e-08	-3.90455e-08	-7.33645e-08
-1.00146e-07	-9.84447e-08	-5.72793e-08	-5.30185e-08	-6.71542e-08	-2.3806e-08	-9.94432e-08	-4.11736e-08	-1.46083e-08	-7.43726e-08
-1.15275e-07	-1.0597e-07	-4.9646e-08	-4.24121e-08	-6.70665e-08	-3.34299e-08	-9.19672e-08	-4.96802e-08	5.43375e-09	-7.02675e-08
-1.3103e-07	-1.23951e-07	-5.43192e-08	-3.51329e-08	-6.96351e-08	-3.88268e-08	-7.58245e-08	-6.02361e-08	1.55351e-08	-6.39824e-08
-1.41115e-07	-1.45713e-07	-6.95171e-08	-3.28873e-08	-6.90229e-08	-4.03257e-08	-5.4873e-08	-7.29615e-08	1.37678e-08	-5.74489e-08
-1.41629e-07	-1.61617e-07	-8.96631e-08	-3.47056e-08	-6.05478e-08	-4.34067e-08	-3.51037e-08	-8.42846e-08	1.36491e-09	-5.1455e-08
-1.33063e-07	-1.63921e-07	-1.0888e-07	-3.8131e-08	-4.44384e-08	-5.35546e-08	-2.23699e-08	-8.84807e-08	-1.85077e-08	-4.63058e-08
-1.20251e-07	-1.51118e-07	-1.23156e-07	-4.11584e-08	-2.61182e-08	-7.06436e-08	-1.93123e-08	-8.20732e-08	-4.12386e-08	-4.17712e-08
-1.10062e-07	-1.2918e-07	-1.30542e-07	-4.35396e-08	-1.32947e-08	-8.86011e-08	-2.41626e-08	-6.68436e-08	-6.08758e-08	-3.66298e-08
-1.07965e-07	-1.08685e-07	-1.3061e-07	-4.69939e-08	-1.17481e-08	-1.00392e-07	-3.27039e-08	-4.85337e-08	-7.14318e-08	-2.92611e-08
-1.15391e-07	-9.90387e-08	-1.24055e-07	-5.42701e-08	-2.20674e-08	-1.02922e-07	-4.1373e-08	-3.29596e-08	-6.96765e-08	-1.93058e-08
-1.29433e-07	-1.03083e-07	-1.12357e-07	-6.72115e-08	-3.92721e-08	-9.74941e-08	-4.85875e-08	-2.3391e-08	-5.73855e-08	-8.52597e-09
-1.44888e-07	-1.15678e-07	-9.74821e-08	-8.47998e-08	-5.59513e-08	-8.7028e-08	-5.38866e-08	-2.03616e-08	-4.07013e-08	3.62628e-10
-1.5694e-07	-1.27286e-07	-8.20803e-08	-1.02813e-07	-6.70986e-08	-7.41156e-08	-5.67552e-08	-2.21207e-08	-2.66361e-08	5.70859e-09
-1.62678e-07	-1.30041e-07	-7.00461e-08	-1.15779e-07	-7.30217e-08	-6.14811e-08	-5.6448e-08	-2.48488e-08	-1.9365e-08	7.76449e-09
-1.61212e-07	-1.22221e-07	-6.6255e-08	-1.19838e-07	-7.78947e-08	-5.25716e-08	-5.25349e-08	-2.39139e-08	-1.90692e-08	7.87826e-09
-1.53336e-07	-1.08647e-07	-7.45529e-08	-1.14251e-07	-8.52596e-08	-5.00456e-08	-4.55223e-08	-1.65641e-08	-2.35732e-08	7.15259e-09
-1.41138e-07	-9.72124e-08	-9.49151e-08	-1.00707e-07	-9.45615e-08	-5.32124e-08	-3.72216e-08	-4.00074e-09	-3.04966e-08	5.65265e-09
-1.27358e-07	-9.35936e-08	-1.22182e-07	-8.17832e-08	-1.01742e-07	-5.74702e-08	-3.0425e-08	9.09468e-09	-3.78287e-08	2.49453e-09
-1.1474e-07	-9.70902e-08	-1.47985e-07	-6.04014e-08	-1.03011e-07	-5.70825e-08	-2.74881e-08	1.70076e-08	-4.33528e-08	-3.2366e-09
-1.0582e-07	-1.00525e-07	-1.64795e-07	-4.04242e-08	-9.80878e-08	-4.93675e-08	-2.84644e-08	1.55173e-08	-4.49169e-08	-1.11467e-08
-1.02787e-07	-9.51986e-08	-1.69074e-07	-2.67197e-08	-9.02033e-08	-3.6981e-08	-3.05632e-08	3.47016e-09	-4.21054e-08	-1.88047e-08
-1.06887e-07	-7.79146e-08	-1.61516e-07	-2.33956e-08	-8.35251e-08	-2.65162e-08	-3.01305e-08	-1.6566e-08	-3.73908e-08	-2.27145e-08
-1.17658e-07	-5.44019e-08	-1.45239e-07	-3.11459e-08	-8.06534e-08	-2.44729e-08	-2.59693e-08	-3.86135e-08	-3.48562e-08	-2.08112e-08
-1.32569e-07	-3.58097e-08	-1.2415e-07	-4.60729e-08	-8.16815e-08	-3.33652e-08	-2.09892e-08	-5.50918e-08	-3.72653e-08	-1.45572e-08
-1.47135e-07	-3.11594e-08	-1.02279e-07	-6.12698e-08	-8.4513e-08	-5.02609e-08	-2.02823e-08	-6.01779e-08	-4.42328e-08	-8.43346e-09
-1.55799e-07	-4.22556e-08	-8.32427e-08	-7.0259e-08	-8.59927e-08	-6.82558e-08	-2.70177e-08	-5.31592e-08	-5.3122e-08	-6.72616e-09
-1.54251e-07	-6.45523e-08	-6.94689e-08	-7.03161e-08	-8.3792e-08	-7.99186e-08	-3.96667e-08	-3.9211e-08	-6.15549e-08	-1.02946e-08
-1.42683e-07	-9.14435e-08	-6.20424e-08	-6.39577e-08	-7.81327e-08	-8.10834e-08	-5.29759e-08	-2.65255e-08	-6.90314e-08	-1.64299e-08
-1.27394e-07	-1.1732e-07	-6.14071e-08	-5.75278e-08	-7.17496e-08	-7.30788e-08	-6.19489e-08	-2.17319e-08	-7.62457e-08	-2.19566e-08
-1.18126e-07	-1.38013e-07	-6.7617e-08	-5.71448e-08	-6.79045e-08	-6.18662e-08	-6.55251e-08	-2.68684e-08	-8.30458e-08	-2.6186e-08
-1.21742e-07	-1.50711e-07	-7.93822e-08	-6.44988e-08	-6.81615e-08	-5.43103e-08	-6.67821e-08	-3.94271e-08	-8.73977e-08	-3.03666e-08
-1.36697e-07	-1.54806e-07	-9.34284e-08	-7.59358e-08	-7.15437e-08	-5.40041e-08	-6.956e-08	-5.44306e-08	-8.66349e-08	-3.4462e-08
-1.53227e-07	-1.52427e-07	-1.05917e-07	-8.56999e-08	-7.53083e-08	-5.945e-08	-7.47638e-08	-6.67573e-08	-7.97302e-08	-3.56694e-08
-1.59702e-07	-1.47095e-07	-1.14876e-07	-9.01594e-08	-7.67618e-08	-6.5483e-08	-7.96683e-08	-7.29232e-08	-6.82415e-08	-3.1234e-08
-1.50285e-07	-1.41352e-07	-1.20867e-07	-8.91323e-08	-7.50537e-08	-6.6657e-08	-8.03206e-08	-7.22404e-08	-5.51646e-08	-2.26167e-08
-1.28166e-07	-1.35713e-07	-1.25212e-07	-8.40915e-08	-7.15069e-08	-6.05991e-08	-7.44603e-08	-6.69434e-08	-4.30282e-08	-1.58718e-08
-1.02734e-07	-1.29951e-07	-1.27994e-07	-7.64264e-08	-6.81594e-08	-4.96014e-08	-6.28195e-08	-6.07999e-08	-3.28505e-08	-1.71821e-08
-8.36029e-08	-1.25052e-07	-1.27851e-07	-6.78546e-08	-6.63268e-08	-3.92939e-08	-4.86154e-08	-5.67727e-08	-2.43919e-08	-2.78391e-08
-7.57222e-08	-1.23475e-07	-1.23407e-07	-6.14113e-08	-6.68895e-08	-3.47593e-08	-3.60199e-08	-5.53042e-08	-1.71883e-08	-4.33493e-08
-7.82157e-08	-1.27183e-07	-1.15005e-07	-6.0436e-08	-7.11847e-08	-3.67579e-08	-2.8319e-08	-5.4366e-08	-1.16072e-08	-5.70519e-08
-8.68209e-08	-1.35454e-07	-1.05435e-07	-6.59689e-08	-8.01873e-08	-4.13683e-08	-2.64802e-08	-5.11005e-08	-9.06175e-09	-6.47301e-08
-9.73712e-08	-1.44899e-07	-9.86987e-08	-7.55751e-08	-9.23467e-08	-4.35531e-08	-2.89297e-08	-4.39439e-08	-1.07073e-08	-6.65084e-08
-1.0744e-07	-1.52029e-07	-9.73664e-08	-8.50856e-08	-1.03035e-07	-4.13183e-08	-3.2783e-08	-3.38192e-08	-1.52476e-08	-6.51266e-08
-1.15696e-07	-1.56146e-07	-1.00858e-07	-9.13439e-08	-1.06978e-07	-3.66313e-08	-3.56833e-08	-2.33389e-08	-1.8145e-08	-6.27786e-08
-1.21065e-07	-1.59771e-07	-1.0643e-07	-9.34344e-08	-1.01473e-07	-3.2877e-08	-3.68758e-08	-1.44404e-08	-1.41898e-08	-5.95581e-08
-1.23238e-07	-1.6595e-07	-1.11684e-07	-9.21645e-08	-8.74608e-08	-3.20796e-08	-3.68678e-08	-6.6846e-09	-2.19709e-09	-5.45366e-08
-1.23356e-07	-1.74749e-07	-1.15805e-07	-8.91515e-08	-6.81442e-08	-3.43711e-08	-3.63375e-08	1.78254e-09	1.24791e-08	-4.78183e-08
-1.23004e-07	-1.82245e-07	-1.18645e-07	-8.62769e-08	-4.70389e-08	-3.88603e-08	-3.5546e-08	1.14566e-08	2.08294e-08	-4.14021e-08
-1.22186e-07	-1.83101e-07	-1.19466e-07	-8.53327e-08	-2.70264e-08	-4.39889e-08	-3.47205e-08	2.00559e-08	1.65615e-08	-3.82566e-08
-1.19077e-07	-1.74445e-07	-1.17246e-07	-8.75122e-08	-1.04871e-08	-4.75684e-08	-3.45662e-08	2.42682e-08	3.45054e-10	-4.0468e-08
-1.12504e-07	-1.57711e-07	-1.12183e-07	-9.26394e-08	1.96976e-10	-4.79403e-08	-3.5868e-08	2.28376e-08	-2.14486e-08	-4.77302e-08
-1.04496e-07	-1.37314e-07	-1.06358e-07	-9.85816e-08	2.59911e-09	-4.58264e-08	-3.85261e-08	1.75926e-08	-4.1334e-08	-5.72884e-08
-9.97901e-08	-1.17967e-07	-1.02358e-07	-1.01829e-07	-4.67622e-09	-4.45174e-08	-4.15172e-08	1.13323e-08	-5.4256e-08	-6.55731e-08
-1.02625e-07	-1.03081e-07	-1.00933e-07	-9.94956e-08	-2.01134e-08	-4.74708e-08	-4.42694e-08	5.00829e-09	-5.85203e-08	-7.02004e-08
-1.13994e-07	-9.4842e-08	-1.00015e-07	-9.12186e-08	-3.84795e-08	-5.54634e-08	-4.77971e-08	-2.50054e-09	-5.54393e-08	-7.0534e-08
-1.31454e-07	-9.46898e-08	-9.64205e-08	-7.91109e-08	-5.30483e-08	-6.60637e-08	-5.36961e-08	-1.15366e-08	-4.85508e-08	-6.67269e-08
-1.5081e-07	-1.02918e-07	-8.90796e-08	-6.60756e-08	-6.00154e-08	-7.56898e-08	-6.15849e-08	-1.90098e-08	-4.18906e-08	-5.90025e-08
-1.67826e-07	-1.1756e-07	-8.07873e-08	-5.44463e-08	-6.11173e-08	-8.21434e-08	-6.79508e-08	-1.97553e-08	-3.76578e-08	-4.82524e-08
-1.79073e-07	-1.33922e-07	-7.64384e-08	-4.58101e-08	-6.14037e-08	-8.56481e-08	-6.8431e-08	-1.16277e-08	-3.52331e-08	-3.67753e-08
-1.82298e-07	-1.459e-07	-7.89982e-08	-4.1035e-08	-6.41344e-08	-8.80718e-08	-6.18452e-08	6.88121e-10	-3.26996e-08	-2.74179e-08
-1.76987e-07	-1.48847e-07	-8.68569e-08	-3.98864e-08	-6.80824e-08	-9.12224e-08	-5.18607e-08	7.81289e-09	-2.93551e-08	-2.14173e-08
-1.64907e-07	-1.42279e-07	-9.50662e-08	-4.10725e-08	-6.9702e-08	-9.5459e-08	-4.4243e-08	2.60015e-09	-2.66943e-08	-1.72316e-08
-1.49615e-07	-1.30284e-07	-9.9416e-08	-4.3247e-08	-6.71211e-08	-9.96302e-08	-4.23435e-08	-1.42392e-08	-2.71742e-08	-1.19405e-08
-1.34867e-07	-1.18906e-07	-9.98008e-08	-4.58869e-08	-6.15203e-08	-1.0237e-07	-4.53416e-08	-3.46378e-08	-3.22977e-08	-4.00294e-09
-1.23403e-07	-1.12189e-07	-9.98939e-08	-4.88658e-08	-5.52452e-08	-1.03471e-07	-5.05143e-08	-4.90252e-08	-4.17656e-08	5.47878e-09
-1.17127e-07	-1.10016e-07	-1.03277e-07	-5.12978e-08	-4.96332e-08	-1.03865e-07	-5.65175e-08	-5.2617e-08	-5.40078e-08	1.41843e-08
-1.1755e-07	-1.09537e-07	-1.09484e-07	-5.12706e-08	-4.49987e-08	-1.04271e-07	-6.42222e-08	-4.75512e-08	-6.71091e-08	2.07686e-08
-1.24916e-07	-1.08699e-07	-1.13853e-07	-4.70583e-08	-4.21423e-08	-1.04095e-07	-7.46927e-08	-3.99777e-08	-7.91124e-08	2.52216e-08
-1.36801e-07	-1.08461e-07	-1.11635e-07	-3.88186e-08	-4.29617e-08	-1.01822e-07	-8.65699e-08	-3.51947e-08	-8.77833e-08	2.74237e-08
-1.485e-07	-1.11731e-07	-1.02511e-07	-2.9379e-08	-4.88853e-08	-9.63834e-08	-9.54193e-08	-3.50179e-08	-9.0868e-08	2.62834e-08
-1.55776e-07	-1.20416e-07	-9.11941e-08	-2.3411e-08	-5.85552e-08	-8.80164e-08	-9.60562e-08	-3.87543e-08	-8.7363e-08	2.08019e-08
-1.57549e-07	-1.33718e-07	-8.37437e-08	-2.52022e-08	-6.75254e-08	-7.80233e-08	-8.6387e-08	-4.54097e-08	-7.87761e-08	1.16645e-08
-1.55877e-07	-1.49214e-07	-8.32161e-08	-3.60882e-08	-7.08937e-08	-6.82165e-08	-6.94677e-08	-5.42637e-08	-6.88735e-08	1.35153e-09
-1.53438e-07	-1.65071e-07	-8.83108e-08	-5.31569e-08	-6.65701e-08	-6.07299e-08	-5.16335e-08	-6.38481e-08	-6.1806e-08	-7.19035e-09
-1.51269e-07	-1.80604e-07	-9.52884e-08	-7.04146e-08	-5.62166e-08	-5.7786e-08	-3.8391e-08	-7.16051e-08	-6.0053e-08	-1.16515e-08
-1.48688e-07	-1.94733e-07	-1.00802e-07	-8.20067e-08	-4.36026e-08	-6.07484e-08	-3.1972e-08	-7.52913e-08	-6.35402e-08	-1.04442e-08
-1.44767e-07	-2.04719e-07	-1.0353e-07	-8.54223e-08	-3.25532e-08	-6.88404e-08	-3.20877e-08	-7.45818e-08	-7.01102e-08	-2.73277e-09
-1.39518e-07	-2.0714e-07	-1.04178e-07	-8.24368e-08	-2.59489e-08	-7.87675e-08	-3.76925e-08	-7.09938e-08	-7.66993e-08	1.06044e-08
-1.3408e-07	-2.00101e-07	-1.04429e-07	-7.72738e-08	-2.52144e-08	-8.60462e-08	-4.73788e-08	-6.63965e-08	-8.04412e-08	2.58203e-08
-1.30421e-07	-1.84413e-07	-1.05741e-07	-7.36812e-08	-2.9622e-08	-8.7578e-08	-5.88323e-08	-6.18414e-08	-7.92018e-08	3.67767e-08
-1.3088e-07	-1.63117e-07	-1.08842e-07	-7.32374e-08	-3.62221e-08	-8.38535e-08	-6.91086e-08	-5.74832e-08	-7.17467e-08	3.77648e-08
-1.3719e-07	-1.40336e-07	-1.14045e-07	-7.56025e-08	-4.13998e-08	-7.89445e-08	-7.59455e-08	-5.28203e-08	-5.83026e-08	2.70868e-08
-1.49116e-07	-1.20087e-07	-1.21497e-07	-7.9447e-08	-4.32302e-08	-7.78056e-08	-7.87447e-08	-4.67081e-08	-4.15619e-08	8.60875e-09
-1.63882e-07	-1.05128e-07	-1.30721e-07	-8.27329e-08	-4.25035e-08	-8.27402e-08	-7.83344e-08	-3.78802e-08	-2.66477e-08	-1.03492e-08
-1.77134e-07	-9.64897e-08	-1.40243e-07	-8.27661e-08	-4.15508e-08	-9.18431e-08	-7.60604e-08	-2.65114e-08	-1.86949e-08	-2.35229e-08
-1.84699e-07	-9.43698e-08	-1.48396e-07	-7.74412e-08	-4.23588e-08	-1.00525e-07	-7.32361e-08	-1.55038e-08	-1.94107e-08	-2.90826e-08
-1.83817e-07	-9.96041e-08	-1.54601e-07	-6.75914e-08	-4.58307e-08	-1.04674e-07	-7.11378e-08	-9.48213e-09	-2.60419e-08	-2.91308e-08
-1.73569e-07	-1.13758e-07	-1.59178e-07	-5.79819e-08	-5.20978e-08	-1.03058e-07	-7.07382e-08	-1.16164e-08	-3.41117e-08	-2.62148e-08
-1.55168e-07	-1.37169e-07	-1.61522e-07	-5.471e-08	-6.04308e-08	-9.7484e-08	-7.17618e-08	-2.09825e-08	-4.10784e-08	-2.06546e-08
-1.32362e-07	-1.66637e-07	-1.59077e-07	-6.04305e-08	-6.85166e-08	-9.08653e-08	-7.22033e-08	-3.29101e-08	-4.72114e-08	-1.13342e-08
-1.11365e-07	-1.95171e-07	-1.49231e-07	-7.19341e-08	-7.26911e-08	-8.48381e-08	-6.97212e-08	-4.19463e-08	-5.36352e-08	1.33542e-09
-9.92987e-08	-2.14591e-07	-1.32844e-07	-8.2778e-08	-7.01519e-08	-7.88675e-08	-6.41023e-08	-4.48983e-08	-6.05109e-08	1.37868e-08
-1.00954e-07	-2.19582e-07	-1.15499e-07	-8.83741e-08	-6.17262e-08	-7.14215e-08	-5.8075e-08	-4.18089e-08	-6.69714e-08	2.08589e-08
-1.1561e-07	-2.10631e-07	-1.04237e-07	-8.86173e-08	-5.26585e-08	-6.19682e-08	-5.5247e-08	-3.46606e-08	-7.16707e-08	1.92164e-08
-1.36802e-07	-1.93762e-07	-1.02228e-07	-8.64927e-08	-5.03007e-08	-5.20457e-08	-5.71631e-08	-2.52848e-08	-7.29666e-08	9.75167e-09
-1.55997e-07	-1.77125e-07	-1.067e-07	-8.53053e-08	-5.97598e-08	-4.46207e-08	-6.21817e-08	-1.43763e-08	-6.96027e-08	-2.97268e-09
-1.67356e-07	-1.66714e-07	-1.1241e-07	-8.71046e-08	-8.00383e-08	-4.22833e-08	-6.66068e-08	-2.39905e-09	-6.23272e-08	-1.38406e-08
-1.69744e-07	-1.6388e-07	-1.16821e-07	-9.2293e-08	-1.03608e-07	-4.56812e-08	-6.67169e-08	8.90023e-09	-5.45989e-08	-2.04077e-08
-1.65291e-07	-1.6565e-07	-1.21254e-07	-9.96423e-08	-1.20629e-07	-5.34012e-08	-6.06872e-08	1.66622e-08	-5.05495e-08	-2.37822e-08
-1.57069e-07	-1.6717e-07	-1.27341e-07	-1.06783e-07	-1.25114e-07	-6.3146e-08	-5.00317e-08	1.9251e-08	-5.15303e-08	-2.69326e-08
-1.48032e-07	-1.64739e-07	-1.33698e-07	-1.1108e-07	-1.17946e-07	-7.28339e-08	-3.96628e-08	1.81615e-08	-5.47594e-08	-3.23022e-08
-1.40846e-07	-1.57701e-07	-1.36763e-07	-1.10311e-07	-1.0449e-07	-8.08228e-08	-3.55704e-08	1.66928e-08	-5.57232e-08	-4.04711e-08
-1.37402e-07	-1.48099e-07	-1.34296e-07	-1.03321e-07	-8.99576e-08	-8.5951e-08	-4.10036e-08	1.63672e-08	-5.22269e-08	-5.01114e-08
-1.37926e-07	-1.38613e-07	-1.27379e-07	-9.11855e-08	-7.71756e-08	-8.8095e-08	-5.40545e-08	1.52382e-08	-4.65146e-08	-5.87175e-08
-1.40712e-07	-1.3077e-07	-1.19234e-07	-7.78246e-08	-6.74318e-08	-8.8534e-08	-6.87015e-08	1.01817e-08	-4.38189e-08	-6.37109e-08
-1.4308e-07	-1.24816e-07	-1.12498e-07	-6.82245e-08	-6.13601e-08	-8.91918e-08	-7.82422e-08	4.19135e-10	-4.87324e-08	-6.35581e-08
-1.42882e-07	-1.2075e-07	-1.0748e-07	-6.49202e-08	-5.81154e-08	-9.13305e-08	-7.83887e-08	-1.17072e-08	-6.21973e-08	-5.84898e-08
-1.39278e-07	-1.18958e-07	-1.02564e-07	-6.60587e-08	-5.48436e-08	-9.50443e-08	-6.86709e-08	-2.30012e-08	-8.09285e-08	-5.0585e-08
-1.32457e-07	-1.19828e-07	-9.59908e-08	-6.70813e-08	-4.87399e-08	-9.96788e-08	-5.24675e-08	-3.17054e-08	-9.9063e-08	-4.30888e-08
-1.23405e-07	-1.23026e-07	-8.71616e-08	-6.43787e-08	-4.01388e-08	-1.04108e-07	-3.56935e-08	-3.77299e-08	-1.1062e-07	-3.89192e-08
-1.14494e-07	-1.27136e-07	-7.63784e-08	-5.77282e-08	-3.2689e-08	-1.06517e-07	-2.37746e-08	-4.15853e-08	-1.11618e-07	-3.89717e-08
-1.09712e-07	-1.29611e-07	-6.39482e-08	-4.99918e-08	-2.9659e-08	-1.04707e-07	-1.82879e-08	-4.36634e-08	-1.01405e-07	-4.1616e-08
-1.12839e-07	-1.27014e-07	-5.03188e-08	-4.49331e-08	-3.026e-08	-9.75693e-08	-1.62805e-08	-4.42416e-08	-8.29255e-08	-4.42009e-08
-1.24143e-07	-1.16197e-07	-3.72676e-08	-4.50304e-08	-3.02163e-08	-8.65557e-08	-1.33994e-08	-4.35302e-08	-6.14872e-08	-4.53998e-08
-1.38654e-07	-9.66561e-08	-2.82176e-08	-5.05328e-08	-2.60413e-08	-7.52957e-08	-8.12597e-09	-4.141e-08	-4.22516e-08	-4.61325e-08
-1.4833e-07	-7.2623e-08	-2.6299e-08	-5.96066e-08	-1.83826e-08	-6.72452e-08	-3.34291e-09	-3.73855e-08	-2.78844e-08	-4.82289e-08
-1.47148e-07	-5.25521e-08	-3.15478e-08	-6.87661e-08	-1.11171e-08	-6.34375e-08	-4.22592e-09	-3.1342e-08	-1.81282e-08	-5.23332e-08
-1.35583e-07	-4.50212e-08	-4.01959e-08	-7.35714e-08	-7.66072e-09	-6.23967e-08	-1.45027e-08	-2.46322e-08	-1.15486e-08	-5.69799e-08
-1.2114e-07	-5.31012e-08	-4.71071e-08	-7.03122e-08	-8.55474e-09	-6.20508e-08	-3.36905e-08	-2.01583e-08	-7.67755e-09	-5.93428e-08
-1.14057e-07	-7.15574e-08	-4.92386e-08	-5.84578e-08	-1.23891e-08	-6.15865e-08	-5.6676e-08	-2.08815e-08	-7.56185e-09	-5.70062e-08
-1.20581e-07	-9.00263e-08	-4.7333e-08	-4.20318e-08	-1.84762e-08	-6.16689e-08	-7.5739e-08	-2.78085e-08	-1.25347e-08	-4.97912e-08
-1.38394e-07	-1.00209e-07	-4.50421e-08	-2.81526e-08	-2.82443e-08	-6.33934e-08	-8.42738e-08	-3.89326e-08	-2.26181e-08	-4.02808e-08
-1.5772e-07	-1.00789e-07	-4.65298e-08	-2.31291e-08	-4.37462e-08	-6.72897e-08	-8.04843e-08	-4.97235e-08	-3.5836e-08	-3.19984e-08
-1.67456e-07	-9.58473e-08	-5.40052e-08	-2.86544e-08	-6.43028e-08	-7.29523e-08	-6.85986e-08	-5.51439e-08	-4.87928e-08	-2.63688e-08
-1.61976e-07	-8.94691e-08	-6.64249e-08	-4.08329e-08	-8.43468e-08	-7.90035e-08	-5.62453e-08	-5.27436e-08	-5.82129e-08	-2.15271e-08
-1.44203e-07	-8.26714e-08	-8.01589e-08	-5.28957e-08	-9.52964e-08	-8.31805e-08	-4.96653e-08	-4.49773e-08	-6.25446e-08	-1.4475e-08
-1.23545e-07	-7.48232e-08	-9.13175e-08	-5.98084e-08	-9.10008e-08	-8.27655e-08	-5.04631e-08	-3.80744e-08	-6.24104e-08	-4.38819e-09
-1.10319e-07	-6.63704e-08	-9.81841e-08	-6.13511e-08	-7.24779e-08	-7.56448e-08	-5.6029e-08	-3.73662e-08	-5.95172e-08	6.16259e-09
-1.09948e-07	-5.96213e-08	-1.01978e-07	-6.11851e-08	-4.77162e-08	-6.18949e-08	-6.23427e-08	-4.30425e-08	-5.50985e-08	1.26755e-08
-1.20353e-07	-5.77179e-08	-1.05438e-07	-6.27837e-08	-2.67515e-08	-4.49467e-08	-6.64745e-08	-5.04223e-08	-4.93303e-08	1.10905e-08
-1.34104e-07	-6.31651e-08	-1.10484e-07	-6.60842e-08	-1.62126e-08	-3.07729e-08	-6.74249e-08	-5.42235e-08	-4.21128e-08	-3.22841e-10
-1.43431e-07	-7.64125e-08	-1.1691e-07	-6.79217e-08	-1.705e-08	-2.47003e-08	-6.54942e-08	-5.25965e-08	-3.43525e-08	-1.97331e-08
-1.44219e-07	-9.51501e-08	-1.22933e-07	-6.52854e-08	-2.57982e-08	-2.80653e-08	-6.09293e-08	-4.775e-08	-2.84228e-08	-4.1481e-08
-1.3675e-07	-1.1532e-07	-1.26724e-07	-5.78921e-08	-3.74233e-08	-3.782e-08	-5.29579e-08	-4.35525e-08	-2.70421e-08	-5.77028e-08
-1.24107e-07	-1.33132e-07	-1.27414e-07	-4.81868e-08	-4.78384e-08	-4.94738e-08	-4.03896e-08	-4.25515e-08	-3.11609e-08	-6.19872e-08
-1.10414e-07	-1.45986e-07	-1.24842e-07	-3.97423e-08	-5.51458e-08	-6.03076e-08	-2.36397e-08	-4.44688e-08	-3.85421e-08	-5.31553e-08
-9.98139e-08	-1.52066e-07	-1.18757e-07	-3.56068e-08	-5.94337e-08	-6.9815e-08	-6.14504e-09	-4.67203e-08	-4.44307e-08	-3.61514e-08
-9.56802e-08	-1.50609e-07	-1.08798e-07	-3.72356e-08	-6.15331e-08	-7.76611e-08	6.71105e-09	-4.62061e-08	-4.41652e-08	-1.8891e-08
-9.97082e-08	-1.43399e-07	-9.55471e-08	-4.43234e-08	-6.17139e-08	-8.20285e-08	1.04562e-08	-4.111e-08	-3.61126e-08	-7.58257e-09
-1.11437e-07	-1.35157e-07	-8.13159e-08	-5.56375e-08	-5.94693e-08	-8.04106e-08	3.50525e-09	-3.16942e-08	-2.29811e-08	-4.3426e-09
-1.2877e-07	-1.31179e-07	-6.93186e-08	-7.00174e-08	-5.46438e-08	-7.20788e-08	-1.3106e-08	-1.97457e-08	-1.05465e-08	-8.05107e-09
-1.48982e-07	-1.34175e-07	-6.19204e-08	-8.64002e-08	-4.86036e-08	-5.9625e-08	-3.67689e-08	-7.24526e-09	-4.53016e-09	-1.61581e-08
-1.69024e-07	-1.43527e-07	-5.98266e-08	-1.02917e-07	-4.37324e-08	-4.77774e-08	-6.33098e-08	4.57238e-09	-7.6744e-09	-2.56288e-08
-1.8506e-07	-1.57326e-07	-6.27125e-08	-1.16238e-07	-4.14009e-08	-4.03067e-08	-8.67164e-08	1.50881e-08	-1.88426e-08	-3.35146e-08
-1.92825e-07	-1.74501e-07	-7.00202e-08	-1.22176e-07	-4.0786e-08	-3.78153e-08	-1.00816e-07	2.36084e-08	-3.42683e-08	-3.78049e-08
-1.89895e-07	-1.9483e-07	-8.09953e-08	-1.17741e-07	-4.0324e-08	-3.8436e-08	-1.02864e-07	2.90632e-08	-4.9477e-08	-3.79285e-08
-1.7823e-07	-2.17204e-07	-9.4354e-08	-1.03731e-07	-4.03538e-08	-4.05451e-08	-9.58628e-08	3.02803e-08	-6.05262e-08	-3.44849e-08
-1.63837e-07	-2.38084e-07	-1.08026e-07	-8.57801e-08	-4.37295e-08	-4.45983e-08	-8.68799e-08	2.63775e-08	-6.46411e-08	-2.88581e-08
-1.53003e-07	-2.51717e-07	-1.18824e-07	-7.19484e-08	-5.33448e-08	-5.22784e-08	-8.24277e-08	1.71522e-08	-6.10302e-08	-2.29753e-08
-1.48418e-07	-2.52464e-07	-1.22377e-07	-6.77943e-08	-6.89821e-08	-6.40289e-08	-8.4661e-08	3.72094e-09	-5.16757e-08	-1.85705e-08
-1.48604e-07	-2.37964e-07	-1.14499e-07	-7.27941e-08	-8.65688e-08	-7.76322e-08	-9.09923e-08	-1.09267e-08	-4.07457e-08	-1.60995e-08
-1.50219e-07	-2.1083e-07	-9.43367e-08	-8.13435e-08	-1.00374e-07	-8.9312e-08	-9.65395e-08	-2.24341e-08	-3.21158e-08	-1.47398e-08
-1.50237e-07	-1.77356e-07	-6.72843e-08	-8.75697e-08	-1.05937e-07	-9.62774e-08	-9.70409e-08	-2.69405e-08	-2.68297e-08	-1.39516e-08
-1.46646e-07	-1.44323e-07	-4.42986e-08	-8.99706e-08	-1.01442e-07	-9.82661e-08	-9.05245e-08	-2.32373e-08	-2.30935e-08	-1.47131e-08
-1.38852e-07	-1.16705e-07	-3.63229e-08	-9.22794e-08	-8.75938e-08	-9.6837e-08	-7.75135e-08	-1.3701e-08	-1.89292e-08	-1.84294e-08
-1.28572e-07	-9.77424e-08	-4.71439e-08	-1.00034e-07	-6.75109e-08	-9.35488e-08	-6.03051e-08	-3.19553e-09	-1.46384e-08	-2.43879e-08
-1.19976e-07	-8.97903e-08	-7.07201e-08	-1.15569e-07	-4.66449e-08	-8.90044e-08	-4.1908e-08	3.64495e-09	-1.24975e-08	-2.88261e-08
-1.1776e-07	-9.34938e-08	-9.57659e-08	-1.35414e-07	-3.10226e-08	-8.32999e-08	-2.52103e-08	5.01973e-09	-1.42307e-08	-2.72597e-08
-1.24158e-07	-1.05731e-07	-1.13462e-07	-1.52321e-07	-2.37952e-08	-7.68891e-08	-1.27956e-08	2.34068e-09	-1.90017e-08	-1.83723e-08
-1.37424e-07	-1.19645e-07	-1.21367e-07	-1.60366e-07	-2.32779e-08	-7.10175e-08	-7.09503e-09	-1.94083e-09	-2.38615e-08	-6.15427e-09
-1.5304e-07	-1.28444e-07	-1.21481e-07	-1.58731e-07	-2.50592e-08	-6.75907e-08	-9.87168e-09	-6.70608e-09	-2.61857e-08	1.72214e-09
-1.66383e-07	-1.29784e-07	-1.16768e-07	-1.51001e-07	-2.63744e-08	-6.83256e-08	-2.06587e-08	-1.21558e-08	-2.58466e-08	-1.35656e-09
-1.74694e-07	-1.26052e-07	-1.10386e-07	-1.41163e-07	-2.84508e-08	-7.32687e-08	-3.54529e-08	-1.7798e-08	-2.49981e-08	-1.59833e-08
-1.77465e-07	-1.20543e-07	-1.06705e-07	-1.30599e-07	-3.49553e-08	-7.99663e-08	-4.75514e-08	-2.13943e-08	-2.54943e-08	-3.52113e-08
-1.75738e-07	-1.14477e-07	-1.10611e-07	-1.18697e-07	-4.85837e-08	-8.47525e-08	-5.07413e-08	-2.06016e-08	-2.64746e-08	-4.85017e-08
-1.70954e-07	-1.08274e-07	-1.24328e-07	-1.0541e-07	-6.8835e-08	-8.54604e-08	-4.27646e-08	-1.55177e-08	-2.48154e-08	-4.91223e-08
-1.63767e-07	-1.04371e-07	-1.44642e-07	-9.23338e-08	-9.20462e-08	-8.29675e-08	-2.6588e-08	-9.02699e-09	-1.83305e-08	-3.92693e-08
-1.5371e-07	-1.06748e-07	-1.63525e-07	-8.13892e-08	-1.12832e-07	-8.0255e-08	-8.80373e-09	-4.40246e-09	-8.61306e-09	-2.81132e-08
-1.40506e-07	-1.17185e-07	-1.72442e-07	-7.32397e-08	-1.25958e-07	-8.03339e-08	3.47941e-09	-2.81855e-09	-4.87563e-10	-2.42466e-08
-1.26147e-07	-1.33111e-07	-1.67665e-07	-6.74819e-08	-1.28236e-07	-8.4753e-08	5.39264e-09	-3.47964e-09	1.68413e-09	-2.96509e-08
-1.15235e-07	-1.49929e-07	-1.52756e-07	-6.39956e-08	-1.19857e-07	-9.28273e-08	-4.25888e-09	-6.09216e-09	-2.63764e-09	-4.04699e-08
-1.1219e-07	-1.64843e-07	-1.36131e-07	-6.33473e-08	-1.04278e-07	-1.01451e-07	-2.29697e-08	-1.27009e-08	-1.04164e-08	-5.22379e-08
-1.17303e-07	-1.77548e-07	-1.25549e-07	-6.55221e-08	-8.66421e-08	-1.0637e-07	-4.57015e-08	-2.62992e-08	-1.84483e-08	-6.30365e-08
-1.25564e-07	-1.87764e-07	-1.23842e-07	-6.86526e-08	-7.17326e-08	-1.05009e-07	-6.67628e-08	-4.70273e-08	-2.61746e-08	-7.21365e-08
-1.29976e-07	-1.93573e-07	-1.28618e-07	-6.97358e-08	-6.24529e-08	-9.84945e-08	-8.15777e-08	-6.9939e-08	-3.49965e-08	-7.78304e-08
-1.26598e-07	-1.92835e-07	-1.35012e-07	-6.70029e-08	-5.91466e-08	-9.03979e-08	-8.77645e-08	-8.73764e-08	-4.52255e-08	-7.81786e-08
-1.166e-07	-1.85543e-07	-1.38903e-07	-6.14159e-08	-5.99599e-08	-8.3147e-08	-8.56019e-08	-9.4237e-08	-5.42643e-08	-7.34014e-08
-1.03825e-07	-1.7393e-07	-1.38689e-07	-5.56428e-08	-6.22065e-08	-7.57388e-08	-7.80203e-08	-9.11257e-08	-5.79622e-08	-6.63042e-08
-9.11711e-08	-1.60168e-07	-1.34949e-07	-5.17833e-08	-6.3873e-08	-6.48698e-08	-6.97403e-08	-8.26636e-08	-5.38031e-08	-6.0062e-08
-7.96726e-08	-1.44461e-07	-1.2872e-07	-5.02599e-08	-6.42156e-08	-4.81499e-08	-6.52685e-08	-7.33795e-08	-4.31897e-08	-5.58855e-08
-7.01906e-08	-1.2601e-07	-1.20291e-07	-5.04649e-08	-6.34699e-08	-2.67393e-08	-6.64861e-08	-6.5528e-08	-3.09964e-08	-5.25238e-08
-6.46887e-08	-1.06172e-07	-1.09704e-07	-5.17782e-08	-6.24301e-08	-5.81187e-09	-7.14306e-08	-6.00966e-08	-2.24208e-08	-4.73925e-08
-6.53527e-08	-9.00901e-08	-9.78795e-08	-5.38018e-08	-6.20742e-08	7.42561e-09	-7.54272e-08	-5.84331e-08	-1.9208e-08	-3.85059e-08
-7.26441e-08	-8.39535e-08	-8.66869e-08	-5.59842e-08	-6.28988e-08	7.37119e-09	-7.40629e-08	-6.18034e-08	-1.84156e-08	-2.64931e-08
-8.41761e-08	-8.99099e-08	-7.81654e-08	-5.73008e-08	-6.42457e-08	-6.64469e-09	-6.60016e-08	-6.93128e-08	-1.51507e-08	-1.52774e-08
-9.53548e-08	-1.04045e-07	-7.42018e-08	-5.63464e-08	-6.4389e-08	-2.95323e-08	-5.37958e-08	-7.69411e-08	-6.87328e-09	-1.01104e-08
-1.01644e-07	-1.19846e-07	-7.64692e-08	-5.19251e-08	-6.14636e-08	-5.27083e-08	-4.25341e-08	-7.93898e-08	4.83175e-09	-1.39261e-08
-1.01224e-07	-1.3332e-07	-8.54631e-08	-4.40132e-08	-5.45242e-08	-6.79929e-08	-3.74989e-08	-7.34761e-08	1.62066e-08	-2.49756e-08
-9.61155e-08	-1.44374e-07	-9.91506e-08	-3.45371e-08	-4.42402e-08	-7.09839e-08	-4.18928e-08	-6.02354e-08	2.41047e-08	-3.7724e-08
-9.07602e-08	-1.53936e-07	-1.13234e-07	-2.7264e-08	-3.31718e-08	-6.24402e-08	-5.51625e-08	-4.41506e-08	2.65574e-08	-4.61835e-08
-8.93507e-08	-1.61258e-07	-1.23376e-07	-2.66092e-08	-2.53501e-08	-4.73571e-08	-7.26139e-08	-3.03886e-08	2.1759e-08	-4.72414e-08
-9.40995e-08	-1.64909e-07	-1.27267e-07	-3.576e-08	-2.47119e-08	-3.23735e-08	-8.71023e-08	-2.21686e-08	8.40459e-09	-4.2003e-08
-1.05236e-07	-1.65979e-07	-1.24892e-07	-5.47925e-08	-3.27699e-08	-2.2681e-08	-9.24864e-08	-1.97903e-08	-1.193e-08	-3.46118e-08
-1.21742e-07	-1.68908e-07	-1.17778e-07	-7.9838e-08	-4.70966e-08	-1.98573e-08	-8.70466e-08	-2.14313e-08	-3.33323e-08	-2.93988e-08
-1.41759e-07	-1.7784e-07	-1.08471e-07	-1.04493e-07	-6.22013e-08	-2.2e-08	-7.47761e-08	-2.45926e-08	-4.79694e-08	-2.81211e-08
-1.62554e-07	-1.91705e-07	-9.9988e-08	-1.23221e-07	-7.27e-08	-2.63588e-08	-6.35985e-08	-2.68478e-08	-5.13002e-08	-2.91374e-08
-1.80559e-07	-2.03439e-07	-9.47155e-08	-1.34212e-07	-7.65937e-08	-3.23459e-08	-6.12096e-08	-2.58302e-08	-4.55615e-08	-2.92392e-08
-1.92099e-07	-2.04905e-07	-9.34906e-08	-1.39188e-07	-7.60496e-08	-4.18897e-08	-7.06078e-08	-1.98363e-08	-3.80757e-08	-2.6749e-08
-1.95024e-07	-1.93181e-07	-9.57527e-08	-1.40542e-07	-7.50836e-08	-5.67052e-08	-8.79488e-08	-9.51505e-09	-3.56187e-08	-2.31142e-08
-1.90212e-07	-1.72534e-07	-1.00168e-07	-1.3863e-07	-7.62215e-08	-7.55566e-08	-1.04459e-07	1.38176e-09	-3.97504e-08	-2.15532e-08
-1.81115e-07	-1.50977e-07	-1.04696e-07	-1.31304e-07	-7.88971e-08	-9.4327e-08	-1.11624e-07	8.14675e-09	-4.69172e-08	-2.44023e-08
-1.71236e-07	-1.35167e-07	-1.06558e-07	-1.15777e-07	-8.04786e-08	-1.08219e-07	-1.06264e-07	8.6028e-09	-5.24783e-08	-3.18907e-08
-1.62138e-07	-1.27686e-07	-1.03436e-07	-9.14731e-08	-7.86031e-08	-1.1378e-07	-9.19555e-08	4.28805e-09	-5.45341e-08	-4.27264e-08
-1.54106e-07	-1.27321e-07	-9.56048e-08	-6.19576e-08	-7.29907e-08	-1.10065e-07	-7.61043e-08	-1.67574e-09	-5.45376e-08	-5.46717e-08
-1.48051e-07	-1.30502e-07	-8.68323e-08	-3.42011e-08	-6.57428e-08	-9.91811e-08	-6.53679e-08	-7.31934e-09	-5.51067e-08	-6.4413e-08
-1.45782e-07	-1.32631e-07	-8.2549e-08	-1.51798e-08	-6.00594e-08	-8.53632e-08	-6.27677e-08	-1.2447e-08	-5.74721e-08	-6.82009e-08
-1.4853e-07	-1.29607e-07	-8.65402e-08	-8.20677e-09	-5.81723e-08	-7.22173e-08	-6.7594e-08	-1.73888e-08	-6.04931e-08	-6.39679e-08
-1.55886e-07	-1.19926e-07	-9.88229e-08	-1.18213e-08	-5.99913e-08	-6.04953e-08	-7.68361e-08	-2.19422e-08	-6.15323e-08	-5.29303e-08
-1.65911e-07	-1.06212e-07	-1.15834e-07	-2.17333e-08	-6.34356e-08	-4.91299e-08	-8.65461e-08	-2.56334e-08	-5.81766e-08	-3.84897e-08
-1.75402e-07	-9.43352e-08	-1.3173e-07	-3.36166e-08	-6.58279e-08	-3.83878e-08	-9.27113e-08	-2.86546e-08	-4.95364e-08	-2.3401e-08
-1.80212e-07	-8.97753e-08	-1.39709e-07	-4.43885e-08	-6.52042e-08	-3.11693e-08	-9.21426e-08	-3.22644e-08	-3.65885e-08	-8.46097e-09
-1.7683e-07	-9.34863e-08	-1.3424e-07	-5.19601e-08	-6.14143e-08	-3.08707e-08	-8.37624e-08	-3.8154e-08	-2.18552e-08	5.80706e-09
-1.64968e-07	-1.0059e-07	-1.14854e-07	-5.51848e-08	-5.70053e-08	-3.84915e-08	-6.97852e-08	-4.71769e-08	-8.76559e-09	1.67405e-08
-1.48699e-07	-1.03496e-07	-8.864e-08	-5.46253e-08	-5.65603e-08	-5.21821e-08	-5.5508e-08	-5.82641e-08	-6.33503e-10	1.97642e-08
-1.34339e-07	-9.766e-08	-6.72681e-08	-5.26128e-08	-6.35592e-08	-6.91032e-08	-4.6918e-08	-6.83644e-08	7.2551e-10	1.16332e-08
-1.26448e-07	-8.56897e-08	-5.91079e-08	-5.14403e-08	-7.68576e-08	-8.70021e-08	-4.73067e-08	-7.38156e-08	-3.95308e-09	-6.48886e-09
-1.25156e-07	-7.61251e-08	-6.3078e-08	-5.13397e-08	-9.04193e-08	-1.03963e-07	-5.55584e-08	-7.25064e-08	-1.16262e-08	-2.91332e-08
-1.26708e-07	-7.71482e-08	-7.01646e-08	-5.10002e-08	-9.71387e-08	-1.17284e-07	-6.74922e-08	-6.52419e-08	-1.85772e-08	-4.93511e-08
-1.26436e-07	-8.99571e-08	-7.13457e-08	-5.05041e-08	-9.36492e-08	-1.23166e-07	-7.86016e-08	-5.51252e-08	-2.22661e-08	-6.15947e-08
-1.21671e-07	-1.07404e-07	-6.47995e-08	-5.31059e-08	-8.22861e-08	-1.17813e-07	-8.55499e-08	-4.55149e-08	-2.20797e-08	-6.33344e-08
-1.1258e-07	-1.19149e-07	-5.64897e-08	-6.30846e-08	-6.89843e-08	-9.94487e-08	-8.61585e-08	-3.83881e-08	-1.88991e-08	-5.59334e-08
-1.00931e-07	-1.18877e-07	-5.44944e-08	-8.13499e-08	-5.90121e-08	-7.03641e-08	-7.97831e-08	-3.42305e-08	-1.44847e-08	-4.46785e-08
-8.86175e-08	-1.07817e-07	-6.24957e-08	-1.03177e-07	-5.38297e-08	-3.75817e-08	-6.85836e-08	-3.28432e-08	-1.12601e-08	-3.67744e-08
-7.74879e-08	-9.28521e-08	-7.74568e-08	-1.20314e-07	-5.12334e-08	-1.07044e-08	-5.74361e-08	-3.38738e-08	-1.18416e-08	-3.75759e-08
-6.99303e-08	-8.18893e-08	-9.21544e-08	-1.25642e-07	-4.81272e-08	2.80772e-09	-5.08375e-08	-3.6811e-08	-1.7523e-08	-4.77093e-08
-6.85278e-08	-7.99362e-08	-9.98277e-08	-1.16919e-07	-4.32127e-08	2.03109e-09	-4.90329e-08	-4.09404e-08	-2.65063e-08	-6.32446e-08
-7.42491e-08	-8.74096e-08	-9.80581e-08	-9.76598e-08	-3.75128e-08	-6.92135e-09	-4.75497e-08	-4.54878e-08	-3.40034e-08	-7.81634e-08
-8.48275e-08	-1.00647e-07	-9.01368e-08	-7.53535e-08	-3.29634e-08	-1.5137e-08	-4.12459e-08	-4.98195e-08	-3.50913e-08	-8.69979e-08
-9.5402e-08	-1.14043e-07	-8.30782e-08	-5.8152e-08	-3.07152e-08	-1.68871e-08	-2.92323e-08	-5.37153e-08	-2.82312e-08	-8.67942e-08
-1.01379e-07	-1.22917e-07	-8.30783e-08	-5.13656e-08	-3.03631e-08	-1.29772e-08	-1.61196e-08	-5.76244e-08	-1.62278e-08	-7.84608e-08
-1.01211e-07	-1.25914e-07	-9.14669e-08	-5.53657e-08	-3.03157e-08	-9.20781e-09	-8.76726e-09	-6.23593e-08	-3.82305e-09	-6.66722e-08
-9.70006e-08	-1.25638e-07	-1.04334e-07	-6.63293e-08	-2.8911e-08	-1.13317e-08	-1.16049e-08	-6.80448e-08	5.60595e-09	-5.7352e-08
-9.29428e-08	-1.2675e-07	-1.15981e-07	-7.94994e-08	-2.551e-08	-2.03708e-08	-2.39171e-08	-7.33329e-08	1.13104e-08	-5.39328e-08
-9.31578e-08	-1.32199e-07	-1.23086e-07	-9.22596e-08	-2.073e-08	-3.18567e-08	-4.02914e-08	-7.60243e-08	1.39199e-08	-5.536e-08
-1.00278e-07	-1.40255e-07	-1.2634e-07	-1.04241e-07	-1.57556e-08	-3.94691e-08	-5.36378e-08	-7.46648e-08	1.3518e-08	-5.74564e-08
-1.15054e-07	-1.45275e-07	-1.29005e-07	-1.14688e-07	-1.16419e-08	-3.98299e-08	-5.92206e-08	-6.95094e-08	8.94146e-09	-5.6221e-08
-1.3623e-07	-1.42341e-07	-1.34292e-07	-1.20212e-07	-9.30553e-09	-3.43657e-08	-5.72816e-08	-6.20878e-08	-1.23287e-09	-5.02518e-08
-1.60097e-07	-1.32153e-07	-1.43552e-07	-1.15721e-07	-9.72737e-09	-2.7186e-08	-5.21778e-08	-5.4113e-08	-1.6877e-08	-4.08018e-08
-1.80632e-07	-1.21596e-07	-1.5582e-07	-9.83282e-08	-1.36166e-08	-2.15855e-08	-4.85143e-08	-4.67288e-08	-3.51974e-08	-3.03363e-08
-1.91829e-07	-1.18781e-07	-1.68421e-07	-7.12809e-08	-2.08026e-08	-1.82962e-08	-4.74769e-08	-4.03423e-08	-5.15683e-08	-2.14293e-08
-1.91518e-07	-1.26289e-07	-1.78329e-07	-4.42279e-08	-3.02232e-08	-1.62048e-08	-4.64362e-08	-3.48036e-08	-6.2098e-08	-1.65544e-08
-1.82982e-07	-1.38445e-07	-1.8393e-07	-2.83755e-08	-4.05556e-08	-1.40112e-08	-4.18969e-08	-2.9785e-08	-6.5989e-08	-1.76876e-08
-1.71835e-07	-1.45492e-07	-1.8621e-07	-2.93295e-08	-5.06215e-08	-1.12016e-08	-3.29805e-08	-2.53279e-08	-6.5647e-08	-2.50624e-08
-1.60861e-07	-1.41437e-07	-1.88099e-07	-4.31759e-08	-5.91292e-08	-8.05096e-09	-2.25391e-08	-2.22631e-08	-6.44029e-08	-3.62461e-08
-1.48347e-07	-1.28588e-07	-1.9191e-07	-5.9182e-08	-6.4458e-08	-5.38865e-09	-1.54188e-08	-2.18719e-08	-6.38802e-08	-4.70293e-08
-1.3162e-07	-1.14606e-07	-1.96725e-07	-6.70709e-08	-6.53345e-08	-4.54939e-09	-1.55994e-08	-2.4654e-08	-6.32959e-08	-5.38015e-08
-1.1146e-07	-1.05292e-07	-1.98079e-07	-6.3403e-08	-6.21629e-08	-7.09376e-09	-2.40521e-08	-2.93362e-08	-6.09958e-08	-5.55247e-08
-9.258e-08	-1.00486e-07	-1.90611e-07	-5.286e-08	-5.77209e-08	-1.39864e-08	-3.81216e-08	-3.3472e-08	-5.63319e-08	-5.38666e-08
-8.04191e-08	-9.6524e-08	-1.71989e-07	-4.41596e-08	-5.60172e-08	-2.49051e-08	-5.26258e-08	-3.52314e-08	-5.00398e-08	-5.15924e-08
-7.81176e-08	-9.1275e-08	-1.45506e-07	-4.38671e-08	-5.94454e-08	-3.85069e-08	-6.24039e-08	-3.44385e-08	-4.32613e-08	-5.04479e-08
-8.57386e-08	-8.58394e-08	-1.19266e-07	-5.25824e-08	-6.62992e-08	-5.33281e-08	-6.50814e-08	-3.19281e-08	-3.65431e-08	-4.99993e-08
-1.00662e-07	-8.19954e-08	-1.01818e-07	-6.59669e-08	-7.14332e-08	-6.83018e-08	-6.22823e-08	-2.84511e-08	-2.94662e-08	-4.83034e-08
-1.18232e-07	-7.94893e-08	-9.699e-08	-7.90388e-08	-7.0489e-08	-8.26521e-08	-5.84479e-08	-2.46036e-08	-2.07743e-08	-4.39894e-08
-1.33359e-07	-7.63707e-08	-1.02042e-07	-8.96947e-08	-6.40763e-08	-9.56512e-08	-5.80585e-08	-2.15157e-08	-9.04914e-09	-3.8063e-08
-1.43001e-07	-7.11994e-08	-1.10592e-07	-9.88677e-08	-5.74071e-08	-1.06327e-07	-6.29411e-08	-2.08992e-08	6.00676e-09	-3.37285e-08
-1.47419e-07	-6.42142e-08	-1.17161e-07	-1.08187e-07	-5.53515e-08	-1.13055e-07	-7.11261e-08	-2.38456e-08	2.24144e-08	-3.41069e-08
-1.48821e-07	-5.68431e-08	-1.19189e-07	-1.17785e-07	-5.80746e-08	-1.13835e-07	-7.78705e-08	-2.93384e-08	3.60695e-08	-3.95941e-08
-1.48854e-07	-5.11437e-08	-1.16124e-07	-1.25979e-07	-6.18664e-08	-1.08013e-07	-7.83033e-08	-3.41545e-08	4.25467e-08	-4.70293e-08
-1.476e-07	-4.99089e-08	-1.08401e-07	-1.30607e-07	-6.3793e-08	-9.80756e-08	-7.01853e-08	-3.49484e-08	3.95686e-08	-5.15197e-08
-1.44585e-07	-5.61816e-08	-9.77189e-08	-1.30705e-07	-6.45786e-08	-8.8856e-08	-5.52761e-08	-3.1254e-08	2.85603e-08	-4.98064e-08
-1.39979e-07	-7.11498e-08	-8.69916e-08	-1.27202e-07	-6.67217e-08	-8.39232e-08	-3.87492e-08	-2.66767e-08	1.4151e-08	-4.27888e-08
-1.34377e-07	-9.1795e-08	-7.87468e-08	-1.22065e-07	-7.07665e-08	-8.27128e-08	-2.70082e-08	-2.66022e-08	1.57036e-09	-3.51723e-08
-1.27755e-07	-1.11068e-07	-7.35367e-08	-1.16542e-07	-7.44789e-08	-8.1726e-08	-2.47998e-08	-3.38833e-08	-6.61057e-09	-3.22462e-08
-1.19416e-07	-1.2157e-07	-7.04307e-08	-1.10044e-07	-7.55582e-08	-7.85361e-08	-3.30429e-08	-4.61354e-08	-1.1785e-08	-3.61926e-08
-1.09374e-07	-1.20218e-07	-6.88282e-08	-1.00807e-07	-7.41306e-08	-7.41567e-08	-4.87786e-08	-5.70974e-08	-1.70691e-08	-4.48575e-08
-9.94065e-08	-1.09931e-07	-6.90184e-08	-8.79722e-08	-7.20692e-08	-7.15945e-08	-6.72214e-08	-6.10054e-08	-2.34012e-08	-5.37688e-08
-9.21465e-08	-9.68367e-08	-7.08412e-08	-7.32987e-08	-7.04599e-08	-7.28369e-08	-8.41755e-08	-5.63376e-08	-2.81881e-08	-5.93849e-08
-8.90082e-08	-8.5633e-08	-7.26257e-08	-6.08374e-08	-6.84464e-08	-7.75187e-08	-9.71581e-08	-4.60461e-08	-2.81519e-08	-6.094e-08
-8.91715e-08	-7.72003e-08	-7.22452e-08	-5.43144e-08	-6.43975e-08	-8.38071e-08	-1.05163e-07	-3.47871e-08	-2.30314e-08	-6.01441e-08
-9.04693e-08	-7.00287e-08	-6.91834e-08	-5.39792e-08	-5.76691e-08	-8.98311e-08	-1.07933e-07	-2.61998e-08	-1.58346e-08	-5.98139e-08
-9.09387e-08	-6.32453e-08	-6.5089e-08	-5.58015e-08	-4.93627e-08	-9.43053e-08	-1.05347e-07	-2.21987e-08	-9.8084e-09	-6.23968e-08
-8.97738e-08	-5.79132e-08	-6.21723e-08	-5.44519e-08	-4.20172e-08	-9.62717e-08	-9.73196e-08	-2.32176e-08	-6.1431e-09	-6.84967e-08
-8.7737e-08	-5.56423e-08	-6.13591e-08	-4.78182e-08	-3.86066e-08	-9.46742e-08	-8.45239e-08	-2.77714e-08	-4.79498e-09	-7.5857e-08
-8.73068e-08	-5.6649e-08	-6.22851e-08	-3.88112e-08	-4.10014e-08	-8.87454e-08	-6.93731e-08	-3.22284e-08	-6.49486e-09	-8.00738e-08
-9.19462e-08	-5.97285e-08	-6.50652e-08	-3.28731e-08	-4.86784e-08	-7.94385e-08	-5.58253e-08	-3.28075e-08	-1.28308e-08	-7.74308e-08
-1.04014e-07	-6.39056e-08	-7.16806e-08	-3.40227e-08	-5.89508e-08	-7.03322e-08	-4.74879e-08	-2.88586e-08	-2.41109e-08	-6.78462e-08
-1.22559e-07	-6.93207e-08	-8.49117e-08	-4.3039e-08	-6.8709e-08	-6.59341e-08	-4.55212e-08	-2.36533e-08	-3.75276e-08	-5.50115e-08
-1.43249e-07	-7.60686e-08	-1.05274e-07	-5.82334e-08	-7.60012e-08	-6.80162e-08	-4.82285e-08	-2.11804e-08	-4.79222e-08	-4.32185e-08
-1.61036e-07	-8.25567e-08	-1.29107e-07	-7.68489e-08	-8.03823e-08	-7.36966e-08	-5.23153e-08	-2.23951e-08	-5.09445e-08	-3.3836e-08
-1.73297e-07	-8.57156e-08	-1.50432e-07	-9.58559e-08	-8.28187e-08	-7.78522e-08	-5.42557e-08	-2.5168e-08	-4.61748e-08	-2.48449e-08
-1.80639e-07	-8.33193e-08	-1.65186e-07	-1.12434e-07	-8.57557e-08	-7.77305e-08	-5.10388e-08	-2.75366e-08	-3.76349e-08	-1.35782e-08
-1.85146e-07	-7.63197e-08	-1.73427e-07	-1.24441e-07	-9.21813e-08	-7.50459e-08	-4.11084e-08	-2.99146e-08	-3.11154e-08	3.73514e-10
-1.88322e-07	-6.88213e-08	-1.77301e-07	-1.30598e-07	-1.03071e-07	-7.35791e-08	-2.57984e-08	-3.37245e-08	-3.02911e-08	1.46937e-08
-1.90733e-07	-6.52906e-08	-1.77593e-07	-1.30352e-07	-1.15557e-07	-7.50726e-08	-9.65386e-09	-3.87907e-08	-3.46244e-08	2.59729e-08
-1.93063e-07	-6.71998e-08	-1.7318e-07	-1.23897e-07	-1.24535e-07	-7.76571e-08	1.89017e-09	-4.32402e-08	-4.06157e-08	3.14411e-08
-1.96892e-07	-7.21037e-08	-1.63728e-07	-1.12496e-07	-1.26526e-07	-7.79055e-08	6.09112e-09	-4.59528e-08	-4.50375e-08	2.96906e-08
-2.03881e-07	-7.60397e-08	-1.51712e-07	-9.85557e-08	-1.21694e-07	-7.37588e-08	4.36691e-09	-4.80647e-08	-4.69564e-08	2.07554e-08
-2.13684e-07	-7.70884e-08	-1.40835e-07	-8.50216e-08	-1.12321e-07	-6.53424e-08	2.53523e-10	-5.14392e-08	-4.68202e-08	6.24014e-09
-2.225e-07	-7.70031e-08	-1.32529e-07	-7.42922e-08	-1.00373e-07	-5.38362e-08	-3.85127e-09	-5.61507e-08	-4.43912e-08	-1.04058e-08
-2.24144e-07	-7.96183e-08	-1.24695e-07	-6.72723e-08	-8.71748e-08	-4.07451e-08	-7.94481e-09	-6.01727e-08	-3.86089e-08	-2.41359e-08
-2.13558e-07	-8.7351e-08	-1.14271e-07	-6.31561e-08	-7.47007e-08	-2.85369e-08	-1.30301e-08	-6.14878e-08	-2.96924e-08	-2.99298e-08
-1.90416e-07	-9.86668e-08	-1.01075e-07	-6.02243e-08	-6.58815e-08	-2.10115e-08	-1.91444e-08	-6.0027e-08	-2.05379e-08	-2.55144e-08
-1.60285e-07	-1.08878e-07	-8.90842e-08	-5.72441e-08	-6.29812e-08	-2.1617e-08	-2.49177e-08	-5.74218e-08	-1.51387e-08	-1.31269e-08
-1.325e-07	-1.13962e-07	-8.38123e-08	-5.4403e-08	-6.58246e-08	-3.04563e-08	-2.87487e-08	-5.50687e-08	-1.54784e-08	1.70441e-09
-1.15887e-07	-1.14113e-07	-8.7986e-08	-5.30121e-08	-7.17824e-08	-4.29244e-08	-3.0179e-08	-5.25732e-08	-2.02107e-08	1.37116e-08
-1.14538e-07	-1.13679e-07	-9.92914e-08	-5.42683e-08	-7.73264e-08	-5.20421e-08	-3.03706e-08	-4.8272e-08	-2.61851e-08	2.06507e-08
-1.25945e-07	-1.1742e-07	-1.122e-07	-5.79541e-08	-7.96202e-08	-5.2999e-08	-3.16035e-08	-4.17205e-08	-3.07126e-08	2.30364e-08
-1.42776e-07	-1.2641e-07	-1.22047e-07	-6.19221e-08	-7.72594e-08	-4.58548e-08	-3.60714e-08	-3.57944e-08	-3.23863e-08	2.19365e-08
-1.57338e-07	-1.36958e-07	-1.27417e-07	-6.3016e-08	-7.03567e-08	-3.40967e-08	-4.44506e-08	-3.55783e-08	-3.06912e-08	1.77719e-08
-1.65678e-07	-1.43023e-07	-1.29085e-07	-5.9235e-08	-6.01751e-08	-2.12143e-08	-5.5222e-08	-4.40909e-08	-2.59372e-08	1.12789e-08
-1.68444e-07	-1.39834e-07	-1.27783e-07	-5.15111e-08	-4.8276e-08	-9.25582e-09	-6.54541e-08	-5.87975e-08	-1.98529e-08	4.62956e-09
-1.68375e-07	-1.2617e-07	-1.23899e-07	-4.33831e-08	-3.57725e-08	-2.57246e-10	-7.23253e-08	-7.28595e-08	-1.56524e-08	3.12615e-10
-1.67199e-07	-1.04559e-07	-1.18972e-07	-3.88797e-08	-2.36969e-08	2.44849e-09	-7.40489e-08	-8.02565e-08	-1.66088e-08	-1.53278e-09
-1.64799e-07	-8.00839e-08	-1.16023e-07	-4.05304e-08	-1.41935e-08	-4.26752e-09	-7.00657e-08	-7.97116e-08	-2.37827e-08	-4.04249e-09
-1.6068e-07	-5.85283e-08	-1.17315e-07	-4.85955e-08	-1.06808e-08	-2.02557e-08	-6.13469e-08	-7.39624e-08	-3.47856e-08	-1.10341e-08
-1.552e-07	-4.44746e-08	-1.21804e-07	-6.10677e-08	-1.60876e-08	-4.11157e-08	-5.07259e-08	-6.62544e-08	-4.4968e-08	-2.30067e-08
-1.48831e-07	-3.9983e-08	-1.25383e-07	-7.4121e-08	-3.087e-08	-6.09393e-08	-4.21522e-08	-5.82944e-08	-5.03166e-08	-3.55505e-08
-1.40882e-07	-4.40902e-08	-1.23913e-07	-8.35606e-08	-5.29671e-08	-7.63293e-08	-3.87294e-08	-5.09421e-08	-4.95525e-08	-4.19391e-08
-1.30182e-07	-5.29335e-08	-1.15911e-07	-8.71774e-08	-7.94048e-08	-8.78171e-08	-4.11231e-08	-4.52861e-08	-4.36691e-08	-3.82232e-08
-1.17425e-07	-6.08601e-08	-1.02364e-07	-8.62982e-08	-1.07437e-07	-9.7471e-08	-4.77053e-08	-4.21668e-08	-3.39888e-08	-2.70564e-08
-1.06208e-07	-6.30814e-08	-8.46568e-08	-8.49489e-08	-1.34147e-07	-1.05421e-07	-5.58515e-08	-4.11509e-08	-2.13603e-08	-1.70204e-08
-1.01038e-07	-5.8661e-08	-6.37229e-08	-8.72254e-08	-1.55536e-07	-1.09168e-07	-6.29469e-08	-4.08703e-08	-7.35316e-09	-1.72174e-08
-1.04162e-07	-5.10347e-08	-4.17413e-08	-9.49724e-08	-1.66866e-07	-1.06511e-07	-6.68718e-08	-4.06255e-08	4.52745e-09	-3.06536e-08
-1.14166e-07	-4.51725e-08	-2.38741e-08	-1.07163e-07	-1.64975e-07	-9.87836e-08	-6.67855e-08	-4.13899e-08	9.88582e-09	-5.1521e-08
-1.2699e-07	-4.42538e-08	-1.65535e-08	-1.20802e-07	-1.5119e-07	-9.04479e-08	-6.40907e-08	-4.5016e-08	6.45779e-09	-6.89087e-08
-1.37756e-07	-4.91253e-08	-2.26348e-08	-1.32323e-07	-1.32009e-07	-8.51095e-08	-6.21029e-08	-5.23404e-08	-3.66726e-09	-7.41856e-08
-1.42197e-07	-5.99742e-08	-3.81761e-08	-1.38541e-07	-1.15922e-07	-8.218e-08	-6.37034e-08	-6.19137e-08	-1.50826e-08	-6.60091e-08
-1.37945e-07	-7.68706e-08	-5.47806e-08	-1.37031e-07	-1.08306e-07	-7.79641e-08	-6.86991e-08	-7.0501e-08	-2.28818e-08	-4.93212e-08
-1.26075e-07	-9.80145e-08	-6.5719e-08	-1.26572e-07	-1.08358e-07	-7.02533e-08	-7.36926e-08	-7.49455e-08	-2.61254e-08	-3.04929e-08
-1.11956e-07	-1.18465e-07	-7.00912e-08	-1.07914e-07	-1.1017e-07	-6.17242e-08	-7.5137e-08	-7.3865e-08	-2.81341e-08	-1.35495e-08
-1.03716e-07	-1.32095e-07	-7.15237e-08	-8.40437e-08	-1.06539e-07	-5.85027e-08	-7.27872e-08	-6.80853e-08	-3.36163e-08	2.78857e-10
-1.078e-07	-1.35474e-07	-7.34338e-08	-5.91579e-08	-9.27863e-08	-6.50563e-08	-6.98958e-08	-6.01036e-08	-4.50903e-08	1.11807e-08
-1.23999e-07	-1.29885e-07	-7.58875e-08	-3.70548e-08	-6.89554e-08	-8.02807e-08	-6.97676e-08	-5.33287e-08	-6.11237e-08	1.95577e-08
-1.44141e-07	-1.19815e-07	-7.69818e-08	-2.04288e-08	-4.00595e-08	-9.8408e-08	-7.23199e-08	-5.10445e-08	-7.71501e-08	2.54942e-08
-1.56725e-07	-1.09923e-07	-7.67562e-08	-1.13791e-08	-1.44116e-08	-1.13434e-07	-7.42971e-08	-5.48203e-08	-8.78805e-08	2.87577e-08
-1.54643e-07	-1.0331e-07	-7.87608e-08	-1.17343e-08	-2.99038e-10	-1.22483e-07	-7.26266e-08	-6.32323e-08	-8.9835e-08	2.92034e-08
-1.39825e-07	-1.01625e-07	-8.69549e-08	-2.17995e-08	-2.03048e-09	-1.25336e-07	-6.71123e-08	-7.23336e-08	-8.29697e-08	2.70655e-08
-1.21274e-07	-1.05578e-07	-1.01154e-07	-3.81945e-08	-1.73342e-08	-1.21724e-07	-5.99374e-08	-7.78838e-08	-7.06511e-08	2.26404e-08
-1.08782e-07	-1.14607e-07	-1.16211e-07	-5.3458e-08	-3.80433e-08	-1.09962e-07	-5.31703e-08	-7.7627e-08	-5.7571e-08	1.58093e-08
-1.07575e-07	-1.26095e-07	-1.25929e-07	-5.93917e-08	-5.42552e-08	-8.86281e-08	-4.70938e-08	-7.20812e-08	-4.67009e-08	6.26803e-09
-1.16867e-07	-1.35555e-07	-1.27576e-07	-5.25825e-08	-5.96579e-08	-5.97599e-08	-4.05768e-08	-6.37834e-08	-3.79296e-08	-5.60886e-09
-1.31656e-07	-1.38606e-07	-1.22848e-07	-3.75318e-08	-5.46039e-08	-3.04999e-08	-3.25024e-08	-5.58482e-08	-2.98069e-08	-1.82155e-08
-1.45761e-07	-1.33785e-07	-1.15321e-07	-2.39828e-08	-4.49744e-08	-1.08167e-08	-2.27629e-08	-5.06593e-08	-2.23902e-08	-2.90799e-08
-1.54703e-07	-1.23915e-07	-1.07391e-07	-2.01044e-08	-3.78229e-08	-7.80279e-09	-1.23094e-08	-4.91358e-08	-1.79708e-08	-3.59891e-08
-1.5742e-07	-1.14525e-07	-9.91056e-08	-2.73184e-08	-3.68545e-08	-2.04361e-08	-2.76755e-09	-5.05719e-08	-1.91905e-08	-3.83676e-08
-1.55927e-07	-1.10302e-07	-8.9141e-08	-4.10298e-08	-4.0561e-08	-3.94318e-08	3.7752e-09	-5.28419e-08	-2.69003e-08	-3.80042e-08
-1.5291e-07	-1.12541e-07	-7.66378e-08	-5.5487e-08	-4.38274e-08	-5.30315e-08	4.97902e-09	-5.30634e-08	-3.95178e-08	-3.7954e-08
-1.48914e-07	-1.19702e-07	-6.2352e-08	-6.72443e-08	-4.17012e-08	-5.43636e-08	-8.14594e-10	-4.90001e-08	-5.35155e-08	-3.97152e-08
-1.41568e-07	-1.30033e-07	-4.84596e-08	-7.45306e-08	-3.2951e-08	-4.47185e-08	-1.29064e-08	-4.07918e-08	-6.448e-08	-4.12137e-08
-1.27824e-07	-1.43054e-07	-3.76715e-08	-7.52379e-08	-2.12814e-08	-3.09324e-08	-2.72512e-08	-3.17153e-08	-6.91008e-08	-3.83603e-08
-1.07343e-07	-1.58195e-07	-3.26313e-08	-6.72367e-08	-1.34008e-08	-1.98612e-08	-3.78265e-08	-2.69074e-08	-6.75467e-08	-2.93208e-08
-8.38304e-08	-1.72678e-07	-3.54622e-08	-5.08718e-08	-1.50407e-08	-1.4355e-08	-4.01255e-08	-3.0521e-08	-6.39307e-08	-1.70428e-08
-6.31651e-08	-1.82075e-07	-4.65411e-08	-3.0626e-08	-2.74446e-08	-1.29629e-08	-3.41677e-08	-4.33231e-08	-6.35783e-08	-7.03e-09
-5.01196e-08	-1.83805e-07	-6.27875e-08	-1.42344e-08	-4.66149e-08	-1.2526e-08	-2.43535e-08	-6.25712e-08	-6.9259e-08	-2.62319e-09
-4.60999e-08	-1.79808e-07	-7.75972e-08	-1.00174e-08	-6.55772e-08	-1.12031e-08	-1.63462e-08	-8.38878e-08	-7.97387e-08	-2.7279e-09
-4.875e-08	-1.75244e-07	-8.39924e-08	-2.3669e-08	-7.77345e-08	-9.74621e-09	-1.39568e-08	-1.03023e-07	-9.12387e-08	-3.91058e-09
-5.32306e-08	-1.74434e-07	-7.93441e-08	-5.52478e-08	-7.91228e-08	-1.03715e-08	-1.83354e-08	-1.16194e-07	-9.95663e-08	-4.09843e-09
-5.49558e-08	-1.77968e-07	-6.77244e-08	-9.76241e-08	-6.91073e-08	-1.44941e-08	-2.86029e-08	-1.20019e-07	-1.0131e-07	-4.10652e-09
-5.2739e-08	-1.83057e-07	-5.7525e-08	-1.38058e-07	-5.03699e-08	-2.1616e-08	-4.18354e-08	-1.12598e-07	-9.46291e-08	-6.12369e-09
-4.99318e-08	-1.85843e-07	-5.6029e-08	-1.63215e-07	-2.83258e-08	-3.04761e-08	-5.26608e-08	-9.53321e-08	-8.02822e-08	-1.13065e-08
-5.19312e-08	-1.83398e-07	-6.50999e-08	-1.65675e-07	-9.20717e-09	-4.10285e-08	-5.4754e-08	-7.3458e-08	-6.20673e-08	-1.89351e-08
-6.17074e-08	-1.7452e-07	-8.08777e-08	-1.4856e-07	2.70176e-09	-5.48041e-08	-4.46396e-08	-5.41217e-08	-4.55591e-08	-2.75446e-08
-7.72284e-08	-1.59652e-07	-9.69248e-08	-1.2476e-07	6.37179e-09	-7.30274e-08	-2.46721e-08	-4.29823e-08	-3.55697e-08	-3.63529e-08
-9.3001e-08	-1.40323e-07	-1.0797e-07	-1.09536e-07	2.64743e-09	-9.42394e-08	-1.89254e-09	-4.15985e-08	-3.39837e-08	-4.52501e-08
-1.04095e-07	-1.18394e-07	-1.11932e-07	-1.10508e-07	-7.78361e-09	-1.13472e-07	1.65996e-08	-4.726e-08	-3.93102e-08	-5.3629e-08
-1.09063e-07	-9.58942e-08	-1.09969e-07	-1.23064e-07	-2.42435e-08	-1.23619e-07	2.76113e-08	-5.50621e-08	-4.80713e-08	-5.99745e-08
-1.09805e-07	-7.58478e-08	-1.05394e-07	-1.35632e-07	-4.41125e-08	-1.18527e-07	3.1893e-08	-6.04497e-08	-5.70063e-08	-6.30905e-08
-1.09514e-07	-6.28615e-08	-1.01913e-07	-1.39897e-07	-6.22997e-08	-9.67368e-08	3.10508e-08	-6.06384e-08	-6.4491e-08	-6.33607e-08
-1.10979e-07	-6.15106e-08	-1.01384e-07	-1.36231e-07	-7.38648e-08	-6.39542e-08	2.49754e-08	-5.48865e-08	-7.00378e-08	-6.21616e-08
-1.16125e-07	-7.28196e-08	-1.02269e-07	-1.30177e-07	-7.75179e-08	-3.18025e-08	1.23837e-08	-4.43789e-08	-7.25034e-08	-6.01674e-08
-1.25912e-07	-9.20533e-08	-1.00638e-07	-1.25238e-07	-7.62823e-08	-1.22746e-08	-6.4478e-09	-3.1693e-08	-6.93417e-08	-5.69322e-08
-1.39864e-07	-1.10617e-07	-9.38745e-08	-1.19886e-07	-7.44533e-08	-1.10144e-08	-2.80093e-08	-1.94137e-08	-5.84915e-08	-5.22985e-08
-1.55777e-07	-1.2107e-07	-8.41718e-08	-1.10892e-07	-7.38123e-08	-2.43937e-08	-4.70006e-08	-8.76308e-09	-4.12438e-08	-4.76775e-08
-1.70437e-07	-1.21311e-07	-7.81487e-08	-9.82533e-08	-7.26674e-08	-4.27362e-08	-5.95937e-08	5.73423e-11	-2.25614e-08	-4.55863e-08
-1.81106e-07	-1.14895e-07	-8.20947e-08	-8.60897e-08	-6.82782e-08	-5.70073e-08	-6.54237e-08	6.04985e-09	-7.83482e-09	-4.79547e-08
-1.86706e-07	-1.07663e-07	-9.66695e-08	-7.8842e-08	-5.99454e-08	-6.3615e-08	-6.67463e-08	6.79175e-09	7.69212e-10	-5.46623e-08
-1.8793e-07	-1.03464e-07	-1.15791e-07	-7.70939e-08	-4.97401e-08	-6.41691e-08	-6.59026e-08	4.67317e-10	4.64814e-09	-6.33026e-08
-1.86285e-07	-1.01965e-07	-1.30829e-07	-7.74458e-08	-4.04911e-08	-6.17957e-08	-6.32948e-08	-1.17826e-08	5.84477e-09	-7.04376e-08
-1.82574e-07	-9.98018e-08	-1.36427e-07	-7.63014e-08	-3.34033e-08	-5.81165e-08	-5.72794e-08	-2.64349e-08	4.39019e-09	-7.36152e-08
-1.7607e-07	-9.37298e-08	-1.32999e-07	-7.31716e-08	-2.77979e-08	-5.31645e-08	-4.60511e-08	-4.06e-08	-1.23735e-09	-7.25232e-08
-1.65716e-07	-8.31978e-08	-1.24408e-07	-6.98557e-08	-2.29983e-08	-4.70404e-08	-3.02879e-08	-5.37872e-08	-1.13294e-08	-6.83114e-08
-1.52737e-07	-7.08106e-08	-1.14013e-07	-6.68073e-08	-2.00864e-08	-4.08658e-08	-1.43942e-08	-6.64907e-08	-2.31496e-08	-6.20405e-08
-1.41542e-07	-6.10451e-08	-1.03223e-07	-6.14098e-08	-2.14742e-08	-3.60716e-08	-4.69695e-09	-7.78057e-08	-3.23145e-08	-5.39846e-08
-1.36757e-07	-5.81963e-08	-9.30582e-08	-5.0691e-08	-2.84945e-08	-3.2987e-08	-5.37041e-09	-8.51845e-08	-3.60838e-08	-4.42574e-08
-1.38854e-07	-6.41627e-08	-8.54873e-08	-3.57003e-08	-3.92552e-08	-3.03229e-08	-1.53525e-08	-8.63658e-08	-3.52016e-08	-3.38384e-08
-1.43456e-07	-7.69436e-08	-8.21335e-08	-2.25386e-08	-4.90454e-08	-2.62824e-08	-2.91722e-08	-8.09392e-08	-3.25504e-08	-2.49386e-08
-1.45575e-07	-9.12774e-08	-8.20818e-08	-1.8486e-08	-5.34116e-08	-2.04107e-08	-4.10544e-08	-7.01099e-08	-3.03942e-08	-2.0262e-08
-1.44157e-07	-1.01722e-07	-8.20965e-08	-2.68244e-08	-5.13106e-08	-1.43214e-08	-4.84246e-08	-5.58272e-08	-2.92585e-08	-2.14933e-08
-1.41997e-07	-1.05929e-07	-7.94358e-08	-4.49713e-08	-4.53877e-08	-1.03774e-08	-5.17711e-08	-4.07051e-08	-2.91368e-08	-2.80895e-08
-1.4182e-07	-1.05279e-07	-7.41976e-08	-6.67651e-08	-3.93422e-08	-9.57069e-09	-5.18966e-08	-2.81065e-08	-3.08369e-08	-3.74231e-08
-1.43582e-07	-1.02934e-07	-6.89867e-08	-8.60757e-08	-3.53124e-08	-1.08429e-08	-4.81581e-08	-2.0879e-08	-3.53848e-08	-4.61461e-08
-1.45624e-07	-1.02057e-07	-6.67368e-08	-9.91043e-08	-3.36034e-08	-1.25932e-08	-3.96023e-08	-1.9196e-08	-4.21231e-08	-5.1625e-08
-1.47279e-07	-1.05409e-07	-6.87688e-08	-1.05001e-07	-3.3954e-08	-1.47266e-08	-2.73266e-08	-2.0015e-08	-4.80165e-08	-5.26818e-08
-1.49397e-07	-1.1453e-07	-7.41399e-08	-1.05359e-07	-3.62347e-08	-1.905e-08	-1.50688e-08	-1.95098e-08	-4.95038e-08	-4.97446e-08
-1.52621e-07	-1.27596e-07	-8.01766e-08	-1.02759e-07	-4.02446e-08	-2.77304e-08	-7.07354e-09	-1.64948e-08	-4.54228e-08	-4.44641e-08
-1.56064e-07	-1.38757e-07	-8.38621e-08	-9.8834e-08	-4.59169e-08	-4.14824e-08	-5.10847e-09	-1.3604e-08	-3.82003e-08	-3.85638e-08
-1.58142e-07	-1.41639e-07	-8.37339e-08	-9.33176e-08	-5.42833e-08	-5.89175e-08	-7.18802e-09	-1.53665e-08	-3.20582e-08	-3.24999e-08
-1.58435e-07	-1.34669e-07	-8.12762e-08	-8.51709e-08	-6.76942e-08	-7.69028e-08	-8.87468e-09	-2.51294e-08	-2.98286e-08	-2.54083e-08
-1.58222e-07	-1.22779e-07	-8.02312e-08	-7.48085e-08	-8.79305e-08	-9.12047e-08	-6.06318e-09	-4.29227e-08	-3.12173e-08	-1.67856e-08
-1.58952e-07	-1.13446e-07	-8.3634e-08	-6.48614e-08	-1.13042e-07	-9.75174e-08	2.54097e-09	-6.49732e-08	-3.37517e-08	-8.14458e-09
-1.60484e-07	-1.10954e-07	-9.11006e-08	-5.82963e-08	-1.35713e-07	-9.33514e-08	1.46676e-08	-8.5045e-08	-3.50324e-08	-2.61945e-09
-1.61296e-07	-1.14193e-07	-9.93284e-08	-5.59007e-08	-1.45721e-07	-8.011e-08	2.5927e-08	-9.75489e-08	-3.40957e-08	-2.82309e-09
-1.60432e-07	-1.19286e-07	-1.05378e-07	-5.61477e-08	-1.36196e-07	-6.34224e-08	3.24409e-08	-1.00846e-07	-3.11918e-08	-9.15422e-09
-1.58787e-07	-1.23472e-07	-1.09043e-07	-5.76067e-08	-1.09581e-07	-5.05277e-08	3.25414e-08	-9.79481e-08	-2.6935e-08	-1.99123e-08
-1.58384e-07	-1.26176e-07	-1.11869e-07	-6.08636e-08	-7.78673e-08	-4.60055e-08	2.62998e-08	-9.35968e-08	-2.18875e-08	-3.25357e-08
-1.60715e-07	-1.27107e-07	-1.14509e-07	-6.75264e-08	-5.55473e-08	-4.89334e-08	1.4069e-08	-9.02617e-08	-1.67179e-08	-4.46495e-08
-1.65814e-07	-1.24687e-07	-1.15647e-07	-7.75127e-08	-5.02111e-08	-5.37972e-08	-3.77244e-09	-8.66914e-08	-1.24585e-08	-5.44884e-08
-1.72308e-07	-1.17211e-07	-1.13255e-07	-8.78555e-08	-5.85112e-08	-5.47081e-08	-2.55951e-08	-7.99635e-08	-1.03828e-08	-6.10125e-08
-1.77877e-07	-1.05318e-07	-1.06435e-07	-9.44182e-08	-7.05938e-08	-4.97759e-08	-4.7826e-08	-6.86982e-08	-1.14118e-08	-6.39548e-08
-1.79783e-07	-9.26784e-08	-9.64645e-08	-9.47511e-08	-7.84089e-08	-4.20943e-08	-6.62558e-08	-5.45591e-08	-1.55767e-08	-6.37712e-08
-1.75421e-07	-8.39404e-08	-8.69606e-08	-8.95119e-08	-8.0388e-08	-3.66521e-08	-7.82082e-08	-4.12159e-08	-2.22995e-08	-6.14144e-08
-1.6307e-07	-8.18174e-08	-8.29104e-08	-8.17088e-08	-7.95553e-08	-3.63527e-08	-8.34548e-08	-3.21578e-08	-3.13357e-08	-5.79167e-08
-1.43145e-07	-8.54501e-08	-8.81812e-08	-7.48138e-08	-7.87871e-08	-4.09342e-08	-8.34896e-08	-2.91794e-08	-4.30257e-08	-5.38886e-08
-1.19411e-07	-9.05338e-08	-1.02808e-07	-7.09445e-08	-7.85781e-08	-4.89201e-08	-8.04013e-08	-3.21396e-08	-5.70937e-08	-4.92935e-08
-9.8502e-08	-9.09697e-08	-1.22542e-07	-6.99181e-08	-7.84948e-08	-5.93055e-08	-7.60428e-08	-3.93208e-08	-7.13784e-08	-4.38815e-08
-8.68852e-08	-8.2024e-08	-1.41198e-07	-6.98539e-08	-7.91468e-08	-7.09041e-08	-7.12031e-08	-4.77748e-08	-8.24861e-08	-3.80099e-08
-8.70356e-08	-6.40114e-08	-1.53498e-07	-6.90776e-08	-8.18504e-08	-8.11172e-08	-6.50421e-08	-5.39953e-08	-8.80704e-08	-3.28329e-08
-9.59177e-08	-4.36641e-08	-1.56256e-07	-6.74074e-08	-8.68064e-08	-8.67869e-08	-5.58812e-08	-5.54531e-08	-8.8291e-08	-2.92828e-08
-1.07092e-07	-3.09591e-08	-1.48178e-07	-6.51772e-08	-9.24308e-08	-8.66616e-08	-4.34153e-08	-5.23299e-08	-8.50423e-08	-2.6756e-08
-1.1481e-07	-3.30956e-08	-1.29675e-07	-6.13919e-08	-9.64252e-08	-8.24894e-08	-3.04071e-08	-4.7734e-08	-8.02567e-08	-2.30615e-08
-1.17213e-07	-5.02471e-08	-1.03067e-07	-5.40932e-08	-9.67215e-08	-7.72635e-08	-2.17423e-08	-4.5601e-08	-7.52894e-08	-1.59693e-08
-1.16773e-07	-7.59651e-08	-7.27851e-08	-4.31261e-08	-9.13129e-08	-7.24554e-08	-2.11018e-08	-4.77743e-08	-7.1506e-08	-5.15525e-09
-1.18044e-07	-1.01009e-07	-4.5201e-08	-3.17337e-08	-7.85021e-08	-6.71416e-08	-2.80034e-08	-5.27721e-08	-7.05452e-08	6.88802e-09
-1.24204e-07	-1.17667e-07	-2.75443e-08	-2.44363e-08	-5.88456e-08	-5.98528e-08	-3.77898e-08	-5.71942e-08	-7.33638e-08	1.56398e-08
-1.34518e-07	-1.22861e-07	-2.52654e-08	-2.33495e-08	-3.70022e-08	-5.11269e-08	-4.44119e-08	-5.83967e-08	-7.89817e-08	1.68214e-08
-1.44568e-07	-1.19335e-07	-3.86898e-08	-2.70561e-08	-2.04976e-08	-4.39126e-08	-4.35633e-08	-5.62917e-08	-8.44692e-08	8.95802e-09
-1.4924e-07	-1.14074e-07	-6.16689e-08	-3.29518e-08	-1.53788e-08	-4.1181e-08	-3.41866e-08	-5.31346e-08	-8.64746e-08	-5.57782e-09
-1.4621e-07	-1.13928e-07	-8.4313e-08	-4.0033e-08	-2.2273e-08	-4.32742e-08	-1.83943e-08	-5.17149e-08	-8.30304e-08	-2.19853e-08
-1.37331e-07	-1.20952e-07	-9.85333e-08	-4.9081e-08	-3.6197e-08	-4.79153e-08	-7.00662e-10	-5.34415e-08	-7.42031e-08	-3.58219e-08
-1.27526e-07	-1.31205e-07	-1.02259e-07	-6.05246e-08	-4.99896e-08	-5.26543e-08	1.32646e-08	-5.77243e-08	-6.14041e-08	-4.49902e-08
-1.22523e-07	-1.38241e-07	-9.89706e-08	-7.27425e-08	-5.84397e-08	-5.67202e-08	1.8764e-08	-6.27661e-08	-4.64201e-08	-4.9789e-08
-1.26406e-07	-1.38391e-07	-9.32436e-08	-8.26976e-08	-6.04513e-08	-6.03987e-08	1.4039e-08	-6.66667e-08	-3.12273e-08	-5.15886e-08
-1.39429e-07	-1.33446e-07	-8.66564e-08	-8.8084e-08	-5.86576e-08	-6.33797e-08	1.10161e-09	-6.79898e-08	-1.84456e-08	-5.12909e-08
-1.57406e-07	-1.28745e-07	-7.7749e-08	-8.88189e-08	-5.72898e-08	-6.45377e-08	-1.54902e-08	-6.60396e-08	-1.12487e-08	-4.84664e-08
-1.73874e-07	-1.28639e-07	-6.52505e-08	-8.67113e-08	-5.93976e-08	-6.32804e-08	-3.10892e-08	-6.12987e-08	-1.202e-08	-4.18239e-08
-1.83748e-07	-1.33427e-07	-5.04786e-08	-8.38413e-08	-6.48369e-08	-6.03835e-08	-4.29914e-08	-5.5631e-08	-2.06727e-08	-3.10769e-08
-1.85451e-07	-1.4018e-07	-3.64815e-08	-8.09949e-08	-7.05305e-08	-5.706e-08	-5.08759e-08	-5.14587e-08	-3.42968e-08	-1.87354e-08
-1.80387e-07	-1.459e-07	-2.56863e-08	-7.73873e-08	-7.29895e-08	-5.34829e-08	-5.57788e-08	-5.00251e-08	-4.86001e-08	-9.44407e-09
-1.71348e-07	-1.49394e-07	-1.91093e-08	-7.19976e-08	-7.07992e-08	-4.86687e-08	-5.86457e-08	-5.01322e-08	-5.99355e-08	-6.45234e-09
-1.61459e-07	-1.50488e-07	-1.74894e-08	-6.5284e-08	-6.47745e-08	-4.18772e-08	-5.94837e-08	-4.87553e-08	-6.65274e-08	-8.35109e-09
-1.53396e-07	-1.4849e-07	-2.22024e-08	-5.93562e-08	-5.62948e-08	-3.40377e-08	-5.75336e-08	-4.33114e-08	-6.86236e-08	-9.76865e-09
-1.48447e-07	-1.42098e-07	-3.46324e-08	-5.62732e-08	-4.62939e-08	-2.78629e-08	-5.22286e-08	-3.36906e-08	-6.79659e-08	-5.75571e-09
-1.46294e-07	-1.30633e-07	-5.48582e-08	-5.63831e-08	-3.58965e-08	-2.63971e-08	-4.41717e-08	-2.23801e-08	-6.67284e-08	4.31398e-09
-1.46215e-07	-1.15025e-07	-8.08597e-08	-5.84305e-08	-2.71319e-08	-3.07584e-08	-3.52714e-08	-1.28604e-08	-6.61208e-08	1.66223e-08
-1.4847e-07	-9.76259e-08	-1.08434e-07	-6.09075e-08	-2.21226e-08	-3.87043e-08	-2.78636e-08	-7.78461e-09	-6.56141e-08	2.57621e-08
-1.53878e-07	-8.1331e-08	-1.31865e-07	-6.31287e-08	-2.13813e-08	-4.56224e-08	-2.36679e-08	-7.99773e-09	-6.37148e-08	2.75731e-08
-1.61592e-07	-6.90692e-08	-1.457e-07	-6.55549e-08	-2.31888e-08	-4.76655e-08	-2.36151e-08	-1.23939e-08	-5.96127e-08	2.03763e-08
-1.67721e-07	-6.39586e-08	-1.47038e-07	-6.95e-08	-2.49919e-08	-4.43986e-08	-2.84349e-08	-1.84649e-08	-5.38974e-08	5.18595e-09
-1.6712e-07	-6.8997e-08	-1.36684e-07	-7.59391e-08	-2.56882e-08	-3.84948e-08	-3.87015e-08	-2.37174e-08	-4.7771e-08	-1.43505e-08
-1.57266e-07	-8.51114e-08	-1.18381e-07	-8.37451e-08	-2.66346e-08	-3.30694e-08	-5.36203e-08	-2.73968e-08	-4.21191e-08	-3.27913e-08
-1.40339e-07	-1.08664e-07	-9.71633e-08	-8.92053e-08	-3.01586e-08	-2.96566e-08	-6.98097e-08	-3.07679e-08	-3.76145e-08	-4.52098e-08
-1.21185e-07	-1.31612e-07	-7.80496e-08	-8.81901e-08	-3.66515e-08	-2.86147e-08	-8.20147e-08	-3.50733e-08	-3.52457e-08	-4.99651e-08
-1.03279e-07	-1.45811e-07	-6.50082e-08	-7.94019e-08	-4.30347e-08	-3.052e-08	-8.59019e-08	-3.91155e-08	-3.60434e-08	-4.95008e-08
-8.68492e-08	-1.48389e-07	-5.99563e-08	-6.54652e-08	-4.45572e-08	-3.61152e-08	-8.09567e-08	-3.94127e-08	-3.99748e-08	-4.79558e-08
-7.0862e-08	-1.43162e-07	-6.23973e-08	-5.07452e-08	-3.87011e-08	-4.47071e-08	-7.12545e-08	-3.31653e-08	-4.51795e-08	-4.74204e-08
-5.64259e-08	-1.36764e-07	-7.01243e-08	-3.8312e-08	-2.74886e-08	-5.3238e-08	-6.32873e-08	-2.1167e-08	-4.85669e-08	-4.62098e-08
-4.78161e-08	-1.33342e-07	-8.02479e-08	-2.91965e-08	-1.57479e-08	-5.75992e-08	-6.19995e-08	-8.01005e-09	-4.75825e-08	-4.07245e-08
-4.97984e-08	-1.32415e-07	-8.97177e-08	-2.42516e-08	-7.01417e-09	-5.53388e-08	-6.78164e-08	3.74704e-10	-4.18111e-08	-2.91123e-08
-6.37016e-08	-1.30889e-07	-9.5683e-08	-2.58084e-08	-1.26538e-09	-4.76345e-08	-7.71096e-08	-1.19967e-10	-3.31195e-08	-1.3462e-08
-8.58798e-08	-1.26822e-07	-9.64321e-08	-3.65061e-08	3.26047e-09	-3.90485e-08	-8.56151e-08	-9.78083e-09	-2.43706e-08	1.11139e-09
-1.09703e-07	-1.21916e-07	-9.25824e-08	-5.61157e-08	6.30693e-09	-3.50883e-08	-9.15809e-08	-2.50217e-08	-1.802e-08	9.38453e-09
-1.29028e-07	-1.20938e-07	-8.7206e-08	-7.99645e-08	4.21135e-09	-3.91975e-08	-9.61084e-08	-4.00989e-08	-1.56631e-08	8.65988e-09
-1.40603e-07	-1.2815e-07	-8.4067e-08	-1.01195e-07	-7.22104e-09	-5.14868e-08	-1.01225e-07	-4.98135e-08	-1.8174e-08	-3.39663e-10
-1.44579e-07	-1.43242e-07	-8.4862e-08	-1.14991e-07	-2.83171e-08	-6.99285e-08	-1.079e-07	-5.194e-08	-2.54016e-08	-1.43077e-08
-1.43555e-07	-1.60292e-07	-8.77556e-08	-1.20943e-07	-5.41553e-08	-9.19507e-08	-1.15293e-07	-4.79978e-08	-3.54481e-08	-2.89977e-08
-1.4077e-07	-1.71045e-07	-8.88346e-08	-1.2196e-07	-7.75432e-08	-1.14216e-07	-1.21092e-07	-4.18633e-08	-4.4819e-08	-4.07276e-08
-1.38315e-07	-1.6978e-07	-8.54262e-08	-1.21423e-07	-9.31901e-08	-1.31749e-07	-1.22475e-07	-3.73396e-08	-5.01597e-08	-4.74773e-08
-1.36361e-07	-1.55575e-07	-7.82357e-08	-1.21076e-07	-9.9388e-08	-1.39505e-07	-1.1751e-07	-3.65551e-08	-5.03223e-08	-4.97261e-08
-1.33683e-07	-1.30987e-07	-7.03802e-08	-1.20636e-07	-9.69067e-08	-1.36158e-07	-1.06518e-07	-3.99647e-08	-4.66773e-08	-5.05299e-08
-1.28926e-07	-9.99771e-08	-6.44602e-08	-1.18681e-07	-8.73233e-08	-1.25746e-07	-9.2324e-08	-4.70319e-08	-4.12033e-08	-5.38126e-08
-1.21772e-07	-6.77484e-08	-6.04931e-08	-1.13982e-07	-7.23139e-08	-1.14497e-07	-7.87568e-08	-5.64106e-08	-3.43872e-08	-6.12912e-08
-1.13267e-07	-4.13355e-08	-5.64814e-08	-1.06502e-07	-5.38565e-08	-1.05956e-07	-6.83177e-08	-6.57163e-08	-2.55045e-08	-7.06447e-08
-1.04963e-07	-2.78961e-08	-5.10027e-08	-9.74207e-08	-3.47943e-08	-9.95611e-08	-6.10135e-08	-7.1859e-08	-1.52479e-08	-7.7061e-08
-9.77887e-08	-3.0483e-08	-4.54696e-08	-8.82084e-08	-1.8969e-08	-9.34276e-08	-5.52703e-08	-7.22538e-08	-7.42734e-09	-7.70201e-08
-9.21201e-08	-4.5055e-08	-4.3798e-08	-7.96412e-08	-1.00509e-08	-8.74348e-08	-4.98029e-08	-6.60855e-08	-6.77699e-09	-7.09705e-08
-8.88804e-08	-6.23955e-08	-4.93486e-08	-7.18659e-08	-9.56317e-09	-8.32003e-08	-4.46413e-08	-5.46585e-08	-1.4332e-08	-6.28082e-08
-8.96248e-08	-7.42072e-08	-6.16509e-08	-6.53165e-08	-1.61779e-08	-8.17436e-08	-4.07802e-08	-4.06179e-08	-2.5282e-08	-5.68662e-08
-9.47715e-08	-7.85293e-08	-7.59191e-08	-6.1017e-08	-2.72024e-08	-8.20337e-08	-3.93312e-08	-2.65779e-08	-3.21314e-08	-5.48506e-08
-1.02221e-07	-7.99357e-08	-8.58999e-08	-5.94584e-08	-4.03568e-08	-8.19248e-08	-4.10215e-08	-1.40282e-08	-3.05934e-08	-5.50699e-08
-1.0878e-07	-8.45521e-08	-8.76703e-08	-5.92756e-08	-5.38204e-08	-8.00489e-08	-4.58341e-08	-3.2231e-09	-2.29727e-08	-5.45664e-08
-1.13314e-07	-9.45697e-08	-8.15942e-08	-5.7537e-08	-6.53163e-08	-7.67076e-08	-5.23265e-08	5.96114e-09	-1.62738e-08	-5.22065e-08
-1.18088e-07	-1.07113e-07	-7.15939e-08	-5.16226e-08	-7.22559e-08	-7.34696e-08	-5.72744e-08	1.30359e-08	-1.6858e-08	-4.97316e-08
-1.26557e-07	-1.17781e-07	-6.27629e-08	-4.08878e-08	-7.30786e-08	-7.21722e-08	-5.69489e-08	1.67241e-08	-2.59768e-08	-4.97939e-08
-1.39564e-07	-1.24678e-07	-5.87727e-08	-2.69172e-08	-6.8233e-08	-7.37168e-08	-4.98597e-08	1.57858e-08	-3.934e-08	-5.30917e-08
-1.53419e-07	-1.29083e-07	-6.02305e-08	-1.29636e-08	-5.99062e-08	-7.71584e-08	-3.86291e-08	1.01065e-08	-5.04596e-08	-5.74329e-08
-1.61734e-07	-1.33131e-07	-6.48731e-08	-3.38274e-09	-5.09402e-08	-8.00019e-08	-2.88467e-08	1.1078e-09	-5.4806e-08	-5.94664e-08
-1.5996e-07	-1.37909e-07	-6.97021e-08	-2.49218e-09	-4.37445e-08	-7.96831e-08	-2.54617e-08	-8.71695e-09	-5.19011e-08	-5.74424e-08
-1.49314e-07	-1.43653e-07	-7.35281e-08	-1.21453e-08	-3.98141e-08	-7.4798e-08	-2.95075e-08	-1.64889e-08	-4.4715e-08	-5.26127e-08
-1.36749e-07	-1.50289e-07	-7.75316e-08	-2.95117e-08	-4.00317e-08	-6.52179e-08	-3.76437e-08	-1.94349e-08	-3.76291e-08	-4.79759e-08
-1.30445e-07	-1.56454e-07	-8.31654e-08	-4.79182e-08	-4.51187e-08	-5.19699e-08	-4.48543e-08	-1.57192e-08	-3.43099e-08	-4.53444e-08
-1.34204e-07	-1.58468e-07	-8.96389e-08	-6.11314e-08	-5.52884e-08	-3.7636e-08	-4.82971e-08	-5.94381e-09	-3.6028e-08	-4.35001e-08
-1.45174e-07	-1.52068e-07	-9.37822e-08	-6.75729e-08	-6.91851e-08	-2.62816e-08	-4.92034e-08	6.02198e-09	-4.07972e-08	-3.94214e-08
-1.56347e-07	-1.36234e-07	-9.24552e-08	-7.06785e-08	-8.35105e-08	-2.18051e-08	-5.11391e-08	1.46756e-08	-4.40983e-08	-3.1489e-08
-1.6126e-07	-1.14948e-07	-8.50232e-08	-7.53589e-08	-9.45545e-08	-2.56343e-08	-5.62219e-08	1.63423e-08	-4.15266e-08	-2.14812e-08
-1.57496e-07	-9.47474e-08	-7.36838e-08	-8.38069e-08	-1.01014e-07	-3.58613e-08	-6.28284e-08	1.13529e-08	-3.21026e-08	-1.34926e-08
-1.47603e-07	-8.09086e-08	-6.1833e-08	-9.37888e-08	-1.05609e-07	-4.85585e-08	-6.67141e-08	2.9483e-09	-1.97592e-08	-1.09937e-08
-1.37699e-07	-7.62249e-08	-5.24158e-08	-1.00382e-07	-1.13181e-07	-5.99775e-08	-6.42938e-08	-5.58911e-09	-1.13482e-08	-1.46405e-08
-1.34198e-07	-8.24161e-08	-4.76883e-08	-9.99094e-08	-1.25956e-07	-6.78237e-08	-5.54099e-08	-1.2644e-08	-1.21619e-08	-2.21634e-08
-1.39853e-07	-1.00758e-07	-4.9756e-08	-9.32227e-08	-1.40052e-07	-7.10012e-08	-4.37391e-08	-1.78619e-08	-2.22767e-08	-2.97619e-08
-1.51611e-07	-1.29812e-07	-6.00928e-08	-8.55236e-08	-1.47087e-07	-6.89112e-08	-3.4596e-08	-2.10648e-08	-3.671e-08	-3.39342e-08
-1.62274e-07	-1.62413e-07	-7.76969e-08	-8.2555e-08	-1.40222e-07	-6.18668e-08	-3.15449e-08	-2.21135e-08	-4.93079e-08	-3.32387e-08
-1.64872e-07	-1.86377e-07	-9.80237e-08	-8.64847e-08	-1.19625e-07	-5.25194e-08	-3.43412e-08	-2.18159e-08	-5.70669e-08	-2.95272e-08
-1.56481e-07	-1.90571e-07	-1.14835e-07	-9.51529e-08	-9.28844e-08	-4.60467e-08	-3.98597e-08	-2.25991e-08	-6.1381e-08	-2.75201e-08
-1.39329e-07	-1.72357e-07	-1.24049e-07	-1.04837e-07	-7.0267e-08	-4.74173e-08	-4.4941e-08	-2.75882e-08	-6.5755e-08	-3.19762e-08
-1.19411e-07	-1.39977e-07	-1.26224e-07	-1.13347e-07	-5.86941e-08	-5.74639e-08	-4.8375e-08	-3.8175e-08	-7.26183e-08	-4.39216e-08
-1.03741e-07	-1.07454e-07	-1.255e-07	-1.20783e-07	-5.85602e-08	-7.15473e-08	-5.05715e-08	-5.20791e-08	-8.19116e-08	-5.91565e-08
-9.71596e-08	-8.62546e-08	-1.26095e-07	-1.28223e-07	-6.48879e-08	-8.23316e-08	-5.20208e-08	-6.41018e-08	-9.17386e-08	-7.08135e-08
-1.00046e-07	-8.01499e-08	-1.2922e-07	-1.36121e-07	-7.12547e-08	-8.43011e-08	-5.2412e-08	-6.94182e-08	-9.96521e-08	-7.40174e-08
-1.08718e-07	-8.59346e-08	-1.32477e-07	-1.43588e-07	-7.34943e-08	-7.6599e-08	-5.1056e-08	-6.66994e-08	-1.03547e-07	-6.86832e-08
-1.18556e-07	-9.75099e-08	-1.31913e-07	-1.48699e-07	-7.09293e-08	-6.28198e-08	-4.78861e-08	-5.85609e-08	-1.02235e-07	-5.83977e-08
-1.27075e-07	-1.09402e-07	-1.25272e-07	-1.49606e-07	-6.51453e-08	-4.85916e-08	-4.38575e-08	-4.94404e-08	-9.59511e-08	-4.70143e-08
-1.34016e-07	-1.18055e-07	-1.14151e-07	-1.4564e-07	-5.81942e-08	-3.86711e-08	-4.01575e-08	-4.30122e-08	-8.64631e-08	-3.63018e-08
-1.39046e-07	-1.21779e-07	-1.03327e-07	-1.37437e-07	-5.18448e-08	-3.52738e-08	-3.7007e-08	-4.1023e-08	-7.62887e-08	-2.6387e-08
-1.40489e-07	-1.20748e-07	-9.76278e-08	-1.26048e-07	-4.76116e-08	-3.83641e-08	-3.3622e-08	-4.38864e-08	-6.71366e-08	-1.77258e-08
-1.36744e-07	-1.17169e-07	-9.86998e-08	-1.12204e-07	-4.63623e-08	-4.67609e-08	-2.96354e-08	-5.19272e-08	-5.86238e-08	-1.19302e-08
-1.28414e-07	-1.14645e-07	-1.04059e-07	-9.67071e-08	-4.74804e-08	-5.83285e-08	-2.62248e-08	-6.55702e-08	-4.84909e-08	-1.03919e-08
-1.18376e-07	-1.16112e-07	-1.08837e-07	-8.13066e-08	-4.89149e-08	-6.95072e-08	-2.53567e-08	-8.37771e-08	-3.44773e-08	-1.25145e-08
-1.09771e-07	-1.21426e-07	-1.08802e-07	-6.86374e-08	-4.88197e-08	-7.62035e-08	-2.79786e-08	-1.02369e-07	-1.64942e-08	-1.59974e-08
-1.04066e-07	-1.26736e-07	-1.02821e-07	-6.09757e-08	-4.74549e-08	-7.6376e-08	-3.32804e-08	-1.14935e-07	2.68395e-09	-1.90521e-08
-1.00943e-07	-1.26575e-07	-9.35574e-08	-5.91245e-08	-4.71727e-08	-7.1637e-08	-3.9649e-08	-1.16557e-07	1.87741e-08	-2.20789e-08
-9.97332e-08	-1.17354e-07	-8.58257e-08	-6.25085e-08	-5.00583e-08	-6.5639e-08	-4.59725e-08	-1.07051e-07	2.828e-08	-2.72313e-08
-1.00722e-07	-9.97281e-08	-8.32589e-08	-6.99384e-08	-5.54934e-08	-6.07686e-08	-5.19364e-08	-9.05588e-08	3.00415e-08	-3.67607e-08
-1.05062e-07	-7.82243e-08	-8.56665e-08	-7.99091e-08	-6.03155e-08	-5.66119e-08	-5.73484e-08	-7.22288e-08	2.51447e-08	-5.16077e-08
-1.13562e-07	-5.84357e-08	-8.97032e-08	-9.04764e-08	-6.15569e-08	-5.14445e-08	-6.15148e-08	-5.53113e-08	1.56094e-08	-7.05008e-08
-1.2561e-07	-4.41208e-08	-9.2462e-08	-9.96079e-08	-5.89753e-08	-4.47985e-08	-6.34839e-08	-4.05122e-08	3.06354e-09	-8.94513e-08
-1.38947e-07	-3.67248e-08	-9.40367e-08	-1.06012e-07	-5.49273e-08	-3.85651e-08	-6.29334e-08	-2.68848e-08	-1.16184e-08	-1.02363e-07
-1.50268e-07	-3.71807e-08	-9.60631e-08	-1.09445e-07	-5.198e-08	-3.59086e-08	-6.06481e-08	-1.30761e-08	-2.7727e-08	-1.03469e-07
-1.56531e-07	-4.69208e-08	-9.84724e-08	-1.10185e-07	-5.07007e-08	-3.9188e-08	-5.79878e-08	1.39362e-09	-4.40258e-08	-9.07033e-08
-1.56681e-07	-6.60583e-08	-9.91802e-08	-1.08566e-07	-4.94473e-08	-4.85426e-08	-5.60307e-08	1.50509e-08	-5.86425e-08	-6.76038e-08
-1.52606e-07	-9.08571e-08	-9.73464e-08	-1.05055e-07	-4.59559e-08	-6.18613e-08	-5.53967e-08	2.44071e-08	-6.94084e-08	-4.18787e-08
-1.48176e-07	-1.14163e-07	-9.582e-08	-1.00224e-07	-3.9293e-08	-7.56528e-08	-5.6588e-08	2.55401e-08	-7.41885e-08	-2.1252e-08
-1.46876e-07	-1.29133e-07	-9.94214e-08	-9.42196e-08	-3.08526e-08	-8.60111e-08	-5.99291e-08	1.66221e-08	-7.12871e-08	-9.57744e-09
-1.49971e-07	-1.32868e-07	-1.10906e-07	-8.66594e-08	-2.37517e-08	-8.95026e-08	-6.50312e-08	-4.44275e-10	-6.03379e-08	-6.05927e-09
-1.56304e-07	-1.27125e-07	-1.28729e-07	-7.77429e-08	-2.09077e-08	-8.43125e-08	-7.06831e-08	-2.06531e-08	-4.33429e-08	-7.51607e-09
-1.63257e-07	-1.16567e-07	-1.48113e-07	-6.95828e-08	-2.31892e-08	-7.14649e-08	-7.55372e-08	-3.83258e-08	-2.46904e-08	-1.09451e-08
-1.6822e-07	-1.06684e-07	-1.6367e-07	-6.57023e-08	-2.91661e-08	-5.50027e-08	-7.87697e-08	-4.9588e-08	-9.59618e-09	-1.42967e-08
-1.70292e-07	-1.02109e-07	-1.71345e-07	-6.83117e-08	-3.64177e-08	-4.02435e-08	-7.9891e-08	-5.35762e-08	-1.9596e-09	-1.62812e-08
-1.71321e-07	-1.04884e-07	-1.69114e-07	-7.58184e-08	-4.29417e-08	-3.08793e-08	-7.80374e-08	-5.2261e-08	-3.12317e-09	-1.69044e-08
-1.74691e-07	-1.13141e-07	-1.57073e-07	-8.34894e-08	-4.77971e-08	-2.70952e-08	-7.17923e-08	-4.92223e-08	-1.19486e-08	-1.80656e-08
-1.81997e-07	-1.21883e-07	-1.37481e-07	-8.70227e-08	-5.13189e-08	-2.63934e-08	-6.00856e-08	-4.76573e-08	-2.55955e-08	-2.21596e-08
-1.90646e-07	-1.26214e-07	-1.14524e-07	-8.53999e-08	-5.49163e-08	-2.65901e-08	-4.36469e-08	-4.84029e-08	-4.04169e-08	-2.9215e-08
-1.9551e-07	-1.24552e-07	-9.34264e-08	-8.01882e-08	-5.98696e-08	-2.82582e-08	-2.57236e-08	-4.93801e-08	-5.27481e-08	-3.6072e-08
-1.93815e-07	-1.18983e-07	-7.89674e-08	-7.27208e-08	-6.57949e-08	-3.39294e-08	-1.08957e-08	-4.718e-08	-5.94887e-08	-3.94306e-08
-1.88521e-07	-1.1276e-07	-7.39001e-08	-6.28485e-08	-7.07657e-08	-4.45211e-08	-2.24347e-09	-3.96705e-08	-5.8616e-08	-3.98169e-08
-1.86321e-07	-1.07658e-07	-7.79933e-08	-5.04419e-08	-7.33764e-08	-5.69531e-08	8.83314e-10	-2.74964e-08	-4.99742e-08	-4.19194e-08
-1.91548e-07	-1.03349e-07	-8.83312e-08	-3.73371e-08	-7.41349e-08	-6.61491e-08	2.04344e-09	-1.34667e-08	-3.60755e-08	-5.05701e-08
-2.01556e-07	-9.85541e-08	-1.0079e-07	-2.74282e-08	-7.41775e-08	-6.95725e-08	4.18233e-09	-8.02107e-10	-2.17328e-08	-6.63062e-08
-2.07972e-07	-9.2608e-08	-1.11627e-07	-2.50616e-08	-7.30562e-08	-6.93678e-08	6.80269e-09	8.17754e-09	-1.17831e-08	-8.46327e-08
-2.02904e-07	-8.63957e-08	-1.18194e-07	-3.29934e-08	-6.87067e-08	-7.01036e-08	6.63547e-09	1.24454e-08	-8.17164e-09	-9.907e-08
-1.84839e-07	-8.19955e-08	-1.19068e-07	-5.06138e-08	-5.96891e-08	-7.49245e-08	1.00369e-09	1.22101e-08	-8.94893e-09	-1.04746e-07
-1.59564e-07	-8.09986e-08	-1.14572e-07	-7.31499e-08	-4.70382e-08	-8.35897e-08	-9.2733e-09	8.5539e-09	-1.02387e-08	-1e-07
-1.36095e-07	-8.31344e-08	-1.0748e-07	-9.29579e-08	-3.40962e-08	-9.29697e-08	-1.97367e-08	2.59555e-09	-9.28027e-09	-8.62671e-08
-1.21458e-07	-8.72167e-08	-1.02395e-07	-1.02909e-07	-2.49987e-08	-9.87361e-08	-2.513e-08	-5.19335e-09	-5.79923e-09	-6.75061e-08
-1.17913e-07	-9.35467e-08	-1.03173e-07	-9.99377e-08	-2.28486e-08	-9.73717e-08	-2.36799e-08	-1.44323e-08	-1.2094e-09	-4.9043e-08
-1.23187e-07	-1.04107e-07	-1.10211e-07	-8.65687e-08	-2.80911e-08	-8.79817e-08	-1.96816e-08	-2.33545e-08	2.63756e-09	-3.51608e-08
-1.32296e-07	-1.19061e-07	-1.20166e-07	-6.9874e-08	-3.79645e-08	-7.30019e-08	-2.1254e-08	-2.84239e-08	3.94538e-09	-2.65782e-08
-1.39774e-07	-1.33397e-07	-1.28586e-07	-5.86592e-08	-4.78982e-08	-5.72473e-08	-3.38166e-08	-2.63837e-08	1.16026e-09	-2.04805e-08
-1.41655e-07	-1.38782e-07	-1.3328e-07	-5.97581e-08	-5.41015e-08	-4.58642e-08	-5.4746e-08	-1.73464e-08	-6.54867e-09	-1.37903e-08
-1.36522e-07	-1.30293e-07	-1.35842e-07	-7.44792e-08	-5.52143e-08	-4.22425e-08	-7.46987e-08	-5.86172e-09	-1.88032e-08	-6.58672e-09
-1.25258e-07	-1.11851e-07	-1.4037e-07	-9.72059e-08	-5.19364e-08	-4.65891e-08	-8.48509e-08	1.63138e-09	-3.39229e-08	-2.02122e-09
-1.10232e-07	-9.45476e-08	-1.50198e-07	-1.18008e-07	-4.58165e-08	-5.56893e-08	-8.3387e-08	1.17117e-09	-4.91905e-08	-2.9623e-09
-9.48715e-08	-8.84914e-08	-1.64768e-07	-1.282e-07	-3.88713e-08	-6.4378e-08	-7.563e-08	-6.28039e-09	-6.14451e-08	-9.09139e-09
-8.32624e-08	-9.49683e-08	-1.79226e-07	-1.24712e-07	-3.38304e-08	-6.83793e-08	-6.87214e-08	-1.63218e-08	-6.80186e-08	-1.71357e-08
-7.86857e-08	-1.0594e-07	-1.87592e-07	-1.10192e-07	-3.33326e-08	-6.67061e-08	-6.63231e-08	-2.48375e-08	-6.76946e-08	-2.33833e-08
-8.16141e-08	-1.11492e-07	-1.86939e-07	-9.02363e-08	-3.77788e-08	-6.15799e-08	-6.73373e-08	-3.05448e-08	-6.1277e-08	-2.60242e-08
-8.93554e-08	-1.084e-07	-1.78774e-07	-7.10121e-08	-4.42112e-08	-5.58211e-08	-6.8209e-08	-3.47202e-08	-5.16361e-08	-2.58977e-08
-9.81693e-08	-1.02002e-07	-1.66856e-07	-5.80918e-08	-4.85454e-08	-5.02379e-08	-6.60335e-08	-3.93143e-08	-4.30582e-08	-2.56199e-08
-1.05766e-07	-1.00372e-07	-1.54224e-07	-5.50337e-08	-4.97806e-08	-4.37168e-08	-6.04927e-08	-4.55415e-08	-3.95712e-08	-2.77638e-08
-1.1181e-07	-1.07274e-07	-1.41942e-07	-6.15989e-08	-5.16748e-08	-3.57836e-08	-5.41816e-08	-5.36319e-08	-4.26789e-08	-3.31673e-08
-1.16662e-07	-1.20405e-07	-1.29433e-07	-7.3487e-08	-5.92881e-08	-2.85296e-08	-5.14963e-08	-6.29126e-08	-5.02163e-08	-4.03753e-08
-1.20218e-07	-1.3486e-07	-1.1554e-07	-8.45824e-08	-7.33901e-08	-2.55383e-08	-5.64356e-08	-7.16355e-08	-5.78224e-08	-4.64231e-08
-1.21821e-07	-1.46815e-07	-1.00171e-07	-9.03749e-08	-8.86105e-08	-2.89781e-08	-7.01721e-08	-7.72939e-08	-6.21398e-08	-4.84156e-08
-1.20815e-07	-1.5421e-07	-8.57126e-08	-9.04776e-08	-9.76239e-08	-3.80185e-08	-8.97484e-08	-7.81453e-08	-6.27994e-08	-4.52035e-08
-1.17129e-07	-1.55909e-07	-7.62425e-08	-8.89291e-08	-9.73353e-08	-4.99991e-08	-1.08938e-07	-7.48877e-08	-6.14157e-08	-3.83899e-08
-1.11547e-07	-1.51847e-07	-7.42467e-08	-9.1786e-08	-9.09521e-08	-6.27166e-08	-1.21033e-07	-7.05279e-08	-5.92105e-08	-3.18015e-08
-1.0547e-07	-1.43891e-07	-7.80266e-08	-1.02831e-07	-8.41598e-08	-7.53519e-08	-1.21986e-07	-6.81499e-08	-5.62339e-08	-2.92637e-08
-1.0023e-07	-1.35378e-07	-8.29828e-08	-1.20295e-07	-7.95536e-08	-8.7556e-08	-1.12142e-07	-6.85211e-08	-5.2747e-08	-3.19893e-08
-9.63356e-08	-1.29007e-07	-8.56537e-08	-1.37753e-07	-7.48386e-08	-9.83453e-08	-9.57802e-08	-6.95597e-08	-5.04845e-08	-3.76315e-08
-9.31524e-08	-1.2497e-07	-8.61239e-08	-1.48776e-07	-6.60892e-08	-1.0614e-07	-7.89071e-08	-6.78611e-08	-5.18363e-08	-4.20146e-08
-8.93032e-08	-1.2099e-07	-8.64207e-08	-1.5095e-07	-5.23204e-08	-1.09367e-07	-6.63409e-08	-6.09507e-08	-5.76225e-08	-4.23505e-08
-8.36272e-08	-1.14e-07	-8.71664e-08	-1.45582e-07	-3.69153e-08	-1.06605e-07	-5.94739e-08	-4.88348e-08	-6.57438e-08	-3.91359e-08
-7.60163e-08	-1.02151e-07	-8.65257e-08	-1.34379e-07	-2.51486e-08	-9.6677e-08	-5.61555e-08	-3.41569e-08	-7.21627e-08	-3.48528e-08
-6.75666e-08	-8.612e-08	-8.26094e-08	-1.17395e-07	-2.06093e-08	-7.96765e-08	-5.29612e-08	-2.09514e-08	-7.36244e-08	-3.09137e-08
-6.02611e-08	-6.91048e-08	-7.6379e-08	-9.45733e-08	-2.3302e-08	-5.83769e-08	-4.79833e-08	-1.24798e-08	-7.00147e-08	-2.64633e-08
-5.67858e-08	-5.52138e-08	-7.14392e-08	-6.90293e-08	-2.99702e-08	-3.81731e-08	-4.15541e-08	-9.27868e-09	-6.43881e-08	-2.04959e-08
-6.03751e-08	-4.70465e-08	-7.07674e-08	-4.80869e-08	-3.60063e-08	-2.46662e-08	-3.45196e-08	-8.9546e-09	-6.05094e-08	-1.45308e-08
-7.37493e-08	-4.44197e-08	-7.40518e-08	-3.97596e-08	-3.82801e-08	-2.02735e-08	-2.64667e-08	-8.2818e-09	-5.98507e-08	-1.22746e-08
-9.68671e-08	-4.55414e-08	-7.84471e-08	-4.67021e-08	-3.7353e-08	-2.26119e-08	-1.60867e-08	-5.98976e-09	-6.0526e-08	-1.632e-08
-1.25164e-07	-4.95422e-08	-8.14803e-08	-6.3051e-08	-3.67751e-08	-2.64358e-08	-3.09294e-09	-3.6829e-09	-5.9069e-08	-2.53628e-08
-1.50662e-07	-5.78447e-08	-8.28038e-08	-7.79256e-08	-3.93816e-08	-2.79128e-08	1.04251e-08	-4.17831e-09	-5.35245e-08	-3.47852e-08
-1.66026e-07	-7.30246e-08	-8.35768e-08	-8.319e-08	-4.41969e-08	-2.75234e-08	2.03038e-08	-9.15417e-09	-4.51257e-08	-4.00023e-08
-1.68536e-07	-9.60201e-08	-8.51155e-08	-7.85679e-08	-4.7386e-08	-2.87946e-08	2.20671e-08	-1.82662e-08	-3.71149e-08	-3.94894e-08
-1.60909e-07	-1.23669e-07	-8.84604e-08	-6.9661e-08	-4.59943e-08	-3.403e-08	1.35935e-08	-2.98513e-08	-3.20678e-08	-3.50401e-08
-1.49096e-07	-1.48457e-07	-9.44462e-08	-6.16222e-08	-4.01548e-08	-4.12192e-08	-2.58883e-09	-4.17847e-08	-3.04971e-08	-2.95685e-08
-1.39473e-07	-1.6149e-07	-1.03226e-07	-5.53025e-08	-3.20274e-08	-4.52311e-08	-1.95339e-08	-5.16328e-08	-3.17829e-08	-2.49246e-08
-1.36882e-07	-1.5772e-07	-1.13769e-07	-4.90566e-08	-2.387e-08	-4.22548e-08	-2.95068e-08	-5.67471e-08	-3.56479e-08	-2.17259e-08
-1.43346e-07	-1.40077e-07	-1.2453e-07	-4.26831e-08	-1.76005e-08	-3.33128e-08	-2.86266e-08	-5.52261e-08	-4.20537e-08	-2.06894e-08
-1.57212e-07	-1.1888e-07	-1.3464e-07	-3.84357e-08	-1.50545e-08	-2.36123e-08	-1.87441e-08	-4.7411e-08	-4.98084e-08	-2.31513e-08
-1.73417e-07	-1.06105e-07	-1.43558e-07	-3.8692e-08	-1.7282e-08	-1.84802e-08	-5.43787e-09	-3.64637e-08	-5.59803e-08	-2.95419e-08
-1.85596e-07	-1.08329e-07	-1.49334e-07	-4.37387e-08	-2.36738e-08	-1.9583e-08	5.34219e-09	-2.71045e-08	-5.72326e-08	-3.74677e-08
-1.89576e-07	-1.23415e-07	-1.48387e-07	-5.18143e-08	-3.28353e-08	-2.44691e-08	9.15456e-09	-2.31596e-08	-5.20404e-08	-4.22055e-08
-1.86113e-07	-1.4295e-07	-1.38409e-07	-6.04858e-08	-4.45486e-08	-2.94195e-08	3.41275e-09	-2.55129e-08	-4.19574e-08	-4.00756e-08
-1.8031e-07	-1.57967e-07	-1.21726e-07	-6.78845e-08	-5.98807e-08	-3.29839e-08	-1.21642e-08	-3.16913e-08	-3.09922e-08	-3.18429e-08
-1.77383e-07	-1.63438e-07	-1.0514e-07	-7.34829e-08	-7.86268e-08	-3.71403e-08	-3.47154e-08	-3.72496e-08	-2.35005e-08	-2.28407e-08
-1.78116e-07	-1.59007e-07	-9.58466e-08	-7.85038e-08	-9.71424e-08	-4.50011e-08	-5.85608e-08	-3.8139e-08	-2.19198e-08	-1.94308e-08
-1.78291e-07	-1.47082e-07	-9.70595e-08	-8.57076e-08	-1.09534e-07	-5.70922e-08	-7.76146e-08	-3.27279e-08	-2.57489e-08	-2.4682e-08
-1.72707e-07	-1.30985e-07	-1.0691e-07	-9.82871e-08	-1.11207e-07	-6.97744e-08	-8.8482e-08	-2.23479e-08	-3.22428e-08	-3.67054e-08
-1.59899e-07	-1.14213e-07	-1.20797e-07	-1.18008e-07	-1.01467e-07	-7.75177e-08	-9.16876e-08	-1.02401e-08	-3.80246e-08	-5.0565e-08
-1.43369e-07	-1.0004e-07	-1.34502e-07	-1.43305e-07	-8.36767e-08	-7.70237e-08	-9.0002e-08	6.95458e-11	-4.04538e-08	-6.15773e-08
-1.28816e-07	-9.09711e-08	-1.45509e-07	-1.68627e-07	-6.38271e-08	-6.94666e-08	-8.56023e-08	5.86979e-09	-3.83312e-08	-6.7224e-08
-1.20301e-07	-8.84898e-08	-1.52359e-07	-1.86326e-07	-4.83191e-08	-5.92346e-08	-7.88863e-08	5.86083e-09	-3.21509e-08	-6.71397e-08
-1.1837e-07	-9.29452e-08	-1.53862e-07	-1.90897e-07	-4.10571e-08	-5.10484e-08	-6.98245e-08	8.03352e-10	-2.39013e-08	-6.25394e-08
-1.20973e-07	-1.029e-07	-1.4954e-07	-1.82851e-07	-4.1143e-08	-4.82138e-08	-5.99642e-08	-6.28327e-09	-1.62063e-08	-5.57626e-08
-1.25699e-07	-1.14655e-07	-1.40604e-07	-1.68593e-07	-4.34797e-08	-5.2389e-08	-5.27673e-08	-1.15838e-08	-1.11938e-08	-4.92548e-08
-1.31149e-07	-1.23599e-07	-1.29847e-07	-1.55689e-07	-4.25802e-08	-6.31344e-08	-5.19023e-08	-1.31752e-08	-1.00321e-08	-4.40509e-08
-1.36446e-07	-1.26909e-07	-1.20354e-07	-1.47697e-07	-3.65693e-08	-7.67402e-08	-5.88667e-08	-1.24102e-08	-1.33975e-08	-3.93643e-08
-1.39894e-07	-1.24857e-07	-1.14352e-07	-1.43399e-07	-2.81351e-08	-8.65812e-08	-7.16063e-08	-1.23891e-08	-2.19374e-08	-3.40742e-08
-1.38637e-07	-1.19471e-07	-1.12892e-07	-1.40242e-07	-2.23027e-08	-8.68948e-08	-8.52161e-08	-1.52048e-08	-3.58389e-08	-2.83874e-08
-1.30022e-07	-1.12645e-07	-1.15723e-07	-1.37327e-07	-2.32111e-08	-7.76388e-08	-9.46073e-08	-2.08934e-08	-5.3913e-08	-2.35371e-08
-1.1355e-07	-1.05916e-07	-1.21155e-07	-1.35112e-07	-3.16457e-08	-6.52574e-08	-9.73641e-08	-2.85277e-08	-7.33611e-08	-1.99577e-08
-9.16652e-08	-1.0134e-07	-1.26635e-07	-1.33733e-07	-4.42088e-08	-5.74846e-08	-9.45089e-08	-3.72699e-08	-9.0706e-08	-1.63587e-08
-6.8798e-08	-1.01388e-07	-1.3012e-07	-1.32658e-07	-5.50025e-08	-5.67429e-08	-8.87512e-08	-4.60704e-08	-1.03261e-07	-1.08799e-08
-4.96172e-08	-1.07249e-07	-1.31056e-07	-1.31359e-07	-5.96387e-08	-5.8543e-08	-8.21832e-08	-5.32932e-08	-1.1008e-07	-2.94127e-09
-3.79865e-08	-1.17105e-07	-1.30155e-07	-1.29386e-07	-5.87708e-08	-5.61283e-08	-7.54536e-08	-5.76687e-08	-1.1168e-07	6.21654e-09
-3.7011e-08	-1.26486e-07	-1.2852e-07	-1.26146e-07	-5.76164e-08	-4.65274e-08	-6.84277e-08	-5.95734e-08	-1.08739e-07	1.46639e-08
-4.90881e-08	-1.31138e-07	-1.26885e-07	-1.21648e-07	-6.14643e-08	-3.27714e-08	-6.09896e-08	-6.0709e-08	-1.01027e-07	2.12753e-08
-7.4802e-08	-1.30303e-07	-1.25037e-07	-1.1762e-07	-7.14663e-08	-2.14419e-08	-5.31127e-08	-6.22728e-08	-8.78863e-08	2.62103e-08
-1.11203e-07	-1.27381e-07	-1.21494e-07	-1.17035e-07	-8.46916e-08	-1.83389e-08	-4.43533e-08	-6.3576e-08	-7.00411e-08	3.02564e-08
-1.51511e-07	-1.27276e-07	-1.1401e-07	-1.21727e-07	-9.7596e-08	-2.52331e-08	-3.35013e-08	-6.23508e-08	-5.07205e-08	3.39653e-08
-1.87397e-07	-1.3281e-07	-1.01183e-07	-1.30296e-07	-1.08672e-07	-3.92092e-08	-1.9252e-08	-5.62228e-08	-3.43416e-08	3.73339e-08
-2.12453e-07	-1.43025e-07	-8.42772e-08	-1.38301e-07	-1.17954e-07	-5.46886e-08	-2.01282e-09	-4.42573e-08	-2.36082e-08	3.99223e-08
-2.24312e-07	-1.53855e-07	-6.76403e-08	-1.40405e-07	-1.25103e-07	-6.67331e-08	1.47453e-08	-2.79236e-08	-1.78527e-08	4.10127e-08
-2.24349e-07	-1.60095e-07	-5.68588e-08	-1.32868e-07	-1.28714e-07	-7.32641e-08	2.5725e-08	-1.11392e-08	-1.43273e-08	3.97755e-08
-2.15943e-07	-1.57801e-07	-5.55267e-08	-1.15352e-07	-1.27253e-07	-7.48512e-08	2.73395e-08	8.05323e-10	-1.11147e-08	3.54937e-08
-2.02816e-07	-1.46506e-07	-6.29786e-08	-9.16235e-08	-1.20343e-07	-7.301e-08	2.03226e-08	3.28623e-09	-8.77962e-09	2.76657e-08
-1.88254e-07	-1.29858e-07	-7.492e-08	-6.83955e-08	-1.09623e-07	-6.88787e-08	8.83604e-09	-5.33926e-09	-9.29047e-09	1.60295e-08
-1.74879e-07	-1.13698e-07	-8.65221e-08	-5.20681e-08	-9.87299e-08	-6.2953e-08	-2.79949e-09	-2.23197e-08	-1.34338e-08	9.41986e-10
-1.64109e-07	-1.02712e-07	-9.52429e-08	-4.51622e-08	-9.17354e-08	-5.53328e-08	-1.25938e-08	-4.12214e-08	-1.93511e-08	-1.59071e-08
-1.55204e-07	-9.83266e-08	-1.01003e-07	-4.53338e-08	-9.01954e-08	-4.61723e-08	-2.10186e-08	-5.50143e-08	-2.37701e-08	-3.13074e-08
-1.45243e-07	-9.91777e-08	-1.0432e-07	-4.77635e-08	-9.10842e-08	-3.65736e-08	-2.95161e-08	-5.99233e-08	-2.48688e-08	-4.14038e-08
-1.31045e-07	-1.02996e-07	-1.05169e-07	-4.86255e-08	-8.83127e-08	-2.9414e-08	-3.87256e-08	-5.72909e-08	-2.3945e-08	-4.29915e-08
-1.11724e-07	-1.07929e-07	-1.03944e-07	-4.69502e-08	-7.75242e-08	-2.85324e-08	-4.74472e-08	-5.19128e-08	-2.41623e-08	-3.45435e-08
-8.94457e-08	-1.1267e-07	-1.02854e-07	-4.43956e-08	-6.01257e-08	-3.58619e-08	-5.30863e-08	-4.81912e-08	-2.76377e-08	-1.72564e-08
-6.80432e-08	-1.16157e-07	-1.05273e-07	-4.39392e-08	-4.24693e-08	-4.90424e-08	-5.35073e-08	-4.72427e-08	-3.37331e-08	3.99553e-09
-5.15037e-08	-1.17512e-07	-1.12962e-07	-4.81321e-08	-3.05515e-08	-6.25731e-08	-4.89201e-08	-4.70195e-08	-3.99274e-08	2.1479e-08
-4.34455e-08	-1.16066e-07	-1.23857e-07	-5.73126e-08	-2.51339e-08	-7.17713e-08	-4.21472e-08	-4.48627e-08	-4.40506e-08	2.81718e-08
-4.6443e-08	-1.11074e-07	-1.33162e-07	-6.89668e-08	-2.17889e-08	-7.53737e-08	-3.69795e-08	-4.02385e-08	-4.57837e-08	2.17055e-08
-6.03476e-08	-1.01396e-07	-1.37377e-07	-7.92613e-08	-1.5448e-08	-7.44623e-08	-3.58851e-08	-3.56607e-08	-4.64384e-08	5.08512e-09
-8.11641e-08	-8.60033e-08	-1.37499e-07	-8.56613e-08	-5.029e-09	-6.99951e-08	-3.86329e-08	-3.51922e-08	-4.75014e-08	-1.59409e-08
-1.02506e-07	-6.55294e-08	-1.37861e-07	-8.81357e-08	5.61504e-09	-6.2195e-08	-4.25928e-08	-4.14949e-08	-4.91933e-08	-3.55323e-08
-1.19024e-07	-4.3664e-08	-1.41576e-07	-8.81085e-08	1.06008e-08	-5.1779e-08	-4.45339e-08	-5.34577e-08	-5.02444e-08	-4.86112e-08
-1.28942e-07	-2.65155e-08	-1.47342e-07	-8.68634e-08	6.21319e-09	-4.06825e-08	-4.29153e-08	-6.62445e-08	-4.91303e-08	-5.17697e-08
-1.33763e-07	-1.97225e-08	-1.5082e-07	-8.50036e-08	-6.599e-09	-3.1263e-08	-3.90661e-08	-7.39484e-08	-4.56133e-08	-4.5659e-08
-1.35866e-07	-2.55423e-08	-1.48728e-07	-8.26217e-08	-2.30007e-08	-2.51327e-08	-3.61019e-08	-7.30511e-08	-4.10799e-08	-3.62789e-08
-1.36297e-07	-4.23282e-08	-1.41196e-07	-7.94207e-08	-3.74402e-08	-2.2801e-08	-3.63101e-08	-6.43079e-08	-3.74846e-08	-3.18198e-08
-1.34554e-07	-6.62964e-08	-1.30485e-07	-7.51933e-08	-4.65461e-08	-2.3995e-08	-3.93222e-08	-5.20163e-08	-3.61328e-08	-3.66231e-08
-1.30334e-07	-9.34568e-08	-1.1831e-07	-7.09763e-08	-4.98239e-08	-2.7985e-08	-4.26043e-08	-4.14033e-08	-3.73637e-08	-4.80713e-08
-1.2529e-07	-1.20285e-07	-1.05098e-07	-6.96156e-08	-4.8708e-08	-3.3754e-08	-4.3442e-08	-3.56208e-08	-4.10317e-08	-5.96066e-08
-1.22683e-07	-1.43638e-07	-9.1662e-08	-7.41675e-08	-4.56386e-08	-4.02355e-08	-4.05933e-08	-3.3901e-08	-4.70634e-08	-6.65498e-08
-1.25088e-07	-1.60976e-07	-8.07602e-08	-8.47365e-08	-4.34916e-08	-4.65309e-08	-3.48649e-08	-3.22908e-08	-5.55115e-08	-6.89869e-08
-1.32496e-07	-1.70976e-07	-7.6218e-08	-9.68138e-08	-4.44468e-08	-5.17278e-08	-2.88014e-08	-2.70006e-08	-6.59487e-08	-6.99796e-08
-1.42422e-07	-1.73743e-07	-8.0119e-08	-1.03778e-07	-4.83866e-08	-5.454e-08	-2.54298e-08	-1.78002e-08	-7.67296e-08	-7.20908e-08
-1.51368e-07	-1.7026e-07	-9.06734e-08	-1.02301e-07	-5.25306e-08	-5.37878e-08	-2.63027e-08	-8.22731e-09	-8.51815e-08	-7.55249e-08
-1.5644e-07	-1.61684e-07	-1.02679e-07	-9.55607e-08	-5.34029e-08	-5.00048e-08	-3.04609e-08	-2.49585e-09	-8.91425e-08	-7.84526e-08
-1.56773e-07	-1.49165e-07	-1.10184e-07	-9.03723e-08	-4.97432e-08	-4.64385e-08	-3.57465e-08	-2.33411e-09	-8.86702e-08	-7.84286e-08
-1.54341e-07	-1.34075e-07	-1.09508e-07	-9.05922e-08	-4.37682e-08	-4.74016e-08	-4.11742e-08	-6.38062e-09	-8.61007e-08	-7.39466e-08
-1.52918e-07	-1.18036e-07	-1.01038e-07	-9.3436e-08	-3.97491e-08	-5.47579e-08	-4.74288e-08	-1.16792e-08	-8.40617e-08	-6.5315e-08
-1.5501e-07	-1.02577e-07	-8.91981e-08	-9.23768e-08	-4.1194e-08	-6.60499e-08	-5.49326e-08	-1.54603e-08	-8.31429e-08	-5.41279e-08
-1.59105e-07	-8.8751e-08	-8.06228e-08	-8.32528e-08	-4.85753e-08	-7.64339e-08	-6.2217e-08	-1.63051e-08	-8.1357e-08	-4.18274e-08
-1.60114e-07	-7.70512e-08	-8.09161e-08	-6.73639e-08	-5.87434e-08	-8.24195e-08	-6.68232e-08	-1.45766e-08	-7.57329e-08	-2.91682e-08
-1.53049e-07	-6.77968e-08	-9.12408e-08	-4.94454e-08	-6.64816e-08	-8.35988e-08	-6.75365e-08	-1.20294e-08	-6.44717e-08	-1.74564e-08
-1.36717e-07	-6.18999e-08	-1.06838e-07	-3.38779e-08	-6.79745e-08	-8.13145e-08	-6.53216e-08	-1.08012e-08	-4.82058e-08	-9.84923e-09
-1.14411e-07	-6.12519e-08	-1.19204e-07	-2.29794e-08	-6.43104e-08	-7.67992e-08	-6.2362e-08	-1.23831e-08	-3.02265e-08	-1.02904e-08
-9.18245e-08	-6.77624e-08	-1.21267e-07	-1.74719e-08	-6.17331e-08	-7.11573e-08	-6.0741e-08	-1.69761e-08	-1.57999e-08	-2.02818e-08
-7.46617e-08	-8.13531e-08	-1.12073e-07	-1.69239e-08	-6.70442e-08	-6.63289e-08	-6.18446e-08	-2.33555e-08	-1.01922e-08	-3.65873e-08
-6.71925e-08	-9.88445e-08	-9.72768e-08	-1.94711e-08	-8.11879e-08	-6.45903e-08	-6.60681e-08	-2.94845e-08	-1.59545e-08	-5.24271e-08
-7.09515e-08	-1.15322e-07	-8.50065e-08	-2.20629e-08	-9.69449e-08	-6.63277e-08	-7.24463e-08	-3.38777e-08	-3.15676e-08	-6.12376e-08
-8.33139e-08	-1.27147e-07	-8.05094e-08	-2.19271e-08	-1.03643e-07	-6.86587e-08	-7.89197e-08	-3.67595e-08	-5.26117e-08	-5.98205e-08
-9.77915e-08	-1.34001e-07	-8.35109e-08	-1.82972e-08	-9.50717e-08	-6.71491e-08	-8.36855e-08	-3.97406e-08	-7.38144e-08	-4.90527e-08
-1.07461e-07	-1.38142e-07	-8.94312e-08	-1.31181e-08	-7.34972e-08	-5.96557e-08	-8.64463e-08	-4.40331e-08	-8.98915e-08	-3.29567e-08
-1.09456e-07	-1.41618e-07	-9.2714e-08	-1.02187e-08	-4.68194e-08	-4.87647e-08	-8.80109e-08	-4.88899e-08	-9.5754e-08	-1.73443e-08
-1.06489e-07	-1.43997e-07	-8.98341e-08	-1.31747e-08	-2.28294e-08	-4.0169e-08	-8.86836e-08	-5.19689e-08	-8.8099e-08	-7.85666e-09
-1.04078e-07	-1.42701e-07	-8.05655e-08	-2.28231e-08	-6.31715e-09	-3.80582e-08	-8.75991e-08	-5.14367e-08	-6.81973e-08	-7.24841e-09
-1.06426e-07	-1.35682e-07	-6.74924e-08	-3.61002e-08	1.13652e-10	-4.16567e-08	-8.39842e-08	-4.77716e-08	-4.29264e-08	-1.36472e-08
-1.14509e-07	-1.24092e-07	-5.46783e-08	-4.75191e-08	-4.7903e-09	-4.60725e-08	-7.86517e-08	-4.35343e-08	-2.16822e-08	-2.19337e-08
-1.26771e-07	-1.12693e-07	-4.6293e-08	-5.27149e-08	-1.9724e-08	-4.63937e-08	-7.35626e-08	-4.15453e-08	-1.05768e-08	-2.76054e-08
-1.4052e-07	-1.07459e-07	-4.52715e-08	-5.14957e-08	-4.00726e-08	-4.10529e-08	-6.97876e-08	-4.32652e-08	-8.60112e-09	-2.96779e-08
-1.52788e-07	-1.11736e-07	-5.20699e-08	-4.78075e-08	-6.03615e-08	-3.18884e-08	-6.63403e-08	-4.82383e-08	-9.49476e-09	-3.01675e-08
-1.61057e-07	-1.23542e-07	-6.44208e-08	-4.64201e-08	-7.80521e-08	-2.18888e-08	-6.13768e-08	-5.41628e-08	-7.92324e-09	-3.14292e-08
-1.64306e-07	-1.36462e-07	-7.88563e-08	-4.90409e-08	-9.42065e-08	-1.33027e-08	-5.45867e-08	-5.75041e-08	-4.102e-09	-3.44871e-08
-1.63683e-07	-1.44169e-07	-9.29553e-08	-5.31623e-08	-1.09949e-07	-7.51251e-09	-4.83869e-08	-5.52295e-08	-2.46083e-09	-3.95392e-08
-1.61665e-07	-1.4499e-07	-1.06119e-07	-5.44941e-08	-1.22742e-07	-5.74245e-09	-4.66325e-08	-4.71336e-08	-6.27708e-09	-4.6982e-08
-1.59827e-07	-1.42197e-07	-1.18257e-07	-5.06633e-08	-1.26874e-07	-8.78761e-09	-5.16368e-08	-3.66551e-08	-1.43625e-08	-5.7119e-08
-1.5721e-07	-1.39826e-07	-1.28274e-07	-4.30189e-08	-1.18007e-07	-1.5537e-08	-6.18852e-08	-2.88343e-08	-2.30568e-08	-6.88703e-08
-1.51428e-07	-1.38655e-07	-1.34306e-07	-3.53642e-08	-9.74539e-08	-2.23601e-08	-7.26617e-08	-2.6772e-08	-3.04601e-08	-7.92858e-08
-1.41878e-07	-1.36449e-07	-1.35319e-07	-3.11176e-08	-7.21563e-08	-2.51151e-08	-7.93279e-08	-2.94719e-08	-3.76346e-08	-8.48217e-08
-1.31526e-07	-1.31354e-07	-1.32093e-07	-3.14488e-08	-5.03348e-08	-2.23297e-08	-8.02779e-08	-3.26889e-08	-4.57019e-08	-8.33849e-08
-1.24844e-07	-1.24018e-07	-1.26408e-07	-3.57218e-08	-3.66013e-08	-1.61517e-08	-7.70304e-08	-3.18874e-08	-5.27675e-08	-7.53478e-08
-1.23929e-07	-1.16449e-07	-1.19186e-07	-4.32455e-08	-3.04864e-08	-9.94972e-09	-7.22014e-08	-2.49909e-08	-5.44506e-08	-6.28988e-08
-1.27153e-07	-1.09749e-07	-1.0945e-07	-5.40418e-08	-2.8859e-08	-5.21331e-09	-6.79892e-08	-1.31938e-08	-4.73979e-08	-4.87437e-08
-1.31652e-07	-1.03561e-07	-9.55539e-08	-6.75865e-08	-2.91608e-08	-8.66792e-10	-6.62076e-08	1.70807e-10	-3.20996e-08	-3.52884e-08
-1.3635e-07	-9.7524e-08	-7.80276e-08	-8.11445e-08	-3.04574e-08	4.90524e-09	-6.85936e-08	1.14865e-08	-1.25839e-08	-2.4227e-08
-1.41879e-07	-9.29819e-08	-6.11786e-08	-9.02519e-08	-3.25105e-08	1.25796e-08	-7.60621e-08	1.83406e-08	6.10027e-09	-1.60752e-08
-1.47874e-07	-9.30464e-08	-5.09428e-08	-9.16367e-08	-3.51614e-08	2.05021e-08	-8.72562e-08	2.02304e-08	2.00977e-08	-1.02389e-08
-1.5136e-07	-1.00597e-07	-5.01345e-08	-8.59144e-08	-3.88384e-08	2.51971e-08	-9.79611e-08	1.83353e-08	2.7337e-08	-6.40088e-09
-1.48495e-07	-1.15643e-07	-5.56226e-08	-7.73865e-08	-4.46331e-08	2.24541e-08	-1.02549e-07	1.4395e-08	2.71669e-08	-6.12781e-09
-1.37933e-07	-1.34318e-07	-6.07384e-08	-7.12401e-08	-5.29447e-08	9.40633e-09	-9.69609e-08	9.36598e-09	2.02105e-08	-1.23253e-08
-1.22445e-07	-1.50606e-07	-6.10047e-08	-7.07315e-08	-6.22805e-08	-1.30481e-08	-8.12421e-08	2.85113e-09	8.55173e-09	-2.62424e-08
-1.07638e-07	-1.5969e-07	-5.76393e-08	-7.61035e-08	-7.01212e-08	-3.95028e-08	-5.98146e-08	-6.36858e-09	-4.54459e-09	-4.49662e-08
-9.94644e-08	-1.60684e-07	-5.54894e-08	-8.495e-08	-7.4974e-08	-6.23436e-08	-3.93872e-08	-1.92232e-08	-1.57597e-08	-6.22499e-08
-1.02149e-07	-1.5695e-07	-5.79185e-08	-9.33302e-08	-7.70628e-08	-7.59092e-08	-2.59716e-08	-3.53601e-08	-2.29576e-08	-7.19892e-08
-1.1652e-07	-1.53589e-07	-6.41535e-08	-9.75847e-08	-7.70931e-08	-7.96249e-08	-2.25617e-08	-5.27737e-08	-2.55599e-08	-7.12749e-08
-1.38736e-07	-1.53482e-07	-7.12961e-08	-9.63629e-08	-7.50613e-08	-7.79088e-08	-2.81436e-08	-6.83968e-08	-2.41649e-08	-6.1212e-08
-1.60902e-07	-1.5486e-07	-7.77468e-08	-9.14219e-08	-7.05876e-08	-7.68412e-08	-3.81513e-08	-7.95148e-08	-2.04018e-08	-4.59815e-08
-1.74519e-07	-1.52842e-07	-8.39163e-08	-8.64609e-08	-6.40137e-08	-7.97018e-08	-4.65081e-08	-8.5177e-08	-1.71933e-08	-3.10088e-08
-1.74931e-07	-1.4412e-07	-9.03693e-08	-8.50063e-08	-5.67523e-08	-8.44485e-08	-4.88632e-08	-8.65803e-08	-1.81916e-08	-2.06053e-08
-1.63387e-07	-1.30586e-07	-9.68116e-08	-8.87903e-08	-5.05244e-08	-8.53108e-08	-4.52415e-08	-8.59839e-08	-2.56857e-08	-1.60622e-08
-1.45432e-07	-1.18438e-07	-1.03382e-07	-9.71493e-08	-4.6296e-08	-7.7793e-08	-3.98973e-08	-8.4827e-08	-3.85473e-08	-1.5792e-08
-1.27488e-07	-1.13587e-07	-1.11779e-07	-1.07488e-07	-4.3859e-08	-6.30959e-08	-3.81532e-08	-8.27667e-08	-5.25102e-08	-1.75973e-08
-1.14309e-07	-1.17556e-07	-1.23666e-07	-1.16789e-07	-4.23488e-08	-4.76311e-08	-4.26748e-08	-7.89462e-08	-6.28106e-08	-2.07864e-08
-1.08225e-07	-1.27007e-07	-1.37754e-07	-1.23336e-07	-4.12413e-08	-3.76504e-08	-5.19064e-08	-7.4347e-08	-6.68231e-08	-2.60005e-08
-1.09346e-07	-1.36336e-07	-1.49363e-07	-1.27118e-07	-4.10942e-08	-3.43345e-08	-6.11826e-08	-7.2241e-08	-6.47542e-08	-3.33586e-08
-1.1612e-07	-1.406e-07	-1.53476e-07	-1.28585e-07	-4.35147e-08	-3.45566e-08	-6.5204e-08	-7.55966e-08	-5.86218e-08	-4.12388e-08
-1.26495e-07	-1.37185e-07	-1.4817e-07	-1.27486e-07	-5.01649e-08	-3.61554e-08	-6.06221e-08	-8.40049e-08	-5.07844e-08	-4.67837e-08
-1.39332e-07	-1.26468e-07	-1.35417e-07	-1.23343e-07	-6.11067e-08	-4.12568e-08	-4.79735e-08	-9.33989e-08	-4.278e-08	-4.73267e-08
-1.54431e-07	-1.11893e-07	-1.19687e-07	-1.1679e-07	-7.36638e-08	-5.36064e-08	-3.19508e-08	-9.87764e-08	-3.47779e-08	-4.16442e-08
-1.70591e-07	-9.88869e-08	-1.06155e-07	-1.09807e-07	-8.32529e-08	-7.31609e-08	-1.92329e-08	-9.73241e-08	-2.60259e-08	-3.05077e-08
-1.84002e-07	-9.23521e-08	-9.87748e-08	-1.04522e-07	-8.61157e-08	-9.43743e-08	-1.48124e-08	-8.9571e-08	-1.63025e-08	-1.6295e-08
-1.89622e-07	-9.38854e-08	-9.82188e-08	-1.02095e-07	-8.17536e-08	-1.10099e-07	-1.92629e-08	-7.8292e-08	-7.28806e-09	-1.87498e-09
-1.84889e-07	-1.00652e-07	-1.01456e-07	-1.02541e-07	-7.29104e-08	-1.16774e-07	-2.87078e-08	-6.64999e-08	-2.25576e-09	1.04356e-08
-1.72364e-07	-1.07025e-07	-1.044e-07	-1.0473e-07	-6.34272e-08	-1.15938e-07	-3.71496e-08	-5.60213e-08	-3.6927e-09	1.93305e-08
-1.58776e-07	-1.08384e-07	-1.05575e-07	-1.06065e-07	-5.60914e-08	-1.11764e-07	-3.95044e-08	-4.71915e-08	-1.06522e-08	2.46086e-08
-1.51001e-07	-1.04614e-07	-1.07068e-07	-1.0271e-07	-5.17146e-08	-1.07917e-07	-3.37943e-08	-3.92983e-08	-1.85251e-08	2.69755e-08
-1.51805e-07	-1.00263e-07	-1.12106e-07	-9.12404e-08	-4.89966e-08	-1.06356e-07	-2.16081e-08	-3.13293e-08	-2.21e-08	2.72476e-08
-1.58589e-07	-1.00683e-07	-1.2223e-07	-7.10156e-08	-4.48202e-08	-1.07845e-07	-6.7531e-09	-2.284e-08	-1.97089e-08	2.54179e-08
-1.66289e-07	-1.0746e-07	-1.36487e-07	-4.55206e-08	-3.57398e-08	-1.12478e-07	6.96207e-09	-1.45883e-08	-1.49839e-08	2.0796e-08
-1.71887e-07	-1.17467e-07	-1.52149e-07	-2.15078e-08	-2.08227e-08	-1.19236e-07	1.72543e-08	-8.39902e-09	-1.45719e-08	1.33497e-08
-1.76095e-07	-1.26148e-07	-1.65546e-07	-6.19861e-09	-3.6914e-09	-1.252e-07	2.3246e-08	-6.09826e-09	-2.32981e-08	4.70258e-09
-1.80652e-07	-1.31409e-07	-1.72865e-07	-4.15125e-09	8.88554e-09	-1.26135e-07	2.42345e-08	-8.01581e-09	-4.01587e-08	-2.48573e-09
-1.84596e-07	-1.34595e-07	-1.71393e-07	-1.57502e-08	1.13262e-08	-1.19077e-07	1.88809e-08	-1.20601e-08	-5.80274e-08	-6.26541e-09
-1.8403e-07	-1.38555e-07	-1.60823e-07	-3.8096e-08	2.65788e-09	-1.05e-07	5.87605e-09	-1.44585e-08	-6.75236e-08	-6.78111e-09
-1.75721e-07	-1.45162e-07	-1.4347e-07	-6.7155e-08	-1.37299e-08	-8.84857e-08	-1.44025e-08	-1.22332e-08	-6.2603e-08	-6.22866e-09
-1.60482e-07	-1.54158e-07	-1.22905e-07	-9.91501e-08	-3.2738e-08	-7.39707e-08	-3.88622e-08	-5.57422e-09	-4.41513e-08	-7.38595e-09
-1.42767e-07	-1.63583e-07	-1.02051e-07	-1.30225e-07	-4.97402e-08	-6.21366e-08	-6.24722e-08	2.26283e-09	-1.9282e-08	-1.18969e-08
-1.27189e-07	-1.71008e-07	-8.25773e-08	-1.55391e-07	-6.14311e-08	-5.03907e-08	-8.04046e-08	7.66799e-09	2.98091e-09	-1.98454e-08
-1.15619e-07	-1.74813e-07	-6.62106e-08	-1.68771e-07	-6.62272e-08	-3.703e-08	-9.00165e-08	9.44072e-09	1.66323e-08	-3.07472e-08
-1.07276e-07	-1.75112e-07	-5.62859e-08	-1.66049e-07	-6.44136e-08	-2.45707e-08	-9.15908e-08	9.1579e-09	2.10018e-08	-4.42357e-08
-1.00948e-07	-1.74e-07	-5.7129e-08	-1.47574e-07	-5.73764e-08	-1.87551e-08	-8.77848e-08	9.20746e-09	1.9252e-08	-5.91231e-08
-9.675e-08	-1.74667e-07	-7.09299e-08	-1.19133e-07	-4.62464e-08	-2.43344e-08	-8.21285e-08	1.03984e-08	1.48868e-08	-7.20441e-08
-9.58226e-08	-1.79287e-07	-9.46165e-08	-8.89684e-08	-3.15861e-08	-4.13755e-08	-7.6949e-08	1.08824e-08	9.52383e-09	-7.81712e-08
-9.86051e-08	-1.86918e-07	-1.19955e-07	-6.3211e-08	-1.49981e-08	-6.45221e-08	-7.1743e-08	7.07499e-09	3.39913e-09	-7.44718e-08
-1.03634e-07	-1.93374e-07	-1.37804e-07	-4.3747e-08	-1.0233e-09	-8.51782e-08	-6.36326e-08	-3.77216e-09	-3.00773e-09	-6.28156e-08
-1.08236e-07	-1.93688e-07	-1.43823e-07	-3.00224e-08	3.62711e-09	-9.54611e-08	-5.03512e-08	-2.0941e-08	-8.58828e-09	-4.96814e-08
-1.10679e-07	-1.85422e-07	-1.41039e-07	-2.19626e-08	-5.71605e-09	-9.22436e-08	-3.34892e-08	-3.98883e-08	-1.2706e-08	-4.22159e-08
-1.1181e-07	-1.70356e-07	-1.36791e-07	-2.04959e-08	-2.72996e-08	-7.88191e-08	-1.86109e-08	-5.5017e-08	-1.61521e-08	-4.39192e-08
-1.14362e-07	-1.53624e-07	-1.36488e-07	-2.59218e-08	-5.28974e-08	-6.23771e-08	-1.15002e-08	-6.33272e-08	-2.08149e-08	-5.34543e-08
-1.20022e-07	-1.41191e-07	-1.3961e-07	-3.71325e-08	-7.2735e-08	-4.88344e-08	-1.37917e-08	-6.55565e-08	-2.83726e-08	-6.6819e-08
-1.26673e-07	-1.37118e-07	-1.41087e-07	-5.27422e-08	-8.1166e-08	-3.95546e-08	-2.19999e-08	-6.41391e-08	-3.88327e-08	-8.00625e-08
-1.28764e-07	-1.41809e-07	-1.36175e-07	-7.19558e-08	-7.87026e-08	-3.27875e-08	-3.05154e-08	-6.06441e-08	-4.97562e-08	-9.00992e-08
-1.21358e-07	-1.51989e-07	-1.24487e-07	-9.35048e-08	-7.01683e-08	-2.74838e-08	-3.55218e-08	-5.51636e-08	-5.71976e-08	-9.40128e-08
-1.04836e-07	-1.62363e-07	-1.10511e-07	-1.14153e-07	-6.15686e-08	-2.48498e-08	-3.6773e-08	-4.73558e-08	-5.85228e-08	-8.9004e-08
-8.59336e-08	-1.67891e-07	-1.00822e-07	-1.2924e-07	-5.73187e-08	-2.64772e-08	-3.67506e-08	-3.75649e-08	-5.49805e-08	-7.39965e-08
-7.36282e-08	-1.65331e-07	-1.00046e-07	-1.35276e-07	-5.8178e-08	-3.2295e-08	-3.84559e-08	-2.74182e-08	-5.11216e-08	-5.16025e-08
-7.29669e-08	-1.53631e-07	-1.08223e-07	-1.32234e-07	-6.09492e-08	-4.1101e-08	-4.3154e-08	-1.98709e-08	-5.10633e-08	-2.82924e-08
-8.19056e-08	-1.33994e-07	-1.21291e-07	-1.23524e-07	-6.10534e-08	-5.22775e-08	-4.92776e-08	-1.8146e-08	-5.51125e-08	-1.18541e-08
-9.34855e-08	-1.10315e-07	-1.3397e-07	-1.1381e-07	-5.65418e-08	-6.56745e-08	-5.35409e-08	-2.34632e-08	-5.97864e-08	-7.40062e-09
-1.01096e-07	-8.91664e-08	-1.42422e-07	-1.06518e-07	-5.00188e-08	-7.96456e-08	-5.38211e-08	-3.32541e-08	-6.05175e-08	-1.47033e-08
-1.02574e-07	-7.77435e-08	-1.44772e-07	-1.02833e-07	-4.66528e-08	-9.0148e-08	-5.13414e-08	-4.2105e-08	-5.42549e-08	-2.89864e-08
-1.00733e-07	-7.98362e-08	-1.40007e-07	-1.02422e-07	-5.02331e-08	-9.25978e-08	-4.98711e-08	-4.54082e-08	-4.05471e-08	-4.44299e-08
-1.00874e-07	-9.27943e-08	-1.2724e-07	-1.04499e-07	-6.07757e-08	-8.50228e-08	-5.25364e-08	-4.27227e-08	-2.14607e-08	-5.72611e-08
-1.07309e-07	-1.0874e-07	-1.06528e-07	-1.07983e-07	-7.5134e-08	-7.00505e-08	-5.9272e-08	-3.77059e-08	-7.14076e-10	-6.63235e-08
-1.20858e-07	-1.19734e-07	-8.05064e-08	-1.1106e-07	-8.92449e-08	-5.44429e-08	-6.71384e-08	-3.47932e-08	1.7846e-08	-7.19461e-08
-1.38611e-07	-1.22602e-07	-5.47726e-08	-1.11428e-07	-9.99937e-08	-4.61304e-08	-7.27328e-08	-3.59988e-08	3.15897e-08	-7.49651e-08
-1.56001e-07	-1.19498e-07	-3.58865e-08	-1.07639e-07	-1.05968e-07	-4.98634e-08	-7.42227e-08	-4.05258e-08	3.91948e-08	-7.63189e-08
-1.69519e-07	-1.14764e-07	-2.81174e-08	-1.0057e-07	-1.07362e-07	-6.40673e-08	-7.16561e-08	-4.64103e-08	3.97628e-08	-7.66222e-08
-1.77869e-07	-1.11977e-07	-3.13568e-08	-9.35898e-08	-1.0533e-07	-8.15393e-08	-6.62498e-08	-5.17234e-08	3.25873e-08	-7.57878e-08
-1.81104e-07	-1.13312e-07	-4.16469e-08	-9.07234e-08	-1.01135e-07	-9.39654e-08	-5.97838e-08	-5.45461e-08	1.84484e-08	-7.33987e-08
-1.79548e-07	-1.19681e-07	-5.38306e-08	-9.38741e-08	-9.57327e-08	-9.69413e-08	-5.4093e-08	-5.30091e-08	1.01738e-09	-6.98032e-08
-1.741e-07	-1.29941e-07	-6.46253e-08	-1.01525e-07	-8.99814e-08	-9.16631e-08	-5.0035e-08	-4.63422e-08	-1.39618e-08	-6.67663e-08
-1.66987e-07	-1.40544e-07	-7.42986e-08	-1.10433e-07	-8.49732e-08	-8.23483e-08	-4.62563e-08	-3.60232e-08	-2.19086e-08	-6.65887e-08
-1.61006e-07	-1.4764e-07	-8.57944e-08	-1.18609e-07	-8.18837e-08	-7.20474e-08	-3.9249e-08	-2.53237e-08	-2.23017e-08	-7.01306e-08
-1.57511e-07	-1.50177e-07	-1.01668e-07	-1.26115e-07	-8.14818e-08	-6.06469e-08	-2.5674e-08	-1.69044e-08	-1.84979e-08	-7.55772e-08
-1.55676e-07	-1.5024e-07	-1.2105e-07	-1.32782e-07	-8.38186e-08	-4.67024e-08	-5.74447e-09	-1.0416e-08	-1.49286e-08	-7.93736e-08
-1.54131e-07	-1.49964e-07	-1.39267e-07	-1.3603e-07	-8.8298e-08	-3.11508e-08	1.5202e-08	-2.82777e-09	-1.45298e-08	-7.87384e-08
-1.52916e-07	-1.48864e-07	-1.50661e-07	-1.31994e-07	-9.39059e-08	-1.89672e-08	2.88633e-08	8.04915e-09	-1.82023e-08	-7.36209e-08
-1.53401e-07	-1.44897e-07	-1.5233e-07	-1.19058e-07	-9.93357e-08	-1.64679e-08	2.86775e-08	1.99525e-08	-2.55156e-08	-6.65337e-08
-1.56526e-07	-1.37711e-07	-1.46033e-07	-9.99768e-08	-1.03069e-07	-2.61404e-08	1.35762e-08	2.65515e-08	-3.51125e-08	-6.07407e-08
-1.61583e-07	-1.30036e-07	-1.37327e-07	-8.05872e-08	-1.03815e-07	-4.36821e-08	-1.18382e-08	2.24631e-08	-4.46971e-08	-5.8596e-08
-1.66602e-07	-1.25757e-07	-1.3275e-07	-6.68647e-08	-1.01509e-07	-6.02549e-08	-4.02474e-08	8.62149e-09	-5.16627e-08	-6.11179e-08
-1.69676e-07	-1.26912e-07	-1.36359e-07	-6.28089e-08	-9.81233e-08	-6.82851e-08	-6.5108e-08	-7.47298e-09	-5.46332e-08	-6.82652e-08
-1.70165e-07	-1.32229e-07	-1.472e-07	-6.95563e-08	-9.69733e-08	-6.60676e-08	-8.2518e-08	-1.75575e-08	-5.45808e-08	-7.89342e-08
-1.69222e-07	-1.37788e-07	-1.59417e-07	-8.48625e-08	-1.00372e-07	-5.77169e-08	-9.115e-08	-1.92801e-08	-5.41091e-08	-9.06602e-08
-1.69164e-07	-1.38928e-07	-1.65515e-07	-1.03244e-07	-1.07507e-07	-4.91344e-08	-9.12459e-08	-1.74551e-08	-5.52816e-08	-9.97503e-08
-1.71702e-07	-1.3261e-07	-1.60931e-07	-1.17924e-07	-1.14717e-07	-4.37459e-08	-8.3835e-08	-1.90367e-08	-5.78768e-08	-1.02211e-07
-1.7625e-07	-1.19483e-07	-1.4674e-07	-1.24216e-07	-1.1816e-07	-4.11922e-08	-7.07896e-08	-2.70048e-08	-5.95161e-08	-9.51776e-08
-1.79948e-07	-1.0441e-07	-1.28555e-07	-1.21914e-07	-1.16627e-07	-3.90342e-08	-5.54127e-08	-3.86199e-08	-5.75051e-08	-7.827e-08
-1.796e-07	-9.44132e-08	-1.12673e-07	-1.1465e-07	-1.12181e-07	-3.53358e-08	-4.23481e-08	-4.8514e-08	-5.09916e-08	-5.42079e-08
-1.73832e-07	-9.47723e-08	-1.02626e-07	-1.06729e-07	-1.08248e-07	-3.02949e-08	-3.58025e-08	-5.28339e-08	-4.17727e-08	-2.80784e-08
-1.63752e-07	-1.05817e-07	-9.85456e-08	-1.00026e-07	-1.06696e-07	-2.63242e-08	-3.68884e-08	-5.09898e-08	-3.29496e-08	-5.39935e-09
-1.51955e-07	-1.22649e-07	-9.89022e-08	-9.3286e-08	-1.0612e-07	-2.67204e-08	-4.25818e-08	-4.48116e-08	-2.64993e-08	9.92796e-09
-1.40888e-07	-1.3784e-07	-1.02263e-07	-8.41526e-08	-1.02727e-07	-3.36221e-08	-4.78812e-08	-3.70861e-08	-2.2122e-08	1.66535e-08
-1.31544e-07	-1.4531e-07	-1.07479e-07	-7.21345e-08	-9.33319e-08	-4.64576e-08	-4.96711e-08	-3.07942e-08	-1.84779e-08	1.60883e-08
-1.23119e-07	-1.43258e-07	-1.12739e-07	-5.99606e-08	-7.81806e-08	-6.1813e-08	-4.88975e-08	-2.85519e-08	-1.51953e-08	1.1468e-08
-1.13807e-07	-1.34582e-07	-1.15149e-07	-5.20317e-08	-6.12423e-08	-7.48154e-08	-4.92393e-08	-3.14831e-08	-1.33159e-08	6.93845e-09
-1.02261e-07	-1.24481e-07	-1.11966e-07	-5.1137e-08	-4.76286e-08	-8.14862e-08	-5.38506e-08	-3.82565e-08	-1.40572e-08	5.8992e-09
-8.86589e-08	-1.16858e-07	-1.02954e-07	-5.6196e-08	-4.01555e-08	-8.09739e-08	-6.32939e-08	-4.57341e-08	-1.77447e-08	9.13353e-09
-7.47666e-08	-1.12348e-07	-9.17937e-08	-6.29915e-08	-3.76742e-08	-7.61036e-08	-7.59808e-08	-5.1044e-08	-2.40458e-08	1.4111e-08
-6.33308e-08	-1.09493e-07	-8.4644e-08	-6.7298e-08	-3.62856e-08	-7.12801e-08	-8.96459e-08	-5.3109e-08	-3.27342e-08	1.64209e-08
-5.74615e-08	-1.07274e-07	-8.61014e-08	-6.77904e-08	-3.23498e-08	-6.88681e-08	-1.01965e-07	-5.23622e-08	-4.37173e-08	1.26135e-08
-5.99437e-08	-1.06044e-07	-9.5419e-08	-6.64472e-08	-2.4955e-08	-6.70169e-08	-1.10459e-07	-4.95416e-08	-5.61519e-08	2.49845e-09
-7.19058e-08	-1.0633e-07	-1.06237e-07	-6.64642e-08	-1.60657e-08	-6.11901e-08	-1.1308e-07	-4.51934e-08	-6.76935e-08	-1.07871e-08
-9.11103e-08	-1.07734e-07	-1.10588e-07	-6.97195e-08	-8.55214e-09	-4.83901e-08	-1.09498e-07	-4.02433e-08	-7.50535e-08	-2.30902e-08
-1.11613e-07	-1.09451e-07	-1.04491e-07	-7.57377e-08	-4.10765e-09	-3.0244e-08	-1.01455e-07	-3.6543e-08	-7.58273e-08	-3.21368e-08
-1.26332e-07	-1.11177e-07	-9.08935e-08	-8.23268e-08	-2.80285e-09	-1.20192e-08	-9.14918e-08	-3.62386e-08	-7.00887e-08	-3.84618e-08
-1.31319e-07	-1.12707e-07	-7.75358e-08	-8.67899e-08	-3.9006e-09	1.3735e-09	-8.15263e-08	-4.01273e-08	-6.03441e-08	-4.36252e-08
-1.28128e-07	-1.12817e-07	-7.1318e-08	-8.70117e-08	-6.37177e-09	8.54855e-09	-7.28553e-08	-4.65212e-08	-5.01738e-08	-4.78991e-08
-1.22175e-07	-1.09429e-07	-7.38016e-08	-8.25335e-08	-8.9423e-09	1.13971e-08	-6.68509e-08	-5.19217e-08	-4.29515e-08	-5.00918e-08
-1.18917e-07	-1.01532e-07	-8.14777e-08	-7.53447e-08	-1.09028e-08	1.22545e-08	-6.46314e-08	-5.31617e-08	-4.11578e-08	-4.93739e-08
-1.21171e-07	-9.10535e-08	-8.98667e-08	-6.92554e-08	-1.34851e-08	1.13944e-08	-6.57067e-08	-4.94252e-08	-4.57332e-08	-4.65809e-08
-1.28571e-07	-8.27548e-08	-9.70749e-08	-6.73795e-08	-1.95978e-08	7.07355e-09	-6.74246e-08	-4.28936e-08	-5.54292e-08	-4.35865e-08
-1.38161e-07	-8.18825e-08	-1.03792e-07	-6.94043e-08	-3.11414e-08	-2.16955e-09	-6.64091e-08	-3.78541e-08	-6.7037e-08	-4.19926e-08
-1.45758e-07	-9.09225e-08	-1.10869e-07	-7.13945e-08	-4.65296e-08	-1.54474e-08	-6.10006e-08	-3.87252e-08	-7.67611e-08	-4.27507e-08
-1.48191e-07	-1.07428e-07	-1.17634e-07	-6.90265e-08	-6.12621e-08	-2.98486e-08	-5.2495e-08	-4.76557e-08	-8.16115e-08	-4.64351e-08
-1.45175e-07	-1.24616e-07	-1.22367e-07	-6.17921e-08	-7.09377e-08	-4.26017e-08	-4.39034e-08	-6.26791e-08	-7.97643e-08	-5.29941e-08
-1.38925e-07	-1.34982e-07	-1.23732e-07	-5.4243e-08	-7.37123e-08	-5.251e-08	-3.72813e-08	-7.76343e-08	-7.03597e-08	-6.11482e-08
-1.3174e-07	-1.35022e-07	-1.21367e-07	-5.27001e-08	-7.04678e-08	-5.93e-08	-3.22904e-08	-8.44501e-08	-5.38847e-08	-6.87492e-08
-1.24215e-07	-1.27714e-07	-1.1533e-07	-6.01481e-08	-6.34306e-08	-6.2355e-08	-2.75598e-08	-7.70208e-08	-3.3121e-08	-7.42924e-08
-1.15957e-07	-1.20568e-07	-1.05652e-07	-7.39143e-08	-5.48918e-08	-6.09912e-08	-2.32085e-08	-5.47784e-08	-1.33091e-08	-7.79597e-08
-1.07691e-07	-1.20375e-07	-9.31471e-08	-8.79223e-08	-4.68883e-08	-5.60673e-08	-2.12309e-08	-2.38622e-08	-4.81857e-10	-8.08964e-08
-1.02207e-07	-1.28687e-07	-8.08184e-08	-9.6787e-08	-4.14214e-08	-5.05747e-08	-2.29053e-08	5.35972e-09	1.39497e-09	-8.35973e-08
-1.02987e-07	-1.41401e-07	-7.37033e-08	-9.79705e-08	-4.0218e-08	-4.79064e-08	-2.64382e-08	2.35541e-08	-7.44303e-09	-8.52415e-08
-1.11619e-07	-1.51974e-07	-7.59844e-08	-9.14702e-08	-4.38488e-08	-4.94123e-08	-2.8387e-08	2.70885e-08	-2.26798e-08	-8.43564e-08
-1.25955e-07	-1.54914e-07	-8.71484e-08	-7.93887e-08	-5.11573e-08	-5.38293e-08	-2.79095e-08	1.85766e-08	-3.81445e-08	-7.96414e-08
-1.40413e-07	-1.47352e-07	-1.00863e-07	-6.64595e-08	-5.9696e-08	-5.90347e-08	-2.89379e-08	3.32939e-09	-4.86417e-08	-7.02448e-08
-1.48516e-07	-1.29271e-07	-1.08625e-07	-5.96024e-08	-6.665e-08	-6.40407e-08	-3.71929e-08	-1.45064e-08	-5.19614e-08	-5.60576e-08
-1.46328e-07	-1.03532e-07	-1.06094e-07	-6.4714e-08	-6.96388e-08	-6.91237e-08	-5.46169e-08	-3.28405e-08	-4.95031e-08	-3.84464e-08
-1.34715e-07	-7.5498e-08	-9.70619e-08	-8.2396e-08	-6.76331e-08	-7.42412e-08	-7.66669e-08	-5.01059e-08	-4.53501e-08	-2.06434e-08
-1.1897e-07	-5.16774e-08	-9.1257e-08	-1.0654e-07	-6.19203e-08	-7.77692e-08	-9.4977e-08	-6.40658e-08	-4.37374e-08	-6.81626e-09
-1.05903e-07	-3.77421e-08	-9.71907e-08	-1.27526e-07	-5.59017e-08	-7.71051e-08	-1.02817e-07	-7.23416e-08	-4.58468e-08	-1.61604e-10
-1.00059e-07	-3.67161e-08	-1.15661e-07	-1.37617e-07	-5.30839e-08	-7.06027e-08	-9.86985e-08	-7.37443e-08	-4.83482e-08	-1.48454e-09
-1.01407e-07	-4.77996e-08	-1.39139e-07	-1.34412e-07	-5.4727e-08	-5.9098e-08	-8.57321e-08	-6.91185e-08	-4.56758e-08	-9.22508e-09
-1.06042e-07	-6.62436e-08	-1.5721e-07	-1.20419e-07	-5.92116e-08	-4.60568e-08	-6.82761e-08	-6.14174e-08	-3.47896e-08	-2.04859e-08
-1.09256e-07	-8.48863e-08	-1.63346e-07	-1.00206e-07	-6.34644e-08	-3.65464e-08	-4.95399e-08	-5.50778e-08	-1.82605e-08	-3.20731e-08
-1.08588e-07	-9.72383e-08	-1.58038e-07	-7.78042e-08	-6.51178e-08	-3.53074e-08	-3.20871e-08	-5.43126e-08	-2.77329e-09	-4.12753e-08
-1.04905e-07	-1.00532e-07	-1.4714e-07	-5.58563e-08	-6.3912e-08	-4.41344e-08	-1.93905e-08	-6.0506e-08	5.36282e-09	-4.66855e-08
-1.01484e-07	-9.66066e-08	-1.37735e-07	-3.62899e-08	-6.15814e-08	-5.98858e-08	-1.51382e-08	-7.06249e-08	3.57794e-09	-4.88809e-08
-1.0224e-07	-8.99307e-08	-1.34265e-07	-2.13542e-08	-6.04694e-08	-7.52911e-08	-2.02028e-08	-7.88132e-08	-6.73222e-09	-5.01413e-08
-1.0978e-07	-8.43676e-08	-1.36488e-07	-1.36296e-08	-6.20219e-08	-8.30008e-08	-3.10589e-08	-8.06235e-08	-2.17323e-08	-5.28766e-08
-1.23507e-07	-8.1275e-08	-1.40149e-07	-1.43057e-08	-6.619e-08	-8.0143e-08	-4.22646e-08	-7.63833e-08	-3.65839e-08	-5.76545e-08
-1.38845e-07	-8.00924e-08	-1.40505e-07	-2.10594e-08	-7.16522e-08	-6.98088e-08	-5.05482e-08	-7.06417e-08	-4.67153e-08	-6.23378e-08
-1.49236e-07	-8.02148e-08	-1.3677e-07	-2.84331e-08	-7.62681e-08	-5.85766e-08	-5.60519e-08	-6.8199e-08	-4.93565e-08	-6.31671e-08
-1.5061e-07	-8.20292e-08	-1.33672e-07	-3.17938e-08	-7.78866e-08	-5.23904e-08	-6.00995e-08	-7.01829e-08	-4.45683e-08	-5.71748e-08
-1.44708e-07	-8.62469e-08	-1.37805e-07	-3.16679e-08	-7.5796e-08	-5.37257e-08	-6.29811e-08	-7.33542e-08	-3.47445e-08	-4.42791e-08
-1.37732e-07	-9.26357e-08	-1.51287e-07	-3.37209e-08	-7.18185e-08	-6.12452e-08	-6.43688e-08	-7.29643e-08	-2.31373e-08	-2.77122e-08
-1.35316e-07	-9.99312e-08	-1.68586e-07	-4.36795e-08	-6.94055e-08	-7.12502e-08	-6.50759e-08	-6.66143e-08	-1.28782e-08	-1.2676e-08
-1.3862e-07	-1.07318e-07	-1.79799e-07	-6.18716e-08	-7.09028e-08	-7.96194e-08	-6.72782e-08	-5.59556e-08	-6.60161e-09	-4.02386e-09
-1.44733e-07	-1.15802e-07	-1.77563e-07	-8.25375e-08	-7.54342e-08	-8.34174e-08	-7.24523e-08	-4.52059e-08	-5.47592e-09	-4.03101e-09
-1.50045e-07	-1.27525e-07	-1.61722e-07	-9.82402e-08	-7.94315e-08	-8.18475e-08	-7.91208e-08	-3.82497e-08	-7.84424e-09	-1.14234e-08
-1.53166e-07	-1.43382e-07	-1.38712e-07	-1.05061e-07	-7.92531e-08	-7.61871e-08	-8.301e-08	-3.67098e-08	-9.66532e-09	-2.24616e-08
-1.55338e-07	-1.61566e-07	-1.17332e-07	-1.04314e-07	-7.37984e-08	-6.85147e-08	-8.00424e-08	-3.96944e-08	-7.52302e-09	-3.33612e-08
-1.58489e-07	-1.78714e-07	-1.04347e-07	-1.00269e-07	-6.55113e-08	-6.004e-08	-6.97511e-08	-4.4568e-08	-1.44695e-09	-4.19392e-08
-1.62677e-07	-1.92276e-07	-1.02174e-07	-9.65281e-08	-5.91272e-08	-5.05751e-08	-5.60223e-08	-4.83209e-08	5.40795e-09	-4.72099e-08
-1.65311e-07	-2.01467e-07	-1.08822e-07	-9.38488e-08	-5.85345e-08	-3.97541e-08	-4.44996e-08	-4.9235e-08	9.35645e-09	-4.813e-08
-1.63121e-07	-2.06337e-07	-1.19299e-07	-9.02774e-08	-6.3722e-08	-2.87495e-08	-3.90541e-08	-4.77266e-08	7.93808e-09	-4.36719e-08
-1.54961e-07	-2.06811e-07	-1.2785e-07	-8.30575e-08	-7.0537e-08	-2.06377e-08	-4.01172e-08	-4.53998e-08	-6.95239e-11	-3.45027e-08
-1.42568e-07	-2.02867e-07	-1.30646e-07	-7.1274e-08	-7.38469e-08	-1.89593e-08	-4.54286e-08	-4.32671e-08	-1.46544e-08	-2.41718e-08
-1.29056e-07	-1.95063e-07	-1.27641e-07	-5.76694e-08	-7.12564e-08	-2.57928e-08	-5.19101e-08	-4.12013e-08	-3.37048e-08	-1.78107e-08
-1.17553e-07	-1.84294e-07	-1.21756e-07	-4.78091e-08	-6.39427e-08	-4.09362e-08	-5.74801e-08	-3.90319e-08	-5.26693e-08	-1.88075e-08
-1.11062e-07	-1.71128e-07	-1.15543e-07	-4.6429e-08	-5.4445e-08	-6.24297e-08	-6.2228e-08	-3.74889e-08	-6.61263e-08	-2.60934e-08
-1.1194e-07	-1.55735e-07	-1.08515e-07	-5.375e-08	-4.43852e-08	-8.72251e-08	-6.82221e-08	-3.75417e-08	-7.05147e-08	-3.45139e-08
-1.19876e-07	-1.38638e-07	-9.81474e-08	-6.52641e-08	-3.43135e-08	-1.11009e-07	-7.73954e-08	-3.90531e-08	-6.59251e-08	-3.83459e-08
-1.30392e-07	-1.216e-07	-8.35025e-08	-7.53342e-08	-2.46991e-08	-1.28033e-07	-8.86637e-08	-4.07853e-08	-5.57418e-08	-3.52699e-08
-1.36552e-07	-1.07619e-07	-6.74448e-08	-8.12545e-08	-1.59948e-08	-1.32902e-07	-9.71849e-08	-4.2139e-08	-4.4803e-08	-2.75094e-08
-1.33184e-07	-9.94852e-08	-5.51736e-08	-8.4353e-08	-7.77235e-09	-1.24457e-07	-9.74934e-08	-4.4619e-08	-3.75079e-08	-1.93469e-08
-1.19986e-07	-9.76757e-08	-5.09049e-08	-8.77898e-08	1.24487e-09	-1.08415e-07	-8.82221e-08	-5.09193e-08	-3.65021e-08	-1.35699e-08
-1.01151e-07	-9.98309e-08	-5.59734e-08	-9.32497e-08	1.14301e-08	-9.49545e-08	-7.37238e-08	-6.21058e-08	-4.18723e-08	-1.00556e-08
-8.25261e-08	-1.02922e-07	-6.93409e-08	-9.90191e-08	2.03392e-08	-9.19545e-08	-6.07187e-08	-7.57696e-08	-5.12013e-08	-7.17562e-09
-6.87387e-08	-1.05932e-07	-8.8922e-08	-1.00818e-07	2.2973e-08	-9.96631e-08	-5.32323e-08	-8.73014e-08	-6.09485e-08	-4.08835e-09
-6.16293e-08	-1.09777e-07	-1.12147e-07	-9.49663e-08	1.47604e-08	-1.1186e-07	-5.04885e-08	-9.31864e-08	-6.83144e-08	-1.75796e-09
-6.02229e-08	-1.14719e-07	-1.35809e-07	-8.15486e-08	-4.97263e-09	-1.21979e-07	-4.88901e-08	-9.30902e-08	-7.19261e-08	-2.09604e-09
-6.2301e-08	-1.18941e-07	-1.56007e-07	-6.49069e-08	-3.22513e-08	-1.27821e-07	-4.54382e-08	-8.89585e-08	-7.11766e-08	-6.18834e-09
-6.67484e-08	-1.20156e-07	-1.68579e-07	-5.09473e-08	-6.12345e-08	-1.30981e-07	-3.96556e-08	-8.26556e-08	-6.58508e-08	-1.32126e-08
-7.44591e-08	-1.17768e-07	-1.7005e-07	-4.36183e-08	-8.76075e-08	-1.33272e-07	-3.32018e-08	-7.49289e-08	-5.67754e-08	-2.10164e-08
-8.64284e-08	-1.12713e-07	-1.58996e-07	-4.3477e-08	-1.08956e-07	-1.34645e-07	-2.81934e-08	-6.64271e-08	-4.60914e-08	-2.77081e-08
-1.01026e-07	-1.05727e-07	-1.37287e-07	-4.90525e-08	-1.22288e-07	-1.33902e-07	-2.5767e-08	-5.88837e-08	-3.61659e-08	-3.25431e-08
-1.14072e-07	-9.70004e-08	-1.10317e-07	-5.90843e-08	-1.22863e-07	-1.30101e-07	-2.58362e-08	-5.4561e-08	-2.858e-08	-3.52375e-08
-1.22291e-07	-8.78556e-08	-8.56011e-08	-7.31952e-08	-1.07292e-07	-1.22724e-07	-2.78264e-08	-5.43458e-08	-2.46584e-08	-3.48259e-08
-1.26484e-07	-8.20063e-08	-7.00311e-08	-9.04985e-08	-7.83291e-08	-1.11028e-07	-3.14269e-08	-5.65364e-08	-2.62139e-08	-2.99304e-08
-1.30759e-07	-8.41154e-08	-6.70197e-08	-1.08068e-07	-4.58144e-08	-9.42777e-08	-3.67488e-08	-5.75936e-08	-3.43722e-08	-2.06737e-08
-1.38414e-07	-9.65466e-08	-7.5344e-08	-1.21507e-07	-2.1832e-08	-7.35183e-08	-4.39734e-08	-5.41817e-08	-4.73127e-08	-1.01404e-08
-1.48436e-07	-1.17247e-07	-9.06836e-08	-1.27513e-07	-1.39411e-08	-5.31088e-08	-5.27875e-08	-4.49303e-08	-6.00061e-08	-3.19381e-09
-1.55689e-07	-1.40391e-07	-1.08508e-07	-1.25889e-07	-2.16991e-08	-3.93571e-08	-6.19128e-08	-3.09962e-08	-6.70413e-08	-3.23689e-09
-1.54485e-07	-1.58829e-07	-1.25608e-07	-1.18947e-07	-3.81595e-08	-3.63125e-08	-6.92357e-08	-1.54796e-08	-6.61318e-08	-1.00299e-08
-1.42883e-07	-1.66544e-07	-1.39465e-07	-1.09203e-07	-5.44579e-08	-4.24001e-08	-7.28406e-08	-2.19461e-09	-5.91808e-08	-2.06135e-08
-1.24905e-07	-1.60388e-07	-1.47602e-07	-9.80588e-08	-6.46754e-08	-5.13162e-08	-7.23754e-08	5.66912e-09	-5.01124e-08	-3.18845e-08
-1.09068e-07	-1.41194e-07	-1.48667e-07	-8.64892e-08	-6.85671e-08	-5.63216e-08	-6.95398e-08	6.64682e-09	-4.14596e-08	-4.18986e-08
-1.03706e-07	-1.14056e-07	-1.43753e-07	-7.59787e-08	-7.05395e-08	-5.40096e-08	-6.69845e-08	1.73932e-09	-3.27236e-08	-4.92156e-08
-1.11822e-07	-8.69667e-08	-1.35541e-07	-6.78117e-08	-7.53542e-08	-4.50466e-08	-6.62298e-08	-5.48972e-09	-2.19914e-08	-5.22254e-08
-1.29028e-07	-6.75897e-08	-1.26077e-07	-6.14873e-08	-8.3863e-08	-3.26292e-08	-6.62207e-08	-1.00692e-08	-9.22486e-09	-4.99881e-08
-1.4609e-07	-5.97749e-08	-1.16279e-07	-5.47507e-08	-9.24443e-08	-2.06831e-08	-6.38877e-08	-8.10609e-09	2.14066e-09	-4.36661e-08
-1.54231e-07	-6.24597e-08	-1.0778e-07	-4.59164e-08	-9.63035e-08	-1.27746e-08	-5.65622e-08	6.97876e-10	7.10396e-09	-3.64865e-08
-1.49592e-07	-7.19041e-08	-1.03978e-07	-3.60878e-08	-9.30374e-08	-1.13625e-08	-4.44281e-08	1.23859e-08	2.93677e-09	-3.15779e-08
-1.34342e-07	-8.49982e-08	-1.0781e-07	-2.86698e-08	-8.3354e-08	-1.68825e-08	-3.09231e-08	2.06672e-08	-8.35873e-09	-2.93327e-08
-1.14566e-07	-1.00485e-07	-1.18179e-07	-2.66443e-08	-6.95869e-08	-2.71491e-08	-2.0674e-08	2.03395e-08	-2.09147e-08	-2.68668e-08
-9.68752e-08	-1.17582e-07	-1.2929e-07	-3.05883e-08	-5.44825e-08	-3.8186e-08	-1.67839e-08	1.01896e-08	-2.8416e-08	-2.05705e-08
-8.56051e-08	-1.34327e-07	-1.34415e-07	-3.93094e-08	-4.08814e-08	-4.65606e-08	-1.96974e-08	-6.36966e-09	-2.77062e-08	-9.74952e-09
-8.14394e-08	-1.47622e-07	-1.31043e-07	-5.17721e-08	-3.10641e-08	-5.14968e-08	-2.79147e-08	-2.3428e-08	-2.04614e-08	2.10325e-09
-8.1824e-08	-1.54575e-07	-1.22809e-07	-6.76548e-08	-2.55843e-08	-5.47983e-08	-3.90196e-08	-3.62023e-08	-1.21318e-08	9.81165e-09
-8.33284e-08	-1.53697e-07	-1.16368e-07	-8.58242e-08	-2.31896e-08	-5.85701e-08	-5.01044e-08	-4.36638e-08	-8.82157e-09	1.05047e-08
-8.48439e-08	-1.45334e-07	-1.15951e-07	-1.02785e-07	-2.26614e-08	-6.28796e-08	-5.83418e-08	-4.82575e-08	-1.38407e-08	5.49746e-09
-8.89861e-08	-1.31398e-07	-1.20597e-07	-1.13497e-07	-2.48873e-08	-6.55874e-08	-6.22423e-08	-5.30636e-08	-2.5914e-08	-1.15174e-09
-9.99913e-08	-1.14477e-07	-1.26322e-07	-1.14458e-07	-3.26737e-08	-6.4589e-08	-6.24361e-08	-5.89085e-08	-4.01813e-08	-5.47024e-09
-1.19607e-07	-9.68627e-08	-1.30327e-07	-1.06448e-07	-4.80029e-08	-6.05399e-08	-6.07334e-08	-6.39759e-08	-5.13747e-08	-5.2331e-09
-1.44404e-07	-8.05371e-08	-1.32553e-07	-9.45116e-08	-6.92084e-08	-5.75843e-08	-5.83682e-08	-6.60802e-08	-5.68857e-08	7.76604e-11
-1.66674e-07	-6.799e-08	-1.33703e-07	-8.51217e-08	-9.08857e-08	-6.09682e-08	-5.5566e-08	-6.50849e-08	-5.736e-08	9.61719e-09
-1.78394e-07	-6.2114e-08	-1.33353e-07	-8.24262e-08	-1.06849e-07	-7.28636e-08	-5.28151e-08	-6.29294e-08	-5.46253e-08	2.07973e-08
-1.75807e-07	-6.43978e-08	-1.31033e-07	-8.58733e-08	-1.13575e-07	-8.96828e-08	-5.18465e-08	-6.16388e-08	-4.9364e-08	2.90767e-08
-1.6159e-07	-7.33345e-08	-1.28466e-07	-9.08566e-08	-1.11338e-07	-1.0359e-07	-5.4678e-08	-6.1995e-08	-4.10397e-08	2.95448e-08
-1.4287e-07	-8.52581e-08	-1.29229e-07	-9.23498e-08	-1.02769e-07	-1.07432e-07	-6.16894e-08	-6.4202e-08	-2.98232e-08	2.01712e-08
-1.26502e-07	-9.68787e-08	-1.35314e-07	-8.89701e-08	-9.07784e-08	-9.91466e-08	-7.10849e-08	-6.88392e-08	-1.79024e-08	4.18702e-09
-1.15396e-07	-1.06743e-07	-1.44181e-07	-8.38649e-08	-7.73795e-08	-8.2471e-08	-8.04906e-08	-7.61434e-08	-8.44325e-09	-1.11319e-08
-1.08592e-07	-1.14459e-07	-1.49724e-07	-8.14932e-08	-6.35103e-08	-6.43597e-08	-8.88259e-08	-8.4493e-08	-3.30274e-09	-1.92119e-08
-1.04197e-07	-1.19289e-07	-1.46593e-07	-8.35883e-08	-4.96017e-08	-5.16421e-08	-9.62433e-08	-9.05789e-08	-1.86711e-09	-1.89478e-08
-1.01852e-07	-1.20114e-07	-1.33932e-07	-8.8409e-08	-3.66892e-08	-4.8564e-08	-1.02425e-07	-9.17116e-08	-1.90303e-09	-1.54528e-08
-1.02475e-07	-1.16796e-07	-1.15387e-07	-9.35247e-08	-2.70016e-08	-5.54688e-08	-1.05792e-07	-8.79121e-08	-1.30149e-09	-1.61233e-08
-1.06251e-07	-1.11333e-07	-9.60382e-08	-9.83493e-08	-2.28014e-08	-6.87168e-08	-1.04998e-07	-8.15963e-08	6.59183e-10	-2.53986e-08
-1.11721e-07	-1.07292e-07	-7.95927e-08	-1.03277e-07	-2.41649e-08	-8.21213e-08	-1.0075e-07	-7.53792e-08	2.90999e-09	-4.23014e-08
-1.17123e-07	-1.07517e-07	-6.78853e-08	-1.06807e-07	-2.81165e-08	-8.96194e-08	-9.52019e-08	-7.03364e-08	2.99351e-09	-6.19219e-08
-1.21925e-07	-1.11846e-07	-6.1731e-08	-1.04864e-07	-3.04019e-08	-8.80513e-08	-8.95182e-08	-6.61903e-08	-1.62657e-09	-7.87431e-08
-1.26313e-07	-1.17034e-07	-6.12922e-08	-9.40609e-08	-2.84418e-08	-7.86121e-08	-8.29237e-08	-6.2815e-08	-1.18024e-08	-8.90537e-08
-1.29701e-07	-1.19366e-07	-6.55857e-08	-7.58167e-08	-2.29357e-08	-6.60174e-08	-7.44444e-08	-6.13468e-08	-2.58412e-08	-9.15136e-08
-1.31114e-07	-1.17921e-07	-7.20084e-08	-5.68349e-08	-1.70461e-08	-5.56667e-08	-6.46761e-08	-6.36168e-08	-4.03896e-08	-8.67412e-08
-1.31302e-07	-1.15635e-07	-7.67873e-08	-4.50608e-08	-1.41721e-08	-5.06296e-08	-5.51284e-08	-7.00736e-08	-5.22174e-08	-7.67511e-08
-1.33109e-07	-1.16981e-07	-7.66911e-08	-4.46813e-08	-1.60352e-08	-5.07163e-08	-4.6434e-08	-7.80225e-08	-5.94995e-08	-6.41453e-08
-1.38553e-07	-1.2383e-07	-7.12377e-08	-5.42709e-08	-2.20354e-08	-5.41801e-08	-3.81236e-08	-8.23233e-08	-6.22717e-08	-5.11093e-08
-1.45875e-07	-1.32829e-07	-6.34625e-08	-6.87281e-08	-2.98876e-08	-6.00092e-08	-3.00924e-08	-7.86243e-08	-6.23555e-08	-3.90995e-08
-1.5054e-07	-1.37189e-07	-5.79812e-08	-8.23655e-08	-3.72243e-08	-6.81267e-08	-2.36589e-08	-6.65781e-08	-6.24503e-08	-2.96205e-08
-1.49547e-07	-1.32294e-07	-5.77941e-08	-9.07377e-08	-4.35013e-08	-7.72883e-08	-2.0946e-08	-5.04089e-08	-6.42024e-08	-2.49173e-08
-1.44421e-07	-1.20413e-07	-6.28549e-08	-9.11651e-08	-5.07366e-08	-8.35524e-08	-2.31126e-08	-3.66462e-08	-6.66035e-08	-2.71765e-08
-1.3979e-07	-1.09826e-07	-7.1394e-08	-8.29544e-08	-6.17626e-08	-8.2112e-08	-2.86722e-08	-3.07842e-08	-6.66247e-08	-3.65254e-08
-1.39093e-07	-1.088e-07	-8.1675e-08	-6.75285e-08	-7.69324e-08	-7.15005e-08	-3.32234e-08	-3.46362e-08	-6.18868e-08	-4.96208e-08
-1.41579e-07	-1.19663e-07	-9.17296e-08	-4.81987e-08	-9.24529e-08	-5.5956e-08	-3.15327e-08	-4.5494e-08	-5.26815e-08	-6.03502e-08
-1.43222e-07	-1.3756e-07	-9.80369e-08	-2.96611e-08	-1.02419e-07	-4.31366e-08	-2.12407e-08	-5.76286e-08	-4.11906e-08	-6.27368e-08
-1.40598e-07	-1.53755e-07	-9.63242e-08	-1.71588e-08	-1.02857e-07	-3.8944e-08	-5.43566e-09	-6.54305e-08	-2.89904e-08	-5.46138e-08
-1.34242e-07	-1.6017e-07	-8.5058e-08	-1.49161e-08	-9.41568e-08	-4.37441e-08	8.50783e-09	-6.60577e-08	-1.5918e-08	-3.96273e-08
-1.28478e-07	-1.52612e-07	-6.78783e-08	-2.42126e-08	-8.03295e-08	-5.26205e-08	1.34543e-08	-5.97995e-08	-1.58738e-09	-2.56042e-08
-1.27996e-07	-1.32172e-07	-5.14647e-08	-4.24477e-08	-6.64787e-08	-5.9023e-08	6.90405e-09	-4.86295e-08	1.25163e-08	-1.98875e-08
-1.34385e-07	-1.04899e-07	-4.05629e-08	-6.3952e-08	-5.6398e-08	-5.91099e-08	-8.27216e-09	-3.49331e-08	2.31384e-08	-2.49828e-08
-1.45488e-07	-7.9461e-08	-3.54127e-08	-8.19345e-08	-5.12753e-08	-5.39658e-08	-2.69534e-08	-2.1294e-08	2.76705e-08	-3.76663e-08
-1.57439e-07	-6.31988e-08	-3.37775e-08	-9.08029e-08	-5.00108e-08	-4.84868e-08	-4.54309e-08	-1.02803e-08	2.64045e-08	-5.152e-08
-1.67095e-07	-5.86251e-08	-3.4242e-08	-8.85532e-08	-5.10038e-08	-4.80701e-08	-6.22258e-08	-3.25324e-09	2.24148e-08	-6.02265e-08
-1.73116e-07	-6.26734e-08	-3.66885e-08	-7.8244e-08	-5.37975e-08	-5.53998e-08	-7.6074e-08	8.15216e-10	1.91312e-08	-5.95281e-08
-1.75542e-07	-6.90686e-08	-4.03561e-08	-6.68301e-08	-5.88823e-08	-6.89216e-08	-8.42357e-08	4.6808e-09	1.75267e-08	-4.812e-08
-1.74755e-07	-7.2021e-08	-4.31588e-08	-6.11816e-08	-6.62986e-08	-8.35365e-08	-8.37384e-08	1.03589e-08	1.51228e-08	-2.86008e-08
-1.70835e-07	-6.90307e-08	-4.3845e-08	-6.39676e-08	-7.52455e-08	-9.33653e-08	-7.45676e-08	1.72023e-08	7.7612e-09	-7.92608e-09
-1.63854e-07	-6.16511e-08	-4.44253e-08	-7.26835e-08	-8.5156e-08	-9.51849e-08	-6.12312e-08	2.24175e-08	-7.041e-09	4.75926e-09
-1.54626e-07	-5.42287e-08	-4.95935e-08	-8.2327e-08	-9.6296e-08	-8.99216e-08	-5.05498e-08	2.32026e-08	-2.78126e-08	3.29836e-09
-1.44831e-07	-5.14561e-08	-6.3212e-08	-8.89574e-08	-1.08609e-07	-8.09005e-08	-4.74667e-08	1.83221e-08	-4.98143e-08	-1.0934e-08
-1.36083e-07	-5.59755e-08	-8.51524e-08	-9.10507e-08	-1.20213e-07	-7.08957e-08	-5.26389e-08	8.28973e-09	-6.79503e-08	-2.98365e-08
-1.28825e-07	-6.7025e-08	-1.11387e-07	-8.83316e-08	-1.27691e-07	-6.11688e-08	-6.33727e-08	-5.074e-09	-7.9343e-08	-4.4749e-08
-1.22294e-07	-8.05846e-08	-1.36917e-07	-8.03867e-08	-1.28034e-07	-5.29707e-08	-7.60009e-08	-1.91273e-08	-8.38736e-08	-5.22552e-08
-1.1559e-07	-9.11877e-08	-1.58566e-07	-6.69422e-08	-1.2013e-07	-4.91261e-08	-8.72404e-08	-3.11326e-08	-8.32149e-08	-5.42076e-08
-1.08706e-07	-9.49299e-08	-1.75459e-07	-4.923e-08	-1.04638e-07	-5.35914e-08	-9.43763e-08	-3.9242e-08	-7.97176e-08	-5.29881e-08
-1.02762e-07	-9.19011e-08	-1.87763e-07	-3.05767e-08	-8.33296e-08	-6.90181e-08	-9.56732e-08	-4.32427e-08	-7.55472e-08	-4.79756e-08
-9.95823e-08	-8.59655e-08	-1.95713e-07	-1.5323e-08	-5.91313e-08	-9.39355e-08	-9.13529e-08	-4.46569e-08	-7.18023e-08	-3.70752e-08
-1.00955e-07	-8.18303e-08	-1.99748e-07	-6.78894e-09	-3.62666e-08	-1.21812e-07	-8.38646e-08	-4.60581e-08	-6.8011e-08	-2.09405e-08
-1.07658e-07	-8.17958e-08	-2.00879e-07	-5.77687e-09	-1.93727e-08	-1.43663e-07	-7.65304e-08	-4.95841e-08	-6.2811e-08	-4.59437e-09
-1.1879e-07	-8.47703e-08	-2.00114e-07	-1.08093e-08	-1.18913e-08	-1.53188e-07	-7.15084e-08	-5.53139e-08	-5.55151e-08	5.59065e-09
-1.32178e-07	-8.80138e-08	-1.97088e-07	-1.98796e-08	-1.4851e-08	-1.5032e-07	-6.88939e-08	-6.11211e-08	-4.70305e-08	6.48421e-09
-1.4548e-07	-8.97815e-08	-1.89222e-07	-3.18458e-08	-2.63602e-08	-1.39719e-07	-6.75288e-08	-6.4804e-08	-3.90881e-08	9.82077e-11
-1.56447e-07	-9.04222e-08	-1.7274e-07	-4.59135e-08	-4.1691e-08	-1.25857e-07	-6.63623e-08	-6.66198e-08	-3.25459e-08	-8.22926e-09
-1.62149e-07	-9.11614e-08	-1.45483e-07	-6.02348e-08	-5.45593e-08	-1.10129e-07	-6.5138e-08	-6.92445e-08	-2.66986e-08	-1.31378e-08
-1.59155e-07	-9.22924e-08	-1.09853e-07	-7.20292e-08	-6.00724e-08	-9.26838e-08	-6.44361e-08	-7.49169e-08	-2.06995e-08	-1.17311e-08
-1.46044e-07	-9.30344e-08	-7.35531e-08	-7.94347e-08	-5.78387e-08	-7.55865e-08	-6.5513e-08	-8.29289e-08	-1.58264e-08	-4.55995e-09
-1.26223e-07	-9.31022e-08	-4.67983e-08	-8.26571e-08	-5.24499e-08	-6.27017e-08	-6.96318e-08	-9.01466e-08	-1.58293e-08	4.89489e-09
-1.07417e-07	-9.389e-08	-3.70847e-08	-8.29639e-08	-5.03308e-08	-5.6574e-08	-7.66497e-08	-9.36574e-08	-2.43245e-08	1.21345e-08
-9.72927e-08	-9.77599e-08	-4.50199e-08	-8.10932e-08	-5.5215e-08	-5.64985e-08	-8.40974e-08	-9.26875e-08	-4.17044e-08	1.39377e-08
-9.87985e-08	-1.06137e-07	-6.44596e-08	-7.71525e-08	-6.56807e-08	-5.97406e-08	-8.83645e-08	-8.84713e-08	-6.47476e-08	9.37099e-09
-1.09153e-07	-1.18148e-07	-8.67214e-08	-7.16071e-08	-7.63733e-08	-6.3608e-08	-8.73451e-08	-8.29806e-08	-8.88341e-08	-8.90365e-10
-1.22638e-07	-1.30708e-07	-1.05279e-07	-6.54052e-08	-8.18447e-08	-6.59934e-08	-8.17088e-08	-7.77216e-08	-1.09933e-07	-1.55628e-08
-1.34093e-07	-1.39825e-07	-1.17692e-07	-5.88593e-08	-8.03198e-08	-6.51837e-08	-7.33435e-08	-7.2994e-08	-1.2488e-07	-3.29468e-08
-1.40741e-07	-1.42419e-07	-1.24611e-07	-5.12211e-08	-7.47893e-08	-6.06209e-08	-6.3107e-08	-6.77835e-08	-1.31156e-07	-5.07732e-08
-1.42629e-07	-1.37975e-07	-1.27666e-07	-4.24708e-08	-7.06981e-08	-5.38926e-08	-5.08814e-08	-6.05647e-08	-1.27435e-07	-6.64638e-08
-1.42474e-07	-1.29223e-07	-1.2783e-07	-3.57487e-08	-7.21247e-08	-4.8009e-08	-3.7731e-08	-5.06667e-08	-1.14331e-07	-7.75487e-08
-1.44278e-07	-1.21154e-07	-1.25032e-07	-3.69038e-08	-7.93459e-08	-4.51377e-08	-2.70512e-08	-3.91054e-08	-9.44743e-08	-8.18344e-08
-1.5029e-07	-1.18546e-07	-1.19268e-07	-4.99416e-08	-8.9051e-08	-4.50534e-08	-2.27411e-08	-2.82221e-08	-7.20561e-08	-7.78233e-08
-1.58542e-07	-1.2352e-07	-1.12348e-07	-7.1916e-08	-9.63058e-08	-4.55984e-08	-2.58815e-08	-2.0646e-08	-5.19815e-08	-6.58125e-08
-1.63817e-07	-1.34914e-07	-1.08276e-07	-9.26642e-08	-9.69294e-08	-4.42197e-08	-3.31199e-08	-1.84284e-08	-3.80656e-08	-4.87943e-08
-1.61595e-07	-1.49713e-07	-1.10985e-07	-1.00876e-07	-8.95034e-08	-3.92709e-08	-3.85923e-08	-2.25052e-08	-3.06279e-08	-3.18003e-08
-1.51383e-07	-1.64811e-07	-1.20909e-07	-9.19264e-08	-7.62621e-08	-3.09256e-08	-3.81076e-08	-3.22201e-08	-2.58439e-08	-1.96336e-08
-1.36825e-07	-1.7745e-07	-1.33595e-07	-7.10832e-08	-6.21893e-08	-2.17718e-08	-3.19607e-08	-4.50159e-08	-1.86945e-08	-1.4525e-08
-1.23273e-07	-1.84738e-07	-1.42142e-07	-4.98934e-08	-5.26888e-08	-1.61719e-08	-2.36839e-08	-5.68448e-08	-7.6039e-09	-1.54262e-08
-1.14985e-07	-1.83944e-07	-1.41765e-07	-3.90199e-08	-5.11492e-08	-1.76816e-08	-1.62227e-08	-6.36607e-08	3.70959e-09	-1.93316e-08
-1.13515e-07	-1.74048e-07	-1.32819e-07	-4.26031e-08	-5.75141e-08	-2.61166e-08	-9.91359e-09	-6.35201e-08	9.17124e-09	-2.34017e-08
-1.17796e-07	-1.57053e-07	-1.20141e-07	-5.72074e-08	-6.84005e-08	-3.72514e-08	-4.27043e-09	-5.78654e-08	5.16584e-09	-2.62072e-08
-1.2545e-07	-1.37429e-07	-1.09821e-07	-7.52876e-08	-7.89534e-08	-4.58849e-08	-7.29271e-10	-5.0568e-08	-7.12101e-09	-2.74698e-08
-1.34007e-07	-1.19853e-07	-1.06223e-07	-9.05294e-08	-8.57045e-08	-4.94288e-08	-2.48704e-09	-4.49466e-08	-2.29623e-08	-2.70455e-08
-1.4102e-07	-1.06952e-07	-1.10766e-07	-1.01213e-07	-8.84636e-08	-4.88692e-08	-1.14616e-08	-4.11203e-08	-3.68508e-08	-2.43568e-08
-1.43777e-07	-9.85503e-08	-1.21838e-07	-1.09185e-07	-8.96613e-08	-4.70475e-08	-2.58792e-08	-3.63246e-08	-4.47928e-08	-1.89207e-08
-1.39916e-07	-9.25337e-08	-1.35076e-07	-1.15858e-07	-9.1892e-08	-4.64765e-08	-4.10059e-08	-2.83171e-08	-4.5631e-08	-1.14949e-08
-1.28989e-07	-8.64395e-08	-1.44557e-07	-1.19571e-07	-9.60201e-08	-4.82397e-08	-5.21031e-08	-1.88031e-08	-4.1083e-08	-4.41403e-09
-1.13488e-07	-7.90234e-08	-1.45568e-07	-1.17115e-07	-1.01173e-07	-5.19899e-08	-5.70847e-08	-1.32362e-08	-3.41283e-08	-1.58432e-10
-9.81544e-08	-7.14036e-08	-1.37684e-07	-1.07591e-07	-1.05794e-07	-5.6602e-08	-5.74507e-08	-1.65483e-08	-2.67057e-08	7.89774e-10
-8.79187e-08	-6.72323e-08	-1.25342e-07	-9.42258e-08	-1.08385e-07	-6.10423e-08	-5.73844e-08	-2.84764e-08	-1.88331e-08	4.16056e-10
-8.58013e-08	-7.12016e-08	-1.14738e-07	-8.2158e-08	-1.078e-07	-6.4828e-08	-6.12221e-08	-4.28848e-08	-1.00627e-08	1.01152e-09
-9.19814e-08	-8.60719e-08	-1.09343e-07	-7.44509e-08	-1.03818e-07	-6.77058e-08	-7.02181e-08	-5.19139e-08	-1.58713e-09	2.4542e-09
-1.04218e-07	-1.0998e-07	-1.07993e-07	-6.99846e-08	-9.79441e-08	-6.90707e-08	-8.09834e-08	-5.15075e-08	3.64045e-09	2.14673e-09
-1.18794e-07	-1.36405e-07	-1.07108e-07	-6.48975e-08	-9.32916e-08	-6.8005e-08	-8.76306e-08	-4.38864e-08	3.35186e-09	-1.74383e-09
-1.31271e-07	-1.57563e-07	-1.04558e-07	-5.63012e-08	-9.27965e-08	-6.40238e-08	-8.63216e-08	-3.5363e-08	-1.49252e-09	-7.05153e-09
-1.37478e-07	-1.69021e-07	-1.01308e-07	-4.51901e-08	-9.67244e-08	-5.77946e-08	-7.81415e-08	-3.17224e-08	-7.08598e-09	-8.45208e-09
-1.35447e-07	-1.71829e-07	-9.97076e-08	-3.59096e-08	-1.01504e-07	-5.13355e-08	-6.78567e-08	-3.49097e-08	-1.01581e-08	-2.36679e-09
-1.27388e-07	-1.70562e-07	-1.00805e-07	-3.24496e-08	-1.01206e-07	-4.77725e-08	-6.03389e-08	-4.29778e-08	-1.10843e-08	8.86534e-09
-1.19429e-07	-1.69389e-07	-1.03445e-07	-3.50036e-08	-9.10776e-08	-5.05879e-08	-5.80605e-08	-5.22683e-08	-1.35763e-08	1.81178e-08
-1.18212e-07	-1.69564e-07	-1.0551e-07	-4.01278e-08	-7.08395e-08	-6.20161e-08	-6.08194e-08	-5.9504e-08	-2.13176e-08	1.90588e-08
-1.26616e-07	-1.6958e-07	-1.05762e-07	-4.40451e-08	-4.51779e-08	-8.09733e-08	-6.64394e-08	-6.25326e-08	-3.48831e-08	1.07048e-08
-1.4215e-07	-1.66833e-07	-1.0483e-07	-4.54509e-08	-2.07287e-08	-1.02035e-07	-7.1472e-08	-6.01621e-08	-5.16406e-08	-3.24101e-09
-1.59263e-07	-1.5949e-07	-1.04762e-07	-4.53245e-08	-1.94624e-09	-1.1689e-07	-7.24087e-08	-5.21271e-08	-6.81512e-08	-1.88664e-08
-1.73355e-07	-1.47962e-07	-1.07345e-07	-4.49505e-08	1.04524e-08	-1.18156e-07	-6.778e-08	-3.95274e-08	-8.23788e-08	-3.53105e-08
-1.82958e-07	-1.35126e-07	-1.12142e-07	-4.47719e-08	1.73896e-08	-1.03633e-07	-5.97596e-08	-2.50939e-08	-9.38392e-08	-5.37683e-08
-1.88682e-07	-1.24601e-07	-1.1577e-07	-4.46393e-08	1.85065e-08	-7.82547e-08	-5.32556e-08	-1.2521e-08	-1.02285e-07	-7.41121e-08
-1.90724e-07	-1.18177e-07	-1.13477e-07	-4.41364e-08	1.16697e-08	-5.18428e-08	-5.25671e-08	-5.10483e-09	-1.06854e-07	-9.31974e-08
-1.87803e-07	-1.14862e-07	-1.02487e-07	-4.25274e-08	-5.08464e-09	-3.35113e-08	-5.83578e-08	-4.7639e-09	-1.06679e-07	-1.06378e-07
-1.78555e-07	-1.12341e-07	-8.48427e-08	-3.93425e-08	-3.14464e-08	-2.66208e-08	-6.75614e-08	-1.18695e-08	-1.02221e-07	-1.10118e-07
-1.63932e-07	-1.08909e-07	-6.71462e-08	-3.57492e-08	-6.39217e-08	-2.82881e-08	-7.58173e-08	-2.5156e-08	-9.5766e-08	-1.03229e-07
-1.48336e-07	-1.03958e-07	-5.67477e-08	-3.48683e-08	-9.61006e-08	-3.34666e-08	-7.97777e-08	-4.14926e-08	-9.02351e-08	-8.68732e-08
-1.38195e-07	-9.76156e-08	-5.71787e-08	-3.95154e-08	-1.20354e-07	-3.93138e-08	-7.76973e-08	-5.66968e-08	-8.70737e-08	-6.47671e-08
-1.38402e-07	-9.10403e-08	-6.66132e-08	-4.88674e-08	-1.31091e-07	-4.58215e-08	-6.92386e-08	-6.77558e-08	-8.51866e-08	-4.32954e-08
-1.48839e-07	-8.68504e-08	-8.03311e-08	-5.76615e-08	-1.27829e-07	-5.30667e-08	-5.57862e-08	-7.42637e-08	-8.22151e-08	-2.95214e-08
-1.63863e-07	-8.79529e-08	-9.43446e-08	-5.96043e-08	-1.15401e-07	-5.87789e-08	-4.06507e-08	-7.70503e-08	-7.70987e-08	-2.69488e-08
-1.75655e-07	-9.50195e-08	-1.06772e-07	-5.22663e-08	-1.0089e-07	-5.9076e-08	-2.77737e-08	-7.57443e-08	-7.13015e-08	-3.25793e-08
-1.78885e-07	-1.05296e-07	-1.16646e-07	-3.89286e-08	-8.97726e-08	-5.19069e-08	-1.94604e-08	-6.8898e-08	-6.74246e-08	-3.89998e-08
-1.73051e-07	-1.14499e-07	-1.22654e-07	-2.60357e-08	-8.37655e-08	-4.0101e-08	-1.53952e-08	-5.68964e-08	-6.67619e-08	-4.03429e-08
-1.6128e-07	-1.20174e-07	-1.23541e-07	-1.92501e-08	-8.09811e-08	-3.08162e-08	-1.38818e-08	-4.36825e-08	-6.82384e-08	-3.63703e-08
-1.47386e-07	-1.23229e-07	-1.1905e-07	-2.14615e-08	-7.79485e-08	-3.10053e-08	-1.36328e-08	-3.44186e-08	-6.93076e-08	-3.06983e-08
-1.33709e-07	-1.26228e-07	-1.096e-07	-3.29163e-08	-7.26828e-08	-4.23518e-08	-1.42219e-08	-3.12637e-08	-6.74905e-08	-2.57409e-08
-1.20968e-07	-1.30113e-07	-9.52797e-08	-5.16112e-08	-6.67882e-08	-6.00096e-08	-1.55407e-08	-3.18927e-08	-6.14315e-08	-2.03783e-08
-1.09733e-07	-1.32444e-07	-7.62677e-08	-7.31933e-08	-6.40992e-08	-7.59874e-08	-1.77508e-08	-3.22776e-08	-5.14653e-08	-1.25842e-08
-1.01949e-07	-1.28945e-07	-5.48747e-08	-9.1367e-08	-6.62201e-08	-8.39452e-08	-2.17878e-08	-3.06264e-08	-3.98111e-08	-3.32561e-09
-1.00789e-07	-1.17462e-07	-3.65642e-08	-9.9849e-08	-6.94022e-08	-8.18071e-08	-2.90628e-08	-2.8558e-08	-2.99868e-08	2.90413e-09
-1.08422e-07	-1.013e-07	-2.77207e-08	-9.54449e-08	-6.69169e-08	-7.13819e-08	-3.99404e-08	-2.89074e-08	-2.53142e-08	1.42497e-09
-1.23361e-07	-8.9063e-08	-3.13238e-08	-8.02692e-08	-5.54874e-08	-5.65201e-08	-5.24341e-08	-3.28531e-08	-2.74167e-08	-8.68054e-09
-1.39874e-07	-9.03618e-08	-4.40838e-08	-6.09959e-08	-3.95782e-08	-4.1503e-08	-6.27168e-08	-3.90652e-08	-3.59117e-08	-2.33632e-08
-1.50268e-07	-1.09785e-07	-5.77337e-08	-4.51139e-08	-2.89603e-08	-3.01806e-08	-6.73227e-08	-4.50518e-08	-4.94214e-08	-3.60439e-08
-1.48455e-07	-1.43208e-07	-6.41863e-08	-3.70074e-08	-3.11944e-08	-2.53035e-08	-6.52243e-08	-4.8851e-08	-6.66171e-08	-4.18546e-08
-1.32801e-07	-1.79347e-07	-6.13026e-08	-3.7049e-08	-4.53306e-08	-2.75666e-08	-5.79001e-08	-4.9541e-08	-8.59519e-08	-4.05284e-08
-1.07555e-07	-2.05708e-07	-5.48439e-08	-4.37961e-08	-6.22489e-08	-3.49921e-08	-4.73096e-08	-4.68295e-08	-1.04404e-07	-3.59418e-08
-8.25142e-08	-2.14875e-07	-5.42907e-08	-5.61915e-08	-7.15332e-08	-4.37538e-08	-3.39861e-08	-4.08589e-08	-1.17213e-07	-3.30902e-08
-6.97744e-08	-2.07359e-07	-6.51112e-08	-7.32565e-08	-6.91547e-08	-5.02549e-08	-1.76717e-08	-3.2448e-08	-1.19998e-07	-3.49986e-08
-7.73536e-08	-1.90248e-07	-8.38001e-08	-9.23609e-08	-5.9636e-08	-5.28101e-08	2.3076e-13	-2.30171e-08	-1.11884e-07	-4.13903e-08
-1.03206e-07	-1.73172e-07	-1.00288e-07	-1.0912e-07	-5.15076e-08	-5.17704e-08	1.42546e-08	-1.39863e-08	-9.65464e-08	-4.92927e-08
-1.35164e-07	-1.63435e-07	-1.05958e-07	-1.19827e-07	-5.06772e-08	-4.86047e-08	1.96484e-08	-6.28883e-09	-7.97215e-08	-5.48504e-08
-1.5846e-07	-1.62412e-07	-1.0047e-07	-1.23973e-07	-5.72631e-08	-4.48999e-08	1.40484e-08	-3.03373e-10	-6.53298e-08	-5.53858e-08
-1.65355e-07	-1.65495e-07	-9.17033e-08	-1.24079e-07	-6.7419e-08	-4.15067e-08	-8.59561e-11	4.09419e-09	-5.37299e-08	-5.06732e-08
-1.58896e-07	-1.66108e-07	-8.91602e-08	-1.23105e-07	-7.72456e-08	-3.8014e-08	-1.7983e-08	7.25659e-09	-4.33039e-08	-4.27542e-08
-1.48278e-07	-1.60723e-07	-9.65252e-08	-1.22237e-07	-8.49831e-08	-3.33004e-08	-3.53051e-08	8.90645e-09	-3.33343e-08	-3.45689e-08
-1.40954e-07	-1.50638e-07	-1.09328e-07	-1.21065e-07	-9.03748e-08	-2.71798e-08	-4.88643e-08	7.34654e-09	-2.53118e-08	-2.83894e-08
-1.38423e-07	-1.39505e-07	-1.18932e-07	-1.1912e-07	-9.31602e-08	-2.15278e-08	-5.62563e-08	1.26871e-10	-2.17204e-08	-2.49055e-08
-1.37677e-07	-1.29712e-07	-1.18887e-07	-1.16365e-07	-9.2949e-08	-1.9386e-08	-5.63172e-08	-1.37347e-08	-2.37383e-08	-2.32914e-08
-1.35031e-07	-1.21031e-07	-1.08649e-07	-1.12132e-07	-9.03754e-08	-2.27991e-08	-5.00638e-08	-3.18529e-08	-3.0088e-08	-2.21994e-08
-1.28633e-07	-1.12028e-07	-9.28859e-08	-1.04475e-07	-8.76188e-08	-3.15662e-08	-4.04208e-08	-4.88371e-08	-3.79544e-08	-2.11402e-08
-1.18876e-07	-1.02268e-07	-7.8039e-08	-9.15116e-08	-8.72834e-08	-4.38478e-08	-3.06101e-08	-5.89152e-08	-4.48192e-08	-2.11968e-08
-1.07888e-07	-9.31876e-08	-6.86441e-08	-7.36624e-08	-9.07263e-08	-5.75523e-08	-2.29337e-08	-5.90126e-08	-4.94238e-08	-2.43386e-08
-9.8811e-08	-8.70513e-08	-6.52127e-08	-5.44597e-08	-9.73472e-08	-7.11063e-08	-1.90006e-08	-5.02858e-08	-5.1532e-08	-3.18308e-08
-9.45023e-08	-8.52312e-08	-6.46439e-08	-3.90437e-08	-1.04988e-07	-8.33606e-08	-2.03076e-08	-3.72449e-08	-5.1646e-08	-4.31041e-08
-9.56462e-08	-8.7626e-08	-6.30363e-08	-3.15735e-08	-1.10736e-07	-9.31551e-08	-2.76682e-08	-2.51823e-08	-5.11991e-08	-5.6003e-08
-9.96325e-08	-9.35348e-08	-5.90898e-08	-3.34935e-08	-1.11901e-07	-9.89513e-08	-3.98924e-08	-1.77168e-08	-5.21453e-08	-6.80598e-08
-1.01753e-07	-1.02503e-07	-5.54604e-08	-4.36238e-08	-1.07281e-07	-9.88756e-08	-5.35417e-08	-1.59805e-08	-5.52048e-08	-7.75237e-08
-9.84776e-08	-1.1402e-07	-5.6782e-08	-5.93737e-08	-9.81372e-08	-9.17081e-08	-6.44237e-08	-1.93401e-08	-5.83074e-08	-8.32528e-08
-9.03668e-08	-1.26788e-07	-6.57748e-08	-7.76371e-08	-8.78938e-08	-7.87028e-08	-6.94675e-08	-2.62009e-08	-5.75568e-08	-8.40909e-08
-8.19318e-08	-1.38825e-07	-8.05502e-08	-9.50852e-08	-8.03745e-08	-6.45603e-08	-6.7562e-08	-3.4012e-08	-5.04965e-08	-7.92057e-08
-7.81782e-08	-1.48592e-07	-9.53453e-08	-1.08941e-07	-7.77233e-08	-5.56149e-08	-5.94835e-08	-3.93466e-08	-3.85805e-08	-6.94975e-08
-8.065e-08	-1.56132e-07	-1.04143e-07	-1.18477e-07	-7.95934e-08	-5.58199e-08	-4.76354e-08	-3.93844e-08	-2.63843e-08	-5.81275e-08
-8.65007e-08	-1.62975e-07	-1.04314e-07	-1.25415e-07	-8.42227e-08	-6.38831e-08	-3.55677e-08	-3.42971e-08	-1.85056e-08	-4.87187e-08
-9.14502e-08	-1.70464e-07	-9.7607e-08	-1.31784e-07	-9.03547e-08	-7.42194e-08	-2.69718e-08	-2.81256e-08	-1.71086e-08	-4.27551e-08
-9.40025e-08	-1.77753e-07	-8.82829e-08	-1.37021e-07	-9.81157e-08	-8.06983e-08	-2.45452e-08	-2.64645e-08	-2.17025e-08	-3.90706e-08
-9.73442e-08	-1.81642e-07	-8.04603e-08	-1.37855e-07	-1.07971e-07	-7.98249e-08	-2.93515e-08	-3.23102e-08	-3.02441e-08	-3.58898e-08
-1.07348e-07	-1.78885e-07	-7.66082e-08	-1.31675e-07	-1.18883e-07	-7.14356e-08	-4.0674e-08	-4.35868e-08	-3.99908e-08	-3.29349e-08
-1.27959e-07	-1.69144e-07	-7.73857e-08	-1.19808e-07	-1.27638e-07	-5.78405e-08	-5.60787e-08	-5.46526e-08	-4.77898e-08	-3.14893e-08
-1.57094e-07	-1.55952e-07	-8.20464e-08	-1.0689e-07	-1.30202e-07	-4.29955e-08	-7.18839e-08	-6.04512e-08	-5.05712e-08	-3.29568e-08
-1.86272e-07	-1.44822e-07	-8.9045e-08	-9.69239e-08	-1.24129e-07	-3.16811e-08	-8.44124e-08	-5.94675e-08	-4.64835e-08	-3.77497e-08
-2.04948e-07	-1.40078e-07	-9.68119e-08	-9.00976e-08	-1.1032e-07	-2.78256e-08	-9.16469e-08	-5.30967e-08	-3.61456e-08	-4.53596e-08
-2.06761e-07	-1.42759e-07	-1.04268e-07	-8.3221e-08	-9.29949e-08	-3.25187e-08	-9.4077e-08	-4.31224e-08	-2.29844e-08	-5.50067e-08
-1.92873e-07	-1.50585e-07	-1.10695e-07	-7.27397e-08	-7.80207e-08	-4.36168e-08	-9.37705e-08	-3.09444e-08	-1.18861e-08	-6.57683e-08
-1.69982e-07	-1.5912e-07	-1.15369e-07	-5.74989e-08	-7.04679e-08	-5.76965e-08	-9.21175e-08	-1.93386e-08	-6.46267e-09	-7.58398e-08
-1.45511e-07	-1.63036e-07	-1.17675e-07	-3.96444e-08	-7.22943e-08	-7.25666e-08	-8.81409e-08	-1.34529e-08	-6.70862e-09	-8.19688e-08
-1.24329e-07	-1.57548e-07	-1.17621e-07	-2.38291e-08	-8.10031e-08	-8.77633e-08	-7.91693e-08	-1.81177e-08	-9.08785e-09	-8.04694e-08
-1.08536e-07	-1.40522e-07	-1.16089e-07	-1.54214e-08	-9.03608e-08	-1.02544e-07	-6.36078e-08	-3.33369e-08	-9.09447e-09	-6.95478e-08
-9.83611e-08	-1.14336e-07	-1.14448e-07	-1.80583e-08	-9.35521e-08	-1.13685e-07	-4.33116e-08	-5.29075e-08	-3.97728e-09	-5.08154e-08
-9.25611e-08	-8.53825e-08	-1.13662e-07	-3.10761e-08	-8.71885e-08	-1.15958e-07	-2.31747e-08	-6.837e-08	6.41335e-09	-2.85002e-08
-8.90578e-08	-6.06611e-08	-1.13306e-07	-4.85109e-08	-7.34024e-08	-1.05672e-07	-8.15014e-09	-7.49552e-08	2.02132e-08	-7.34111e-09
-8.66734e-08	-4.42157e-08	-1.11186e-07	-6.16595e-08	-5.85303e-08	-8.44317e-08	-2.93768e-10	-7.40824e-08	3.39646e-08	8.87461e-09
-8.6449e-08	-3.66812e-08	-1.044e-07	-6.45521e-08	-4.93822e-08	-5.94483e-08	1.83079e-09	-7.0506e-08	4.28625e-08	1.76712e-08
-9.03515e-08	-3.75864e-08	-9.16912e-08	-5.80953e-08	-4.95339e-08	-3.96107e-08	1.31508e-09	-6.75626e-08	4.22903e-08	1.80562e-08
-9.80946e-08	-4.68304e-08	-7.55219e-08	-4.89601e-08	-5.7791e-08	-3.03959e-08	3.79585e-10	-6.53249e-08	3.06897e-08	1.08383e-08
-1.05753e-07	-6.33047e-08	-6.19958e-08	-4.42858e-08	-6.95997e-08	-3.17209e-08	-1.08151e-09	-6.25131e-08	1.12769e-08	-1.50119e-09
-1.08442e-07	-8.28588e-08	-5.80812e-08	-4.72676e-08	-8.03953e-08	-3.98345e-08	-5.19574e-09	-5.8733e-08	-9.61557e-09	-1.54933e-08
-1.04684e-07	-9.90542e-08	-6.76017e-08	-5.69751e-08	-8.85231e-08	-5.06508e-08	-1.43606e-08	-5.42168e-08	-2.64296e-08	-2.73009e-08
-9.78034e-08	-1.0694e-07	-8.86305e-08	-7.08509e-08	-9.55014e-08	-6.14829e-08	-2.90364e-08	-4.82671e-08	-3.69808e-08	-3.32718e-08
-9.28724e-08	-1.0643e-07	-1.14263e-07	-8.63956e-08	-1.03413e-07	-7.0729e-08	-4.64911e-08	-3.92772e-08	-4.17793e-08	-3.11587e-08
-9.24187e-08	-1.01922e-07	-1.36316e-07	-1.01119e-07	-1.11858e-07	-7.70734e-08	-6.15466e-08	-2.6668e-08	-4.16581e-08	-2.17575e-08
-9.50386e-08	-9.83467e-08	-1.49268e-07	-1.126e-07	-1.17597e-07	-7.93817e-08	-6.8982e-08	-1.23497e-08	-3.68485e-08	-9.22589e-09
-9.76214e-08	-9.7165e-08	-1.5193e-07	-1.19715e-07	-1.17425e-07	-7.72522e-08	-6.59481e-08	7.06955e-11	-2.85855e-08	1.01931e-09
-9.85434e-08	-9.57512e-08	-1.46609e-07	-1.23532e-07	-1.1114e-07	-7.17166e-08	-5.3003e-08	7.45661e-09	-2.0961e-08	5.43792e-09
-9.89548e-08	-9.03719e-08	-1.37212e-07	-1.26251e-07	-1.01331e-07	-6.54834e-08	-3.38462e-08	8.65352e-09	-1.98916e-08	3.92369e-09
-1.01444e-07	-7.97216e-08	-1.27482e-07	-1.29154e-07	-9.05705e-08	-6.20197e-08	-1.45134e-08	4.5706e-09	-2.91251e-08	-1.21082e-09
-1.07555e-07	-6.57921e-08	-1.1978e-07	-1.31854e-07	-7.95759e-08	-6.34902e-08	-2.0035e-09	-2.44781e-09	-4.6922e-08	-7.38455e-09
-1.16408e-07	-5.18127e-08	-1.14679e-07	-1.33231e-07	-6.79883e-08	-6.90935e-08	-1.77095e-09	-9.32775e-09	-6.68237e-08	-1.3142e-08
-1.25604e-07	-3.9953e-08	-1.11663e-07	-1.32312e-07	-5.5786e-08	-7.57163e-08	-1.47262e-08	-1.32037e-08	-8.17329e-08	-1.83467e-08
-1.33471e-07	-3.12347e-08	-1.10464e-07	-1.28078e-07	-4.33004e-08	-8.07742e-08	-3.60187e-08	-1.25512e-08	-8.74216e-08	-2.37613e-08
-1.40269e-07	-2.71942e-08	-1.11792e-07	-1.19404e-07	-3.07581e-08	-8.45847e-08	-5.73384e-08	-7.69475e-09	-8.30558e-08	-3.02627e-08
-1.46993e-07	-3.07813e-08	-1.16665e-07	-1.06173e-07	-1.90276e-08	-8.97892e-08	-7.15986e-08	-2.03172e-10	-6.98818e-08	-3.76861e-08
-1.53112e-07	-4.48666e-08	-1.25076e-07	-9.05007e-08	-1.07331e-08	-9.83833e-08	-7.65608e-08	7.99422e-09	-5.03019e-08	-4.40484e-08
-1.5609e-07	-6.92752e-08	-1.35603e-07	-7.62883e-08	-9.46047e-09	-1.09432e-07	-7.47974e-08	1.46669e-08	-2.77917e-08	-4.62934e-08
-1.53655e-07	-9.89195e-08	-1.46437e-07	-6.71642e-08	-1.70041e-08	-1.1969e-07	-7.05496e-08	1.69206e-08	-6.70921e-09	-4.24712e-08
-1.46366e-07	-1.24965e-07	-1.56487e-07	-6.45371e-08	-3.13828e-08	-1.26186e-07	-6.63482e-08	1.19505e-08	8.50627e-09	-3.35829e-08
-1.37374e-07	-1.38625e-07	-1.6524e-07	-6.70901e-08	-4.78309e-08	-1.27977e-07	-6.18982e-08	-8.02589e-10	1.46016e-08	-2.32801e-08
-1.29515e-07	-1.35256e-07	-1.71868e-07	-7.16956e-08	-6.18968e-08	-1.25602e-07	-5.56211e-08	-1.81076e-08	1.10799e-08	-1.54255e-08
-1.22932e-07	-1.16456e-07	-1.74841e-07	-7.50108e-08	-7.18717e-08	-1.19464e-07	-4.72546e-08	-3.41434e-08	1.30973e-09	-1.15163e-08
-1.15591e-07	-8.94113e-08	-1.72315e-07	-7.49781e-08	-7.87543e-08	-1.09262e-07	-3.91938e-08	-4.38654e-08	-8.54106e-09	-1.02646e-08
-1.05773e-07	-6.40835e-08	-1.62614e-07	-7.16412e-08	-8.43177e-08	-9.51502e-08	-3.5299e-08	-4.55864e-08	-1.32914e-08	-9.66456e-09
-9.4064e-08	-4.95157e-08	-1.44809e-07	-6.70439e-08	-8.92552e-08	-7.92366e-08	-3.82078e-08	-4.07854e-08	-1.25684e-08	-9.32854e-09
-8.34636e-08	-5.05029e-08	-1.19774e-07	-6.43066e-08	-9.29513e-08	-6.55149e-08	-4.76604e-08	-3.22466e-08	-1.08948e-08	-1.05409e-08
-7.79243e-08	-6.55759e-08	-9.12244e-08	-6.61246e-08	-9.48038e-08	-5.7715e-08	-6.1219e-08	-2.29845e-08	-1.37524e-08	-1.40089e-08
-8.02483e-08	-8.72147e-08	-6.52785e-08	-7.32188e-08	-9.55687e-08	-5.68114e-08	-7.61865e-08	-1.65622e-08	-2.35224e-08	-1.78638e-08
-9.03346e-08	-1.05196e-07	-4.80145e-08	-8.3698e-08	-9.71814e-08	-6.06431e-08	-9.05296e-08	-1.71078e-08	-3.88529e-08	-1.82018e-08
-1.04755e-07	-1.12366e-07	-4.23606e-08	-9.39714e-08	-1.0109e-07	-6.60073e-08	-1.02248e-07	-2.77072e-08	-5.6744e-08	-1.18826e-08
-1.18252e-07	-1.09137e-07	-4.65837e-08	-1.00534e-07	-1.06847e-07	-7.08671e-08	-1.08721e-07	-4.8256e-08	-7.41208e-08	7.57167e-10
-1.26589e-07	-1.02527e-07	-5.55818e-08	-1.01169e-07	-1.12531e-07	-7.45097e-08	-1.07516e-07	-7.4972e-08	-8.77154e-08	1.54573e-08
-1.28846e-07	-1.00016e-07	-6.4125e-08	-9.51091e-08	-1.16489e-07	-7.63368e-08	-9.81367e-08	-1.02139e-07	-9.41878e-08	2.61626e-08
-1.27266e-07	-1.0372e-07	-6.97823e-08	-8.31802e-08	-1.18384e-07	-7.55089e-08	-8.28705e-08	-1.24403e-07	-9.2028e-08	2.82075e-08
-1.24782e-07	-1.09977e-07	-7.35281e-08	-6.8545e-08	-1.18431e-07	-7.19909e-08	-6.5876e-08	-1.37841e-07	-8.35951e-08	2.05792e-08
-1.22674e-07	-1.13652e-07	-7.77166e-08	-5.67804e-08	-1.16028e-07	-6.73549e-08	-5.14323e-08	-1.39884e-07	-7.4379e-08	6.10311e-09
-1.20682e-07	-1.12289e-07	-8.30894e-08	-5.36596e-08	-1.09736e-07	-6.39298e-08	-4.25156e-08	-1.29555e-07	-6.92698e-08	-1.04836e-08
-1.19033e-07	-1.06786e-07	-8.72884e-08	-6.13979e-08	-9.89724e-08	-6.29191e-08	-3.99446e-08	-1.08585e-07	-6.91534e-08	-2.55374e-08
-1.19611e-07	-9.94072e-08	-8.62368e-08	-7.65494e-08	-8.56029e-08	-6.32709e-08	-4.2028e-08	-8.21576e-08	-7.12431e-08	-3.86299e-08
-1.24747e-07	-9.17615e-08	-7.74964e-08	-9.18734e-08	-7.34615e-08	-6.22329e-08	-4.5085e-08	-5.76775e-08	-7.2773e-08	-5.19673e-08
-1.3506e-07	-8.44561e-08	-6.30618e-08	-1.00881e-07	-6.57369e-08	-5.70322e-08	-4.50583e-08	-4.15871e-08	-7.39197e-08	-6.72965e-08
-1.48721e-07	-7.84282e-08	-4.92693e-08	-1.01328e-07	-6.23503e-08	-4.66356e-08	-3.95585e-08	-3.6136e-08	-7.64947e-08	-8.29998e-08
-1.62544e-07	-7.63465e-08	-4.34199e-08	-9.51821e-08	-5.97394e-08	-3.28877e-08	-2.92013e-08	-3.83456e-08	-7.99581e-08	-9.4313e-08
-1.7345e-07	-8.18489e-08	-4.91627e-08	-8.59194e-08	-5.35327e-08	-2.03416e-08	-1.74835e-08	-4.20002e-08	-7.99429e-08	-9.67519e-08
-1.79215e-07	-9.63835e-08	-6.40024e-08	-7.6031e-08	-4.2039e-08	-1.4189e-08	-9.16291e-09	-4.15139e-08	-7.1789e-08	-8.96267e-08
-1.78869e-07	-1.16754e-07	-8.10467e-08	-6.6609e-08	-2.77631e-08	-1.70846e-08	-7.91127e-09	-3.52168e-08	-5.54581e-08	-7.64566e-08
-1.73081e-07	-1.36574e-07	-9.36908e-08	-5.83675e-08	-1.60782e-08	-2.7375e-08	-1.46347e-08	-2.5845e-08	-3.63779e-08	-6.22234e-08
-1.63973e-07	-1.50554e-07	-9.92654e-08	-5.2067e-08	-1.25272e-08	-4.06385e-08	-2.75453e-08	-1.79519e-08	-2.14458e-08	-5.022e-08
-1.54132e-07	-1.57205e-07	-9.88207e-08	-4.75573e-08	-2.04416e-08	-5.33158e-08	-4.36073e-08	-1.43812e-08	-1.44361e-08	-4.10116e-08
-1.45946e-07	-1.57692e-07	-9.43024e-08	-4.29395e-08	-3.93568e-08	-6.49508e-08	-5.98688e-08	-1.47027e-08	-1.4695e-08	-3.36036e-08
-1.41963e-07	-1.53205e-07	-8.67229e-08	-3.5631e-08	-6.45141e-08	-7.69273e-08	-7.38113e-08	-1.66189e-08	-1.89981e-08	-2.70625e-08
-1.44826e-07	-1.44155e-07	-7.68426e-08	-2.48509e-08	-8.8359e-08	-8.92305e-08	-8.33381e-08	-1.85519e-08	-2.41115e-08	-2.11041e-08
-1.55201e-07	-1.31387e-07	-6.64597e-08	-1.31263e-08	-1.03924e-07	-9.87409e-08	-8.73086e-08	-2.08258e-08	-2.84177e-08	-1.57909e-08
-1.69306e-07	-1.17133e-07	-5.81695e-08	-5.18563e-09	-1.07758e-07	-1.00889e-07	-8.63997e-08	-2.47171e-08	-3.22698e-08	-1.14528e-08
-1.79614e-07	-1.0426e-07	-5.398e-08	-4.96018e-09	-1.00119e-07	-9.31603e-08	-8.32365e-08	-3.08101e-08	-3.69461e-08	-9.19979e-09
-1.79659e-07	-9.46196e-08	-5.44689e-08	-1.28796e-08	-8.31859e-08	-7.73979e-08	-8.12276e-08	-3.82891e-08	-4.26361e-08	-1.11165e-08
-1.68958e-07	-8.83112e-08	-5.90385e-08	-2.53249e-08	-5.99787e-08	-5.9132e-08	-8.25954e-08	-4.55489e-08	-4.72937e-08	-1.92152e-08
-1.53236e-07	-8.46726e-08	-6.66328e-08	-3.66016e-08	-3.48896e-08	-4.43685e-08	-8.67832e-08	-5.15016e-08	-4.80196e-08	-3.35211e-08
-1.39742e-07	-8.38437e-08	-7.62619e-08	-4.21062e-08	-1.39903e-08	-3.57841e-08	-9.05073e-08	-5.65884e-08	-4.38395e-08	-5.0808e-08
-1.32314e-07	-8.67658e-08	-8.68702e-08	-4.06099e-08	-3.31903e-09	-3.0886e-08	-8.99478e-08	-6.24633e-08	-3.67561e-08	-6.53911e-08
-1.30361e-07	-9.31562e-08	-9.64647e-08	-3.4453e-08	-5.79181e-09	-2.40308e-08	-8.38454e-08	-7.0155e-08	-2.99258e-08	-7.19293e-08
-1.31275e-07	-9.9884e-08	-1.01741e-07	-2.79997e-08	-1.91352e-08	-1.15785e-08	-7.4912e-08	-7.82038e-08	-2.52563e-08	-6.83311e-08
-1.32911e-07	-1.02506e-07	-9.99321e-08	-2.53803e-08	-3.67259e-08	3.743e-09	-6.78872e-08	-8.29105e-08	-2.29674e-08	-5.64159e-08
-1.34224e-07	-9.92813e-08	-9.20567e-08	-2.83581e-08	-5.11715e-08	1.35361e-08	-6.56748e-08	-8.10143e-08	-2.27715e-08	-3.99442e-08
-1.34828e-07	-9.35159e-08	-8.37633e-08	-3.52658e-08	-5.84315e-08	9.77269e-09	-6.71777e-08	-7.25779e-08	-2.45478e-08	-2.21876e-08
-1.34683e-07	-9.11467e-08	-8.16624e-08	-4.20642e-08	-5.9644e-08	-8.7616e-09	-6.89045e-08	-6.14701e-08	-2.77658e-08	-5.33772e-09
-1.34173e-07	-9.54385e-08	-8.81879e-08	-4.52915e-08	-5.92324e-08	-3.55054e-08	-6.85416e-08	-5.29236e-08	-3.10333e-08	8.43764e-09
-1.34194e-07	-1.03992e-07	-9.98642e-08	-4.47061e-08	-6.06829e-08	-6.13917e-08	-6.69307e-08	-5.00364e-08	-3.30355e-08	1.64145e-08
-1.35903e-07	-1.10868e-07	-1.10018e-07	-4.3335e-08	-6.35668e-08	-8.09422e-08	-6.70163e-08	-5.18598e-08	-3.40325e-08	1.64311e-08
-1.39892e-07	-1.11485e-07	-1.12905e-07	-4.49133e-08	-6.45864e-08	-9.35547e-08	-7.12657e-08	-5.45415e-08	-3.58578e-08	8.64752e-09
-1.45168e-07	-1.0609e-07	-1.06402e-07	-5.08959e-08	-6.16063e-08	-1.00201e-07	-7.97062e-08	-5.46423e-08	-3.99025e-08	-3.91396e-09
-1.48998e-07	-1.00001e-07	-9.26075e-08	-5.93212e-08	-5.64479e-08	-1.00428e-07	-8.96659e-08	-5.17867e-08	-4.52079e-08	-1.66243e-08
-1.4805e-07	-1.01041e-07	-7.65392e-08	-6.61296e-08	-5.35e-08	-9.28784e-08	-9.72289e-08	-4.82383e-08	-4.90415e-08	-2.53146e-08
-1.3997e-07	-1.14933e-07	-6.34004e-08	-6.76836e-08	-5.57375e-08	-7.77046e-08	-9.9419e-08	-4.60736e-08	-4.95298e-08	-2.7874e-08
-1.24507e-07	-1.40519e-07	-5.61612e-08	-6.26453e-08	-6.22912e-08	-5.75579e-08	-9.54286e-08	-4.53015e-08	-4.7584e-08	-2.47854e-08
-1.04217e-07	-1.68481e-07	-5.55398e-08	-5.23659e-08	-6.96462e-08	-3.64018e-08	-8.60862e-08	-4.50402e-08	-4.64131e-08	-1.85494e-08
-8.4587e-08	-1.85938e-07	-6.18974e-08	-4.02171e-08	-7.47449e-08	-1.79902e-08	-7.27084e-08	-4.57876e-08	-4.95465e-08	-1.21634e-08
-7.24449e-08	-1.84263e-07	-7.61001e-08	-3.04426e-08	-7.69172e-08	-5.42508e-09	-5.69106e-08	-4.91489e-08	-5.89732e-08	-7.29537e-09
-7.24728e-08	-1.64233e-07	-9.79685e-08	-2.65793e-08	-7.73566e-08	-1.21788e-09	-4.11507e-08	-5.47744e-08	-7.39277e-08	-3.4515e-09
-8.43069e-08	-1.34934e-07	-1.2454e-07	-2.9725e-08	-7.73434e-08	-6.7555e-09	-2.84036e-08	-5.85088e-08	-9.06198e-08	8.97272e-10
-1.03129e-07	-1.07998e-07	-1.50714e-07	-3.77812e-08	-7.7094e-08	-2.13358e-08	-2.04657e-08	-5.49149e-08	-1.03712e-07	6.04955e-09
-1.23405e-07	-9.17109e-08	-1.7167e-07	-4.67205e-08	-7.58871e-08	-4.18277e-08	-1.64093e-08	-4.20869e-08	-1.093e-07	1.00516e-08
-1.42342e-07	-8.84781e-08	-1.84495e-07	-5.33328e-08	-7.2788e-08	-6.34221e-08	-1.29469e-08	-2.37447e-08	-1.07097e-07	1.03504e-08
-1.60188e-07	-9.59831e-08	-1.88065e-07	-5.72953e-08	-6.72484e-08	-8.10122e-08	-6.75443e-09	-6.68171e-09	-9.97028e-08	6.44261e-09
-1.77683e-07	-1.09886e-07	-1.82302e-07	-6.07472e-08	-5.95335e-08	-9.06339e-08	2.92942e-09	3.54265e-09	-8.99088e-08	2.24207e-10
-1.93384e-07	-1.25749e-07	-1.68042e-07	-6.58638e-08	-5.10884e-08	-9.07342e-08	1.33828e-08	5.03113e-09	-7.89387e-08	-6.69398e-09
-2.03314e-07	-1.39555e-07	-1.47475e-07	-7.29465e-08	-4.4548e-08	-8.29835e-08	1.99032e-08	-5.63645e-10	-6.69051e-08	-1.5369e-08
-2.03147e-07	-1.47837e-07	-1.24391e-07	-8.08553e-08	-4.29522e-08	-7.20353e-08	1.86256e-08	-9.34828e-09	-5.39395e-08	-2.81744e-08
-1.91021e-07	-1.4861e-07	-1.03596e-07	-8.87251e-08	-4.81799e-08	-6.37626e-08	8.47612e-09	-1.6977e-08	-4.02776e-08	-4.48891e-08
-1.69007e-07	-1.42908e-07	-8.95365e-08	-9.63914e-08	-5.93579e-08	-6.23453e-08	-9.03647e-09	-2.08221e-08	-2.57199e-08	-6.08637e-08
-1.42592e-07	-1.35214e-07	-8.47182e-08	-1.02948e-07	-7.25138e-08	-6.77346e-08	-3.12663e-08	-2.14761e-08	-9.92019e-09	-6.96655e-08
-1.18613e-07	-1.31283e-07	-8.86983e-08	-1.05709e-07	-8.23217e-08	-7.54067e-08	-5.50816e-08	-2.20636e-08	6.40003e-09	-6.76765e-08
-1.02503e-07	-1.342e-07	-9.8227e-08	-1.01484e-07	-8.51837e-08	-7.89829e-08	-7.62281e-08	-2.55889e-08	2.07298e-08	-5.64986e-08
-9.61651e-08	-1.41773e-07	-1.08668e-07	-8.90798e-08	-8.1382e-08	-7.39151e-08	-8.93104e-08	-3.26009e-08	2.96043e-08	-4.16121e-08
-9.77936e-08	-1.47669e-07	-1.16057e-07	-7.04479e-08	-7.45301e-08	-5.94831e-08	-9.0166e-08	-4.10236e-08	3.05271e-08	-2.87977e-08
-1.03591e-07	-1.45529e-07	-1.18646e-07	-4.96635e-08	-6.89142e-08	-3.81893e-08	-7.92899e-08	-4.76328e-08	2.35771e-08	-2.08454e-08
-1.0998e-07	-1.32979e-07	-1.17129e-07	-3.10943e-08	-6.70241e-08	-1.41375e-08	-6.27336e-08	-4.94929e-08	1.15873e-08	-1.64516e-08
-1.15002e-07	-1.13069e-07	-1.13746e-07	-1.81614e-08	-6.88481e-08	7.9196e-09	-4.88586e-08	-4.48307e-08	-1.24528e-09	-1.18159e-08
-1.1861e-07	-9.27543e-08	-1.10916e-07	-1.29188e-08	-7.26217e-08	2.31738e-08	-4.34478e-08	-3.39613e-08	-1.14502e-08	-3.72986e-09
-1.22031e-07	-7.93649e-08	-1.09991e-07	-1.61167e-08	-7.6019e-08	2.82168e-08	-4.70724e-08	-2.00006e-08	-1.77311e-08	8.09583e-09
-1.26476e-07	-7.67247e-08	-1.10596e-07	-2.74288e-08	-7.74303e-08	2.30323e-08	-5.60348e-08	-7.9725e-09	-2.09468e-08	2.10667e-08
-1.31906e-07	-8.33263e-08	-1.10982e-07	-4.53786e-08	-7.71112e-08	1.14912e-08	-6.51634e-08	-2.18938e-09	-2.30058e-08	3.16401e-08
-1.36731e-07	-9.41139e-08	-1.09243e-07	-6.67853e-08	-7.71464e-08	-8.50099e-10	-7.02644e-08	-4.09099e-09	-2.57599e-08	3.71247e-08
-1.38583e-07	-1.04389e-07	-1.04526e-07	-8.66802e-08	-7.9412e-08	-1.01345e-08	-6.9387e-08	-1.2343e-08	-3.04704e-08	3.60374e-08
-1.35504e-07	-1.12211e-07	-9.73928e-08	-9.99394e-08	-8.30077e-08	-1.58974e-08	-6.30396e-08	-2.41636e-08	-3.74879e-08	2.79262e-08
-1.26957e-07	-1.17542e-07	-8.94416e-08	-1.03994e-07	-8.41506e-08	-1.98836e-08	-5.36445e-08	-3.58676e-08	-4.57045e-08	1.412e-08
-1.14493e-07	-1.20145e-07	-8.28162e-08	-1.00079e-07	-7.93226e-08	-2.35631e-08	-4.45224e-08	-4.28726e-08	-5.21837e-08	-1.33571e-09
-1.0183e-07	-1.19148e-07	-7.95482e-08	-9.16552e-08	-6.86328e-08	-2.67155e-08	-3.88022e-08	-4.10192e-08	-5.29411e-08	-1.28262e-08
-9.38597e-08	-1.14439e-07	-8.02789e-08	-8.17937e-08	-5.5944e-08	-2.79359e-08	-3.86067e-08	-2.92671e-08	-4.51328e-08	-1.65865e-08
-9.44374e-08	-1.07761e-07	-8.31268e-08	-7.21765e-08	-4.60098e-08	-2.62012e-08	-4.4615e-08	-1.13171e-08	-2.93769e-08	-1.34423e-08
-1.04009e-07	-1.02166e-07	-8.46352e-08	-6.38925e-08	-4.1851e-08	-2.21233e-08	-5.5858e-08	5.84422e-09	-1.02222e-08	-8.17821e-09
-1.1877e-07	-1.00653e-07	-8.30141e-08	-5.80166e-08	-4.4386e-08	-1.78877e-08	-6.97651e-08	1.56964e-08	6.03613e-09	-6.16992e-09
-1.32271e-07	-1.05186e-07	-8.06156e-08	-5.49723e-08	-5.32284e-08	-1.57675e-08	-8.28459e-08	1.5582e-08	1.4794e-08	-1.01758e-08
-1.38563e-07	-1.16182e-07	-8.24449e-08	-5.38831e-08	-6.6783e-08	-1.64228e-08	-9.20597e-08	7.6419e-09	1.52813e-08	-1.93969e-08
-1.34964e-07	-1.32023e-07	-9.15428e-08	-5.32358e-08	-8.17659e-08	-1.87677e-08	-9.58896e-08	-2.89162e-09	9.92214e-09	-3.07706e-08
-1.2309e-07	-1.48921e-07	-1.05555e-07	-5.22592e-08	-9.38075e-08	-2.18235e-08	-9.41346e-08	-1.05797e-08	1.70498e-09	-4.10426e-08
-1.07964e-07	-1.61999e-07	-1.17718e-07	-5.13125e-08	-9.9557e-08	-2.67065e-08	-8.70283e-08	-1.21342e-08	-8.18609e-09	-4.81008e-08
-9.57135e-08	-1.67551e-07	-1.21478e-07	-5.08047e-08	-9.84108e-08	-3.63022e-08	-7.51445e-08	-7.5123e-09	-2.0669e-08	-5.09946e-08
-9.07706e-08	-1.64999e-07	-1.15074e-07	-5.01648e-08	-9.20546e-08	-5.22738e-08	-6.00633e-08	2.09654e-10	-3.69028e-08	-4.92105e-08
-9.39087e-08	-1.56768e-07	-1.02663e-07	-4.85065e-08	-8.25792e-08	-7.20866e-08	-4.42644e-08	6.26147e-09	-5.58594e-08	-4.22292e-08
-1.02109e-07	-1.46105e-07	-9.13042e-08	-4.65332e-08	-7.14854e-08	-8.95753e-08	-2.97498e-08	6.87316e-09	-7.35048e-08	-2.99708e-08
-1.10018e-07	-1.34881e-07	-8.63634e-08	-4.73983e-08	-6.03729e-08	-9.95454e-08	-1.69874e-08	1.99172e-09	-8.47474e-08	-1.38736e-08
-1.12162e-07	-1.23247e-07	-8.88653e-08	-5.49274e-08	-5.17583e-08	-1.02374e-07	-5.70655e-09	-4.13746e-09	-8.70201e-08	2.40888e-09
-1.05399e-07	-1.10926e-07	-9.59917e-08	-7.02008e-08	-4.83212e-08	-1.03745e-07	3.12105e-09	-5.5329e-09	-8.24828e-08	1.37735e-08
-9.09936e-08	-9.84224e-08	-1.03074e-07	-8.9364e-08	-5.09495e-08	-1.09321e-07	6.3405e-09	1.37734e-09	-7.65367e-08	1.59462e-08
-7.48768e-08	-8.70673e-08	-1.05396e-07	-1.0487e-07	-5.76257e-08	-1.19351e-07	1.69524e-10	1.51005e-08	-7.36648e-08	7.8659e-09
-6.52162e-08	-7.83313e-08	-9.99524e-08	-1.09649e-07	-6.44359e-08	-1.28082e-07	-1.65393e-08	2.99123e-08	-7.42674e-08	-7.68424e-09
-6.85518e-08	-7.34201e-08	-8.74263e-08	-1.01216e-07	-6.76974e-08	-1.28179e-07	-4.00076e-08	3.93924e-08	-7.50716e-08	-2.57946e-08
-8.67648e-08	-7.3423e-08	-7.28568e-08	-8.27395e-08	-6.5295e-08	-1.16397e-07	-6.2727e-08	3.98537e-08	-7.20966e-08	-4.21037e-08
-1.16016e-07	-7.92981e-08	-6.3248e-08	-6.06784e-08	-5.68206e-08	-9.63547e-08	-7.79239e-08	3.1424e-08	-6.31773e-08	-5.43028e-08
-1.47736e-07	-9.11229e-08	-6.31894e-08	-4.13334e-08	-4.36881e-08	-7.6362e-08	-8.38025e-08	1.69731e-08	-4.83654e-08	-6.17716e-08
-1.71872e-07	-1.07271e-07	-7.20384e-08	-2.89219e-08	-2.97439e-08	-6.37807e-08	-8.37954e-08	6.53529e-10	-2.89738e-08	-6.46183e-08
-1.81777e-07	-1.24704e-07	-8.50329e-08	-2.58088e-08	-2.10369e-08	-6.0364e-08	-8.26429e-08	-1.30916e-08	-6.95941e-09	-6.35472e-08
-1.77874e-07	-1.4025e-07	-9.69837e-08	-3.34432e-08	-2.31794e-08	-6.24322e-08	-8.20247e-08	-2.08037e-08	1.46789e-08	-6.03539e-08
-1.66954e-07	-1.51461e-07	-1.05123e-07	-5.20968e-08	-3.71215e-08	-6.4964e-08	-7.96449e-08	-2.18798e-08	3.14874e-08	-5.78049e-08
-1.57391e-07	-1.56535e-07	-1.09287e-07	-7.90095e-08	-5.68828e-08	-6.50149e-08	-7.22144e-08	-1.94893e-08	3.87232e-08	-5.83858e-08
-1.54022e-07	-1.5451e-07	-1.10527e-07	-1.07027e-07	-7.22898e-08	-6.19093e-08	-5.92776e-08	-1.89438e-08	3.41858e-08	-6.27507e-08
-1.56186e-07	-1.4645e-07	-1.10079e-07	-1.26632e-07	-7.54778e-08	-5.61333e-08	-4.44179e-08	-2.435e-08	2.04575e-08	-6.91183e-08
-1.59309e-07	-1.36073e-07	-1.09206e-07	-1.31284e-07	-6.60371e-08	-4.92577e-08	-3.30696e-08	-3.61098e-08	4.06701e-09	-7.41471e-08
-1.58155e-07	-1.28064e-07	-1.09394e-07	-1.21725e-07	-5.06345e-08	-4.38577e-08	-2.92512e-08	-5.08652e-08	-8.13418e-09	-7.47932e-08
-1.4985e-07	-1.25055e-07	-1.12444e-07	-1.04794e-07	-3.77482e-08	-4.15655e-08	-3.39243e-08	-6.35244e-08	-1.24513e-08	-7.00732e-08
-1.35665e-07	-1.26244e-07	-1.20018e-07	-8.76398e-08	-3.18822e-08	-4.08921e-08	-4.52761e-08	-7.00376e-08	-9.38533e-09	-6.16983e-08
-1.20909e-07	-1.28935e-07	-1.32232e-07	-7.28148e-08	-3.14061e-08	-3.84279e-08	-5.935e-08	-6.93799e-08	-2.50401e-09	-5.30841e-08
-1.125e-07	-1.31157e-07	-1.4614e-07	-5.84705e-08	-3.11223e-08	-3.32167e-08	-7.05095e-08	-6.34377e-08	3.48795e-09	-4.72547e-08
-1.15025e-07	-1.32868e-07	-1.56234e-07	-4.24524e-08	-2.7283e-08	-2.91052e-08	-7.30086e-08	-5.49227e-08	4.76785e-09	-4.51356e-08
-1.27796e-07	-1.35067e-07	-1.57637e-07	-2.57983e-08	-2.11045e-08	-3.12007e-08	-6.4011e-08	-4.54127e-08	2.17468e-11	-4.54752e-08
-1.45285e-07	-1.38013e-07	-1.49503e-07	-1.25974e-08	-1.80719e-08	-3.96644e-08	-4.57368e-08	-3.55293e-08	-9.20084e-09	-4.60026e-08
-1.60642e-07	-1.40152e-07	-1.35254e-07	-6.93695e-09	-2.37417e-08	-4.80894e-08	-2.42746e-08	-2.65142e-08	-1.97157e-08	-4.43699e-08
-1.69457e-07	-1.3879e-07	-1.19421e-07	-9.94906e-09	-3.94776e-08	-4.89869e-08	-5.86415e-09	-2.04949e-08	-2.8466e-08	-3.84368e-08
-1.71152e-07	-1.32145e-07	-1.04463e-07	-1.93199e-08	-6.13318e-08	-4.08364e-08	5.94533e-09	-1.85632e-08	-3.35218e-08	-2.69132e-08
-1.67722e-07	-1.21031e-07	-9.05458e-08	-3.11782e-08	-8.26243e-08	-2.94681e-08	1.02707e-08	-1.91074e-08	-3.42097e-08	-1.07299e-08
-1.61433e-07	-1.08637e-07	-7.76501e-08	-4.24413e-08	-9.8032e-08	-2.28659e-08	7.43684e-09	-1.88643e-08	-3.10563e-08	6.42482e-09
-1.53335e-07	-9.87321e-08	-6.69263e-08	-5.19859e-08	-1.06126e-07	-2.4948e-08	-1.4786e-09	-1.57528e-08	-2.56855e-08	1.98407e-08
-1.43442e-07	-9.39571e-08	-5.9963e-08	-6.04607e-08	-1.08777e-07	-3.37662e-08	-1.39937e-08	-1.04636e-08	-2.02682e-08	2.65724e-08
-1.32072e-07	-9.52819e-08	-5.75187e-08	-6.91554e-08	-1.08437e-07	-4.44657e-08	-2.64699e-08	-5.57558e-09	-1.67039e-08	2.65142e-08
-1.21006e-07	-1.02513e-07	-5.93641e-08	-7.82316e-08	-1.05788e-07	-5.32416e-08	-3.61364e-08	-3.69616e-09	-1.62715e-08	2.09552e-08
-1.13393e-07	-1.14919e-07	-6.46889e-08	-8.53121e-08	-9.95348e-08	-5.87543e-08	-4.30166e-08	-6.29773e-09	-1.97494e-08	1.06987e-08
-1.12355e-07	-1.31004e-07	-7.1966e-08	-8.617e-08	-8.81341e-08	-6.08164e-08	-4.93829e-08	-1.32952e-08	-2.71391e-08	-4.07141e-09
-1.19214e-07	-1.47523e-07	-7.88881e-08	-7.78741e-08	-7.19638e-08	-5.90087e-08	-5.6954e-08	-2.2811e-08	-3.69276e-08	-2.2426e-08
-1.32472e-07	-1.59475e-07	-8.35635e-08	-6.20061e-08	-5.43005e-08	-5.33926e-08	-6.45393e-08	-3.14963e-08	-4.62257e-08	-4.17776e-08
-1.48269e-07	-1.62475e-07	-8.60948e-08	-4.486e-08	-4.02476e-08	-4.63608e-08	-6.83945e-08	-3.6198e-08	-5.2527e-08	-5.86527e-08
-1.6214e-07	-1.5599e-07	-8.83085e-08	-3.4033e-08	-3.39961e-08	-4.27234e-08	-6.49897e-08	-3.63945e-08	-5.55637e-08	-7.04471e-08
-1.70984e-07	-1.4403e-07	-9.1531e-08	-3.3927e-08	-3.62428e-08	-4.68735e-08	-5.40022e-08	-3.51268e-08	-5.71046e-08	-7.63984e-08
-1.73975e-07	-1.32146e-07	-9.51499e-08	-4.34176e-08	-4.40248e-08	-5.93171e-08	-3.93846e-08	-3.68081e-08	-5.88033e-08	-7.68817e-08
-1.72125e-07	-1.23499e-07	-9.78791e-08	-5.70316e-08	-5.33685e-08	-7.58579e-08	-2.76566e-08	-4.34599e-08	-6.03818e-08	-7.2148e-08
-1.67323e-07	-1.1754e-07	-1.00002e-07	-6.84693e-08	-6.22228e-08	-9.01926e-08	-2.42573e-08	-5.30249e-08	-5.97658e-08	-6.2343e-08
-1.61673e-07	-1.11972e-07	-1.03435e-07	-7.41403e-08	-7.06643e-08	-9.76639e-08	-3.02616e-08	-6.14565e-08	-5.46398e-08	-4.88068e-08
-1.57137e-07	-1.05525e-07	-1.09241e-07	-7.47095e-08	-7.84985e-08	-9.7453e-08	-4.18885e-08	-6.64296e-08	-4.40655e-08	-3.45801e-08
-1.55074e-07	-9.88048e-08	-1.1551e-07	-7.38716e-08	-8.34493e-08	-9.21367e-08	-5.33007e-08	-6.92096e-08	-2.94808e-08	-2.29397e-08
-1.55807e-07	-9.31001e-08	-1.1828e-07	-7.53435e-08	-8.23245e-08	-8.53104e-08	-6.05183e-08	-7.329e-08	-1.47587e-08	-1.56198e-08
-1.58668e-07	-8.93022e-08	-1.14793e-07	-8.04305e-08	-7.41411e-08	-7.90662e-08	-6.34076e-08	-8.11149e-08	-4.81033e-09	-1.29556e-08
-1.6251e-07	-8.80976e-08	-1.05891e-07	-8.78917e-08	-6.21804e-08	-7.31806e-08	-6.46087e-08	-9.15039e-08	-2.8778e-09	-1.5431e-08
-1.66252e-07	-9.0134e-08	-9.5286e-08	-9.55119e-08	-5.27872e-08	-6.63464e-08	-6.69742e-08	-9.99479e-08	-8.26609e-09	-2.40135e-08
-1.69144e-07	-9.50104e-08	-8.66129e-08	-1.01519e-07	-5.11701e-08	-5.78268e-08	-7.1847e-08	-1.01817e-07	-1.66886e-08	-3.83396e-08
-1.70782e-07	-1.00507e-07	-8.11633e-08	-1.05067e-07	-5.70417e-08	-4.78952e-08	-7.89429e-08	-9.60036e-08	-2.33137e-08	-5.50019e-08
-1.71146e-07	-1.03964e-07	-7.81032e-08	-1.0635e-07	-6.39818e-08	-3.73264e-08	-8.69482e-08	-8.6061e-08	-2.5979e-08	-6.84938e-08
-1.71005e-07	-1.04807e-07	-7.62088e-08	-1.06567e-07	-6.40067e-08	-2.72832e-08	-9.39295e-08	-7.80118e-08	-2.59315e-08	-7.43134e-08
-1.7252e-07	-1.05126e-07	-7.48936e-08	-1.07209e-07	-5.40553e-08	-1.98582e-08	-9.76184e-08	-7.6584e-08	-2.59517e-08	-7.12621e-08
-1.78824e-07	-1.07437e-07	-7.37801e-08	-1.08783e-07	-3.87309e-08	-1.80307e-08	-9.60644e-08	-8.24489e-08	-2.7958e-08	-6.11538e-08
-1.91642e-07	-1.12327e-07	-7.22134e-08	-1.10176e-07	-2.68421e-08	-2.39609e-08	-8.87056e-08	-9.21609e-08	-3.2013e-08	-4.71476e-08
-2.08395e-07	-1.18733e-07	-7.00472e-08	-1.09456e-07	-2.49734e-08	-3.64199e-08	-7.71968e-08	-1.00716e-07	-3.68521e-08	-3.27113e-08
-2.21979e-07	-1.25984e-07	-6.88797e-08	-1.05507e-07	-3.35516e-08	-4.9936e-08	-6.50455e-08	-1.04822e-07	-4.08166e-08	-2.13e-08
-2.24503e-07	-1.34407e-07	-7.17066e-08	-9.91634e-08	-4.78176e-08	-5.75325e-08	-5.57609e-08	-1.04478e-07	-4.23431e-08	-1.55874e-08
-2.1227e-07	-1.43566e-07	-8.04887e-08	-9.29594e-08	-6.15944e-08	-5.5533e-08	-5.06286e-08	-1.0205e-07	-4.01232e-08	-1.62821e-08
-1.88039e-07	-1.50903e-07	-9.35836e-08	-8.94032e-08	-7.02513e-08	-4.62497e-08	-4.8039e-08	-1.00136e-07	-3.34689e-08	-2.18601e-08
-1.59227e-07	-1.53412e-07	-1.0555e-07	-8.88234e-08	-7.13746e-08	-3.59818e-08	-4.51868e-08	-9.98996e-08	-2.29589e-08	-2.97255e-08
-1.33968e-07	-1.50898e-07	-1.10011e-07	-8.87505e-08	-6.44081e-08	-3.01755e-08	-4.06315e-08	-1.00512e-07	-1.07372e-08	-3.76443e-08
-1.177e-07	-1.47016e-07	-1.03725e-07	-8.59699e-08	-5.10379e-08	-2.99124e-08	-3.52341e-08	-9.96775e-08	1.88717e-10	-4.41802e-08
-1.118e-07	-1.46663e-07	-8.87124e-08	-7.97564e-08	-3.60895e-08	-3.20294e-08	-3.07483e-08	-9.50013e-08	7.39561e-09	-4.83302e-08
-1.14212e-07	-1.52116e-07	-7.06523e-08	-7.32288e-08	-2.6695e-08	-3.19149e-08	-2.78834e-08	-8.54028e-08	1.00556e-08	-4.96067e-08
-1.21201e-07	-1.61324e-07	-5.50086e-08	-7.14084e-08	-2.84958e-08	-2.65968e-08	-2.6004e-08	-7.15374e-08	8.61056e-09	-4.89758e-08
-1.29228e-07	-1.69672e-07	-4.4413e-08	-7.76433e-08	-4.12984e-08	-1.63449e-08	-2.45568e-08	-5.51077e-08	3.57591e-09	-4.92025e-08
-1.36305e-07	-1.73689e-07	-3.92516e-08	-9.12615e-08	-5.84038e-08	-4.20686e-09	-2.43505e-08	-3.80123e-08	-5.15228e-09	-5.29326e-08
-1.42414e-07	-1.7359e-07	-3.98217e-08	-1.07973e-07	-7.07371e-08	5.98453e-09	-2.69755e-08	-2.20843e-08	-1.76903e-08	-5.9399e-08
-1.48861e-07	-1.72494e-07	-4.70497e-08	-1.22492e-07	-7.2329e-08	1.16953e-08	-3.27086e-08	-9.29354e-09	-3.28355e-08	-6.32487e-08
-1.57039e-07	-1.73209e-07	-6.09524e-08	-1.31528e-07	-6.31533e-08	1.24286e-08	-3.91828e-08	-1.83898e-09	-4.73969e-08	-5.78295e-08
-1.67482e-07	-1.75669e-07	-7.8808e-08	-1.35052e-07	-4.85074e-08	8.94507e-09	-4.27301e-08	-1.53324e-09	-5.71591e-08	-4.07648e-08
-1.79637e-07	-1.77155e-07	-9.52135e-08	-1.35067e-07	-3.62465e-08	2.14821e-09	-4.15586e-08	-8.28108e-09	-5.90953e-08	-1.67383e-08
-1.91868e-07	-1.74579e-07	-1.04288e-07	-1.33357e-07	-3.29367e-08	-7.23386e-09	-3.77005e-08	-1.86747e-08	-5.31972e-08	5.24682e-09
-2.01266e-07	-1.66494e-07	-1.02667e-07	-1.3051e-07	-4.02513e-08	-1.82347e-08	-3.56599e-08	-2.66547e-08	-4.23813e-08	1.76215e-08
-2.03873e-07	-1.53417e-07	-9.15738e-08	-1.26623e-07	-5.39663e-08	-2.9337e-08	-3.89227e-08	-2.68129e-08	-3.05244e-08	1.80321e-08
-1.96244e-07	-1.37066e-07	-7.66469e-08	-1.21977e-07	-6.6736e-08	-3.86772e-08	-4.74288e-08	-1.80157e-08	-2.03264e-08	8.76709e-09
-1.77878e-07	-1.19878e-07	-6.5225e-08	-1.1665e-07	-7.25682e-08	-4.44696e-08	-5.79565e-08	-4.15296e-09	-1.27591e-08	-6.29021e-09
-1.52495e-07	-1.05002e-07	-6.2454e-08	-1.10025e-07	-6.96202e-08	-4.5372e-08	-6.67057e-08	8.59953e-09	-8.25914e-09	-2.39025e-08
-1.26724e-07	-9.57656e-08	-6.86607e-08	-1.01381e-07	-6.00967e-08	-4.09201e-08	-7.18395e-08	1.54987e-08	-8.07334e-09	-4.16167e-08
-1.0703e-07	-9.42063e-08	-7.96769e-08	-9.11361e-08	-4.8426e-08	-3.20201e-08	-7.42537e-08	1.51075e-08	-1.40134e-08	-5.69677e-08
-9.68846e-08	-9.98519e-08	-8.96208e-08	-8.16129e-08	-3.90784e-08	-2.09987e-08	-7.64006e-08	8.71224e-09	-2.66001e-08	-6.74732e-08
-9.54404e-08	-1.09976e-07	-9.40301e-08	-7.67707e-08	-3.46838e-08	-1.09073e-08	-8.03105e-08	-1.31527e-09	-4.34611e-08	-7.17609e-08
-9.81366e-08	-1.20944e-07	-9.16194e-08	-8.05558e-08	-3.51171e-08	-4.51822e-09	-8.63234e-08	-1.27102e-08	-5.98406e-08	-7.05063e-08
-9.91894e-08	-1.29245e-07	-8.45304e-08	-9.39008e-08	-3.81977e-08	-3.58418e-09	-9.31931e-08	-2.37301e-08	-7.11232e-08	-6.58687e-08
-9.48728e-08	-1.31825e-07	-7.76137e-08	-1.12216e-07	-4.15387e-08	-8.3983e-09	-9.88285e-08	-3.32573e-08	-7.53917e-08	-5.98747e-08
-8.5591e-08	-1.26804e-07	-7.6493e-08	-1.26547e-07	-4.40099e-08	-1.75396e-08	-1.00661e-07	-4.08524e-08	-7.40523e-08	-5.33952e-08
-7.56386e-08	-1.15158e-07	-8.41549e-08	-1.29013e-07	-4.58012e-08	-2.8081e-08	-9.59727e-08	-4.65826e-08	-7.02845e-08	-4.64278e-08
-7.11504e-08	-1.01759e-07	-9.79354e-08	-1.18398e-07	-4.75062e-08	-3.65327e-08	-8.33711e-08	-5.05582e-08	-6.66993e-08	-3.8989e-08
-7.70998e-08	-9.35267e-08	-1.10327e-07	-1.00771e-07	-4.91913e-08	-4.02134e-08	-6.50447e-08	-5.25378e-08	-6.38085e-08	-3.19288e-08
-9.414e-08	-9.50339e-08	-1.14419e-07	-8.46838e-08	-5.00267e-08	-3.84095e-08	-4.72915e-08	-5.20802e-08	-6.01048e-08	-2.73754e-08
-1.16973e-07	-1.05167e-07	-1.09682e-07	-7.54545e-08	-4.8831e-08	-3.29104e-08	-3.74959e-08	-4.93532e-08	-5.36242e-08	-2.8112e-08
-1.362e-07	-1.18197e-07	-1.0244e-07	-7.29472e-08	-4.54632e-08	-2.76387e-08	-3.93139e-08	-4.60059e-08	-4.38854e-08	-3.54552e-08
-1.43382e-07	-1.28417e-07	-1.0026e-07	-7.33813e-08	-4.18431e-08	-2.70009e-08	-5.02148e-08	-4.50264e-08	-3.24908e-08	-4.71122e-08
-1.36047e-07	-1.34069e-07	-1.05657e-07	-7.27418e-08	-4.11294e-08	-3.31516e-08	-6.36148e-08	-4.91281e-08	-2.16851e-08	-5.75832e-08
-1.19016e-07	-1.37359e-07	-1.14904e-07	-6.93416e-08	-4.54908e-08	-4.38287e-08	-7.35445e-08	-5.88286e-08	-1.2455e-08	-6.16123e-08
-1.01248e-07	-1.4149e-07	-1.22271e-07	-6.44262e-08	-5.46661e-08	-5.30064e-08	-7.78439e-08	-7.20859e-08	-4.4242e-09	-5.79139e-08
-9.08794e-08	-1.47985e-07	-1.2485e-07	-6.0932e-08	-6.64548e-08	-5.47001e-08	-7.80531e-08	-8.5869e-08	2.43152e-09	-4.98064e-08
-9.19855e-08	-1.56284e-07	-1.23563e-07	-6.14694e-08	-7.80813e-08	-4.72362e-08	-7.73646e-08	-9.80073e-08	6.49237e-09	-4.22526e-08
-1.04312e-07	-1.64932e-07	-1.20445e-07	-6.69323e-08	-8.7127e-08	-3.45143e-08	-7.8655e-08	-1.07673e-07	5.2357e-09	-3.80984e-08
-1.24426e-07	-1.72618e-07	-1.15727e-07	-7.62666e-08	-9.19369e-08	-2.32781e-08	-8.31359e-08	-1.14694e-07	-2.70025e-09	-3.67254e-08
-1.46776e-07	-1.78089e-07	-1.07602e-07	-8.68171e-08	-9.174e-08	-1.86595e-08	-8.94599e-08	-1.19028e-07	-1.59905e-08	-3.57412e-08
-1.65196e-07	-1.79622e-07	-9.46083e-08	-9.48717e-08	-8.63483e-08	-2.12799e-08	-9.38823e-08	-1.20921e-07	-3.0889e-08	-3.35391e-08
-1.7553e-07	-1.75421e-07	-7.83051e-08	-9.69605e-08	-7.57189e-08	-2.76184e-08	-9.21687e-08	-1.20931e-07	-4.31765e-08	-3.031e-08
-1.77836e-07	-1.653e-07	-6.37512e-08	-9.19276e-08	-6.01874e-08	-3.29271e-08	-8.24015e-08	-1.19133e-07	-5.03165e-08	-2.71552e-08
-1.75858e-07	-1.52006e-07	-5.70747e-08	-8.1991e-08	-4.13937e-08	-3.44556e-08	-6.66695e-08	-1.14412e-07	-5.20413e-08	-2.47588e-08
-1.74036e-07	-1.40268e-07	-6.18659e-08	-7.10922e-08	-2.27134e-08	-3.2778e-08	-5.04471e-08	-1.05315e-07	-4.92317e-08	-2.29118e-08
-1.74777e-07	-1.33893e-07	-7.71197e-08	-6.17936e-08	-8.2799e-09	-3.04959e-08	-4.01058e-08	-9.21568e-08	-4.29323e-08	-2.09185e-08
-1.77742e-07	-1.33356e-07	-9.79546e-08	-5.40497e-08	-1.08486e-09	-2.97012e-08	-3.98165e-08	-7.79048e-08	-3.48314e-08	-1.82228e-08
-1.8052e-07	-1.35913e-07	-1.18034e-07	-4.70694e-08	-1.36109e-09	-3.05527e-08	-4.92785e-08	-6.62905e-08	-2.79361e-08	-1.48424e-08
-1.79706e-07	-1.37895e-07	-1.32005e-07	-4.1746e-08	-6.21348e-09	-3.19056e-08	-6.36796e-08	-5.89172e-08	-2.53213e-08	-1.16444e-08
-1.72544e-07	-1.37226e-07	-1.37305e-07	-4.0736e-08	-1.10885e-08	-3.26033e-08	-7.62563e-08	-5.45603e-08	-2.73614e-08	-1.04591e-08
-1.59097e-07	-1.34358e-07	-1.35185e-07	-4.63986e-08	-1.2823e-08	-3.18762e-08	-8.18669e-08	-5.11823e-08	-3.04555e-08	-1.35406e-08
-1.43508e-07	-1.31339e-07	-1.30171e-07	-5.90195e-08	-1.23132e-08	-2.93162e-08	-7.92109e-08	-4.79398e-08	-2.92133e-08	-2.19221e-08
-1.32676e-07	-1.30128e-07	-1.274e-07	-7.66692e-08	-1.41526e-08	-2.54898e-08	-7.06589e-08	-4.49497e-08	-2.05148e-08	-3.35446e-08
-1.32523e-07	-1.31536e-07	-1.29313e-07	-9.6051e-08	-2.28801e-08	-2.22381e-08	-6.03322e-08	-4.18445e-08	-6.00441e-09	-4.32462e-08
-1.43992e-07	-1.35204e-07	-1.34607e-07	-1.13373e-07	-3.89656e-08	-2.1014e-08	-5.16804e-08	-3.75452e-08	8.80934e-09	-4.55352e-08
-1.61476e-07	-1.40109e-07	-1.40489e-07	-1.25144e-07	-5.81866e-08	-2.0593e-08	-4.59918e-08	-3.16311e-08	1.77653e-08	-3.82035e-08
-1.75305e-07	-1.45108e-07	-1.45662e-07	-1.29238e-07	-7.46595e-08	-1.76873e-08	-4.29887e-08	-2.55041e-08	1.71448e-08	-2.37952e-08
-1.77485e-07	-1.49508e-07	-1.50609e-07	-1.26075e-07	-8.43272e-08	-1.07869e-08	-4.28729e-08	-2.20238e-08	7.0518e-09	-8.01281e-09
-1.67062e-07	-1.53492e-07	-1.54982e-07	-1.18958e-07	-8.60017e-08	-2.72101e-09	-4.72168e-08	-2.40984e-08	-8.98494e-09	3.36381e-09
-1.50815e-07	-1.57831e-07	-1.55619e-07	-1.12483e-07	-8.02821e-08	1.66017e-09	-5.70664e-08	-3.33318e-08	-2.5568e-08	7.04765e-09
-1.38241e-07	-1.62752e-07	-1.48253e-07	-1.09609e-07	-6.86758e-08	2.56793e-10	-7.01032e-08	-4.92217e-08	-3.76668e-08	3.29811e-09
-1.34573e-07	-1.66915e-07	-1.31763e-07	-1.09966e-07	-5.38647e-08	-4.43901e-09	-8.03596e-08	-6.90302e-08	-4.28684e-08	-4.65379e-09
-1.37301e-07	-1.6758e-07	-1.10591e-07	-1.11278e-07	-3.96719e-08	-8.00058e-09	-8.16013e-08	-8.85567e-08	-4.23488e-08	-1.23246e-08
-1.38509e-07	-1.6193e-07	-9.24102e-08	-1.12279e-07	-2.94837e-08	-7.87584e-09	-7.18755e-08	-1.03752e-07	-3.95674e-08	-1.59586e-08
-1.30856e-07	-1.48584e-07	-8.27119e-08	-1.13717e-07	-2.4331e-08	-4.90994e-09	-5.54624e-08	-1.12331e-07	-3.75103e-08	-1.39931e-08
-1.12786e-07	-1.2845e-07	-8.08021e-08	-1.16715e-07	-2.27432e-08	-2.29808e-09	-4.03542e-08	-1.14393e-07	-3.69006e-08	-7.64128e-09
-8.95548e-08	-1.04798e-07	-8.03592e-08	-1.21246e-07	-2.24947e-08	-3.44485e-09	-3.29556e-08	-1.11943e-07	-3.69463e-08	-4.01792e-10
-6.96094e-08	-8.26143e-08	-7.39757e-08	-1.26798e-07	-2.2506e-08	-9.94422e-09	-3.4207e-08	-1.0796e-07	-3.73739e-08	3.50991e-09
-5.90864e-08	-6.71391e-08	-5.82841e-08	-1.33613e-07	-2.3645e-08	-2.06362e-08	-4.00757e-08	-1.05217e-07	-3.90088e-08	1.15148e-09
-5.85761e-08	-6.17501e-08	-3.6055e-08	-1.42015e-07	-2.82987e-08	-3.24675e-08	-4.512e-08	-1.04752e-07	-4.22087e-08	-7.87316e-09
-6.42451e-08	-6.62871e-08	-1.39498e-08	-1.50631e-07	-3.87865e-08	-4.26046e-08	-4.54614e-08	-1.04793e-07	-4.55005e-08	-2.14007e-08
-7.15934e-08	-7.72766e-08	2.12684e-09	-1.56495e-07	-5.51983e-08	-4.999e-08	-3.96378e-08	-1.01746e-07	-4.65418e-08	-3.54363e-08
-7.82502e-08	-9.01331e-08	1.03047e-08	-1.57501e-07	-7.44485e-08	-5.51625e-08	-2.87194e-08	-9.32855e-08	-4.43261e-08	-4.50554e-08
-8.39478e-08	-1.0158e-07	1.21644e-08	-1.54198e-07	-9.1945e-08	-5.89746e-08	-1.64982e-08	-8.09251e-08	-4.00223e-08	-4.57867e-08
-8.88913e-08	-1.10553e-07	9.32122e-09	-1.48786e-07	-1.04626e-07	-6.15825e-08	-8.45615e-09	-6.92202e-08	-3.58308e-08	-3.57912e-08
-9.28685e-08	-1.17578e-07	8.83269e-10	-1.42864e-07	-1.12349e-07	-6.23644e-08	-8.85339e-09	-6.19915e-08	-3.34322e-08	-1.77233e-08
-9.59693e-08	-1.23728e-07	-1.54801e-08	-1.36661e-07	-1.16294e-07	-6.06248e-08	-1.79418e-08	-5.92073e-08	-3.32608e-08	1.64341e-09
-9.96887e-08	-1.29929e-07	-4.01008e-08	-1.29997e-07	-1.16396e-07	-5.66029e-08	-3.18199e-08	-5.76761e-08	-3.44866e-08	1.44858e-08
-1.06621e-07	-1.3665e-07	-6.9389e-08	-1.23117e-07	-1.1099e-07	-5.20362e-08	-4.49699e-08	-5.47643e-08	-3.53994e-08	1.58709e-08
-1.18344e-07	-1.43575e-07	-9.73916e-08	-1.16264e-07	-9.93723e-08	-4.96073e-08	-5.33113e-08	-5.11226e-08	-3.42455e-08	6.10861e-09
-1.33093e-07	-1.48913e-07	-1.1879e-07	-1.08834e-07	-8.44288e-08	-5.14229e-08	-5.59012e-08	-4.94648e-08	-3.02111e-08	-9.73046e-09
-1.45501e-07	-1.48901e-07	-1.30411e-07	-9.95481e-08	-7.19889e-08	-5.7525e-08	-5.48801e-08	-5.07927e-08	-2.38286e-08	-2.47697e-08
-1.4924e-07	-1.38924e-07	-1.31144e-07	-8.78184e-08	-6.69191e-08	-6.55281e-08	-5.40078e-08	-5.229e-08	-1.65739e-08	-3.40932e-08
-1.41051e-07	-1.16685e-07	-1.22082e-07	-7.49011e-08	-6.96093e-08	-7.1961e-08	-5.63888e-08	-4.92825e-08	-1.0108e-08	-3.70303e-08
-1.23328e-07	-8.53908e-08	-1.07023e-07	-6.33706e-08	-7.63047e-08	-7.48543e-08	-6.26061e-08	-3.9421e-08	-5.5519e-09	-3.65472e-08
-1.03202e-07	-5.40662e-08	-9.15476e-08	-5.53613e-08	-8.29275e-08	-7.55882e-08	-7.06893e-08	-2.52142e-08	-2.99445e-09	-3.65854e-08
-8.8565e-08	-3.42699e-08	-8.02389e-08	-5.14981e-08	-8.85807e-08	-7.7737e-08	-7.80054e-08	-1.2787e-08	-1.70231e-09	-3.9633e-08
-8.38931e-08	-3.50074e-08	-7.44803e-08	-5.14205e-08	-9.53137e-08	-8.33017e-08	-8.33235e-08	-7.99646e-09	-1.2649e-09	-4.5904e-08
-8.86864e-08	-5.81156e-08	-7.30682e-08	-5.46978e-08	-1.04549e-07	-9.00123e-08	-8.71639e-08	-1.29398e-08	-2.60353e-09	-5.3657e-08
-9.88752e-08	-9.60921e-08	-7.44882e-08	-6.07707e-08	-1.14062e-07	-9.28457e-08	-9.04054e-08	-2.52928e-08	-7.1597e-09	-5.97846e-08
-1.0953e-07	-1.34393e-07	-7.79111e-08	-6.83383e-08	-1.1887e-07	-8.85065e-08	-9.28854e-08	-4.05641e-08	-1.43873e-08	-6.07555e-08
-1.17384e-07	-1.5856e-07	-8.22897e-08	-7.55256e-08	-1.15189e-07	-7.84705e-08	-9.34921e-08	-5.51667e-08	-2.024e-08	-5.42849e-08
-1.22394e-07	-1.62386e-07	-8.57685e-08	-8.09712e-08	-1.03358e-07	-6.77877e-08	-9.14793e-08	-6.786e-08	-1.90792e-08	-4.10727e-08
-1.27406e-07	-1.50968e-07	-8.68582e-08	-8.45295e-08	-8.70723e-08	-6.10404e-08	-8.75009e-08	-7.87059e-08	-7.9253e-09	-2.51301e-08
-1.35614e-07	-1.36062e-07	-8.60532e-08	-8.66242e-08	-7.05102e-08	-5.92839e-08	-8.32997e-08	-8.6958e-08	1.07684e-08	-1.19616e-08
-1.47564e-07	-1.27686e-07	-8.59049e-08	-8.69729e-08	-5.65168e-08	-6.04658e-08	-8.02938e-08	-9.03292e-08	3.03154e-08	-5.60243e-09
-1.60365e-07	-1.28708e-07	-8.93625e-08	-8.43102e-08	-4.66824e-08	-6.22565e-08	-7.81906e-08	-8.65501e-08	4.38164e-08	-6.54661e-09
-1.69611e-07	-1.35672e-07	-9.77178e-08	-7.77123e-08	-4.16917e-08	-6.38911e-08	-7.48272e-08	-7.53877e-08	4.78354e-08	-1.19993e-08
-1.7212e-07	-1.43628e-07	-1.0957e-07	-6.81773e-08	-4.09012e-08	-6.5094e-08	-6.7684e-08	-5.88336e-08	4.34145e-08	-1.81731e-08
-1.67691e-07	-1.50224e-07	-1.21553e-07	-5.84433e-08	-4.19448e-08	-6.40316e-08	-5.6069e-08	-3.97222e-08	3.4275e-08	-2.29196e-08
-1.59435e-07	-1.5623e-07	-1.30428e-07	-5.08094e-08	-4.14882e-08	-5.78428e-08	-4.19934e-08	-2.0891e-08	2.39614e-08	-2.68418e-08
-1.52562e-07	-1.63207e-07	-1.34854e-07	-4.53362e-08	-3.70801e-08	-4.61517e-08	-2.88419e-08	-5.4301e-09	1.42295e-08	-3.20727e-08
-1.51681e-07	-1.71092e-07	-1.35264e-07	-4.08508e-08	-2.89102e-08	-3.36741e-08	-1.92911e-08	3.64325e-09	5.54926e-09	-3.95225e-08
-1.58024e-07	-1.77712e-07	-1.32257e-07	-3.77751e-08	-1.99974e-08	-2.81671e-08	-1.45574e-08	5.08786e-09	-1.59163e-09	-4.68987e-08
-1.6882e-07	-1.80119e-07	-1.25659e-07	-3.89837e-08	-1.42178e-08	-3.47732e-08	-1.50168e-08	6.95998e-10	-6.438e-09	-4.98432e-08
-1.79389e-07	-1.7628e-07	-1.15548e-07	-4.69549e-08	-1.33702e-08	-5.16806e-08	-2.05083e-08	-5.87371e-09	-9.01985e-09	-4.5959e-08
-1.86013e-07	-1.65887e-07	-1.03933e-07	-6.03566e-08	-1.56414e-08	-7.07989e-08	-2.97583e-08	-1.1815e-08	-1.09908e-08	-3.80358e-08
-1.87359e-07	-1.50146e-07	-9.4694e-08	-7.43687e-08	-1.6932e-08	-8.27446e-08	-4.03643e-08	-1.66741e-08	-1.47793e-08	-3.26188e-08
-1.84138e-07	-1.31162e-07	-9.12442e-08	-8.46997e-08	-1.41302e-08	-8.23987e-08	-5.02105e-08	-2.14644e-08	-2.14381e-08	-3.45026e-08
-1.78199e-07	-1.11563e-07	-9.40371e-08	-9.10614e-08	-7.69396e-09	-7.15625e-08	-5.87585e-08	-2.69173e-08	-2.93363e-08	-4.22614e-08
-1.71979e-07	-9.45558e-08	-1.0053e-07	-9.68369e-08	-1.45169e-09	-5.75533e-08	-6.63778e-08	-3.2627e-08	-3.52816e-08	-4.92132e-08
-1.6808e-07	-8.39258e-08	-1.07667e-07	-1.05677e-07	-3.33271e-11	-4.89837e-08	-7.2588e-08	-3.71461e-08	-3.70449e-08	-4.88828e-08
-1.6827e-07	-8.32471e-08	-1.13952e-07	-1.17961e-07	-6.36332e-09	-5.11571e-08	-7.57771e-08	-3.85325e-08	-3.47527e-08	-3.99458e-08
-1.71889e-07	-9.42323e-08	-1.18518e-07	-1.29532e-07	-2.09202e-08	-6.33196e-08	-7.49461e-08	-3.5671e-08	-3.01261e-08	-2.68547e-08
-1.75001e-07	-1.15213e-07	-1.18617e-07	-1.33772e-07	-4.20839e-08	-7.90524e-08	-7.11777e-08	-3.02191e-08	-2.48386e-08	-1.65943e-08
-1.71945e-07	-1.40905e-07	-1.09627e-07	-1.26227e-07	-6.62399e-08	-8.97289e-08	-6.69262e-08	-2.71016e-08	-1.95219e-08	-1.44412e-08
-1.59093e-07	-1.63664e-07	-8.87697e-08	-1.08623e-07	-8.80224e-08	-8.92202e-08	-6.41088e-08	-3.16403e-08	-1.38501e-08	-2.1076e-08
-1.37992e-07	-1.75701e-07	-5.86596e-08	-8.84909e-08	-1.01908e-07	-7.69696e-08	-6.32569e-08	-4.49753e-08	-7.44356e-09	-3.22173e-08
-1.14827e-07	-1.71731e-07	-2.65813e-08	-7.39951e-08	-1.04566e-07	-5.76346e-08	-6.42737e-08	-6.21964e-08	-9.20335e-10	-4.10556e-08
-9.63149e-08	-1.5122e-07	-4.95375e-10	-6.83403e-08	-9.58653e-08	-3.80397e-08	-6.72794e-08	-7.54583e-08	4.02436e-09	-4.22182e-08
-8.57241e-08	-1.18858e-07	1.40419e-08	-6.87254e-08	-7.79481e-08	-2.36582e-08	-7.22604e-08	-7.94048e-08	5.93733e-09	-3.45872e-08
-8.24071e-08	-8.25333e-08	1.43026e-08	-7.02e-08	-5.40828e-08	-1.63776e-08	-7.80946e-08	-7.41376e-08	5.01831e-09	-2.11213e-08
-8.4308e-08	-5.00749e-08	8.5119e-11	-7.01086e-08	-2.85075e-08	-1.44697e-08	-8.24695e-08	-6.36978e-08	2.93707e-09	-6.4301e-09
-9.00321e-08	-2.69514e-08	-2.56513e-08	-6.90681e-08	-6.38098e-09	-1.50155e-08	-8.31065e-08	-5.21962e-08	1.23607e-09	5.61511e-09
-9.85043e-08	-1.55921e-08	-5.63882e-08	-6.85527e-08	7.2705e-09	-1.73239e-08	-7.91144e-08	-4.1314e-08	1.36146e-10	1.27227e-08
-1.07624e-07	-1.54201e-08	-8.38469e-08	-6.8372e-08	9.217e-09	-2.40698e-08	-7.12661e-08	-3.10686e-08	-1.15806e-09	1.37249e-08
-1.14288e-07	-2.31506e-08	-1.01683e-07	-6.67716e-08	-6.42545e-10	-3.83046e-08	-6.1356e-08	-2.24025e-08	-3.38093e-09	8.12509e-09
-1.16072e-07	-3.40186e-08	-1.08561e-07	-6.26939e-08	-1.87165e-08	-5.90119e-08	-5.15779e-08	-1.82295e-08	-6.59869e-09	-3.43027e-09
-1.12826e-07	-4.39563e-08	-1.08415e-07	-5.74203e-08	-3.84548e-08	-8.00902e-08	-4.42089e-08	-2.11676e-08	-1.03157e-08	-1.82883e-08
-1.06819e-07	-5.12098e-08	-1.0784e-07	-5.37395e-08	-5.29526e-08	-9.4159e-08	-4.10745e-08	-3.01857e-08	-1.37049e-08	-3.20802e-08
-1.01673e-07	-5.61147e-08	-1.12257e-07	-5.35725e-08	-5.84926e-08	-9.74093e-08	-4.25641e-08	-4.03538e-08	-1.56314e-08	-4.08121e-08
-1.00949e-07	-5.97282e-08	-1.22996e-07	-5.63312e-08	-5.64989e-08	-9.10243e-08	-4.69201e-08	-4.69248e-08	-1.479e-08	-4.33432e-08
-1.06755e-07	-6.3063e-08	-1.36884e-07	-5.92896e-08	-5.22478e-08	-7.88046e-08	-5.0877e-08	-5.00146e-08	-1.03654e-08	-4.20382e-08
-1.18564e-07	-6.74536e-08	-1.48476e-07	-5.9649e-08	-5.13504e-08	-6.43016e-08	-5.17389e-08	-5.50353e-08	-3.00502e-09	-4.08573e-08
-1.32987e-07	-7.47954e-08	-1.53401e-07	-5.6825e-08	-5.65606e-08	-5.01161e-08	-4.93124e-08	-6.82296e-08	4.86072e-09	-4.23853e-08
-1.45269e-07	-8.63855e-08	-1.50568e-07	-5.29261e-08	-6.68275e-08	-3.87685e-08	-4.57413e-08	-9.13607e-08	1.02165e-08	-4.61608e-08
-1.52062e-07	-1.00981e-07	-1.4187e-07	-5.0536e-08	-7.88206e-08	-3.29772e-08	-4.32899e-08	-1.19782e-07	1.15763e-08	-4.9473e-08
-1.53578e-07	-1.14248e-07	-1.29835e-07	-4.99057e-08	-8.95052e-08	-3.46008e-08	-4.23574e-08	-1.44569e-07	9.95552e-09	-4.96143e-08
-1.5329e-07	-1.20908e-07	-1.15355e-07	-4.90853e-08	-9.7555e-08	-4.33776e-08	-4.15581e-08	-1.56699e-07	7.39848e-09	-4.54475e-08
-1.55287e-07	-1.18281e-07	-9.77205e-08	-4.7367e-08	-1.02577e-07	-5.67414e-08	-3.92709e-08	-1.51231e-07	4.36749e-09	-3.72418e-08
-1.61459e-07	-1.0835e-07	-7.69744e-08	-4.78515e-08	-1.03628e-07	-7.08821e-08	-3.49516e-08	-1.29929e-07	-1.35038e-09	-2.57495e-08
-1.70548e-07	-9.67692e-08	-5.59973e-08	-5.52407e-08	-9.92781e-08	-8.22706e-08	-2.95441e-08	-1.00753e-07	-1.30781e-08	-1.19801e-08
-1.79187e-07	-8.9806e-08	-3.996e-08	-7.05349e-08	-8.92569e-08	-8.86555e-08	-2.53248e-08	-7.38126e-08	-3.23131e-08	2.31279e-09
-1.83714e-07	-9.14492e-08	-3.35547e-08	-8.84331e-08	-7.5425e-08	-8.91592e-08	-2.52135e-08	-5.62908e-08	-5.66067e-08	1.45636e-08
-1.81792e-07	-1.0205e-07	-3.83223e-08	-1.00727e-07	-6.07482e-08	-8.39937e-08	-3.12056e-08	-5.01091e-08	-7.97666e-08	2.2237e-08
-1.73454e-07	-1.18589e-07	-5.18734e-08	-1.02692e-07	-4.75982e-08	-7.43539e-08	-4.23535e-08	-5.33339e-08	-9.46613e-08	2.38494e-08
-1.61257e-07	-1.36263e-07	-6.92275e-08	-9.64596e-08	-3.73075e-08	-6.22583e-08	-5.39571e-08	-6.24858e-08	-9.73144e-08	1.93627e-08
-1.49395e-07	-1.50952e-07	-8.52406e-08	-8.85693e-08	-3.0893e-08	-5.00189e-08	-5.95659e-08	-7.31181e-08	-8.95235e-08	9.99935e-09
-1.41901e-07	-1.61262e-07	-9.65391e-08	-8.46496e-08	-2.93288e-08	-3.98819e-08	-5.52191e-08	-7.97138e-08	-7.77725e-08	-2.03539e-09
-1.40345e-07	-1.68394e-07	-1.01936e-07	-8.63331e-08	-3.27281e-08	-3.4353e-08	-4.27538e-08	-7.74265e-08	-6.92177e-08	-1.38442e-08
-1.42167e-07	-1.73673e-07	-1.01743e-07	-9.24284e-08	-3.96741e-08	-3.62753e-08	-2.90343e-08	-6.51725e-08	-6.79831e-08	-2.24816e-08
-1.41515e-07	-1.76328e-07	-9.71522e-08	-1.01874e-07	-4.79954e-08	-4.7274e-08	-2.1412e-08	-4.67297e-08	-7.39937e-08	-2.60165e-08
-1.33148e-07	-1.74325e-07	-9.00625e-08	-1.1486e-07	-5.63635e-08	-6.52749e-08	-2.32125e-08	-2.82172e-08	-8.38253e-08	-2.44369e-08
-1.16582e-07	-1.67452e-07	-8.27443e-08	-1.31186e-07	-6.48131e-08	-8.3867e-08	-3.27087e-08	-1.42897e-08	-9.23028e-08	-1.97042e-08
-9.64638e-08	-1.58736e-07	-7.70342e-08	-1.48125e-07	-7.35116e-08	-9.50738e-08	-4.55076e-08	-6.38508e-09	-9.4824e-08	-1.48309e-08
-7.87317e-08	-1.52079e-07	-7.36923e-08	-1.60671e-07	-8.12916e-08	-9.38195e-08	-5.77199e-08	-3.6788e-09	-9.03318e-08	-1.24017e-08
-6.6566e-08	-1.48916e-07	-7.24741e-08	-1.64744e-07	-8.5673e-08	-8.09311e-08	-6.77179e-08	-4.82429e-09	-8.2838e-08	-1.31972e-08
-5.97955e-08	-1.47825e-07	-7.24666e-08	-1.6077e-07	-8.42528e-08	-6.2863e-08	-7.58687e-08	-8.75367e-09	-7.89391e-08	-1.57946e-08
-5.71348e-08	-1.47053e-07	-7.21027e-08	-1.53947e-07	-7.61027e-08	-4.82333e-08	-8.26841e-08	-1.45673e-08	-8.21786e-08	-1.77894e-08
-5.80716e-08	-1.46452e-07	-6.94153e-08	-1.50193e-07	-6.24128e-08	-4.28021e-08	-8.68285e-08	-2.13978e-08	-8.92e-08	-1.78852e-08
-6.27203e-08	-1.46848e-07	-6.35053e-08	-1.51128e-07	-4.64541e-08	-4.60742e-08	-8.512e-08	-2.85703e-08	-9.18935e-08	-1.67148e-08
-7.04094e-08	-1.48337e-07	-5.64715e-08	-1.52832e-07	-3.27568e-08	-5.25367e-08	-7.51789e-08	-3.56356e-08	-8.3887e-08	-1.52823e-08
-7.8586e-08	-1.49676e-07	-5.32927e-08	-1.49569e-07	-2.5309e-08	-5.67982e-08	-5.82446e-08	-4.19665e-08	-6.52316e-08	-1.29018e-08
-8.33475e-08	-1.49119e-07	-5.84726e-08	-1.38867e-07	-2.55775e-08	-5.77319e-08	-3.88895e-08	-4.63633e-08	-4.1413e-08	-7.54797e-09
-8.19327e-08	-1.45646e-07	-7.19246e-08	-1.23497e-07	-3.20039e-08	-5.76327e-08	-2.16859e-08	-4.74955e-08	-1.89657e-08	1.37498e-09
-7.5505e-08	-1.39418e-07	-8.81799e-08	-1.09321e-07	-4.16138e-08	-5.80232e-08	-8.38992e-09	-4.5221e-08	-2.44254e-09	1.11625e-08
-6.93712e-08	-1.30948e-07	-1.00111e-07	-1.01314e-07	-5.21903e-08	-5.73268e-08	1.67285e-09	-4.15342e-08	5.77153e-09	1.73525e-08
-6.97406e-08	-1.19729e-07	-1.03936e-07	-1.00441e-07	-6.27809e-08	-5.29456e-08	9.31413e-09	-3.98312e-08	4.94523e-09	1.72481e-08
-7.95289e-08	-1.04155e-07	-1.0121e-07	-1.02853e-07	-7.22826e-08	-4.49409e-08	1.43509e-08	-4.28124e-08	-3.58835e-09	1.1903e-08
-9.65176e-08	-8.34558e-08	-9.6685e-08	-1.021e-07	-7.82926e-08	-3.69349e-08	1.63397e-08	-5.08024e-08	-1.61122e-08	4.95104e-09
-1.14836e-07	-5.99451e-08	-9.44214e-08	-9.36258e-08	-7.82499e-08	-3.33235e-08	1.51986e-08	-6.17967e-08	-2.77854e-08	-3.06282e-10
-1.283e-07	-3.92623e-08	-9.51858e-08	-7.84266e-08	-7.21236e-08	-3.58532e-08	1.05161e-08	-7.28695e-08	-3.50058e-08	-3.04553e-09
-1.33508e-07	-2.82294e-08	-9.65351e-08	-6.2333e-08	-6.37874e-08	-4.2767e-08	9.57395e-10	-8.16155e-08	-3.69987e-08	-4.76807e-09
-1.31116e-07	-3.17942e-08	-9.52231e-08	-5.12461e-08	-5.92883e-08	-5.06967e-08	-1.45744e-08	-8.66906e-08	-3.55146e-08	-7.14366e-09
-1.24823e-07	-5.04926e-08	-9.01867e-08	-4.7e-08	-6.31389e-08	-5.70391e-08	-3.47974e-08	-8.75135e-08	-3.31744e-08	-9.92935e-09
-1.1894e-07	-7.94125e-08	-8.36761e-08	-4.77267e-08	-7.53561e-08	-6.08542e-08	-5.52713e-08	-8.39138e-08	-3.18134e-08	-1.13778e-08
-1.16242e-07	-1.09731e-07	-7.93718e-08	-5.12998e-08	-9.1149e-08	-6.21757e-08	-7.01258e-08	-7.64003e-08	-3.1785e-08	-1.11786e-08
-1.17143e-07	-1.3301e-07	-7.93246e-08	-5.72652e-08	-1.03476e-07	-6.09666e-08	-7.52001e-08	-6.67415e-08	-3.23235e-08	-1.26334e-08
-1.20042e-07	-1.45872e-07	-8.29661e-08	-6.53751e-08	-1.07347e-07	-5.70039e-08	-7.03548e-08	-5.76907e-08	-3.23835e-08	-2.0766e-08
-1.22235e-07	-1.51195e-07	-8.90045e-08	-7.34993e-08	-1.03525e-07	-5.10177e-08	-5.92639e-08	-5.12556e-08	-3.1132e-08	-3.75745e-08
-1.21144e-07	-1.54396e-07	-9.74967e-08	-7.81808e-08	-9.86819e-08	-4.58901e-08	-4.68503e-08	-4.67616e-08	-2.77197e-08	-5.95294e-08
-1.15664e-07	-1.5808e-07	-1.09266e-07	-7.72665e-08	-1.00956e-07	-4.59068e-08	-3.64877e-08	-4.10165e-08	-2.09748e-08	-8.02887e-08
-1.07006e-07	-1.60015e-07	-1.23273e-07	-7.14404e-08	-1.13653e-07	-5.35842e-08	-2.92795e-08	-3.13582e-08	-1.01039e-08	-9.55996e-08
-9.82829e-08	-1.56024e-07	-1.3532e-07	-6.32393e-08	-1.32046e-07	-6.66884e-08	-2.54913e-08	-1.92595e-08	3.66352e-09	-1.0504e-07
-9.28671e-08	-1.44638e-07	-1.40385e-07	-5.506e-08	-1.46069e-07	-7.89194e-08	-2.57887e-08	-1.08274e-08	1.62943e-08	-1.0946e-07
-9.26155e-08	-1.2921e-07	-1.36932e-07	-4.79661e-08	-1.47103e-07	-8.43092e-08	-3.03166e-08	-1.29902e-08	2.27241e-08	-1.08138e-07
-9.75072e-08	-1.16035e-07	-1.28879e-07	-4.16385e-08	-1.33874e-07	-8.13459e-08	-3.67834e-08	-2.8265e-08	2.03293e-08	-9.93929e-08
-1.06987e-07	-1.10397e-07	-1.22665e-07	-3.51967e-08	-1.13037e-07	-7.32438e-08	-4.07295e-08	-5.2479e-08	1.10122e-08	-8.34999e-08
-1.21327e-07	-1.13586e-07	-1.21919e-07	-2.86967e-08	-9.39177e-08	-6.49834e-08	-3.89741e-08	-7.71127e-08	-1.68344e-10	-6.37618e-08
-1.40981e-07	-1.22677e-07	-1.24958e-07	-2.44571e-08	-8.16379e-08	-6.04173e-08	-3.30125e-08	-9.40314e-08	-8.49229e-09	-4.40543e-08
-1.64292e-07	-1.32666e-07	-1.27292e-07	-2.65626e-08	-7.44272e-08	-6.1389e-08	-2.83563e-08	-9.91378e-08	-1.19859e-08	-2.57705e-08
-1.86328e-07	-1.39237e-07	-1.26037e-07	-3.78256e-08	-6.70503e-08	-6.81802e-08	-3.00377e-08	-9.331e-08	-1.12057e-08	-7.95525e-09
-2.00864e-07	-1.40637e-07	-1.21944e-07	-5.62481e-08	-5.65237e-08	-7.98592e-08	-3.87915e-08	-8.11167e-08	-7.77705e-09	9.46334e-09
-2.04169e-07	-1.38046e-07	-1.18189e-07	-7.47601e-08	-4.48454e-08	-9.41952e-08	-5.14508e-08	-6.83669e-08	-3.74143e-09	2.32394e-08
-1.97385e-07	-1.34656e-07	-1.17807e-07	-8.5651e-08	-3.7259e-08	-1.07834e-07	-6.42229e-08	-5.94576e-08	-1.92566e-09	2.82987e-08
-1.85711e-07	-1.34053e-07	-1.21301e-07	-8.61162e-08	-3.85206e-08	-1.17247e-07	-7.48375e-08	-5.57433e-08	-5.84875e-09	2.19954e-08
-1.75278e-07	-1.3859e-07	-1.25289e-07	-7.95773e-08	-4.99857e-08	-1.20003e-07	-8.19072e-08	-5.57979e-08	-1.806e-08	6.96988e-09
-1.69745e-07	-1.48319e-07	-1.23631e-07	-7.18475e-08	-6.8639e-08	-1.15525e-07	-8.36045e-08	-5.69511e-08	-3.76734e-08	-1.02597e-08
-1.68441e-07	-1.60788e-07	-1.11565e-07	-6.66934e-08	-8.80915e-08	-1.05167e-07	-7.82643e-08	-5.65999e-08	-5.93959e-08	-2.36871e-08
-1.67204e-07	-1.71884e-07	-9.01795e-08	-6.5132e-08	-1.01222e-07	-9.21342e-08	-6.66535e-08	-5.28299e-08	-7.58619e-08	-3.11197e-08
-1.61738e-07	-1.77647e-07	-6.70783e-08	-6.76956e-08	-1.03593e-07	-8.12228e-08	-5.31636e-08	-4.50534e-08	-8.22507e-08	-3.37443e-08
-1.51292e-07	-1.76356e-07	-5.22325e-08	-7.57256e-08	-9.6036e-08	-7.75633e-08	-4.38771e-08	-3.47646e-08	-7.93747e-08	-3.34006e-08
-1.39553e-07	-1.69554e-07	-5.24014e-08	-8.99153e-08	-8.46484e-08	-8.41415e-08	-4.25311e-08	-2.53533e-08	-7.22781e-08	-3.11442e-08
-1.31701e-07	-1.61057e-07	-6.79794e-08	-1.08181e-07	-7.75867e-08	-9.95341e-08	-4.77663e-08	-2.04139e-08	-6.57546e-08	-2.83838e-08
-1.30192e-07	-1.5449e-07	-9.30819e-08	-1.25599e-07	-8.02161e-08	-1.17914e-07	-5.42872e-08	-2.16551e-08	-6.11979e-08	-2.81116e-08
-1.33213e-07	-1.51183e-07	-1.17608e-07	-1.36587e-07	-9.18842e-08	-1.31795e-07	-5.70777e-08	-2.80209e-08	-5.73156e-08	-3.34819e-08
-1.36949e-07	-1.49942e-07	-1.30537e-07	-1.37452e-07	-1.06845e-07	-1.35687e-07	-5.49042e-08	-3.6424e-08	-5.30026e-08	-4.46425e-08
-1.3871e-07	-1.48485e-07	-1.24146e-07	-1.27935e-07	-1.18619e-07	-1.28198e-07	-5.00911e-08	-4.33021e-08	-4.8986e-08	-5.7431e-08
-1.37491e-07	-1.44997e-07	-9.759e-08	-1.11544e-07	-1.24062e-07	-1.11745e-07	-4.53339e-08	-4.62612e-08	-4.69028e-08	-6.57452e-08
-1.32259e-07	-1.38604e-07	-5.74653e-08	-9.44139e-08	-1.23922e-07	-9.09763e-08	-4.10482e-08	-4.5471e-08	-4.73593e-08	-6.54719e-08
-1.21493e-07	-1.2915e-07	-1.4793e-08	-8.24594e-08	-1.20273e-07	-7.11659e-08	-3.57193e-08	-4.40723e-08	-4.93037e-08	-5.65044e-08
-1.0565e-07	-1.17324e-07	1.93676e-08	-7.8229e-08	-1.14046e-07	-5.67932e-08	-2.84837e-08	-4.6517e-08	-5.13048e-08	-4.16613e-08
-8.96812e-08	-1.05121e-07	3.70477e-08	-8.00556e-08	-1.04962e-07	-5.02018e-08	-2.11928e-08	-5.51544e-08	-5.30331e-08	-2.42831e-08
-8.16369e-08	-9.5552e-08	3.4693e-08	-8.41509e-08	-9.33487e-08	-5.09515e-08	-1.78865e-08	-6.76751e-08	-5.49655e-08	-7.00047e-09
-8.74845e-08	-9.13114e-08	1.37345e-08	-8.73028e-08	-8.17835e-08	-5.64718e-08	-2.19232e-08	-7.80804e-08	-5.6638e-08	7.72792e-09
-1.06554e-07	-9.35143e-08	-1.93468e-08	-8.79095e-08	-7.48827e-08	-6.35226e-08	-3.31181e-08	-8.07038e-08	-5.59749e-08	1.70203e-08
-1.31529e-07	-1.01351e-07	-5.45899e-08	-8.56631e-08	-7.68821e-08	-6.93471e-08	-4.74278e-08	-7.38546e-08	-5.12524e-08	1.85748e-08
-1.52757e-07	-1.12281e-07	-8.21467e-08	-8.12062e-08	-8.84039e-08	-7.20869e-08	-5.95162e-08	-6.03407e-08	-4.37632e-08	1.24451e-08
-1.63471e-07	-1.22452e-07	-9.60826e-08	-7.58472e-08	-1.04946e-07	-7.08764e-08	-6.59404e-08	-4.52441e-08	-3.76542e-08	1.24038e-09
-1.62677e-07	-1.27998e-07	-9.59981e-08	-7.09857e-08	-1.18754e-07	-6.59711e-08	-6.64804e-08	-3.30653e-08	-3.63649e-08	-1.1797e-08
-1.54568e-07	-1.27324e-07	-8.59613e-08	-6.78615e-08	-1.23142e-07	-5.87602e-08	-6.3234e-08	-2.58105e-08	-3.93167e-08	-2.46919e-08
-1.45252e-07	-1.22732e-07	-7.20855e-08	-6.80736e-08	-1.16346e-07	-5.14361e-08	-5.87465e-08	-2.26818e-08	-4.24809e-08	-3.66545e-08
-1.38882e-07	-1.19412e-07	-6.01431e-08	-7.37339e-08	-1.02362e-07	-4.63905e-08	-5.43851e-08	-2.14042e-08	-4.20026e-08	-4.66535e-08
-1.3562e-07	-1.22073e-07	-5.38505e-08	-8.60284e-08	-8.83402e-08	-4.54811e-08	-4.9735e-08	-2.01702e-08	-3.69003e-08	-5.26294e-08
-1.32747e-07	-1.31745e-07	-5.41095e-08	-1.03096e-07	-8.03131e-08	-4.92564e-08	-4.3613e-08	-1.85484e-08	-2.8714e-08	-5.21401e-08
-1.27823e-07	-1.45184e-07	-5.93561e-08	-1.19589e-07	-7.97926e-08	-5.65414e-08	-3.63154e-08	-1.68626e-08	-1.96796e-08	-4.36914e-08
-1.21154e-07	-1.57155e-07	-6.68803e-08	-1.28982e-07	-8.30433e-08	-6.50479e-08	-3.11226e-08	-1.53595e-08	-1.17375e-08	-2.78731e-08
-1.15647e-07	-1.6373e-07	-7.45573e-08	-1.27193e-07	-8.34087e-08	-7.28714e-08	-3.30109e-08	-1.45133e-08	-6.55207e-09	-7.93274e-09
-1.14476e-07	-1.64126e-07	-8.19666e-08	-1.14925e-07	-7.55548e-08	-7.9526e-08	-4.48448e-08	-1.59916e-08	-5.29632e-09	1.06257e-08
-1.18511e-07	-1.59863e-07	-8.99934e-08	-9.71296e-08	-5.91489e-08	-8.54587e-08	-6.4023e-08	-2.24097e-08	-7.6831e-09	2.1934e-08
-1.25195e-07	-1.52462e-07	-9.92666e-08	-8.00744e-08	-3.94235e-08	-9.07064e-08	-8.2865e-08	-3.49924e-08	-1.11436e-08	2.27273e-08
-1.29498e-07	-1.4237e-07	-1.0904e-07	-6.79865e-08	-2.41872e-08	-9.41497e-08	-9.31876e-08	-5.09926e-08	-1.14899e-08	1.44597e-08
-1.26579e-07	-1.30156e-07	-1.17632e-07	-6.13259e-08	-1.95741e-08	-9.38941e-08	-9.17148e-08	-6.39991e-08	-5.30954e-09	2.51328e-09
-1.14811e-07	-1.1782e-07	-1.238e-07	-5.7517e-08	-2.74447e-08	-8.8433e-08	-8.1831e-08	-6.7813e-08	7.55782e-09	-7.30489e-09
-9.72632e-08	-1.07765e-07	-1.27581e-07	-5.33741e-08	-4.54598e-08	-7.82026e-08	-7.03356e-08	-6.07066e-08	2.3721e-08	-1.21889e-08
-8.0521e-08	-1.00465e-07	-1.29865e-07	-4.73231e-08	-6.86994e-08	-6.67003e-08	-6.23842e-08	-4.63051e-08	3.83824e-08	-1.3025e-08
-7.16042e-08	-9.41315e-08	-1.31352e-07	-3.9691e-08	-9.1294e-08	-5.9597e-08	-5.89627e-08	-3.07283e-08	4.76999e-08	-1.25116e-08
-7.49443e-08	-8.69791e-08	-1.32113e-07	-3.11784e-08	-1.0766e-07	-6.12917e-08	-5.808e-08	-1.87368e-08	4.95076e-08	-1.2912e-08
-9.08828e-08	-7.90415e-08	-1.32245e-07	-2.16702e-08	-1.13899e-07	-7.11387e-08	-5.7365e-08	-1.1524e-08	4.31705e-08	-1.49083e-08
-1.15824e-07	-7.14458e-08	-1.32487e-07	-1.11444e-08	-1.09433e-07	-8.28901e-08	-5.55459e-08	-7.01596e-09	3.01272e-08	-1.74808e-08
-1.43469e-07	-6.49802e-08	-1.33343e-07	-1.52782e-09	-9.7628e-08	-8.84767e-08	-5.24956e-08	-2.28102e-09	1.43651e-08	-1.85296e-08
-1.66672e-07	-6.04097e-08	-1.33333e-07	3.25944e-09	-8.40599e-08	-8.3299e-08	-4.88968e-08	3.38214e-09	7.28027e-10	-1.62386e-08
-1.79622e-07	-5.96341e-08	-1.28872e-07	-3.03519e-10	-7.30206e-08	-6.89168e-08	-4.60497e-08	7.12421e-09	-8.48474e-09	-1.0572e-08
-1.79846e-07	-6.49506e-08	-1.16796e-07	-1.28826e-08	-6.50732e-08	-5.15641e-08	-4.54384e-08	4.62933e-09	-1.50607e-08	-3.66804e-09
-1.69128e-07	-7.62517e-08	-9.73568e-08	-3.20299e-08	-5.79501e-08	-3.8211e-08	-4.78038e-08	-5.90968e-09	-2.23634e-08	1.30791e-09
-1.52453e-07	-8.92923e-08	-7.47116e-08	-5.37573e-08	-4.9911e-08	-3.28406e-08	-5.22881e-08	-2.16365e-08	-3.12831e-08	1.74249e-09
-1.35227e-07	-9.77135e-08	-5.45506e-08	-7.40125e-08	-4.22802e-08	-3.46391e-08	-5.65539e-08	-3.66524e-08	-3.90793e-08	-3.7793e-09
-1.20667e-07	-9.76976e-08	-4.09412e-08	-8.91331e-08	-3.88839e-08	-3.879e-08	-5.81568e-08	-4.56418e-08	-4.21467e-08	-1.56576e-08
-1.09305e-07	-9.10532e-08	-3.44795e-08	-9.61779e-08	-4.29629e-08	-3.95483e-08	-5.64023e-08	-4.64253e-08	-3.94705e-08	-3.31319e-08
-1.00498e-07	-8.35866e-08	-3.26232e-08	-9.42251e-08	-5.39168e-08	-3.38319e-08	-5.31856e-08	-4.02846e-08	-3.34493e-08	-5.37091e-08
-9.38866e-08	-8.01627e-08	-3.19228e-08	-8.5913e-08	-6.63866e-08	-2.30084e-08	-5.16444e-08	-3.0917e-08	-2.8049e-08	-7.3537e-08
-8.96174e-08	-8.12711e-08	-3.05934e-08	-7.70586e-08	-7.30337e-08	-1.1872e-08	-5.33369e-08	-2.2887e-08	-2.64304e-08	-8.91959e-08
-8.81639e-08	-8.41844e-08	-2.926e-08	-7.35655e-08	-6.95699e-08	-5.69261e-09	-5.67267e-08	-1.97445e-08	-2.95503e-08	-9.92127e-08
-9.05167e-08	-8.67259e-08	-2.93703e-08	-7.78229e-08	-5.78663e-08	-7.22402e-09	-5.90065e-08	-2.23729e-08	-3.59262e-08	-1.03769e-07
-9.78887e-08	-8.92868e-08	-3.14085e-08	-8.7662e-08	-4.41144e-08	-1.55229e-08	-5.94842e-08	-2.88272e-08	-4.25034e-08	-1.03494e-07
-1.10157e-07	-9.35535e-08	-3.50251e-08	-9.84485e-08	-3.38796e-08	-2.72585e-08	-6.05598e-08	-3.60391e-08	-4.65253e-08	-9.90259e-08
-1.2451e-07	-1.00295e-07	-4.02447e-08	-1.06096e-07	-2.88209e-08	-3.91688e-08	-6.5154e-08	-4.18199e-08	-4.75341e-08	-9.11931e-08
-1.36451e-07	-1.08789e-07	-4.73783e-08	-1.08668e-07	-2.74112e-08	-4.94751e-08	-7.36895e-08	-4.52467e-08	-4.79721e-08	-8.07311e-08
-1.42606e-07	-1.17838e-07	-5.55338e-08	-1.06121e-07	-2.76997e-08	-5.76996e-08	-8.37281e-08	-4.55481e-08	-5.15204e-08	-6.78057e-08
-1.42358e-07	-1.26784e-07	-6.21856e-08	-9.91433e-08	-2.90563e-08	-6.40923e-08	-9.17737e-08	-4.14432e-08	-6.00498e-08	-5.25651e-08
-1.36866e-07	-1.35684e-07	-6.51438e-08	-8.81975e-08	-3.20495e-08	-6.92343e-08	-9.48606e-08	-3.21568e-08	-7.14903e-08	-3.64967e-08
-1.27449e-07	-1.44844e-07	-6.50977e-08	-7.3465e-08	-3.76672e-08	-7.31104e-08	-9.10815e-08	-1.90922e-08	-8.06486e-08	-2.27888e-08
-1.15582e-07	-1.54079e-07	-6.60103e-08	-5.57537e-08	-4.69201e-08	-7.39182e-08	-7.99257e-08	-6.24221e-09	-8.27783e-08	-1.47267e-08
-1.03912e-07	-1.62132e-07	-7.2742e-08	-3.75324e-08	-6.05831e-08	-6.85141e-08	-6.28246e-08	1.30385e-09	-7.71864e-08	-1.34238e-08
-9.60633e-08	-1.6682e-07	-8.75474e-08	-2.28891e-08	-7.84326e-08	-5.51722e-08	-4.31516e-08	-2.14856e-10	-6.78261e-08	-1.6998e-08
-9.47203e-08	-1.65929e-07	-1.07679e-07	-1.59481e-08	-9.8237e-08	-3.62728e-08	-2.5129e-08	-1.12032e-08	-6.0392e-08	-2.17878e-08
-9.97323e-08	-1.58153e-07	-1.25742e-07	-1.85439e-08	-1.15639e-07	-1.79889e-08	-1.22509e-08	-2.80647e-08	-5.85521e-08	-2.4397e-08
-1.08014e-07	-1.43638e-07	-1.33243e-07	-2.87051e-08	-1.2572e-07	-6.91773e-09	-6.27528e-09	-4.46508e-08	-6.24173e-08	-2.31691e-08
-1.15296e-07	-1.24395e-07	-1.25818e-07	-4.1257e-08	-1.25678e-07	-6.26347e-09	-7.12425e-09	-5.55175e-08	-6.96779e-08	-1.85822e-08
-1.18425e-07	-1.04609e-07	-1.06584e-07	-5.05406e-08	-1.16837e-07	-1.40888e-08	-1.32549e-08	-5.88154e-08	-7.72579e-08	-1.25273e-08
-1.16828e-07	-8.99663e-08	-8.44446e-08	-5.35418e-08	-1.04202e-07	-2.44832e-08	-2.21434e-08	-5.6338e-08	-8.19037e-08	-6.68041e-09
-1.12584e-07	-8.54601e-08	-6.80625e-08	-5.11766e-08	-9.33731e-08	-3.09679e-08	-3.09865e-08	-5.09779e-08	-8.05177e-08	-1.02857e-09
-1.09404e-07	-9.28238e-08	-6.04906e-08	-4.68966e-08	-8.6993e-08	-3.02552e-08	-3.76342e-08	-4.45353e-08	-7.14243e-08	5.85676e-09
-1.11262e-07	-1.09501e-07	-5.90553e-08	-4.39733e-08	-8.38402e-08	-2.39304e-08	-4.12502e-08	-3.78309e-08	-5.56685e-08	1.45891e-08
-1.21081e-07	-1.298e-07	-5.97937e-08	-4.37484e-08	-8.14963e-08	-1.67846e-08	-4.21935e-08	-3.19193e-08	-3.65189e-08	2.29533e-08
-1.3954e-07	-1.47308e-07	-6.14052e-08	-4.60704e-08	-7.96891e-08	-1.31448e-08	-4.13324e-08	-2.82165e-08	-1.73717e-08	2.66607e-08
-1.64176e-07	-1.57451e-07	-6.52046e-08	-5.1016e-08	-8.04563e-08	-1.42244e-08	-3.9575e-08	-2.73592e-08	-3.41444e-10	2.2716e-08
-1.89499e-07	-1.59334e-07	-7.2506e-08	-5.97405e-08	-8.4981e-08	-1.84002e-08	-3.79808e-08	-2.84771e-08	1.31073e-08	1.22638e-08
-2.08737e-07	-1.55853e-07	-8.29839e-08	-7.32825e-08	-9.10363e-08	-2.35434e-08	-3.78676e-08	-3.00105e-08	2.08505e-08	1.32685e-11
-2.16816e-07	-1.51522e-07	-9.51426e-08	-9.04792e-08	-9.42166e-08	-2.8965e-08	-4.01907e-08	-3.1284e-08	2.04178e-08	-9.34417e-09
-2.1301e-07	-1.49456e-07	-1.07252e-07	-1.07252e-07	-9.16757e-08	-3.54342e-08	-4.45783e-08	-3.31221e-08	1.11851e-08	-1.44686e-08
-2.01322e-07	-1.50028e-07	-1.17552e-07	-1.18213e-07	-8.46564e-08	-4.36869e-08	-4.91749e-08	-3.68706e-08	-3.90779e-09	-1.76545e-08
-1.87849e-07	-1.51944e-07	-1.24519e-07	-1.19424e-07	-7.7907e-08	-5.29692e-08	-5.16393e-08	-4.28969e-08	-1.94245e-08	-2.2217e-08
-1.76803e-07	-1.53896e-07	-1.27986e-07	-1.10382e-07	-7.69013e-08	-6.09071e-08	-5.04739e-08	-5.00198e-08	-3.0637e-08	-2.95582e-08
-1.68414e-07	-1.54891e-07	-1.30009e-07	-9.4172e-08	-8.46872e-08	-6.48223e-08	-4.59455e-08	-5.61941e-08	-3.57058e-08	-3.83439e-08
-1.60427e-07	-1.53532e-07	-1.33691e-07	-7.60334e-08	-9.9759e-08	-6.33632e-08	-4.0353e-08	-5.97511e-08	-3.49095e-08	-4.60383e-08
-1.51271e-07	-1.47861e-07	-1.40297e-07	-6.12733e-08	-1.16011e-07	-5.70875e-08	-3.71699e-08	-6.03861e-08	-2.87151e-08	-5.10035e-08
-1.41552e-07	-1.36446e-07	-1.47306e-07	-5.33396e-08	-1.25319e-07	-4.78095e-08	-3.8877e-08	-5.92212e-08	-1.7808e-08	-5.32657e-08
-1.33024e-07	-1.19937e-07	-1.49684e-07	-5.25719e-08	-1.219e-07	-3.77349e-08	-4.50278e-08	-5.75338e-08	-5.04836e-09	-5.3668e-08
-1.27114e-07	-1.01705e-07	-1.43739e-07	-5.61538e-08	-1.06e-07	-2.91315e-08	-5.27595e-08	-5.49512e-08	4.10964e-09	-5.26138e-08
-1.24789e-07	-8.68956e-08	-1.30294e-07	-5.96968e-08	-8.41923e-08	-2.41071e-08	-5.95048e-08	-4.92385e-08	4.81399e-09	-4.96219e-08
-1.27069e-07	-8.0245e-08	-1.14296e-07	-5.99457e-08	-6.55717e-08	-2.38548e-08	-6.4929e-08	-3.8738e-08	-3.12236e-09	-4.40356e-08
-1.3465e-07	-8.36402e-08	-1.01121e-07	-5.6825e-08	-5.61907e-08	-2.77616e-08	-7.01243e-08	-2.52166e-08	-1.48706e-08	-3.63954e-08
-1.4661e-07	-9.46521e-08	-9.29339e-08	-5.31775e-08	-5.58217e-08	-3.34592e-08	-7.5592e-08	-1.35662e-08	-2.47138e-08	-2.93325e-08
-1.59753e-07	-1.0711e-07	-8.82872e-08	-5.24513e-08	-5.95487e-08	-3.82123e-08	-8.07069e-08	-8.02682e-09	-3.06144e-08	-2.67109e-08
-1.69646e-07	-1.13941e-07	-8.47866e-08	-5.6292e-08	-6.27167e-08	-4.07624e-08	-8.49122e-08	-8.69652e-09	-3.49372e-08	-3.10639e-08
-1.72786e-07	-1.10929e-07	-8.1679e-08	-6.37462e-08	-6.48707e-08	-4.22039e-08	-8.85047e-08	-1.18569e-08	-4.11042e-08	-4.14306e-08
-1.68413e-07	-9.89677e-08	-7.98444e-08	-7.22844e-08	-6.9323e-08	-4.50948e-08	-9.16116e-08	-1.34926e-08	-4.96425e-08	-5.39091e-08
-1.58827e-07	-8.31625e-08	-7.99603e-08	-7.96105e-08	-7.9071e-08	-5.13288e-08	-9.25913e-08	-1.23753e-08	-5.70933e-08	-6.47242e-08
-1.47967e-07	-6.94286e-08	-8.15857e-08	-8.4765e-08	-9.31676e-08	-6.03698e-08	-8.82551e-08	-1.01902e-08	-5.84311e-08	-7.30228e-08
-1.39036e-07	-6.10694e-08	-8.41994e-08	-8.76372e-08	-1.07051e-07	-6.93666e-08	-7.65019e-08	-9.47561e-09	-5.08982e-08	-8.08738e-08
-1.32831e-07	-5.76451e-08	-8.82154e-08	-8.77106e-08	-1.16276e-07	-7.52052e-08	-5.91166e-08	-1.18589e-08	-3.63111e-08	-9.05805e-08
-1.28111e-07	-5.65656e-08	-9.40267e-08	-8.39532e-08	-1.19669e-07	-7.67469e-08	-4.18177e-08	-1.78079e-08	-1.99789e-08	-1.01636e-07
-1.23402e-07	-5.59556e-08	-1.00341e-07	-7.62589e-08	-1.18887e-07	-7.51322e-08	-3.1044e-08	-2.69569e-08	-6.88503e-09	-1.09859e-07
-1.1815e-07	-5.66622e-08	-1.04695e-07	-6.63845e-08	-1.15537e-07	-7.18708e-08	-2.99344e-08	-3.78769e-08	1.63224e-09	-1.09739e-07
-1.12327e-07	-6.19209e-08	-1.06157e-07	-5.67256e-08	-1.09494e-07	-6.68323e-08	-3.65538e-08	-4.7845e-08	7.53689e-09	-9.8661e-08
-1.05964e-07	-7.48201e-08	-1.06792e-07	-4.84138e-08	-1.00198e-07	-5.84795e-08	-4.54628e-08	-5.38558e-08	1.2705e-08	-7.98224e-08
-1.00021e-07	-9.54754e-08	-1.0956e-07	-4.14086e-08	-8.91331e-08	-4.62441e-08	-5.13247e-08	-5.45617e-08	1.66466e-08	-6.10259e-08
-9.72643e-08	-1.20246e-07	-1.14782e-07	-3.64892e-08	-8.04325e-08	-3.24356e-08	-5.21275e-08	-5.12752e-08	1.79303e-08	-4.97552e-08
-1.0075e-07	-1.43597e-07	-1.19075e-07	-3.63571e-08	-7.86072e-08	-2.13676e-08	-5.00288e-08	-4.69188e-08	1.69154e-08	-4.83354e-08
-1.10506e-07	-1.60846e-07	-1.17784e-07	-4.4201e-08	-8.52673e-08	-1.62724e-08	-4.93111e-08	-4.39714e-08	1.58087e-08	-5.31133e-08
-1.22081e-07	-1.69646e-07	-1.0857e-07	-6.11245e-08	-9.77149e-08	-1.6969e-08	-5.2873e-08	-4.34225e-08	1.60083e-08	-5.79992e-08
-1.29285e-07	-1.69813e-07	-9.34635e-08	-8.47949e-08	-1.10582e-07	-2.04998e-08	-5.99114e-08	-4.54899e-08	1.64228e-08	-5.89706e-08
-1.28887e-07	-1.62749e-07	-7.83057e-08	-1.10071e-07	-1.18988e-07	-2.39135e-08	-6.66075e-08	-5.08274e-08	1.48283e-08	-5.59272e-08
-1.22895e-07	-1.512e-07	-6.99692e-08	-1.30702e-07	-1.20676e-07	-2.64582e-08	-6.89993e-08	-6.03802e-08	1.01313e-08	-5.13212e-08
-1.16586e-07	-1.38816e-07	-7.27585e-08	-1.41114e-07	-1.16088e-07	-2.95069e-08	-6.53895e-08	-7.36935e-08	2.69932e-09	-4.76967e-08
-1.14447e-07	-1.28978e-07	-8.59609e-08	-1.38149e-07	-1.07268e-07	-3.48656e-08	-5.65457e-08	-8.76319e-08	-6.85249e-09	-4.61903e-08
-1.17466e-07	-1.23387e-07	-1.04011e-07	-1.22622e-07	-9.67083e-08	-4.31562e-08	-4.43385e-08	-9.75442e-08	-1.80184e-08	-4.63147e-08
-1.23305e-07	-1.2148e-07	-1.19144e-07	-9.96085e-08	-8.64333e-08	-5.33326e-08	-3.06108e-08	-1.00421e-07	-2.93909e-08	-4.6351e-08
-1.28338e-07	-1.21195e-07	-1.25061e-07	-7.62615e-08	-7.75299e-08	-6.3249e-08	-1.72426e-08	-9.70854e-08	-3.8219e-08	-4.39684e-08
-1.29798e-07	-1.20547e-07	-1.19855e-07	-5.80335e-08	-7.06343e-08	-7.05713e-08	-6.87532e-09	-9.09738e-08	-4.1722e-08	-3.71484e-08
-1.27187e-07	-1.18841e-07	-1.06952e-07	-4.62851e-08	-6.69682e-08	-7.34973e-08	-2.91526e-09	-8.45501e-08	-3.88513e-08	-2.53531e-08
-1.22769e-07	-1.16713e-07	-9.345e-08	-3.94137e-08	-6.83353e-08	-7.13536e-08	-7.89102e-09	-7.70946e-08	-3.0726e-08	-1.04069e-08
-1.20696e-07	-1.15522e-07	-8.62859e-08	-3.61885e-08	-7.54895e-08	-6.51939e-08	-2.09889e-08	-6.62169e-08	-1.97628e-08	3.70035e-09
-1.24791e-07	-1.17063e-07	-8.81389e-08	-3.76872e-08	-8.6603e-08	-5.78084e-08	-3.71519e-08	-5.13528e-08	-8.66063e-09	1.24595e-08
-1.36421e-07	-1.23245e-07	-9.58216e-08	-4.5761e-08	-9.77688e-08	-5.24024e-08	-4.93563e-08	-3.55153e-08	1.82706e-10	1.32047e-08
-1.53973e-07	-1.34476e-07	-1.02747e-07	-5.97692e-08	-1.05153e-07	-5.05921e-08	-5.27236e-08	-2.37776e-08	4.99364e-09	6.57549e-09
-1.73858e-07	-1.47397e-07	-1.04072e-07	-7.53126e-08	-1.06806e-07	-5.16809e-08	-4.71193e-08	-2.03254e-08	4.8179e-09	-4.02353e-09
-1.91926e-07	-1.54956e-07	-1.00569e-07	-8.67053e-08	-1.02981e-07	-5.40957e-08	-3.62784e-08	-2.6609e-08	-3.746e-10	-1.44342e-08
-2.04756e-07	-1.50468e-07	-9.77995e-08	-9.09897e-08	-9.53688e-08	-5.72996e-08	-2.48014e-08	-4.12337e-08	-9.45004e-09	-2.16369e-08
-2.10566e-07	-1.32687e-07	-1.01152e-07	-8.95952e-08	-8.62207e-08	-6.18989e-08	-1.59501e-08	-6.06767e-08	-1.97417e-08	-2.44595e-08
-2.09127e-07	-1.07007e-07	-1.11273e-07	-8.61929e-08	-7.79242e-08	-6.79087e-08	-1.15791e-08	-8.01953e-08	-2.72807e-08	-2.33336e-08
-2.00749e-07	-8.17016e-08	-1.2394e-07	-8.33223e-08	-7.29424e-08	-7.3257e-08	-1.29804e-08	-9.5134e-08	-2.84459e-08	-1.98891e-08
-1.85808e-07	-6.3216e-08	-1.33807e-07	-8.13899e-08	-7.33849e-08	-7.42445e-08	-2.08908e-08	-1.02587e-07	-2.25416e-08	-1.65615e-08
-1.65782e-07	-5.46855e-08	-1.37944e-07	-8.03641e-08	-7.97408e-08	-6.7814e-08	-3.46901e-08	-1.0241e-07	-1.31803e-08	-1.56683e-08
-1.44501e-07	-5.73152e-08	-1.36341e-07	-8.10872e-08	-8.96333e-08	-5.40047e-08	-5.22666e-08	-9.65977e-08	-6.60731e-09	-1.79079e-08
-1.27431e-07	-7.11265e-08	-1.30264e-07	-8.41066e-08	-9.83319e-08	-3.66757e-08	-7.10419e-08	-8.74113e-08	-7.72821e-09	-2.15083e-08
-1.18939e-07	-9.35881e-08	-1.21008e-07	-8.78562e-08	-1.01492e-07	-2.17634e-08	-8.87316e-08	-7.58592e-08	-1.69741e-08	-2.32876e-08
-1.19731e-07	-1.18583e-07	-1.10124e-07	-8.92094e-08	-9.81435e-08	-1.43317e-08	-1.02803e-07	-6.17023e-08	-3.04633e-08	-2.10348e-08
-1.2654e-07	-1.38519e-07	-1.00105e-07	-8.61613e-08	-9.12213e-08	-1.64869e-08	-1.10101e-07	-4.47747e-08	-4.29263e-08	-1.50854e-08
-1.34174e-07	-1.48646e-07	-9.40619e-08	-7.95018e-08	-8.50617e-08	-2.69752e-08	-1.0863e-07	-2.638e-08	-5.07477e-08	-7.81143e-09
-1.3855e-07	-1.49676e-07	-9.41294e-08	-7.18975e-08	-8.20468e-08	-4.18638e-08	-1.0027e-07	-9.53539e-09	-5.29627e-08	-1.94197e-09
-1.38824e-07	-1.46323e-07	-9.97961e-08	-6.61163e-08	-8.10198e-08	-5.58032e-08	-9.07595e-08	2.18135e-09	-5.01601e-08	5.25305e-10
-1.37154e-07	-1.43405e-07	-1.07694e-07	-6.43243e-08	-7.83057e-08	-6.39181e-08	-8.58302e-08	6.20604e-09	-4.30131e-08	-1.69291e-09
-1.36331e-07	-1.42846e-07	-1.1346e-07	-6.80084e-08	-7.03467e-08	-6.3863e-08	-8.70643e-08	1.79553e-09	-3.20834e-08	-9.32442e-09
-1.374e-07	-1.43272e-07	-1.14604e-07	-7.73981e-08	-5.63363e-08	-5.68045e-08	-9.1523e-08	-9.98602e-09	-1.87793e-08	-2.20147e-08
-1.39518e-07	-1.4167e-07	-1.1217e-07	-9.09311e-08	-3.93395e-08	-4.65118e-08	-9.49541e-08	-2.62912e-08	-5.94008e-09	-3.75932e-08
-1.41906e-07	-1.35786e-07	-1.0953e-07	-1.05865e-07	-2.49505e-08	-3.70874e-08	-9.49398e-08	-4.24837e-08	2.85303e-09	-5.22513e-08
-1.45431e-07	-1.25965e-07	-1.09096e-07	-1.19534e-07	-1.8e-08	-3.08076e-08	-9.14402e-08	-5.31591e-08	4.63865e-09	-6.20054e-08
-1.51757e-07	-1.15247e-07	-1.0999e-07	-1.29876e-07	-1.96122e-08	-2.7496e-08	-8.55773e-08	-5.45582e-08	-1.76009e-09	-6.46737e-08
-1.60882e-07	-1.07513e-07	-1.09116e-07	-1.35249e-07	-2.71458e-08	-2.58657e-08	-7.88866e-08	-4.68868e-08	-1.49461e-08	-6.10984e-08
-1.69967e-07	-1.05066e-07	-1.04479e-07	-1.34705e-07	-3.71737e-08	-2.57094e-08	-7.35464e-08	-3.46374e-08	-3.07912e-08	-5.47284e-08
-1.74971e-07	-1.0765e-07	-9.71182e-08	-1.28915e-07	-4.85365e-08	-2.88545e-08	-7.20741e-08	-2.45597e-08	-4.37252e-08	-4.97436e-08
-1.7337e-07	-1.13509e-07	-8.97098e-08	-1.20345e-07	-6.21654e-08	-3.77071e-08	-7.56147e-08	-2.24848e-08	-4.95111e-08	-4.89819e-08
-1.65061e-07	-1.21156e-07	-8.38667e-08	-1.11637e-07	-7.78271e-08	-5.23946e-08	-8.24018e-08	-3.04745e-08	-4.76693e-08	-5.29324e-08
-1.51036e-07	-1.3005e-07	-7.92775e-08	-1.03336e-07	-9.16393e-08	-6.894e-08	-8.85598e-08	-4.55111e-08	-4.1281e-08	-5.9959e-08
-1.32108e-07	-1.39836e-07	-7.50717e-08	-9.3499e-08	-9.77784e-08	-8.04141e-08	-9.08522e-08	-6.07343e-08	-3.4101e-08	-6.71347e-08
-1.09435e-07	-1.49493e-07	-7.11128e-08	-8.03327e-08	-9.34016e-08	-8.09753e-08	-8.85966e-08	-6.9221e-08	-2.76222e-08	-7.13464e-08
-8.59049e-08	-1.57689e-07	-6.77387e-08	-6.56989e-08	-8.21086e-08	-7.02052e-08	-8.30532e-08	-6.82439e-08	-2.08692e-08	-7.06239e-08
-6.62696e-08	-1.64057e-07	-6.5074e-08	-5.5593e-08	-7.21756e-08	-5.40752e-08	-7.56409e-08	-6.07814e-08	-1.29007e-08	-6.51532e-08
-5.5448e-08	-1.69709e-07	-6.35184e-08	-5.6187e-08	-7.05707e-08	-4.10963e-08	-6.72765e-08	-5.28502e-08	-5.19803e-09	-5.71191e-08
-5.63423e-08	-1.75824e-07	-6.48328e-08	-6.87447e-08	-7.77861e-08	-3.65074e-08	-5.90637e-08	-4.89618e-08	-1.3227e-09	-4.93229e-08
-6.85335e-08	-1.81425e-07	-7.18314e-08	-8.83662e-08	-8.78199e-08	-3.94233e-08	-5.2652e-08	-4.98098e-08	-4.12864e-09	-4.35888e-08
-8.82446e-08	-1.83139e-07	-8.61806e-08	-1.07691e-07	-9.29739e-08	-4.50925e-08	-4.93299e-08	-5.38096e-08	-1.31949e-08	-4.00298e-08
-1.09585e-07	-1.78172e-07	-1.06101e-07	-1.2164e-07	-8.9223e-08	-4.95199e-08	-4.88451e-08	-5.9843e-08	-2.4797e-08	-3.75107e-08
-1.26962e-07	-1.67806e-07	-1.26056e-07	-1.28926e-07	-7.82172e-08	-5.181e-08	-4.9333e-08	-6.75469e-08	-3.44849e-08	-3.49969e-08
-1.37671e-07	-1.57337e-07	-1.38983e-07	-1.30257e-07	-6.53287e-08	-5.25858e-08	-4.84752e-08	-7.5129e-08	-4.02889e-08	-3.29061e-08
-1.42867e-07	-1.51949e-07	-1.39963e-07	-1.26311e-07	-5.60482e-08	-5.13367e-08	-4.49247e-08	-7.84565e-08	-4.3917e-08	-3.31674e-08
-1.45988e-07	-1.52525e-07	-1.2911e-07	-1.17422e-07	-5.33793e-08	-4.64451e-08	-3.89991e-08	-7.3918e-08	-4.85455e-08	-3.75162e-08
-1.49689e-07	-1.55287e-07	-1.11613e-07	-1.04267e-07	-5.72314e-08	-3.79501e-08	-3.22421e-08	-6.25163e-08	-5.47729e-08	-4.55604e-08
-1.53651e-07	-1.55112e-07	-9.48625e-08	-8.83631e-08	-6.5175e-08	-2.94058e-08	-2.62899e-08	-5.02684e-08	-5.8724e-08	-5.47613e-08
-1.54877e-07	-1.49226e-07	-8.4836e-08	-7.22792e-08	-7.37642e-08	-2.60977e-08	-2.21294e-08	-4.37108e-08	-5.48605e-08	-6.22598e-08
-1.50124e-07	-1.38425e-07	-8.40208e-08	-5.96143e-08	-8.03006e-08	-3.11081e-08	-2.03984e-08	-4.48157e-08	-4.12157e-08	-6.63352e-08
-1.38653e-07	-1.25525e-07	-9.12465e-08	-5.39927e-08	-8.46592e-08	-4.29743e-08	-2.19444e-08	-5.03683e-08	-2.1839e-08	-6.63542e-08
-1.23429e-07	-1.13054e-07	-1.02604e-07	-5.67893e-08	-8.97271e-08	-5.6708e-08	-2.72753e-08	-5.60583e-08	-4.00702e-09	-6.24561e-08
-1.09891e-07	-1.02394e-07	-1.13006e-07	-6.54213e-08	-9.92863e-08	-6.67805e-08	-3.50794e-08	-6.06889e-08	6.89194e-09	-5.59919e-08
-1.02758e-07	-9.45711e-08	-1.18155e-07	-7.47178e-08	-1.14471e-07	-6.97798e-08	-4.18032e-08	-6.61687e-08	1.0048e-08	-4.96093e-08
-1.02953e-07	-9.08894e-08	-1.16054e-07	-8.1028e-08	-1.31722e-07	-6.55876e-08	-4.35955e-08	-7.37361e-08	7.81421e-09	-4.57907e-08
-1.07305e-07	-9.21978e-08	-1.07209e-07	-8.51928e-08	-1.44122e-07	-5.69828e-08	-3.9248e-08	-8.08225e-08	2.49365e-09	-4.49444e-08
-1.11671e-07	-9.78927e-08	-9.39862e-08	-9.11125e-08	-1.45287e-07	-4.79032e-08	-3.13971e-08	-8.19479e-08	-5.3547e-09	-4.51634e-08
-1.14584e-07	-1.06226e-07	-8.01855e-08	-1.01273e-07	-1.33264e-07	-4.10521e-08	-2.4787e-08	-7.26974e-08	-1.59111e-08	-4.39347e-08
-1.17678e-07	-1.15372e-07	-7.07185e-08	-1.13783e-07	-1.1223e-07	-3.63069e-08	-2.30568e-08	-5.31889e-08	-2.80639e-08	-4.00225e-08
-1.22567e-07	-1.23476e-07	-7.02499e-08	-1.23654e-07	-9.10219e-08	-3.13039e-08	-2.67137e-08	-2.86299e-08	-3.89711e-08	-3.39952e-08
-1.27811e-07	-1.27775e-07	-8.07594e-08	-1.26746e-07	-7.87487e-08	-2.39206e-08	-3.36857e-08	-7.05921e-09	-4.59693e-08	-2.75798e-08
-1.29421e-07	-1.24848e-07	-9.98282e-08	-1.22672e-07	-7.94473e-08	-1.45328e-08	-4.1306e-08	4.34742e-09	-4.87926e-08	-2.28319e-08
-1.24575e-07	-1.12895e-07	-1.21424e-07	-1.14443e-07	-8.93806e-08	-6.08585e-09	-4.74811e-08	2.7026e-09	-4.95409e-08	-2.14534e-08
-1.15001e-07	-9.40007e-08	-1.3893e-07	-1.05792e-07	-9.96888e-08	-2.20787e-09	-5.05098e-08	-9.22233e-09	-5.03732e-08	-2.40108e-08
-1.0666e-07	-7.38671e-08	-1.48397e-07	-9.89168e-08	-1.02738e-07	-5.21837e-09	-4.91037e-08	-2.45977e-08	-5.15198e-08	-2.93109e-08
-1.0555e-07	-5.89748e-08	-1.49973e-07	-9.42108e-08	-9.68331e-08	-1.52393e-08	-4.34569e-08	-3.61421e-08	-5.17488e-08	-3.47052e-08
-1.13133e-07	-5.33529e-08	-1.46798e-07	-9.1186e-08	-8.57841e-08	-3.01383e-08	-3.59183e-08	-3.95381e-08	-5.04838e-08	-3.74403e-08
-1.25518e-07	-5.69859e-08	-1.42218e-07	-8.91168e-08	-7.51461e-08	-4.58922e-08	-2.97825e-08	-3.5004e-08	-4.88603e-08	-3.6135e-08
-1.37009e-07	-6.63654e-08	-1.37406e-07	-8.71727e-08	-6.91817e-08	-5.76999e-08	-2.71408e-08	-2.67097e-08	-4.83007e-08	-3.14186e-08
-1.44436e-07	-7.65391e-08	-1.31285e-07	-8.47773e-08	-6.9953e-08	-6.1942e-08	-2.79497e-08	-2.05117e-08	-4.81589e-08	-2.55202e-08
-1.48437e-07	-8.35515e-08	-1.22782e-07	-8.23659e-08	-7.73816e-08	-5.79284e-08	-3.08724e-08	-2.08323e-08	-4.52991e-08	-2.10868e-08
-1.51386e-07	-8.61083e-08	-1.13117e-07	-8.16513e-08	-8.96553e-08	-4.81372e-08	-3.45318e-08	-2.81024e-08	-3.66051e-08	-1.97381e-08
-1.54662e-07	-8.56285e-08	-1.05649e-07	-8.45202e-08	-1.04288e-07	-3.68781e-08	-3.78766e-08	-3.85272e-08	-2.22833e-08	-2.12599e-08
-1.57523e-07	-8.46617e-08	-1.03221e-07	-9.11015e-08	-1.19084e-07	-2.84159e-08	-3.97571e-08	-4.67457e-08	-6.71367e-09	-2.42234e-08
-1.57999e-07	-8.47334e-08	-1.05482e-07	-9.88672e-08	-1.31597e-07	-2.53114e-08	-3.87711e-08	-4.95386e-08	4.22663e-09	-2.7514e-08
-1.5485e-07	-8.53193e-08	-1.08681e-07	-1.03976e-07	-1.37722e-07	-2.71694e-08	-3.41106e-08	-4.75394e-08	7.1364e-09	-3.10486e-08
-1.49036e-07	-8.48436e-08	-1.08132e-07	-1.03842e-07	-1.32205e-07	-3.05287e-08	-2.68748e-08	-4.37228e-08	3.05375e-09	-3.47829e-08
-1.43306e-07	-8.2528e-08	-1.01371e-07	-9.86923e-08	-1.12239e-07	-3.10409e-08	-2.03483e-08	-4.06304e-08	-3.80295e-09	-3.73736e-08
-1.4005e-07	-7.88627e-08	-8.98513e-08	-9.1004e-08	-8.12298e-08	-2.72066e-08	-1.83719e-08	-3.91929e-08	-8.87544e-09	-3.66247e-08
-1.39416e-07	-7.42591e-08	-7.82012e-08	-8.36871e-08	-4.83603e-08	-2.22727e-08	-2.27629e-08	-3.95136e-08	-9.3197e-09	-3.17567e-08
-1.3941e-07	-6.80763e-08	-7.1533e-08	-7.8514e-08	-2.32199e-08	-2.17354e-08	-3.18496e-08	-4.14742e-08	-4.41946e-09	-2.49951e-08
-1.3764e-07	-5.98725e-08	-7.23111e-08	-7.55666e-08	-9.77787e-09	-2.84595e-08	-4.13719e-08	-4.39566e-08	4.86469e-09	-2.03826e-08
-1.32754e-07	-5.13338e-08	-7.87223e-08	-7.34214e-08	-4.71191e-09	-4.01758e-08	-4.71095e-08	-4.43422e-08	1.61684e-08	-2.09744e-08
-1.23641e-07	-4.51794e-08	-8.52282e-08	-6.93184e-08	-8.41085e-10	-5.12547e-08	-4.73424e-08	-4.03189e-08	2.54973e-08	-2.78434e-08
-1.05345e-07	-3.95562e-08	-8.35023e-08	-5.88072e-08	8.24751e-09	-5.5839e-08	-4.3533e-08	-3.3097e-08	2.68118e-08	-4.27052e-08
-6.3406e-08	-2.14748e-08	-6.16419e-08	-3.51441e-08	2.65284e-08	-4.88899e-08	-3.90483e-08	-2.8807e-08	1.20028e-08	-7.19414e-08
2.69493e-08	3.33822e-08	-3.77429e-09	1.02256e-08	5.67964e-08	-2.58379e-08	-3.70492e-08	-3.59521e-08	-2.76706e-08	-1.27048e-07
1.88707e-07	1.48673e-07	1.03867e-07	8.41103e-08	1.00956e-07	1.56829e-08	-3.88655e-08	-5.99753e-08	-9.73451e-08	-2.17845e-07
[truncated: 8,001 more rows]
