# Supplementary material for: A benzodiazepine activator locks Kv7.1 channels open by electro-mechanical uncoupling
Source: Commun Biol. 2022 Apr 1;5:301. doi: 10.1038/s42003-022-03229-8 (PMC8976019; doi:10.1038/s42003-022-03229-8)
Supplement: Supplementary file 4 — Supplementary Data [file 42003_2022_3229_MOESM4_ESM.zip › Fig 3D R-L3.xls]

## Sheet: PanelC_RL3_Current
Kv320_443_1_5_4_I_smth	Kv320_443_1_5_5_I_smth	Kv320_443_1_5_6_I_smth	Kv320_443_1_5_7_I_smth	Kv320_443_1_5_8_I_smth	Kv320_443_1_5_9_I_smth	Kv320_443_1_5_10_I_smth	Kv320_443_1_5_11_I_smth	Kv320_443_1_5_12_I_smth	Kv320_443_1_5_13_I_smth	Kv320_443_1_5_14_I_smth
4.33908e-08	8.45428e-08	2.03756e-07	2.88555e-07	1.51751e-07	1.04067e-07	1.62471e-07	2.28227e-07	2.10553e-07	1.73434e-07	1.73181e-07
4.91682e-08	8.58146e-08	2.00976e-07	2.82779e-07	1.52312e-07	1.07092e-07	1.59874e-07	2.30423e-07	2.08284e-07	1.74925e-07	1.77702e-07
6.45836e-08	8.92242e-08	1.93163e-07	2.67118e-07	1.53639e-07	1.15708e-07	1.52349e-07	2.34456e-07	2.01282e-07	1.7968e-07	1.89845e-07
8.52977e-08	9.3832e-08	1.8207e-07	2.45169e-07	1.54938e-07	1.27999e-07	1.4102e-07	2.35161e-07	1.89189e-07	1.88314e-07	2.05161e-07
1.07095e-07	9.89196e-08	1.70596e-07	2.1988e-07	1.55474e-07	1.40171e-07	1.28362e-07	2.29825e-07	1.72289e-07	2.0116e-07	2.17117e-07
1.27093e-07	1.04644e-07	1.61722e-07	1.9271e-07	1.5472e-07	1.48129e-07	1.17896e-07	2.21028e-07	1.52806e-07	2.17446e-07	2.2061e-07
1.43665e-07	1.11662e-07	1.57292e-07	1.65221e-07	1.52089e-07	1.50556e-07	1.1277e-07	2.14908e-07	1.35674e-07	2.3477e-07	2.15671e-07
1.56407e-07	1.19782e-07	1.58008e-07	1.40652e-07	1.47095e-07	1.50519e-07	1.1444e-07	2.16764e-07	1.27288e-07	2.49447e-07	2.07373e-07
1.6603e-07	1.27156e-07	1.64252e-07	1.23173e-07	1.40498e-07	1.53334e-07	1.22868e-07	2.27786e-07	1.31974e-07	2.57815e-07	2.01737e-07
1.73331e-07	1.31386e-07	1.75814e-07	1.15534e-07	1.35315e-07	1.62136e-07	1.37716e-07	2.4501e-07	1.4852e-07	2.57646e-07	2.01665e-07
1.78018e-07	1.3181e-07	1.90198e-07	1.17603e-07	1.35862e-07	1.75141e-07	1.58635e-07	2.63572e-07	1.70105e-07	2.48839e-07	2.06286e-07
1.78945e-07	1.30474e-07	2.02041e-07	1.26698e-07	1.44763e-07	1.86966e-07	1.84113e-07	2.78914e-07	1.8844e-07	2.33587e-07	2.13088e-07
1.75754e-07	1.3029e-07	2.05672e-07	1.38625e-07	1.60348e-07	1.92348e-07	2.10592e-07	2.87678e-07	1.98827e-07	2.16505e-07	2.20021e-07
1.70148e-07	1.32093e-07	1.99113e-07	1.48777e-07	1.77172e-07	1.88858e-07	2.33405e-07	2.87857e-07	2.01902e-07	2.04056e-07	2.26012e-07
1.65267e-07	1.33876e-07	1.85712e-07	1.53687e-07	1.8965e-07	1.77299e-07	2.48923e-07	2.78988e-07	2.01231e-07	2.02053e-07	2.30502e-07
1.63391e-07	1.33185e-07	1.71758e-07	1.52692e-07	1.95606e-07	1.60992e-07	2.55916e-07	2.62205e-07	1.99748e-07	2.11829e-07	2.3307e-07
1.63867e-07	1.3008e-07	1.62237e-07	1.48018e-07	1.96433e-07	1.44874e-07	2.5497e-07	2.39797e-07	1.9809e-07	2.27917e-07	2.33454e-07
1.63412e-07	1.27698e-07	1.58282e-07	1.42609e-07	1.94148e-07	1.33786e-07	2.46784e-07	2.14751e-07	1.95367e-07	2.39934e-07	2.31621e-07
1.58988e-07	1.30081e-07	1.57889e-07	1.37546e-07	1.89009e-07	1.29989e-07	2.31452e-07	1.90603e-07	1.90951e-07	2.3849e-07	2.27799e-07
1.50699e-07	1.39085e-07	1.58374e-07	1.31829e-07	1.80532e-07	1.32042e-07	2.09832e-07	1.7078e-07	1.85556e-07	2.21416e-07	2.22679e-07
1.41679e-07	1.52444e-07	1.57925e-07	1.25116e-07	1.70364e-07	1.3682e-07	1.85367e-07	1.57035e-07	1.80659e-07	1.95617e-07	2.17775e-07
1.35035e-07	1.64433e-07	1.55472e-07	1.20695e-07	1.62927e-07	1.43034e-07	1.63633e-07	1.48364e-07	1.76959e-07	1.72753e-07	2.15343e-07
1.31305e-07	1.69141e-07	1.50238e-07	1.25006e-07	1.62146e-07	1.52482e-07	1.49346e-07	1.41998e-07	1.73907e-07	1.62009e-07	2.17351e-07
1.29188e-07	1.6421e-07	1.42125e-07	1.43021e-07	1.67195e-07	1.67678e-07	1.43823e-07	1.35896e-07	1.71319e-07	1.65402e-07	2.24108e-07
1.28169e-07	1.52104e-07	1.32331e-07	1.73201e-07	1.71723e-07	1.88384e-07	1.45328e-07	1.30443e-07	1.71168e-07	1.78319e-07	2.33955e-07
1.29398e-07	1.3802e-07	1.23209e-07	2.06748e-07	1.67822e-07	2.10488e-07	1.51225e-07	1.27853e-07	1.76738e-07	1.93494e-07	2.44473e-07
1.33844e-07	1.26478e-07	1.17436e-07	2.32096e-07	1.51644e-07	2.28108e-07	1.59112e-07	1.299e-07	1.89335e-07	2.04844e-07	2.53902e-07
1.40368e-07	1.1923e-07	1.17198e-07	2.41076e-07	1.26333e-07	2.36889e-07	1.66311e-07	1.3594e-07	2.061e-07	2.09214e-07	2.615e-07
1.46057e-07	1.15421e-07	1.23476e-07	2.32374e-07	1.00421e-07	2.3565e-07	1.69624e-07	1.42903e-07	2.21619e-07	2.0644e-07	2.6722e-07
1.47955e-07	1.13306e-07	1.35142e-07	2.1072e-07	8.32034e-08	2.25433e-07	1.66705e-07	1.47255e-07	2.31769e-07	1.98977e-07	2.71637e-07
1.43966e-07	1.1215e-07	1.48315e-07	1.83483e-07	8.02942e-08	2.0788e-07	1.57886e-07	1.47339e-07	2.35941e-07	1.91231e-07	2.75777e-07
1.3282e-07	1.12834e-07	1.57289e-07	1.57334e-07	9.17682e-08	1.85441e-07	1.4647e-07	1.44425e-07	2.35936e-07	1.8765e-07	2.8005e-07
1.14895e-07	1.1646e-07	1.57577e-07	1.36626e-07	1.13151e-07	1.62717e-07	1.37046e-07	1.41896e-07	2.33469e-07	1.89782e-07	2.83003e-07
9.41538e-08	1.22237e-07	1.49202e-07	1.23436e-07	1.37809e-07	1.45629e-07	1.33095e-07	1.43096e-07	2.29089e-07	1.94885e-07	2.81737e-07
7.83465e-08	1.27068e-07	1.37058e-07	1.18284e-07	1.59269e-07	1.37647e-07	1.35421e-07	1.49154e-07	2.2306e-07	1.98263e-07	2.74356e-07
7.49566e-08	1.27497e-07	1.27476e-07	1.20574e-07	1.73134e-07	1.37089e-07	1.4216e-07	1.5852e-07	2.16308e-07	1.97682e-07	2.62229e-07
8.51867e-08	1.22138e-07	1.24019e-07	1.28525e-07	1.78634e-07	1.39098e-07	1.50121e-07	1.68829e-07	2.09817e-07	1.95553e-07	2.49406e-07
1.02043e-07	1.12654e-07	1.26427e-07	1.39214e-07	1.78948e-07	1.40382e-07	1.56337e-07	1.7925e-07	2.03364e-07	1.96833e-07	2.39299e-07
1.15452e-07	1.02976e-07	1.331e-07	1.49398e-07	1.79086e-07	1.41714e-07	1.58634e-07	1.90626e-07	1.95748e-07	2.04753e-07	2.31829e-07
1.20025e-07	9.72145e-08	1.43655e-07	1.56848e-07	1.81862e-07	1.46159e-07	1.55239e-07	2.03325e-07	1.86713e-07	2.17844e-07	2.24079e-07
1.18127e-07	9.6688e-08	1.58211e-07	1.61139e-07	1.84981e-07	1.55565e-07	1.4484e-07	2.15782e-07	1.78176e-07	2.30178e-07	2.13808e-07
1.15966e-07	9.78499e-08	1.74323e-07	1.63126e-07	1.8237e-07	1.68725e-07	1.28077e-07	2.25906e-07	1.72928e-07	2.34915e-07	2.02022e-07
1.17409e-07	9.38981e-08	1.85804e-07	1.63551e-07	1.69488e-07	1.82109e-07	1.09215e-07	2.33483e-07	1.7214e-07	2.29428e-07	1.91924e-07
1.21598e-07	8.02918e-08	1.85847e-07	1.62038e-07	1.48229e-07	1.9171e-07	9.54682e-08	2.39898e-07	1.74446e-07	2.18338e-07	1.85775e-07
1.25574e-07	5.9815e-08	1.71947e-07	1.57467e-07	1.26725e-07	1.94539e-07	9.33761e-08	2.44896e-07	1.77433e-07	2.11202e-07	1.83422e-07
1.27932e-07	4.19969e-08	1.48209e-07	1.49434e-07	1.138e-07	1.89455e-07	1.04976e-07	2.44555e-07	1.79774e-07	2.1581e-07	1.83852e-07
1.29524e-07	3.65864e-08	1.23499e-07	1.39354e-07	1.12737e-07	1.77469e-07	1.26902e-07	2.33995e-07	1.82208e-07	2.32391e-07	1.87255e-07
1.31431e-07	4.64644e-08	1.0727e-07	1.29967e-07	1.19459e-07	1.6134e-07	1.52541e-07	2.12854e-07	1.87013e-07	2.53432e-07	1.9473e-07
1.33503e-07	6.59626e-08	1.05337e-07	1.23582e-07	1.26201e-07	1.44537e-07	1.74952e-07	1.87945e-07	1.96462e-07	2.68879e-07	2.06152e-07
1.35268e-07	8.56652e-08	1.17046e-07	1.20745e-07	1.27347e-07	1.30322e-07	1.89154e-07	1.69854e-07	2.10793e-07	2.72345e-07	2.19168e-07
1.3742e-07	9.92423e-08	1.35169e-07	1.20539e-07	1.23105e-07	1.21363e-07	1.94044e-07	1.65944e-07	2.26859e-07	2.63884e-07	2.3064e-07
1.41164e-07	1.06634e-07	1.49253e-07	1.21819e-07	1.18819e-07	1.19106e-07	1.93402e-07	1.75507e-07	2.39002e-07	2.48224e-07	2.38701e-07
1.45673e-07	1.11699e-07	1.50843e-07	1.23805e-07	1.20911e-07	1.22457e-07	1.93925e-07	1.90912e-07	2.42352e-07	2.30936e-07	2.43143e-07
1.47094e-07	1.17495e-07	1.37319e-07	1.25801e-07	1.32531e-07	1.27167e-07	1.99925e-07	2.0346e-07	2.36361e-07	2.15996e-07	2.44347e-07
1.41461e-07	1.23888e-07	1.12205e-07	1.27201e-07	1.51774e-07	1.27669e-07	2.0874e-07	2.08949e-07	2.25467e-07	2.05944e-07	2.42677e-07
1.29113e-07	1.2903e-07	8.24489e-08	1.28193e-07	1.73154e-07	1.20667e-07	2.1208e-07	2.08886e-07	2.15834e-07	2.02862e-07	2.39062e-07
1.15633e-07	1.32131e-07	5.48385e-08	1.30044e-07	1.90727e-07	1.07599e-07	2.03353e-07	2.07438e-07	2.10686e-07	2.08072e-07	2.35312e-07
1.07712e-07	1.34332e-07	3.35906e-08	1.34102e-07	2.00676e-07	9.38605e-08	1.84373e-07	2.07509e-07	2.08277e-07	2.20605e-07	2.32982e-07
1.0804e-07	1.37546e-07	2.02104e-08	1.40275e-07	2.02226e-07	8.54286e-08	1.64591e-07	2.0907e-07	2.04271e-07	2.36158e-07	2.31981e-07
1.14266e-07	1.43382e-07	1.52383e-08	1.46477e-07	1.97101e-07	8.54327e-08	1.53313e-07	2.10326e-07	1.96083e-07	2.47985e-07	2.31127e-07
1.22413e-07	1.53076e-07	1.99444e-08	1.49693e-07	1.88323e-07	9.29588e-08	1.52408e-07	2.1011e-07	1.85149e-07	2.4979e-07	2.30467e-07
1.30615e-07	1.67067e-07	3.57773e-08	1.47983e-07	1.7887e-07	1.04441e-07	1.56208e-07	2.09262e-07	1.75628e-07	2.39201e-07	2.32384e-07
1.39546e-07	1.83372e-07	6.1598e-08	1.41941e-07	1.70427e-07	1.1593e-07	1.58011e-07	2.09517e-07	1.71479e-07	2.19459e-07	2.39197e-07
1.50016e-07	1.96544e-07	9.16677e-08	1.34324e-07	1.62698e-07	1.24483e-07	1.56638e-07	2.10704e-07	1.74444e-07	1.97667e-07	2.49141e-07
1.60827e-07	1.9968e-07	1.17382e-07	1.28077e-07	1.53905e-07	1.28725e-07	1.57131e-07	2.09341e-07	1.83706e-07	1.80635e-07	2.5545e-07
1.68961e-07	1.88951e-07	1.32096e-07	1.24578e-07	1.4239e-07	1.29529e-07	1.6544e-07	2.01047e-07	1.96521e-07	1.71553e-07	2.50745e-07
1.71514e-07	1.67038e-07	1.34966e-07	1.23731e-07	1.2812e-07	1.30373e-07	1.82288e-07	1.84987e-07	2.09275e-07	1.69711e-07	2.33295e-07
1.67562e-07	1.42487e-07	1.30561e-07	1.2535e-07	1.13184e-07	1.36065e-07	2.01837e-07	1.65564e-07	2.18842e-07	1.72358e-07	2.09369e-07
1.58775e-07	1.2541e-07	1.25097e-07	1.29807e-07	1.01371e-07	1.49938e-07	2.15927e-07	1.49113e-07	2.23813e-07	1.76118e-07	1.89442e-07
1.48491e-07	1.2244e-07	1.22759e-07	1.37051e-07	9.7167e-08	1.7145e-07	2.19449e-07	1.38859e-07	2.24837e-07	1.77121e-07	1.81399e-07
1.39736e-07	1.33845e-07	1.24318e-07	1.45372e-07	1.03937e-07	1.95801e-07	2.1243e-07	1.33285e-07	2.237e-07	1.71437e-07	1.85807e-07
1.33424e-07	1.54118e-07	1.27784e-07	1.51654e-07	1.21645e-07	2.15813e-07	1.98648e-07	1.2919e-07	2.21768e-07	1.57274e-07	1.96067e-07
1.28119e-07	1.75482e-07	1.30033e-07	1.53094e-07	1.45759e-07	2.25239e-07	1.83353e-07	1.25781e-07	2.1916e-07	1.37572e-07	2.0287e-07
1.2156e-07	1.92062e-07	1.28656e-07	1.48646e-07	1.68646e-07	2.21871e-07	1.71272e-07	1.25563e-07	2.15449e-07	1.19928e-07	2.00007e-07
1.12766e-07	2.02061e-07	1.23086e-07	1.38925e-07	1.82782e-07	2.08417e-07	1.64625e-07	1.31569e-07	2.11018e-07	1.12619e-07	1.87976e-07
1.0315e-07	2.06826e-07	1.14293e-07	1.25143e-07	1.83825e-07	1.90173e-07	1.61904e-07	1.44243e-07	2.07267e-07	1.1931e-07	1.73119e-07
9.59862e-08	2.08303e-07	1.03896e-07	1.08577e-07	1.72306e-07	1.71179e-07	1.59075e-07	1.61116e-07	2.05165e-07	1.3664e-07	1.63135e-07
9.47434e-08	2.07635e-07	9.41719e-08	9.11193e-08	1.53589e-07	1.5216e-07	1.52842e-07	1.7919e-07	2.03901e-07	1.56564e-07	1.62454e-07
1.01386e-07	2.05966e-07	8.86891e-08	7.58504e-08	1.35872e-07	1.32142e-07	1.43139e-07	1.97307e-07	2.01413e-07	1.71398e-07	1.70422e-07
1.15251e-07	2.05551e-07	9.1693e-08	6.63881e-08	1.2658e-07	1.12068e-07	1.32744e-07	2.16174e-07	1.96237e-07	1.77905e-07	1.82458e-07
1.32454e-07	2.08821e-07	1.05693e-07	6.51571e-08	1.29009e-07	9.65434e-08	1.24998e-07	2.36163e-07	1.88657e-07	1.78314e-07	1.92595e-07
1.4633e-07	2.15829e-07	1.29193e-07	7.19732e-08	1.41549e-07	9.14937e-08	1.22103e-07	2.54931e-07	1.80424e-07	1.78467e-07	1.96166e-07
1.5024e-07	2.23133e-07	1.56701e-07	8.40588e-08	1.59626e-07	9.95261e-08	1.24982e-07	2.67065e-07	1.74088e-07	1.84341e-07	1.91892e-07
1.42265e-07	2.2594e-07	1.81016e-07	9.7274e-08	1.78022e-07	1.17209e-07	1.33591e-07	2.66499e-07	1.72529e-07	1.98533e-07	1.82437e-07
1.27748e-07	2.21615e-07	1.96031e-07	1.07579e-07	1.91723e-07	1.36764e-07	1.46675e-07	2.50558e-07	1.77929e-07	2.18523e-07	1.72867e-07
1.15824e-07	2.11112e-07	1.9856e-07	1.12167e-07	1.9614e-07	1.50684e-07	1.61586e-07	2.22808e-07	1.89819e-07	2.37876e-07	1.67786e-07
1.12101e-07	1.9733e-07	1.89091e-07	1.10363e-07	1.88703e-07	1.55693e-07	1.75414e-07	1.92139e-07	2.03939e-07	2.49782e-07	1.68894e-07
1.14616e-07	1.826e-07	1.71837e-07	1.04245e-07	1.71609e-07	1.5368e-07	1.87011e-07	1.68199e-07	2.14149e-07	2.50934e-07	1.74368e-07
1.17031e-07	1.67593e-07	1.53699e-07	9.82821e-08	1.52783e-07	1.49712e-07	1.97589e-07	1.56598e-07	2.16862e-07	2.43492e-07	1.8024e-07
1.15217e-07	1.51847e-07	1.41273e-07	9.72272e-08	1.42603e-07	1.48552e-07	2.08444e-07	1.57554e-07	2.14056e-07	2.33809e-07	1.82913e-07
1.10451e-07	1.34872e-07	1.36863e-07	1.0293e-07	1.47749e-07	1.51581e-07	2.17765e-07	1.68078e-07	2.11333e-07	2.28381e-07	1.81424e-07
1.07093e-07	1.16978e-07	1.36886e-07	1.12618e-07	1.66749e-07	1.5613e-07	2.20427e-07	1.84464e-07	2.12173e-07	2.2962e-07	1.78297e-07
1.08055e-07	9.95112e-08	1.35194e-07	1.20806e-07	1.9083e-07	1.57874e-07	2.11949e-07	2.02538e-07	2.1394e-07	2.34512e-07	1.78249e-07
1.12339e-07	8.45247e-08	1.29003e-07	1.2343e-07	2.09318e-07	1.54268e-07	1.93118e-07	2.16705e-07	2.10083e-07	2.36964e-07	1.84941e-07
1.1625e-07	7.43779e-08	1.21794e-07	1.20108e-07	2.15433e-07	1.45843e-07	1.70733e-07	2.20818e-07	1.96855e-07	2.31722e-07	1.97629e-07
1.16902e-07	7.14099e-08	1.20088e-07	1.12781e-07	2.08789e-07	1.34757e-07	1.53746e-07	2.1185e-07	1.77943e-07	2.17036e-07	2.10618e-07
1.14901e-07	7.70468e-08	1.27085e-07	1.03634e-07	1.93979e-07	1.2315e-07	1.48354e-07	1.93479e-07	1.62352e-07	1.95112e-07	2.16861e-07
1.13752e-07	9.01416e-08	1.39232e-07	9.51801e-08	1.77125e-07	1.13349e-07	1.5561e-07	1.75461e-07	1.57703e-07	1.71267e-07	2.13319e-07
1.16599e-07	1.06056e-07	1.49024e-07	9.09923e-08	1.62585e-07	1.08654e-07	1.72101e-07	1.68027e-07	1.65113e-07	1.52441e-07	2.03659e-07
1.23497e-07	1.18193e-07	1.51528e-07	9.39504e-08	1.51321e-07	1.12322e-07	1.92146e-07	1.75343e-07	1.79228e-07	1.44618e-07	1.95957e-07
1.31617e-07	1.21442e-07	1.48604e-07	1.0303e-07	1.41778e-07	1.25003e-07	2.10209e-07	1.93177e-07	1.91949e-07	1.49512e-07	1.97247e-07
1.37578e-07	1.15078e-07	1.46575e-07	1.12948e-07	1.32761e-07	1.43347e-07	2.22762e-07	2.1223e-07	1.96709e-07	1.63067e-07	2.08899e-07
1.39353e-07	1.03304e-07	1.49407e-07	1.18069e-07	1.25822e-07	1.614e-07	2.28771e-07	2.24124e-07	1.91545e-07	1.78046e-07	2.25736e-07
1.36503e-07	9.33688e-08	1.54267e-07	1.16745e-07	1.24306e-07	1.73614e-07	2.28694e-07	2.25601e-07	1.80059e-07	1.88984e-07	2.3912e-07
1.29669e-07	9.21091e-08	1.54211e-07	1.11889e-07	1.2939e-07	1.7718e-07	2.23357e-07	2.18515e-07	1.69489e-07	1.9496e-07	2.41985e-07
1.20577e-07	1.02194e-07	1.4527e-07	1.07896e-07	1.37325e-07	1.7267e-07	2.14015e-07	2.0669e-07	1.66482e-07	1.98114e-07	2.32676e-07
1.12221e-07	1.2009e-07	1.30517e-07	1.07193e-07	1.41601e-07	1.63374e-07	2.02928e-07	1.93104e-07	1.73335e-07	2.00379e-07	2.15181e-07
1.0797e-07	1.37709e-07	1.17199e-07	1.08877e-07	1.38448e-07	1.53823e-07	1.92871e-07	1.79797e-07	1.87422e-07	2.01936e-07	1.95973e-07
1.09536e-07	1.47541e-07	1.10435e-07	1.09634e-07	1.30154e-07	1.47814e-07	1.85643e-07	1.6945e-07	2.0379e-07	2.01956e-07	1.80169e-07
1.15641e-07	1.4791e-07	1.09998e-07	1.06241e-07	1.23029e-07	1.46848e-07	1.8133e-07	1.65682e-07	2.18403e-07	1.99859e-07	1.69764e-07
1.23064e-07	1.43896e-07	1.1261e-07	9.84172e-08	1.22529e-07	1.50123e-07	1.79219e-07	1.70954e-07	2.29554e-07	1.95722e-07	1.64326e-07
1.29228e-07	1.42602e-07	1.16159e-07	8.99629e-08	1.30124e-07	1.56006e-07	1.79115e-07	1.83955e-07	2.37018e-07	1.89938e-07	1.62558e-07
1.33808e-07	1.46573e-07	1.20929e-07	8.64361e-08	1.43443e-07	1.63476e-07	1.81504e-07	1.99041e-07	2.40355e-07	1.82961e-07	1.6338e-07
1.3801e-07	1.51464e-07	1.27108e-07	9.0523e-08	1.58122e-07	1.7223e-07	1.86652e-07	2.0834e-07	2.38202e-07	1.75527e-07	1.66322e-07
1.42665e-07	1.50481e-07	1.32326e-07	9.90101e-08	1.69877e-07	1.81824e-07	1.93838e-07	2.05234e-07	2.29512e-07	1.69038e-07	1.71269e-07
1.47029e-07	1.41589e-07	1.32528e-07	1.0448e-07	1.76449e-07	1.91078e-07	2.01196e-07	1.87455e-07	2.15835e-07	1.65361e-07	1.77411e-07
1.49366e-07	1.30437e-07	1.25285e-07	1.00766e-07	1.78678e-07	1.98339e-07	2.05836e-07	1.58523e-07	2.02149e-07	1.65698e-07	1.82106e-07
1.4892e-07	1.25874e-07	1.11951e-07	8.77882e-08	1.79458e-07	2.02249e-07	2.04389e-07	1.26692e-07	1.94489e-07	1.69246e-07	1.81348e-07
1.47663e-07	1.32085e-07	9.68724e-08	7.18967e-08	1.81068e-07	2.02482e-07	1.945e-07	1.01383e-07	1.95787e-07	1.73134e-07	1.72376e-07
1.49799e-07	1.44587e-07	8.517e-08	6.15357e-08	1.83634e-07	1.99971e-07	1.76706e-07	8.86858e-08	2.03562e-07	1.74286e-07	1.56404e-07
1.58592e-07	1.53694e-07	8.1185e-08	6.17041e-08	1.86457e-07	1.96187e-07	1.54914e-07	8.90027e-08	2.11536e-07	1.71808e-07	1.38747e-07
1.72921e-07	1.52247e-07	8.7602e-08	7.12795e-08	1.90349e-07	1.91719e-07	1.34581e-07	9.86371e-08	2.13718e-07	1.6763e-07	1.26088e-07
1.86832e-07	1.40909e-07	1.04241e-07	8.48317e-08	1.97833e-07	1.85486e-07	1.19992e-07	1.13577e-07	2.078e-07	1.6489e-07	1.23238e-07
1.92923e-07	1.27026e-07	1.27053e-07	9.71115e-08	2.10888e-07	1.75677e-07	1.12854e-07	1.31698e-07	1.96035e-07	1.65805e-07	1.31602e-07
1.87045e-07	1.18881e-07	1.49198e-07	1.06507e-07	2.28716e-07	1.61766e-07	1.12767e-07	1.51947e-07	1.83619e-07	1.70805e-07	1.49441e-07
1.71008e-07	1.20404e-07	1.64579e-07	1.15002e-07	2.47376e-07	1.45871e-07	1.183e-07	1.72757e-07	1.75722e-07	1.79007e-07	1.72719e-07
1.51748e-07	1.29574e-07	1.71305e-07	1.25555e-07	2.60876e-07	1.32242e-07	1.27299e-07	1.92214e-07	1.74891e-07	1.89037e-07	1.96067e-07
1.37581e-07	1.40301e-07	1.72073e-07	1.39719e-07	2.62783e-07	1.25079e-07	1.36824e-07	2.09448e-07	1.80363e-07	1.99533e-07	2.14243e-07
1.33419e-07	1.4592e-07	1.71297e-07	1.56838e-07	2.48445e-07	1.26127e-07	1.43957e-07	2.24991e-07	1.89484e-07	2.09234e-07	2.24158e-07
1.37578e-07	1.42546e-07	1.71593e-07	1.73965e-07	2.17945e-07	1.33961e-07	1.47475e-07	2.3944e-07	1.99743e-07	2.17052e-07	2.26321e-07
1.42616e-07	1.30703e-07	1.72069e-07	1.86254e-07	1.78123e-07	1.45443e-07	1.48636e-07	2.52084e-07	2.09728e-07	2.22651e-07	2.24198e-07
1.40427e-07	1.14397e-07	1.68983e-07	1.89096e-07	1.40823e-07	1.57618e-07	1.50002e-07	2.61234e-07	2.18828e-07	2.27373e-07	2.21425e-07
1.28438e-07	9.85843e-08	1.58266e-07	1.81838e-07	1.16743e-07	1.68155e-07	1.53385e-07	2.6594e-07	2.26699e-07	2.34208e-07	2.19049e-07
1.12183e-07	8.69113e-08	1.38836e-07	1.69793e-07	1.08841e-07	1.74733e-07	1.58553e-07	2.6711e-07	2.33216e-07	2.45727e-07	2.1549e-07
1.01897e-07	8.07183e-08	1.14284e-07	1.61463e-07	1.11022e-07	1.75331e-07	1.63249e-07	2.66648e-07	2.38503e-07	2.61154e-07	2.09453e-07
1.0537e-07	7.90893e-08	9.08824e-08	1.62442e-07	1.13657e-07	1.69848e-07	1.64483e-07	2.65594e-07	2.42476e-07	2.75581e-07	2.02751e-07
1.22221e-07	7.98825e-08	7.33976e-08	1.71198e-07	1.11149e-07	1.6113e-07	1.61038e-07	2.63517e-07	2.44445e-07	2.8281e-07	1.99676e-07
1.43608e-07	8.16139e-08	6.30633e-08	1.80671e-07	1.05037e-07	1.53553e-07	1.5564e-07	2.59786e-07	2.43693e-07	2.79524e-07	2.03072e-07
1.57487e-07	8.48652e-08	5.94861e-08	1.84557e-07	1.00781e-07	1.49978e-07	1.53946e-07	2.54861e-07	2.40693e-07	2.6694e-07	2.10932e-07
1.55758e-07	9.16284e-08	6.32612e-08	1.82893e-07	1.02032e-07	1.49937e-07	1.59922e-07	2.498e-07	2.37326e-07	2.48988e-07	2.17268e-07
1.38523e-07	1.03093e-07	7.55283e-08	1.81633e-07	1.07505e-07	1.50792e-07	1.71803e-07	2.44608e-07	2.35322e-07	2.29763e-07	2.16866e-07
1.13001e-07	1.18215e-07	9.52341e-08	1.86174e-07	1.12442e-07	1.50359e-07	1.83257e-07	2.37609e-07	2.34294e-07	2.12717e-07	2.0958e-07
8.85701e-08	1.34272e-07	1.18053e-07	1.95199e-07	1.1291e-07	1.47958e-07	1.88962e-07	2.26766e-07	2.31678e-07	2.00673e-07	2.00193e-07
7.19543e-08	1.48222e-07	1.38754e-07	2.01476e-07	1.09296e-07	1.43172e-07	1.88726e-07	2.11632e-07	2.2523e-07	1.94824e-07	1.94281e-07
6.5444e-08	1.57473e-07	1.54554e-07	1.98748e-07	1.06213e-07	1.34817e-07	1.85902e-07	1.93945e-07	2.15943e-07	1.93851e-07	1.94101e-07
6.80012e-08	1.60253e-07	1.65954e-07	1.87195e-07	1.08936e-07	1.22389e-07	1.82357e-07	1.76218e-07	2.08264e-07	1.95575e-07	1.9779e-07
7.71817e-08	1.56401e-07	1.74569e-07	1.72252e-07	1.19405e-07	1.08499e-07	1.76126e-07	1.59804e-07	2.06756e-07	1.99889e-07	2.01768e-07
9.03236e-08	1.48161e-07	1.80682e-07	1.59441e-07	1.35066e-07	9.88552e-08	1.64567e-07	1.44703e-07	2.12128e-07	2.08852e-07	2.03732e-07
1.04849e-07	1.3956e-07	1.83089e-07	1.51125e-07	1.51094e-07	9.89888e-08	1.49224e-07	1.3144e-07	2.20511e-07	2.23084e-07	2.03803e-07
1.1833e-07	1.3415e-07	1.80931e-07	1.47272e-07	1.63831e-07	1.10715e-07	1.36491e-07	1.22507e-07	2.26537e-07	2.38803e-07	2.03279e-07
1.28942e-07	1.32968e-07	1.75182e-07	1.47665e-07	1.72783e-07	1.31315e-07	1.33025e-07	1.21032e-07	2.26735e-07	2.49337e-07	2.02579e-07
1.36258e-07	1.34712e-07	1.68161e-07	1.52741e-07	1.80187e-07	1.55351e-07	1.40648e-07	1.2781e-07	2.20098e-07	2.49614e-07	2.0048e-07
1.41464e-07	1.37741e-07	1.61586e-07	1.62536e-07	1.88999e-07	1.77091e-07	1.55524e-07	1.40072e-07	2.06681e-07	2.39425e-07	1.95276e-07
1.46269e-07	1.41436e-07	1.54916e-07	1.75153e-07	2.00813e-07	1.92121e-07	1.71434e-07	1.53455e-07	1.87313e-07	2.23509e-07	1.86547e-07
1.51329e-07	1.4548e-07	1.45583e-07	1.86511e-07	2.1468e-07	1.98124e-07	1.83387e-07	1.65168e-07	1.65015e-07	2.09258e-07	1.76136e-07
1.55872e-07	1.48501e-07	1.31298e-07	1.92146e-07	2.27159e-07	1.95245e-07	1.89057e-07	1.75374e-07	1.45536e-07	2.03344e-07	1.67921e-07
1.58873e-07	1.48347e-07	1.12523e-07	1.89807e-07	2.33883e-07	1.86147e-07	1.88676e-07	1.85791e-07	1.35216e-07	2.08508e-07	1.66438e-07
1.60192e-07	1.44126e-07	9.25573e-08	1.80494e-07	2.32471e-07	1.75457e-07	1.84713e-07	1.97186e-07	1.37618e-07	2.22308e-07	1.74358e-07
1.60538e-07	1.37787e-07	7.51258e-08	1.67034e-07	2.2497e-07	1.6835e-07	1.81069e-07	2.08188e-07	1.51551e-07	2.39025e-07	1.89801e-07
1.6086e-07	1.33211e-07	6.23762e-08	1.51899e-07	2.17144e-07	1.68521e-07	1.80907e-07	2.16285e-07	1.71662e-07	2.5342e-07	2.05904e-07
1.62108e-07	1.33122e-07	5.54517e-08	1.36644e-07	2.14258e-07	1.76418e-07	1.84084e-07	2.19781e-07	1.90993e-07	2.63305e-07	2.14284e-07
1.65095e-07	1.36447e-07	5.61281e-08	1.23123e-07	2.16804e-07	1.88781e-07	1.86755e-07	2.19056e-07	2.04025e-07	2.6903e-07	2.10485e-07
1.69702e-07	1.38885e-07	6.65612e-08	1.14246e-07	2.20147e-07	2.00093e-07	1.84234e-07	2.16466e-07	2.08634e-07	2.71097e-07	1.96868e-07
1.73891e-07	1.36765e-07	8.68088e-08	1.12454e-07	2.18131e-07	2.05319e-07	1.74911e-07	2.15014e-07	2.05959e-07	2.68828e-07	1.80313e-07
1.74071e-07	1.30933e-07	1.12653e-07	1.17186e-07	2.07125e-07	2.02182e-07	1.61853e-07	2.16321e-07	1.9857e-07	2.61518e-07	1.66905e-07
1.67558e-07	1.26864e-07	1.36114e-07	1.24536e-07	1.87664e-07	1.91564e-07	1.50848e-07	2.19141e-07	1.88528e-07	2.50361e-07	1.58456e-07
1.55442e-07	1.3056e-07	1.48857e-07	1.3038e-07	1.63834e-07	1.7637e-07	1.46606e-07	2.19877e-07	1.76798e-07	2.38659e-07	1.53565e-07
1.42905e-07	1.43653e-07	1.46643e-07	1.34183e-07	1.4162e-07	1.60289e-07	1.49656e-07	2.15264e-07	1.64166e-07	2.30024e-07	1.5127e-07
1.36016e-07	1.61683e-07	1.31923e-07	1.39419e-07	1.26404e-07	1.47249e-07	1.55649e-07	2.05241e-07	1.52371e-07	2.2638e-07	1.52955e-07
1.37601e-07	1.76725e-07	1.12412e-07	1.49792e-07	1.19966e-07	1.41023e-07	1.57599e-07	1.9351e-07	1.44117e-07	2.27145e-07	1.60391e-07
1.45787e-07	1.82312e-07	9.62816e-08	1.64873e-07	1.19157e-07	1.44052e-07	1.50357e-07	1.8517e-07	1.41703e-07	2.2967e-07	1.72227e-07
1.55963e-07	1.7717e-07	8.76439e-08	1.79458e-07	1.18427e-07	1.55615e-07	1.34798e-07	1.83394e-07	1.453e-07	2.30605e-07	1.83106e-07
1.63638e-07	1.65308e-07	8.58169e-08	1.873e-07	1.14651e-07	1.70933e-07	1.18361e-07	1.87999e-07	1.52356e-07	2.27747e-07	1.86877e-07
1.65719e-07	1.52878e-07	8.80877e-08	1.85638e-07	1.09533e-07	1.83016e-07	1.10768e-07	1.96873e-07	1.58957e-07	2.21427e-07	1.81259e-07
1.60291e-07	1.44563e-07	9.24631e-08	1.76463e-07	1.07133e-07	1.86921e-07	1.17932e-07	2.08454e-07	1.62406e-07	2.14474e-07	1.69843e-07
1.46616e-07	1.41899e-07	9.80606e-08	1.63998e-07	1.09395e-07	1.83317e-07	1.38666e-07	2.2253e-07	1.63074e-07	2.10667e-07	1.59577e-07
1.26158e-07	1.43624e-07	1.04456e-07	1.51574e-07	1.14351e-07	1.78002e-07	1.65996e-07	2.38718e-07	1.64006e-07	2.12499e-07	1.55868e-07
1.03458e-07	1.46891e-07	1.12203e-07	1.41027e-07	1.18016e-07	1.77296e-07	1.9111e-07	2.5471e-07	1.68539e-07	2.19589e-07	1.5958e-07
8.52368e-08	1.48763e-07	1.2377e-07	1.34356e-07	1.17333e-07	1.83094e-07	2.07127e-07	2.66733e-07	1.77721e-07	2.28975e-07	1.68155e-07
7.75079e-08	1.47813e-07	1.42177e-07	1.34498e-07	1.11686e-07	1.91842e-07	2.11414e-07	2.71981e-07	1.8942e-07	2.37125e-07	1.78794e-07
8.24002e-08	1.45011e-07	1.67272e-07	1.43178e-07	1.02862e-07	1.98058e-07	2.05953e-07	2.70331e-07	1.9987e-07	2.41893e-07	1.90193e-07
9.6992e-08	1.42868e-07	1.93621e-07	1.57826e-07	9.44961e-08	1.9885e-07	1.95495e-07	2.63472e-07	2.06605e-07	2.42892e-07	2.01989e-07
1.15234e-07	1.43156e-07	2.13368e-07	1.71722e-07	9.13685e-08	1.95392e-07	1.84476e-07	2.52775e-07	2.10486e-07	2.40603e-07	2.13665e-07
1.31612e-07	1.4507e-07	2.22044e-07	1.7817e-07	9.80047e-08	1.90662e-07	1.75141e-07	2.38717e-07	2.1493e-07	2.35485e-07	2.24198e-07
1.43635e-07	1.45423e-07	2.21535e-07	1.74501e-07	1.16277e-07	1.86312e-07	1.68312e-07	2.22462e-07	2.22688e-07	2.27596e-07	2.32145e-07
1.51351e-07	1.40698e-07	2.17153e-07	1.61905e-07	1.43288e-07	1.8186e-07	1.65285e-07	2.07162e-07	2.32928e-07	2.1679e-07	2.35826e-07
1.5513e-07	1.29622e-07	2.12076e-07	1.42728e-07	1.71894e-07	1.76759e-07	1.68199e-07	1.96752e-07	2.41435e-07	2.03839e-07	2.33899e-07
1.54521e-07	1.14761e-07	2.04989e-07	1.19854e-07	1.94497e-07	1.72758e-07	1.783e-07	1.93214e-07	2.44023e-07	1.9194e-07	2.26292e-07
1.49193e-07	1.01773e-07	1.92762e-07	9.87199e-08	2.07149e-07	1.7348e-07	1.93932e-07	1.95078e-07	2.39946e-07	1.86376e-07	2.14736e-07
1.40163e-07	9.59108e-08	1.74656e-07	8.74515e-08	2.10278e-07	1.81014e-07	2.10255e-07	1.98515e-07	2.31959e-07	1.90974e-07	2.02328e-07
1.2949e-07	9.80581e-08	1.53819e-07	9.21599e-08	2.05974e-07	1.92742e-07	2.21217e-07	1.99878e-07	2.2313e-07	2.0391e-07	1.92295e-07
1.19029e-07	1.04121e-07	1.35568e-07	1.10894e-07	1.95552e-07	2.01812e-07	2.22679e-07	1.97902e-07	2.1397e-07	2.1752e-07	1.86691e-07
1.10105e-07	1.08717e-07	1.24694e-07	1.32722e-07	1.80095e-07	2.014e-07	2.14483e-07	1.94375e-07	2.03035e-07	2.23211e-07	1.85821e-07
1.04308e-07	1.09441e-07	1.23548e-07	1.44077e-07	1.6247e-07	1.89468e-07	1.99885e-07	1.92894e-07	1.90048e-07	2.17234e-07	1.88822e-07
1.03641e-07	1.07697e-07	1.31304e-07	1.37547e-07	1.47327e-07	1.70393e-07	1.83131e-07	1.96309e-07	1.77505e-07	2.02456e-07	1.9479e-07
1.08965e-07	1.06387e-07	1.44578e-07	1.16035e-07	1.38164e-07	1.52313e-07	1.67606e-07	2.04726e-07	1.68548e-07	1.85547e-07	2.03144e-07
1.18409e-07	1.07606e-07	1.59342e-07	8.96992e-08	1.34496e-07	1.42202e-07	1.55741e-07	2.15714e-07	1.63514e-07	1.72797e-07	2.12827e-07
1.27983e-07	1.11882e-07	1.72861e-07	6.94672e-08	1.32673e-07	1.42014e-07	1.49515e-07	2.26166e-07	1.59481e-07	1.67748e-07	2.21819e-07
1.34176e-07	1.18131e-07	1.84095e-07	6.25032e-08	1.29954e-07	1.48331e-07	1.50186e-07	2.33786e-07	1.53649e-07	1.71276e-07	2.28473e-07
1.36037e-07	1.23863e-07	1.92621e-07	7.12561e-08	1.27375e-07	1.55508e-07	1.57496e-07	2.37276e-07	1.46918e-07	1.82592e-07	2.33532e-07
1.35013e-07	1.26345e-07	1.97608e-07	9.40232e-08	1.28138e-07	1.59805e-07	1.69486e-07	2.3615e-07	1.43687e-07	1.99422e-07	2.39953e-07
1.33194e-07	1.24614e-07	1.97858e-07	1.25424e-07	1.33595e-07	1.61363e-07	1.83313e-07	2.3107e-07	1.48039e-07	2.17144e-07	2.49922e-07
1.31651e-07	1.2062e-07	1.92522e-07	1.57544e-07	1.4171e-07	1.62852e-07	1.96457e-07	2.24282e-07	1.60264e-07	2.28604e-07	2.62049e-07
1.29958e-07	1.18191e-07	1.81769e-07	1.82625e-07	1.49531e-07	1.66461e-07	2.07308e-07	2.19095e-07	1.77029e-07	2.26465e-07	2.71822e-07
1.27077e-07	1.2061e-07	1.6723e-07	1.96145e-07	1.56359e-07	1.71963e-07	2.14541e-07	2.17988e-07	1.94408e-07	2.07702e-07	2.74985e-07
1.22981e-07	1.28867e-07	1.52135e-07	1.98269e-07	1.63981e-07	1.77146e-07	2.16058e-07	2.20225e-07	2.10338e-07	1.77043e-07	2.7075e-07
1.1964e-07	1.41744e-07	1.40523e-07	1.92945e-07	1.74128e-07	1.79793e-07	2.09433e-07	2.21066e-07	2.24426e-07	1.45722e-07	2.62323e-07
1.20039e-07	1.57054e-07	1.35161e-07	1.85576e-07	1.86281e-07	1.79418e-07	1.94695e-07	2.14274e-07	2.36382e-07	1.25266e-07	2.54632e-07
1.25535e-07	1.7262e-07	1.35361e-07	1.80676e-07	1.9808e-07	1.773e-07	1.77053e-07	1.96929e-07	2.45341e-07	1.20726e-07	2.51029e-07
1.34009e-07	1.8647e-07	1.36929e-07	1.80505e-07	2.07632e-07	1.74883e-07	1.65603e-07	1.72824e-07	2.50605e-07	1.28875e-07	2.51218e-07
1.41258e-07	1.96859e-07	1.35005e-07	1.84813e-07	2.15172e-07	1.72167e-07	1.67253e-07	1.51123e-07	2.525e-07	1.42483e-07	2.51834e-07
1.44828e-07	2.02473e-07	1.27577e-07	1.9112e-07	2.22297e-07	1.67614e-07	1.80608e-07	1.40871e-07	2.52273e-07	1.5614e-07	2.49369e-07
1.4636e-07	2.02423e-07	1.16572e-07	1.95289e-07	2.29384e-07	1.59597e-07	1.95901e-07	1.45654e-07	2.51269e-07	1.68594e-07	2.43139e-07
1.49671e-07	1.96067e-07	1.05816e-07	1.93097e-07	2.33679e-07	1.4814e-07	2.01931e-07	1.62299e-07	2.50428e-07	1.80998e-07	2.35469e-07
1.56416e-07	1.83529e-07	9.79733e-08	1.82987e-07	2.30311e-07	1.35666e-07	1.94385e-07	1.836e-07	2.50447e-07	1.9409e-07	2.28486e-07
1.63854e-07	1.66885e-07	9.31249e-08	1.67904e-07	2.16024e-07	1.25973e-07	1.78677e-07	2.02002e-07	2.51855e-07	2.06863e-07	2.20803e-07
1.66869e-07	1.5027e-07	8.98522e-08	1.53645e-07	1.92774e-07	1.21797e-07	1.65434e-07	2.12019e-07	2.54332e-07	2.17138e-07	2.08283e-07
1.62089e-07	1.37798e-07	8.74617e-08	1.4442e-07	1.67779e-07	1.22744e-07	1.6303e-07	2.11563e-07	2.55942e-07	2.23334e-07	1.88939e-07
1.50282e-07	1.30829e-07	8.69658e-08	1.39621e-07	1.49301e-07	1.25541e-07	1.73166e-07	2.02551e-07	2.53551e-07	2.26073e-07	1.66837e-07
1.35299e-07	1.27261e-07	8.96759e-08	1.34864e-07	1.41256e-07	1.26531e-07	1.9163e-07	1.89924e-07	2.44549e-07	2.27828e-07	1.50196e-07
1.21186e-07	1.2354e-07	9.49232e-08	1.26185e-07	1.41166e-07	1.2437e-07	2.11662e-07	1.78925e-07	2.28684e-07	2.30122e-07	1.44936e-07
1.10302e-07	1.17593e-07	9.97729e-08	1.13613e-07	1.43165e-07	1.21096e-07	2.2674e-07	1.72592e-07	2.08946e-07	2.30732e-07	1.50096e-07
1.03482e-07	1.10404e-07	1.01649e-07	1.01386e-07	1.43036e-07	1.21119e-07	2.32337e-07	1.71224e-07	1.91081e-07	2.24477e-07	1.59652e-07
1.00869e-07	1.05078e-07	1.01298e-07	9.49328e-08	1.40569e-07	1.28643e-07	2.27551e-07	1.73162e-07	1.81413e-07	2.07923e-07	1.68347e-07
1.01903e-07	1.04272e-07	1.02651e-07	9.70191e-08	1.37765e-07	1.44716e-07	2.16063e-07	1.7546e-07	1.83411e-07	1.83829e-07	1.75181e-07
1.04787e-07	1.08363e-07	1.0943e-07	1.05961e-07	1.35763e-07	1.65777e-07	2.04844e-07	1.74658e-07	1.95153e-07	1.60843e-07	1.81701e-07
1.06816e-07	1.16158e-07	1.22068e-07	1.17193e-07	1.33768e-07	1.85005e-07	2.00499e-07	1.68647e-07	2.10168e-07	1.48508e-07	1.88577e-07
1.05966e-07	1.27022e-07	1.38047e-07	1.26761e-07	1.30058e-07	1.95749e-07	2.05285e-07	1.58892e-07	2.21468e-07	1.51695e-07	1.94938e-07
1.02357e-07	1.41534e-07	1.54625e-07	1.33704e-07	1.23287e-07	1.94834e-07	2.1548e-07	1.50693e-07	2.25568e-07	1.68112e-07	2.00145e-07
9.8007e-08	1.59697e-07	1.70481e-07	1.3944e-07	1.13317e-07	1.84032e-07	2.23473e-07	1.5016e-07	2.23397e-07	1.89609e-07	2.04436e-07
9.47413e-08	1.79014e-07	1.84867e-07	1.4536e-07	1.01838e-07	1.69202e-07	2.2273e-07	1.59627e-07	2.179e-07	2.06046e-07	2.07532e-07
9.19344e-08	1.95087e-07	1.96315e-07	1.51534e-07	9.22439e-08	1.57423e-07	2.12329e-07	1.75119e-07	2.10881e-07	2.10095e-07	2.07877e-07
8.63261e-08	2.04408e-07	2.03123e-07	1.57796e-07	8.80294e-08	1.5338e-07	1.97449e-07	1.8837e-07	2.01958e-07	2.00796e-07	2.04187e-07
7.47981e-08	2.06402e-07	2.04907e-07	1.65176e-07	9.05911e-08	1.57266e-07	1.85172e-07	1.92217e-07	1.90333e-07	1.83732e-07	1.97322e-07
5.83379e-08	2.02613e-07	2.02857e-07	1.74898e-07	9.83027e-08	1.65705e-07	1.79221e-07	1.85377e-07	1.77258e-07	1.67603e-07	1.89976e-07
4.34637e-08	1.94202e-07	1.9826e-07	1.8539e-07	1.07546e-07	1.74557e-07	1.78093e-07	1.7316e-07	1.66501e-07	1.5949e-07	1.84715e-07
3.86176e-08	1.80895e-07	1.91257e-07	1.91209e-07	1.1487e-07	1.80894e-07	1.77629e-07	1.63972e-07	1.62314e-07	1.61714e-07	1.82762e-07
4.75704e-08	1.62716e-07	1.81223e-07	1.8661e-07	1.19115e-07	1.83113e-07	1.74953e-07	1.6431e-07	1.66706e-07	1.71462e-07	1.84506e-07
6.56982e-08	1.42244e-07	1.67917e-07	1.71244e-07	1.22323e-07	1.80504e-07	1.70209e-07	1.75269e-07	1.7813e-07	1.82701e-07	1.90502e-07
8.3254e-08	1.24114e-07	1.52046e-07	1.52152e-07	1.28352e-07	1.73405e-07	1.65346e-07	1.92303e-07	1.92396e-07	1.8935e-07	2.01529e-07
9.31023e-08	1.11775e-07	1.35279e-07	1.3931e-07	1.39661e-07	1.6339e-07	1.6198e-07	2.08463e-07	2.05152e-07	1.88273e-07	2.17461e-07
9.57352e-08	1.05021e-07	1.20174e-07	1.38661e-07	1.54862e-07	1.52649e-07	1.60666e-07	2.19293e-07	2.14155e-07	1.80277e-07	2.3588e-07
9.7186e-08	1.01014e-07	1.09556e-07	1.48978e-07	1.69358e-07	1.43045e-07	1.61849e-07	2.25658e-07	2.19669e-07	1.68618e-07	2.51886e-07
1.02631e-07	9.75338e-08	1.04843e-07	1.64378e-07	1.78267e-07	1.35713e-07	1.66739e-07	2.31548e-07	2.22978e-07	1.56917e-07	2.60026e-07
1.12025e-07	9.51151e-08	1.04385e-07	1.78668e-07	1.78886e-07	1.31114e-07	1.76529e-07	2.38625e-07	2.24749e-07	1.48518e-07	2.57534e-07
1.21067e-07	9.64973e-08	1.03788e-07	1.87572e-07	1.71509e-07	1.2899e-07	1.90639e-07	2.43146e-07	2.24711e-07	1.46708e-07	2.46411e-07
1.25571e-07	1.04425e-07	9.87319e-08	1.88916e-07	1.59667e-07	1.28302e-07	2.06202e-07	2.38913e-07	2.22429e-07	1.53822e-07	2.32416e-07
1.25122e-07	1.19545e-07	8.82354e-08	1.8299e-07	1.50077e-07	1.2774e-07	2.19702e-07	2.23541e-07	2.17978e-07	1.69271e-07	2.21734e-07
1.23302e-07	1.39519e-07	7.54581e-08	1.73321e-07	1.50658e-07	1.26663e-07	2.29053e-07	2.01712e-07	2.11983e-07	1.8881e-07	2.17969e-07
1.24666e-07	1.59805e-07	6.52475e-08	1.65697e-07	1.66029e-07	1.25514e-07	2.33955e-07	1.82304e-07	2.05433e-07	2.06391e-07	2.21196e-07
1.31229e-07	1.7586e-07	6.06416e-08	1.64441e-07	1.93496e-07	1.2514e-07	2.34562e-07	1.72349e-07	1.99592e-07	2.17162e-07	2.28592e-07
1.41436e-07	1.85366e-07	6.11029e-08	1.68554e-07	2.23369e-07	1.25656e-07	2.30583e-07	1.73125e-07	1.95678e-07	2.19206e-07	2.35567e-07
1.5205e-07	1.8887e-07	6.31773e-08	1.7173e-07	2.43896e-07	1.26125e-07	2.22242e-07	1.8079e-07	1.94066e-07	2.13115e-07	2.37229e-07
1.60495e-07	1.88466e-07	6.26288e-08	1.67075e-07	2.47344e-07	1.25472e-07	2.11869e-07	1.8991e-07	1.93581e-07	2.00481e-07	2.30453e-07
1.65498e-07	1.85829e-07	5.72927e-08	1.52684e-07	2.33553e-07	1.23679e-07	2.03626e-07	1.96897e-07	1.91866e-07	1.83099e-07	2.15779e-07
1.66565e-07	1.81162e-07	4.9789e-08	1.33167e-07	2.0948e-07	1.22001e-07	2.00928e-07	2.01508e-07	1.86946e-07	1.63575e-07	1.9766e-07
1.63903e-07	1.73472e-07	4.78328e-08	1.15967e-07	1.85361e-07	1.22198e-07	2.03979e-07	2.05952e-07	1.78836e-07	1.46137e-07	1.82395e-07
1.58721e-07	1.61685e-07	6.00655e-08	1.06078e-07	1.69835e-07	1.25902e-07	2.09929e-07	2.12234e-07	1.69754e-07	1.35758e-07	1.74893e-07
1.52718e-07	1.45938e-07	8.91949e-08	1.03848e-07	1.66965e-07	1.34546e-07	2.15258e-07	2.19522e-07	1.62712e-07	1.35633e-07	1.76584e-07
1.4709e-07	1.2831e-07	1.28206e-07	1.07141e-07	1.7634e-07	1.48857e-07	2.17961e-07	2.2394e-07	1.59877e-07	1.45343e-07	1.8589e-07
1.42723e-07	1.12286e-07	1.63888e-07	1.14742e-07	1.94601e-07	1.67395e-07	2.17958e-07	2.21655e-07	1.6205e-07	1.6161e-07	2.00245e-07
1.41368e-07	1.01313e-07	1.85229e-07	1.26973e-07	2.16373e-07	1.85771e-07	2.16199e-07	2.12955e-07	1.68967e-07	1.80832e-07	2.17149e-07
1.45202e-07	9.77827e-08	1.8952e-07	1.43021e-07	2.34823e-07	1.98583e-07	2.13813e-07	2.03148e-07	1.79201e-07	2.00978e-07	2.33328e-07
1.53779e-07	1.03009e-07	1.81563e-07	1.58586e-07	2.43334e-07	2.03213e-07	2.11969e-07	1.98555e-07	1.89599e-07	2.21366e-07	2.43987e-07
1.61763e-07	1.17087e-07	1.68299e-07	1.67492e-07	2.38138e-07	2.01905e-07	2.12066e-07	2.00853e-07	1.95736e-07	2.40786e-07	2.44476e-07
1.61678e-07	1.37767e-07	1.54582e-07	1.66347e-07	2.19989e-07	1.99835e-07	2.15334e-07	2.05131e-07	1.94162e-07	2.55792e-07	2.33714e-07
1.5061e-07	1.59738e-07	1.43012e-07	1.57535e-07	1.93731e-07	2.00798e-07	2.2153e-07	2.03675e-07	1.85019e-07	2.61323e-07	2.16108e-07
1.34278e-07	1.76493e-07	1.35867e-07	1.47215e-07	1.66616e-07	2.04288e-07	2.27783e-07	1.92229e-07	1.72613e-07	2.54248e-07	1.99669e-07
1.23445e-07	1.84246e-07	1.35781e-07	1.40202e-07	1.46381e-07	2.06217e-07	2.2932e-07	1.73565e-07	1.62994e-07	2.37231e-07	1.91484e-07
1.25597e-07	1.84402e-07	1.44115e-07	1.3668e-07	1.38957e-07	2.02532e-07	2.22278e-07	1.55711e-07	1.6023e-07	2.18451e-07	1.93939e-07
1.3985e-07	1.82043e-07	1.58931e-07	1.33636e-07	1.45946e-07	1.92952e-07	2.06671e-07	1.4641e-07	1.64366e-07	2.05943e-07	2.04301e-07
1.5918e-07	1.81899e-07	1.75092e-07	1.29193e-07	1.63603e-07	1.81854e-07	1.8725e-07	1.48007e-07	1.72487e-07	2.01212e-07	2.17403e-07
1.76214e-07	1.85322e-07	1.87044e-07	1.25514e-07	1.84841e-07	1.75291e-07	1.71477e-07	1.56413e-07	1.8131e-07	1.98638e-07	2.28818e-07
1.86461e-07	1.90092e-07	1.91952e-07	1.27519e-07	2.02987e-07	1.76364e-07	1.65411e-07	1.64596e-07	1.88676e-07	1.91443e-07	2.36086e-07
1.87736e-07	1.92217e-07	1.90187e-07	1.38598e-07	2.1443e-07	1.82887e-07	1.69622e-07	1.67711e-07	1.9353e-07	1.78119e-07	2.38055e-07
1.79223e-07	1.88355e-07	1.83095e-07	1.57071e-07	2.19043e-07	1.89354e-07	1.782e-07	1.66023e-07	1.95969e-07	1.63191e-07	2.34393e-07
1.62518e-07	1.77907e-07	1.71262e-07	1.76417e-07	2.1929e-07	1.91352e-07	1.82622e-07	1.6385e-07	1.97751e-07	1.52814e-07	2.26334e-07
1.42726e-07	1.6357e-07	1.55643e-07	1.88989e-07	2.18724e-07	1.88744e-07	1.78166e-07	1.65888e-07	2.01668e-07	1.50485e-07	2.17091e-07
1.26625e-07	1.49415e-07	1.39629e-07	1.90304e-07	2.1981e-07	1.85506e-07	1.67528e-07	1.73811e-07	2.09151e-07	1.56305e-07	2.1026e-07
1.18306e-07	1.37679e-07	1.28403e-07	1.80814e-07	2.21995e-07	1.8683e-07	1.58456e-07	1.85001e-07	2.18184e-07	1.6843e-07	2.07312e-07
1.16086e-07	1.27318e-07	1.25312e-07	1.64297e-07	2.21789e-07	1.95512e-07	1.57543e-07	1.93569e-07	2.23945e-07	1.83831e-07	2.06879e-07
1.13801e-07	1.15859e-07	1.29064e-07	1.44669e-07	2.1523e-07	2.09555e-07	1.65461e-07	1.93068e-07	2.21952e-07	1.98002e-07	2.06604e-07
1.05647e-07	1.02555e-07	1.34905e-07	1.24123e-07	2.00852e-07	2.22242e-07	1.77179e-07	1.80141e-07	2.11149e-07	2.05497e-07	2.05422e-07
9.07423e-08	8.96828e-08	1.38413e-07	1.04019e-07	1.81009e-07	2.25032e-07	1.86404e-07	1.57284e-07	1.94692e-07	2.02288e-07	2.0407e-07
7.40676e-08	8.10726e-08	1.37949e-07	8.6865e-08	1.60998e-07	2.12069e-07	1.90304e-07	1.32424e-07	1.78294e-07	1.88547e-07	2.03848e-07
6.34141e-08	7.95192e-08	1.33938e-07	7.64688e-08	1.46784e-07	1.8376e-07	1.90768e-07	1.14836e-07	1.67566e-07	1.69568e-07	2.05259e-07
6.45931e-08	8.50976e-08	1.27019e-07	7.55426e-08	1.42518e-07	1.47187e-07	1.91677e-07	1.0993e-07	1.65764e-07	1.5377e-07	2.07814e-07
7.7803e-08	9.53078e-08	1.17589e-07	8.33446e-08	1.4885e-07	1.13124e-07	1.95137e-07	1.16434e-07	1.72457e-07	1.4856e-07	2.10943e-07
9.7189e-08	1.06605e-07	1.0655e-07	9.6039e-08	1.62624e-07	9.12713e-08	1.99937e-07	1.27693e-07	1.83461e-07	1.56223e-07	2.14816e-07
1.14124e-07	1.15946e-07	9.52783e-08	1.0931e-07	1.7808e-07	8.60127e-08	2.02819e-07	1.36029e-07	1.92801e-07	1.72547e-07	2.19853e-07
1.22677e-07	1.21266e-07	8.4627e-08	1.20502e-07	1.88986e-07	9.48253e-08	2.00901e-07	1.37415e-07	1.96356e-07	1.89631e-07	2.25237e-07
1.23636e-07	1.21288e-07	7.47041e-08	1.28742e-07	1.90828e-07	1.10361e-07	1.9375e-07	1.33578e-07	1.94487e-07	2.01156e-07	2.28269e-07
1.23488e-07	1.16016e-07	6.60368e-08	1.33901e-07	1.82384e-07	1.2489e-07	1.84357e-07	1.30132e-07	1.90748e-07	2.05933e-07	2.25939e-07
1.28541e-07	1.07952e-07	6.03421e-08	1.35892e-07	1.66281e-07	1.33828e-07	1.7809e-07	1.32057e-07	1.8773e-07	2.06939e-07	2.17711e-07
1.39088e-07	1.02254e-07	5.95543e-08	1.34826e-07	1.48098e-07	1.36067e-07	1.79347e-07	1.40107e-07	1.84787e-07	2.07548e-07	2.07105e-07
1.49016e-07	1.0424e-07	6.43648e-08	1.31608e-07	1.33923e-07	1.32189e-07	1.88095e-07	1.50952e-07	1.80321e-07	2.08895e-07	2.0049e-07
1.5108e-07	1.15397e-07	7.40568e-08	1.28264e-07	1.27301e-07	1.23298e-07	1.99674e-07	1.60367e-07	1.75463e-07	2.10117e-07	2.0356e-07
1.42667e-07	1.31277e-07	8.71879e-08	1.27483e-07	1.27501e-07	1.11446e-07	2.08383e-07	1.66125e-07	1.74217e-07	2.09833e-07	2.17394e-07
1.27112e-07	1.43716e-07	1.01599e-07	1.31471e-07	1.3052e-07	1.00113e-07	2.11287e-07	1.68438e-07	1.79746e-07	2.07071e-07	2.36594e-07
1.10451e-07	1.46175e-07	1.14044e-07	1.40762e-07	1.32345e-07	9.33857e-08	2.08764e-07	1.68931e-07	1.91073e-07	2.01711e-07	2.51435e-07
9.72489e-08	1.38093e-07	1.2117e-07	1.53557e-07	1.32151e-07	9.44423e-08	2.02431e-07	1.6993e-07	2.03331e-07	1.95007e-07	2.53565e-07
8.86968e-08	1.24877e-07	1.21915e-07	1.65978e-07	1.32986e-07	1.04781e-07	1.93674e-07	1.73948e-07	2.10607e-07	1.89669e-07	2.4141e-07
8.33964e-08	1.14044e-07	1.18895e-07	1.73457e-07	1.39246e-07	1.24256e-07	1.83999e-07	1.82381e-07	2.08914e-07	1.88774e-07	2.20766e-07
7.94673e-08	1.10951e-07	1.16884e-07	1.72871e-07	1.52681e-07	1.50744e-07	1.75506e-07	1.94196e-07	1.98089e-07	1.93969e-07	2.00123e-07
7.6563e-08	1.16765e-07	1.19603e-07	1.64156e-07	1.70096e-07	1.79242e-07	1.70149e-07	2.06512e-07	1.82165e-07	2.04166e-07	1.85359e-07
7.68235e-08	1.28742e-07	1.27648e-07	1.50335e-07	1.84861e-07	2.02193e-07	1.68726e-07	2.16932e-07	1.67635e-07	2.15626e-07	1.78167e-07
8.39708e-08	1.41886e-07	1.38779e-07	1.36177e-07	1.91219e-07	2.12544e-07	1.70867e-07	2.25129e-07	1.59993e-07	2.23614e-07	1.77521e-07
1.00414e-07	1.51598e-07	1.49562e-07	1.26287e-07	1.87775e-07	2.07838e-07	1.75546e-07	2.32006e-07	1.60831e-07	2.24985e-07	1.8068e-07
1.23996e-07	1.56546e-07	1.57167e-07	1.23172e-07	1.77465e-07	1.91558e-07	1.8099e-07	2.37582e-07	1.67827e-07	2.20038e-07	1.83103e-07
1.47414e-07	1.59767e-07	1.60755e-07	1.25859e-07	1.64911e-07	1.70396e-07	1.84455e-07	2.3997e-07	1.77333e-07	2.1194e-07	1.79773e-07
1.61955e-07	1.66721e-07	1.61687e-07	1.30182e-07	1.54049e-07	1.50417e-07	1.83327e-07	2.365e-07	1.86888e-07	2.041e-07	1.68574e-07
1.63296e-07	1.81449e-07	1.62143e-07	1.31208e-07	1.47431e-07	1.35584e-07	1.77272e-07	2.26064e-07	1.95635e-07	1.97937e-07	1.52587e-07
1.54618e-07	2.0343e-07	1.63447e-07	1.26351e-07	1.4636e-07	1.2825e-07	1.69056e-07	2.10679e-07	2.03244e-07	1.92905e-07	1.38316e-07
1.44236e-07	2.27095e-07	1.65951e-07	1.16794e-07	1.5081e-07	1.28967e-07	1.62445e-07	1.94973e-07	2.09246e-07	1.88043e-07	1.31091e-07
1.39569e-07	2.44366e-07	1.69869e-07	1.06338e-07	1.59341e-07	1.35511e-07	1.58855e-07	1.8393e-07	2.13434e-07	1.83105e-07	1.31791e-07
1.42182e-07	2.48952e-07	1.74751e-07	9.90105e-08	1.69662e-07	1.43759e-07	1.56184e-07	1.80444e-07	2.16263e-07	1.78563e-07	1.37397e-07
1.47342e-07	2.39752e-07	1.77604e-07	9.71263e-08	1.79633e-07	1.5099e-07	1.51295e-07	1.84118e-07	2.18292e-07	1.75127e-07	1.44165e-07
1.47932e-07	2.20944e-07	1.72988e-07	1.00434e-07	1.87847e-07	1.58229e-07	1.43972e-07	1.91853e-07	2.19182e-07	1.73376e-07	1.50244e-07
1.39688e-07	1.98916e-07	1.57073e-07	1.06367e-07	1.93395e-07	1.68692e-07	1.38548e-07	1.99812e-07	2.17443e-07	1.73514e-07	1.55669e-07
1.24328e-07	1.78766e-07	1.3263e-07	1.11593e-07	1.95345e-07	1.83821e-07	1.41441e-07	2.05545e-07	2.11198e-07	1.75304e-07	1.60399e-07
1.08597e-07	1.62898e-07	1.0965e-07	1.14418e-07	1.92685e-07	2.0088e-07	1.56655e-07	2.08856e-07	1.99365e-07	1.78331e-07	1.63137e-07
9.97494e-08	1.51706e-07	1.00009e-07	1.16174e-07	1.84837e-07	2.14219e-07	1.83076e-07	2.10862e-07	1.82764e-07	1.8241e-07	1.62654e-07
1.00613e-07	1.44649e-07	1.10119e-07	1.19871e-07	1.72322e-07	2.19061e-07	2.1526e-07	2.12255e-07	1.64717e-07	1.87623e-07	1.60001e-07
1.08238e-07	1.40647e-07	1.3698e-07	1.27216e-07	1.5726e-07	2.14956e-07	2.46126e-07	2.12477e-07	1.5029e-07	1.93797e-07	1.58441e-07
1.17482e-07	1.38183e-07	1.69772e-07	1.37066e-07	1.43392e-07	2.06133e-07	2.69196e-07	2.10515e-07	1.43921e-07	1.99925e-07	1.6062e-07
1.2625e-07	1.35751e-07	1.95299e-07	1.46593e-07	1.35057e-07	1.98244e-07	2.79731e-07	2.06242e-07	1.47077e-07	2.04281e-07	1.66181e-07
1.37283e-07	1.32504e-07	2.04402e-07	1.53263e-07	1.34987e-07	1.94277e-07	2.75455e-07	2.00715e-07	1.58136e-07	2.05351e-07	1.72657e-07
1.54809e-07	1.2849e-07	1.96633e-07	1.55565e-07	1.42307e-07	1.93472e-07	2.57151e-07	1.95309e-07	1.74385e-07	2.02675e-07	1.78572e-07
1.79463e-07	1.24336e-07	1.80372e-07	1.5296e-07	1.52849e-07	1.93848e-07	2.28696e-07	1.91092e-07	1.93562e-07	1.96559e-07	1.85189e-07
2.06171e-07	1.20827e-07	1.67075e-07	1.46266e-07	1.62063e-07	1.94926e-07	1.9622e-07	1.89278e-07	2.13231e-07	1.87e-07	1.94939e-07
2.26386e-07	1.18807e-07	1.63082e-07	1.37923e-07	1.68065e-07	1.97561e-07	1.6662e-07	1.91468e-07	2.29338e-07	1.73504e-07	2.08169e-07
2.32559e-07	1.19237e-07	1.6577e-07	1.30891e-07	1.72096e-07	2.0183e-07	1.459e-07	1.98132e-07	2.36623e-07	1.56655e-07	2.21738e-07
2.21998e-07	1.22957e-07	1.67436e-07	1.26769e-07	1.76223e-07	2.06147e-07	1.37755e-07	2.06487e-07	2.31605e-07	1.3972e-07	2.31272e-07
1.98349e-07	1.30124e-07	1.62559e-07	1.25199e-07	1.80578e-07	2.08558e-07	1.42668e-07	2.11023e-07	2.15887e-07	1.27628e-07	2.35004e-07
1.69885e-07	1.39822e-07	1.51201e-07	1.25171e-07	1.82524e-07	2.08084e-07	1.57603e-07	2.07435e-07	1.96582e-07	1.23485e-07	2.35019e-07
1.45113e-07	1.50238e-07	1.36473e-07	1.26481e-07	1.78435e-07	2.04487e-07	1.7644e-07	1.96222e-07	1.82632e-07	1.26112e-07	2.34279e-07
1.28433e-07	1.59313e-07	1.20491e-07	1.29526e-07	1.66934e-07	1.97626e-07	1.91726e-07	1.81905e-07	1.79496e-07	1.31426e-07	2.32583e-07
1.19243e-07	1.65712e-07	1.03617e-07	1.34143e-07	1.51247e-07	1.8811e-07	1.97872e-07	1.68909e-07	1.86648e-07	1.36298e-07	2.26138e-07
1.14911e-07	1.69814e-07	8.70087e-08	1.39664e-07	1.38483e-07	1.78347e-07	1.93935e-07	1.58894e-07	1.99717e-07	1.40867e-07	2.11541e-07
1.14087e-07	1.73784e-07	7.47553e-08	1.46351e-07	1.35644e-07	1.71586e-07	1.83221e-07	1.51859e-07	2.14127e-07	1.47454e-07	1.90051e-07
1.16883e-07	1.7969e-07	7.25931e-08	1.55691e-07	1.44999e-07	1.6907e-07	1.69744e-07	1.48442e-07	2.26204e-07	1.57921e-07	1.67751e-07
1.22681e-07	1.86673e-07	8.36981e-08	1.6815e-07	1.62411e-07	1.68664e-07	1.55301e-07	1.50004e-07	2.3227e-07	1.72283e-07	1.51787e-07
1.29137e-07	1.90286e-07	1.05012e-07	1.80709e-07	1.80058e-07	1.67035e-07	1.40187e-07	1.56618e-07	2.29426e-07	1.89188e-07	1.46405e-07
1.33721e-07	1.85891e-07	1.27636e-07	1.87425e-07	1.91417e-07	1.62993e-07	1.25894e-07	1.659e-07	2.18439e-07	2.06778e-07	1.51354e-07
1.35477e-07	1.73499e-07	1.41746e-07	1.82909e-07	1.94652e-07	1.58147e-07	1.15731e-07	1.74651e-07	2.0466e-07	2.22634e-07	1.62496e-07
1.34727e-07	1.59046e-07	1.42469e-07	1.65807e-07	1.9223e-07	1.54695e-07	1.12452e-07	1.82108e-07	1.94608e-07	2.33269e-07	1.73903e-07
1.31762e-07	1.50443e-07	1.32084e-07	1.40055e-07	1.87936e-07	1.53524e-07	1.15872e-07	1.91588e-07	1.91371e-07	2.3468e-07	1.80955e-07
1.2704e-07	1.52134e-07	1.17396e-07	1.1359e-07	1.84131e-07	1.5476e-07	1.23017e-07	2.08217e-07	1.93321e-07	2.24711e-07	1.82713e-07
1.22821e-07	1.62828e-07	1.05344e-07	9.50934e-08	1.80944e-07	1.59478e-07	1.30007e-07	2.33963e-07	1.96439e-07	2.05861e-07	1.81512e-07
1.23294e-07	1.77179e-07	1.00306e-07	9.01469e-08	1.77039e-07	1.69975e-07	1.33781e-07	2.64234e-07	1.97154e-07	1.85677e-07	1.80435e-07
1.31591e-07	1.88814e-07	1.03445e-07	9.89577e-08	1.70932e-07	1.87715e-07	1.33336e-07	2.89652e-07	1.93647e-07	1.72992e-07	1.81622e-07
1.46323e-07	1.92744e-07	1.12723e-07	1.16959e-07	1.62306e-07	2.10612e-07	1.30519e-07	3.02016e-07	1.86017e-07	1.71843e-07	1.864e-07
1.61743e-07	1.87065e-07	1.23407e-07	1.37382e-07	1.52522e-07	2.32445e-07	1.29179e-07	2.99444e-07	1.76105e-07	1.78023e-07	1.95186e-07
1.7193e-07	1.73953e-07	1.30024e-07	1.53911e-07	1.43455e-07	2.45785e-07	1.32101e-07	2.86551e-07	1.66912e-07	1.81993e-07	2.06014e-07
1.7512e-07	1.59191e-07	1.29539e-07	1.62441e-07	1.35454e-07	2.46712e-07	1.38118e-07	2.70321e-07	1.61331e-07	1.76327e-07	2.14091e-07
1.74532e-07	1.49926e-07	1.23684e-07	1.62022e-07	1.27007e-07	2.375e-07	1.42787e-07	2.55736e-07	1.60612e-07	1.612e-07	2.14707e-07
1.75718e-07	1.51396e-07	1.18231e-07	1.55097e-07	1.17191e-07	2.24892e-07	1.4245e-07	2.44302e-07	1.63628e-07	1.4338e-07	2.07491e-07
1.82843e-07	1.63912e-07	1.19014e-07	1.46699e-07	1.08123e-07	2.15444e-07	1.37531e-07	2.35423e-07	1.67839e-07	1.30628e-07	1.97276e-07
1.96051e-07	1.81655e-07	1.27367e-07	1.42312e-07	1.03975e-07	2.11838e-07	1.31863e-07	2.28645e-07	1.71435e-07	1.27115e-07	1.90099e-07
2.11099e-07	1.9508e-07	1.38859e-07	1.45105e-07	1.07091e-07	2.12483e-07	1.29504e-07	2.24908e-07	1.74647e-07	1.32792e-07	1.88217e-07
2.21631e-07	1.96722e-07	1.46766e-07	1.54493e-07	1.15314e-07	2.13425e-07	1.32713e-07	2.25981e-07	1.78761e-07	1.45098e-07	1.89035e-07
2.22919e-07	1.86421e-07	1.47151e-07	1.67538e-07	1.23181e-07	2.10553e-07	1.4216e-07	2.32552e-07	1.83833e-07	1.60429e-07	1.88378e-07
2.14451e-07	1.7099e-07	1.40944e-07	1.81918e-07	1.25584e-07	2.0137e-07	1.57464e-07	2.42734e-07	1.8758e-07	1.74992e-07	1.84362e-07
1.99492e-07	1.58309e-07	1.32032e-07	1.97105e-07	1.20909e-07	1.86349e-07	1.76821e-07	2.52654e-07	1.86597e-07	1.85997e-07	1.78548e-07
1.82333e-07	1.51645e-07	1.24316e-07	2.12339e-07	1.12128e-07	1.6915e-07	1.96829e-07	2.58578e-07	1.78862e-07	1.93077e-07	1.74408e-07
1.65783e-07	1.49362e-07	1.20407e-07	2.24235e-07	1.0572e-07	1.54955e-07	2.13575e-07	2.58404e-07	1.65568e-07	1.98485e-07	1.75139e-07
1.50748e-07	1.48823e-07	1.21672e-07	2.27901e-07	1.08579e-07	1.47696e-07	2.24185e-07	2.51475e-07	1.50934e-07	2.05126e-07	1.8211e-07
1.37674e-07	1.49255e-07	1.28245e-07	2.2115e-07	1.24037e-07	1.48024e-07	2.27589e-07	2.3808e-07	1.39983e-07	2.13735e-07	1.93982e-07
1.28186e-07	1.51013e-07	1.38907e-07	2.07185e-07	1.49562e-07	1.53227e-07	2.24568e-07	2.20011e-07	1.35843e-07	2.21884e-07	2.06505e-07
1.25079e-07	1.53622e-07	1.51438e-07	1.92614e-07	1.78042e-07	1.58933e-07	2.17746e-07	2.01156e-07	1.38637e-07	2.26042e-07	2.13664e-07
1.30183e-07	1.55801e-07	1.6321e-07	1.82926e-07	2.01416e-07	1.6157e-07	2.11223e-07	1.86263e-07	1.46419e-07	2.24877e-07	2.1058e-07
1.41774e-07	1.57126e-07	1.71493e-07	1.79858e-07	2.13763e-07	1.60245e-07	2.08888e-07	1.78384e-07	1.56617e-07	2.20698e-07	1.97036e-07
1.54236e-07	1.58541e-07	1.73705e-07	1.82097e-07	2.1255e-07	1.56829e-07	2.11718e-07	1.77656e-07	1.66685e-07	2.17801e-07	1.78855e-07
1.61019e-07	1.6081e-07	1.68381e-07	1.87173e-07	1.98942e-07	1.54062e-07	2.16326e-07	1.82639e-07	1.74314e-07	2.19248e-07	1.65103e-07
1.58849e-07	1.63173e-07	1.56463e-07	1.92506e-07	1.77877e-07	1.53265e-07	2.16798e-07	1.92105e-07	1.77999e-07	2.2483e-07	1.62619e-07
1.49722e-07	1.64164e-07	1.41538e-07	1.95879e-07	1.57126e-07	1.53741e-07	2.08974e-07	2.04688e-07	1.77631e-07	2.31689e-07	1.72173e-07
1.38931e-07	1.63288e-07	1.28475e-07	1.96266e-07	1.44548e-07	1.54324e-07	1.93565e-07	2.16973e-07	1.7453e-07	2.36726e-07	1.89152e-07
1.3072e-07	1.61117e-07	1.21631e-07	1.94474e-07	1.44428e-07	1.55283e-07	1.75474e-07	2.23334e-07	1.71267e-07	2.38561e-07	2.07351e-07
1.25213e-07	1.57964e-07	1.23667e-07	1.9236e-07	1.55342e-07	1.58471e-07	1.60448e-07	2.19166e-07	1.71587e-07	2.37758e-07	2.2213e-07
1.19122e-07	1.53564e-07	1.34741e-07	1.9092e-07	1.71443e-07	1.65649e-07	1.52218e-07	2.04843e-07	1.79509e-07	2.35762e-07	2.31101e-07
1.09382e-07	1.4868e-07	1.51862e-07	1.8927e-07	1.86482e-07	1.76707e-07	1.51688e-07	1.86081e-07	1.96781e-07	2.33598e-07	2.33468e-07
9.63716e-08	1.46425e-07	1.69581e-07	1.85808e-07	1.97237e-07	1.89556e-07	1.57555e-07	1.69937e-07	2.20227e-07	2.30971e-07	2.29792e-07
8.42721e-08	1.50868e-07	1.8294e-07	1.80461e-07	2.03428e-07	2.01773e-07	1.67444e-07	1.60284e-07	2.42019e-07	2.26371e-07	2.2234e-07
7.86964e-08	1.63478e-07	1.90679e-07	1.75625e-07	2.04927e-07	2.12274e-07	1.79027e-07	1.56778e-07	2.53645e-07	2.18605e-07	2.14816e-07
8.33254e-08	1.80562e-07	1.95149e-07	1.74663e-07	2.00083e-07	2.21309e-07	1.90616e-07	1.57103e-07	2.50743e-07	2.08789e-07	2.10709e-07
9.72025e-08	1.94305e-07	1.98394e-07	1.79095e-07	1.87394e-07	2.29059e-07	2.01053e-07	1.59137e-07	2.35238e-07	2.00567e-07	2.11151e-07
1.14178e-07	1.97042e-07	1.98744e-07	1.86879e-07	1.6842e-07	2.34691e-07	2.09457e-07	1.61095e-07	2.13824e-07	1.97466e-07	2.14087e-07
1.257e-07	1.85866e-07	1.92426e-07	1.93412e-07	1.48247e-07	2.36812e-07	2.15227e-07	1.61032e-07	1.94572e-07	1.99374e-07	2.1575e-07
1.26104e-07	1.64487e-07	1.78892e-07	1.94606e-07	1.32705e-07	2.34406e-07	2.1803e-07	1.57627e-07	1.84093e-07	2.01712e-07	2.13477e-07
1.16615e-07	1.41362e-07	1.63737e-07	1.89481e-07	1.24909e-07	2.27201e-07	2.177e-07	1.51666e-07	1.86228e-07	1.98728e-07	2.07521e-07
1.04382e-07	1.25387e-07	1.55436e-07	1.80136e-07	1.24016e-07	2.15578e-07	2.14575e-07	1.46011e-07	2.01469e-07	1.88439e-07	2.00375e-07
9.71108e-08	1.21609e-07	1.58821e-07	1.69396e-07	1.26862e-07	2.00681e-07	2.10105e-07	1.43479e-07	2.26291e-07	1.7499e-07	1.94593e-07
9.79214e-08	1.29168e-07	1.71224e-07	1.58544e-07	1.30878e-07	1.848e-07	2.06536e-07	1.44906e-07	2.53249e-07	1.66276e-07	1.91555e-07
1.04342e-07	1.42466e-07	1.84249e-07	1.47069e-07	1.3563e-07	1.71424e-07	2.05077e-07	1.49558e-07	2.73382e-07	1.6867e-07	1.92044e-07
1.11114e-07	1.54662e-07	1.89242e-07	1.34208e-07	1.41648e-07	1.64169e-07	2.04154e-07	1.57002e-07	2.80207e-07	1.8288e-07	1.97028e-07
1.1384e-07	1.61145e-07	1.82291e-07	1.20675e-07	1.48129e-07	1.6458e-07	2.00106e-07	1.6757e-07	2.72368e-07	2.0396e-07	2.06922e-07
1.11227e-07	1.60831e-07	1.65671e-07	1.0916e-07	1.52567e-07	1.70465e-07	1.90245e-07	1.80707e-07	2.53168e-07	2.25013e-07	2.19968e-07
1.05427e-07	1.55189e-07	1.4549e-07	1.03222e-07	1.5296e-07	1.76805e-07	1.75433e-07	1.93891e-07	2.28394e-07	2.41172e-07	2.31839e-07
1.00521e-07	1.46582e-07	1.27838e-07	1.05128e-07	1.49916e-07	1.79028e-07	1.5973e-07	2.0436e-07	2.04532e-07	2.50658e-07	2.37342e-07
9.96663e-08	1.37237e-07	1.16238e-07	1.13917e-07	1.46153e-07	1.75859e-07	1.47762e-07	2.11952e-07	1.87456e-07	2.53231e-07	2.33017e-07
1.02712e-07	1.28732e-07	1.11546e-07	1.25113e-07	1.44017e-07	1.69463e-07	1.4232e-07	2.19308e-07	1.8067e-07	2.49038e-07	2.18983e-07
1.06575e-07	1.21633e-07	1.132e-07	1.32627e-07	1.43581e-07	1.63644e-07	1.43701e-07	2.28515e-07	1.83716e-07	2.39433e-07	1.99228e-07
1.08372e-07	1.15615e-07	1.19853e-07	1.31809e-07	1.42873e-07	1.6229e-07	1.50338e-07	2.37618e-07	1.92512e-07	2.28131e-07	1.80189e-07
1.08402e-07	1.10283e-07	1.28846e-07	1.21866e-07	1.39639e-07	1.68646e-07	1.59722e-07	2.41115e-07	2.01895e-07	2.20329e-07	1.67866e-07
1.1018e-07	1.0594e-07	1.35986e-07	1.06486e-07	1.33098e-07	1.84281e-07	1.69087e-07	2.34642e-07	2.08401e-07	2.19938e-07	1.64858e-07
1.17915e-07	1.03442e-07	1.37168e-07	9.26967e-08	1.24728e-07	2.07574e-07	1.75794e-07	2.19608e-07	2.11364e-07	2.27096e-07	1.69755e-07
1.33889e-07	1.03478e-07	1.31042e-07	8.83495e-08	1.18152e-07	2.33399e-07	1.77619e-07	2.03265e-07	2.12105e-07	2.37803e-07	1.79685e-07
1.57117e-07	1.06118e-07	1.20081e-07	9.86315e-08	1.18251e-07	2.55289e-07	1.73453e-07	1.94151e-07	2.12144e-07	2.45891e-07	1.93427e-07
1.83151e-07	1.10908e-07	1.08879e-07	1.22802e-07	1.2906e-07	2.68727e-07	1.64357e-07	1.97038e-07	2.11629e-07	2.46268e-07	2.11484e-07
2.05203e-07	1.17286e-07	1.01301e-07	1.53407e-07	1.50841e-07	2.7281e-07	1.53754e-07	2.11082e-07	2.09093e-07	2.37604e-07	2.32958e-07
2.17053e-07	1.25092e-07	9.87221e-08	1.79514e-07	1.78628e-07	2.69035e-07	1.45589e-07	2.31176e-07	2.02799e-07	2.2265e-07	2.5301e-07
2.16417e-07	1.34565e-07	9.99868e-08	1.92598e-07	2.04202e-07	2.5876e-07	1.41776e-07	2.50278e-07	1.92468e-07	2.0586e-07	2.6431e-07
2.05965e-07	1.45198e-07	1.02534e-07	1.91114e-07	2.20373e-07	2.42076e-07	1.41905e-07	2.61308e-07	1.79733e-07	1.90217e-07	2.61569e-07
1.90928e-07	1.54469e-07	1.04134e-07	1.80326e-07	2.24298e-07	2.19204e-07	1.45738e-07	2.58842e-07	1.67226e-07	1.75903e-07	2.45122e-07
1.75621e-07	1.58688e-07	1.04511e-07	1.67823e-07	2.17958e-07	1.92748e-07	1.54959e-07	2.41137e-07	1.57487e-07	1.61698e-07	2.20723e-07
1.62002e-07	1.56201e-07	1.05629e-07	1.58713e-07	2.0654e-07	1.68032e-07	1.71202e-07	2.11695e-07	1.52369e-07	1.47428e-07	1.96234e-07
1.50712e-07	1.49696e-07	1.0992e-07	1.5425e-07	1.96139e-07	1.50599e-07	1.92577e-07	1.78566e-07	1.52606e-07	1.35152e-07	1.77969e-07
1.42489e-07	1.44508e-07	1.17446e-07	1.53756e-07	1.9148e-07	1.42789e-07	2.13418e-07	1.50662e-07	1.57475e-07	1.28335e-07	1.68882e-07
1.38302e-07	1.4415e-07	1.24381e-07	1.56773e-07	1.94135e-07	1.42375e-07	2.28116e-07	1.33231e-07	1.6511e-07	1.30022e-07	1.68903e-07
1.38659e-07	1.47403e-07	1.24768e-07	1.63067e-07	2.01925e-07	1.44487e-07	2.34991e-07	1.25931e-07	1.73564e-07	1.4125e-07	1.76312e-07
1.43338e-07	1.49646e-07	1.1491e-07	1.71112e-07	2.09872e-07	1.4521e-07	2.3646e-07	1.24776e-07	1.81848e-07	1.60183e-07	1.88696e-07
1.51758e-07	1.46844e-07	9.69349e-08	1.77495e-07	2.12191e-07	1.43877e-07	2.36119e-07	1.25782e-07	1.90336e-07	1.82201e-07	2.02925e-07
1.63174e-07	1.38479e-07	7.81112e-08	1.78828e-07	2.04546e-07	1.4245e-07	2.35911e-07	1.27173e-07	2.00455e-07	2.01425e-07	2.14994e-07
1.76181e-07	1.27187e-07	6.62713e-08	1.74951e-07	1.85903e-07	1.43131e-07	2.35477e-07	1.29124e-07	2.13621e-07	2.13439e-07	2.21069e-07
1.88083e-07	1.16162e-07	6.52985e-08	1.70099e-07	1.59351e-07	1.46639e-07	2.33438e-07	1.32312e-07	2.29529e-07	2.1741e-07	2.19725e-07
1.95148e-07	1.07081e-07	7.40013e-08	1.69952e-07	1.31265e-07	1.52187e-07	2.29147e-07	1.36823e-07	2.45e-07	2.15649e-07	2.13396e-07
1.9412e-07	1.00129e-07	8.80535e-08	1.76756e-07	1.08924e-07	1.58201e-07	2.23447e-07	1.41868e-07	2.55115e-07	2.10946e-07	2.07017e-07
1.84018e-07	9.52757e-08	1.02587e-07	1.87155e-07	9.7805e-08	1.62846e-07	2.1787e-07	1.46262e-07	2.56507e-07	2.04556e-07	2.04434e-07
1.66891e-07	9.29153e-08	1.13976e-07	1.94933e-07	9.99056e-08	1.64743e-07	2.13213e-07	1.49409e-07	2.49942e-07	1.97035e-07	2.05556e-07
1.46942e-07	9.31824e-08	1.20788e-07	1.95932e-07	1.13394e-07	1.64179e-07	2.09131e-07	1.51981e-07	2.3926e-07	1.90598e-07	2.06802e-07
1.28588e-07	9.51163e-08	1.23994e-07	1.90689e-07	1.33099e-07	1.63518e-07	2.05228e-07	1.5541e-07	2.27549e-07	1.89491e-07	2.04322e-07
1.14619e-07	9.70701e-08	1.2612e-07	1.83114e-07	1.51847e-07	1.65504e-07	2.02225e-07	1.60675e-07	2.14602e-07	1.97058e-07	1.97044e-07
1.05683e-07	9.8009e-08	1.29444e-07	1.77083e-07	1.63029e-07	1.70617e-07	2.0163e-07	1.67674e-07	1.98281e-07	2.12313e-07	1.86996e-07
1.01296e-07	9.80168e-08	1.34306e-07	1.73743e-07	1.63696e-07	1.76336e-07	2.04194e-07	1.75427e-07	1.77996e-07	2.29711e-07	1.77131e-07
1.00998e-07	9.7493e-08	1.38927e-07	1.70989e-07	1.56025e-07	1.79411e-07	2.08904e-07	1.82342e-07	1.56521e-07	2.42544e-07	1.69098e-07
1.04089e-07	9.65548e-08	1.4108e-07	1.65103e-07	1.45717e-07	1.79019e-07	2.13474e-07	1.86535e-07	1.38676e-07	2.46961e-07	1.62882e-07
1.08513e-07	9.59186e-08	1.40067e-07	1.53462e-07	1.38528e-07	1.77619e-07	2.1569e-07	1.86819e-07	1.28559e-07	2.43606e-07	1.57978e-07
1.11118e-07	9.82339e-08	1.37113e-07	1.36605e-07	1.37709e-07	1.78604e-07	2.14427e-07	1.83607e-07	1.27642e-07	2.36341e-07	1.54638e-07
1.10055e-07	1.07699e-07	1.34251e-07	1.18269e-07	1.43832e-07	1.82997e-07	2.09825e-07	1.78237e-07	1.34594e-07	2.29678e-07	1.543e-07
1.07057e-07	1.27352e-07	1.33228e-07	1.03537e-07	1.5591e-07	1.88353e-07	2.02544e-07	1.7137e-07	1.46477e-07	2.26816e-07	1.59067e-07
1.06823e-07	1.55914e-07	1.3502e-07	9.63893e-08	1.71862e-07	1.90878e-07	1.92597e-07	1.62943e-07	1.6049e-07	2.28893e-07	1.70315e-07
1.13496e-07	1.86905e-07	1.39195e-07	9.79719e-08	1.8808e-07	1.88621e-07	1.79099e-07	1.54083e-07	1.75113e-07	2.3492e-07	1.87082e-07
1.27094e-07	2.1114e-07	1.43346e-07	1.06294e-07	1.99733e-07	1.82747e-07	1.61911e-07	1.47988e-07	1.89689e-07	2.41981e-07	2.05645e-07
1.42852e-07	2.20998e-07	1.44109e-07	1.17483e-07	2.02889e-07	1.76148e-07	1.43744e-07	1.47689e-07	2.02963e-07	2.46209e-07	2.20954e-07
1.53987e-07	2.13556e-07	1.39903e-07	1.27833e-07	1.97039e-07	1.71064e-07	1.29892e-07	1.52913e-07	2.12456e-07	2.44832e-07	2.28854e-07
1.55824e-07	1.90932e-07	1.32753e-07	1.35224e-07	1.8552e-07	1.67838e-07	1.25148e-07	1.59844e-07	2.15657e-07	2.38146e-07	2.27484e-07
1.48453e-07	1.58768e-07	1.26738e-07	1.39058e-07	1.73341e-07	1.65608e-07	1.307e-07	1.64083e-07	2.11704e-07	2.29411e-07	2.17773e-07
1.36375e-07	1.24774e-07	1.2415e-07	1.39394e-07	1.64562e-07	1.64154e-07	1.43599e-07	1.63647e-07	2.01728e-07	2.22175e-07	2.03754e-07
1.25728e-07	9.77163e-08	1.23192e-07	1.36716e-07	1.61284e-07	1.64991e-07	1.58508e-07	1.59574e-07	1.8789e-07	2.17304e-07	1.92036e-07
1.21054e-07	8.54191e-08	1.19617e-07	1.32703e-07	1.63922e-07	1.70053e-07	1.7008e-07	1.54878e-07	1.7246e-07	2.12738e-07	1.88819e-07
1.23435e-07	9.12227e-08	1.10726e-07	1.30482e-07	1.71443e-07	1.78808e-07	1.74985e-07	1.5354e-07	1.57569e-07	2.06346e-07	1.95442e-07
1.30662e-07	1.11336e-07	9.78879e-08	1.32739e-07	1.81407e-07	1.87252e-07	1.73033e-07	1.59439e-07	1.453e-07	1.9877e-07	2.06609e-07
1.38989e-07	1.36225e-07	8.54759e-08	1.38708e-07	1.907e-07	1.9093e-07	1.66622e-07	1.74319e-07	1.37722e-07	1.93213e-07	2.13769e-07
1.45483e-07	1.55721e-07	7.76431e-08	1.4349e-07	1.96963e-07	1.89293e-07	1.58774e-07	1.95619e-07	1.36587e-07	1.92788e-07	2.10589e-07
1.49836e-07	1.63931e-07	7.60131e-08	1.41519e-07	1.99577e-07	1.86443e-07	1.51531e-07	2.16551e-07	1.42349e-07	1.98738e-07	1.95582e-07
1.54547e-07	1.60787e-07	7.98237e-08	1.31348e-07	1.99407e-07	1.87225e-07	1.46106e-07	2.2949e-07	1.53007e-07	2.11064e-07	1.7117e-07
1.62968e-07	1.50571e-07	8.74742e-08	1.17097e-07	1.97876e-07	1.92855e-07	1.43906e-07	2.30658e-07	1.64497e-07	2.29557e-07	1.4235e-07
1.76184e-07	1.39354e-07	9.75317e-08	1.05382e-07	1.96355e-07	2.00346e-07	1.46379e-07	2.22412e-07	1.73455e-07	2.52878e-07	1.16583e-07
1.91179e-07	1.32412e-07	1.08539e-07	1.01014e-07	1.96015e-07	2.05564e-07	1.53272e-07	2.1103e-07	1.80235e-07	2.76491e-07	1.02797e-07
2.02342e-07	1.32244e-07	1.18689e-07	1.04772e-07	1.97653e-07	2.06657e-07	1.61315e-07	2.017e-07	1.88753e-07	2.92651e-07	1.07712e-07
2.05445e-07	1.38204e-07	1.26607e-07	1.13688e-07	2.01313e-07	2.05079e-07	1.65524e-07	1.95264e-07	2.02518e-07	2.9403e-07	1.31565e-07
2.00589e-07	1.47868e-07	1.32767e-07	1.22767e-07	2.06053e-07	2.03811e-07	1.62648e-07	1.89781e-07	2.20388e-07	2.78718e-07	1.67215e-07
1.91518e-07	1.58636e-07	1.39447e-07	1.27461e-07	2.10214e-07	2.04602e-07	1.53681e-07	1.84902e-07	2.36303e-07	2.52324e-07	2.03712e-07
1.82357e-07	1.68253e-07	1.48292e-07	1.26037e-07	2.12108e-07	2.06685e-07	1.42923e-07	1.83645e-07	2.4353e-07	2.24898e-07	2.31302e-07
1.7497e-07	1.74869e-07	1.57826e-07	1.20398e-07	2.10921e-07	2.07892e-07	1.34704e-07	1.89134e-07	2.39623e-07	2.04813e-07	2.44177e-07
1.68844e-07	1.77923e-07	1.64383e-07	1.1479e-07	2.07401e-07	2.06637e-07	1.31094e-07	2.00162e-07	2.27802e-07	1.94546e-07	2.40584e-07
1.62816e-07	1.79294e-07	1.66195e-07	1.13483e-07	2.03581e-07	2.02763e-07	1.32233e-07	2.11187e-07	2.14091e-07	1.91341e-07	2.22608e-07
1.56851e-07	1.82621e-07	1.66067e-07	1.18894e-07	2.01161e-07	1.97058e-07	1.37712e-07	2.17221e-07	2.0342e-07	1.91122e-07	1.96642e-07
1.52492e-07	1.90173e-07	1.6913e-07	1.30866e-07	1.99754e-07	1.90656e-07	1.47043e-07	2.18319e-07	1.98055e-07	1.91471e-07	1.72435e-07
1.51684e-07	1.99897e-07	1.77772e-07	1.47008e-07	1.97208e-07	1.84979e-07	1.59374e-07	2.18962e-07	1.98422e-07	1.91753e-07	1.58731e-07
1.55004e-07	2.06125e-07	1.89012e-07	1.6361e-07	1.92239e-07	1.81718e-07	1.73564e-07	2.2329e-07	2.03794e-07	1.91937e-07	1.57859e-07
1.61019e-07	2.04021e-07	1.96755e-07	1.76711e-07	1.8647e-07	1.82252e-07	1.88521e-07	2.31093e-07	2.1173e-07	1.92114e-07	1.64402e-07
1.67438e-07	1.93725e-07	1.96458e-07	1.83463e-07	1.82977e-07	1.86713e-07	2.02971e-07	2.38098e-07	2.18128e-07	1.92457e-07	1.69869e-07
1.72609e-07	1.80105e-07	1.88038e-07	1.83698e-07	1.82402e-07	1.93529e-07	2.14897e-07	2.39722e-07	2.19487e-07	1.92545e-07	1.69304e-07
1.75695e-07	1.68412e-07	1.75049e-07	1.80324e-07	1.81098e-07	2.00001e-07	2.21707e-07	2.34569e-07	2.15596e-07	1.90649e-07	1.64203e-07
1.7587e-07	1.60037e-07	1.61415e-07	1.77216e-07	1.74216e-07	2.03581e-07	2.21106e-07	2.24943e-07	2.09399e-07	1.84531e-07	1.60156e-07
1.72319e-07	1.52037e-07	1.48802e-07	1.75747e-07	1.61266e-07	2.02879e-07	2.11684e-07	2.14841e-07	2.03949e-07	1.73391e-07	1.6218e-07
1.65265e-07	1.4035e-07	1.36948e-07	1.73358e-07	1.48375e-07	1.97764e-07	1.93203e-07	2.07574e-07	1.99943e-07	1.58795e-07	1.713e-07
1.55923e-07	1.23738e-07	1.26268e-07	1.66072e-07	1.44202e-07	1.88949e-07	1.67674e-07	2.04278e-07	1.96543e-07	1.43608e-07	1.83988e-07
1.44354e-07	1.05425e-07	1.19441e-07	1.53058e-07	1.52887e-07	1.77866e-07	1.40948e-07	2.0346e-07	1.94012e-07	1.3049e-07	1.94329e-07
1.27646e-07	9.13765e-08	1.19656e-07	1.38941e-07	1.70298e-07	1.66881e-07	1.22146e-07	2.01819e-07	1.94495e-07	1.21662e-07	1.97677e-07
1.01755e-07	8.64003e-08	1.27209e-07	1.31299e-07	1.86426e-07	1.58974e-07	1.19191e-07	1.96457e-07	1.99772e-07	1.19468e-07	1.93481e-07
6.6573e-08	9.08437e-08	1.38437e-07	1.35052e-07	1.91409e-07	1.56543e-07	1.33283e-07	1.87305e-07	2.08676e-07	1.26021e-07	1.84972e-07
2.96044e-08	1.00407e-07	1.48604e-07	1.48436e-07	1.80982e-07	1.60322e-07	1.57704e-07	1.7763e-07	2.17257e-07	1.41495e-07	1.75941e-07
3.97319e-09	1.09172e-07	1.55858e-07	1.64051e-07	1.58643e-07	1.69358e-07	1.82815e-07	1.71717e-07	2.21472e-07	1.62555e-07	1.6793e-07
1.18525e-09	1.13209e-07	1.62142e-07	1.74023e-07	1.33534e-07	1.81502e-07	2.0273e-07	1.71312e-07	2.19469e-07	1.82842e-07	1.60759e-07
2.38138e-08	1.12074e-07	1.70182e-07	1.74995e-07	1.14997e-07	1.93499e-07	2.17475e-07	1.7388e-07	2.11566e-07	1.95771e-07	1.55245e-07
6.37213e-08	1.07967e-07	1.79686e-07	1.69271e-07	1.07505e-07	2.01277e-07	2.29526e-07	1.74501e-07	1.98933e-07	1.97952e-07	1.54079e-07
1.0698e-07	1.04168e-07	1.86672e-07	1.61904e-07	1.09853e-07	2.01445e-07	2.39418e-07	1.70134e-07	1.8316e-07	1.91003e-07	1.59285e-07
1.4133e-07	1.0387e-07	1.86802e-07	1.56456e-07	1.18313e-07	1.9316e-07	2.44972e-07	1.62758e-07	1.67101e-07	1.80787e-07	1.69423e-07
1.60918e-07	1.0938e-07	1.79509e-07	1.5277e-07	1.29562e-07	1.78311e-07	2.43737e-07	1.58527e-07	1.55314e-07	1.74692e-07	1.80295e-07
1.66562e-07	1.2142e-07	1.68835e-07	1.483e-07	1.40822e-07	1.59921e-07	2.35102e-07	1.63094e-07	1.5247e-07	1.7842e-07	1.88325e-07
1.6324e-07	1.38414e-07	1.60174e-07	1.41423e-07	1.48943e-07	1.40949e-07	2.20389e-07	1.76586e-07	1.60297e-07	1.93519e-07	1.92431e-07
1.56948e-07	1.56018e-07	1.56299e-07	1.3319e-07	1.51004e-07	1.2462e-07	2.02181e-07	1.92703e-07	1.75407e-07	2.1658e-07	1.92658e-07
1.52029e-07	1.67852e-07	1.56472e-07	1.25726e-07	1.46203e-07	1.14585e-07	1.84123e-07	2.03203e-07	1.90228e-07	2.4061e-07	1.88268e-07
1.49805e-07	1.68252e-07	1.58844e-07	1.19604e-07	1.36959e-07	1.13208e-07	1.70645e-07	2.03932e-07	1.97109e-07	2.58428e-07	1.78252e-07
1.49085e-07	1.55853e-07	1.63038e-07	1.13766e-07	1.27985e-07	1.19434e-07	1.65602e-07	1.96875e-07	1.92959e-07	2.66418e-07	1.63458e-07
1.47936e-07	1.35159e-07	1.70139e-07	1.0792e-07	1.23784e-07	1.29163e-07	1.70203e-07	1.87017e-07	1.8093e-07	2.65925e-07	1.47199e-07
1.45145e-07	1.14394e-07	1.80473e-07	1.0384e-07	1.26301e-07	1.38207e-07	1.81743e-07	1.78032e-07	1.67883e-07	2.61076e-07	1.33272e-07
1.40459e-07	1.01019e-07	1.91958e-07	1.03855e-07	1.34678e-07	1.44615e-07	1.94381e-07	1.71114e-07	1.59815e-07	2.55247e-07	1.23529e-07
1.34166e-07	9.81715e-08	2.00975e-07	1.08927e-07	1.47234e-07	1.4808e-07	2.01903e-07	1.66922e-07	1.58869e-07	2.4981e-07	1.17291e-07
1.26956e-07	1.04297e-07	2.04636e-07	1.18703e-07	1.63107e-07	1.48052e-07	2.00973e-07	1.67245e-07	1.63622e-07	2.45557e-07	1.12647e-07
1.20143e-07	1.15516e-07	2.0163e-07	1.32274e-07	1.81283e-07	1.43515e-07	1.92762e-07	1.73954e-07	1.71335e-07	2.4354e-07	1.08208e-07
1.15744e-07	1.28251e-07	1.90865e-07	1.47398e-07	1.98458e-07	1.34457e-07	1.81863e-07	1.86188e-07	1.79709e-07	2.43391e-07	1.04361e-07
1.16305e-07	1.40304e-07	1.70556e-07	1.59283e-07	2.09325e-07	1.22624e-07	1.73342e-07	1.99028e-07	1.87308e-07	2.41775e-07	1.03414e-07
1.24515e-07	1.50655e-07	1.40371e-07	1.62201e-07	2.10092e-07	1.1062e-07	1.70051e-07	2.05712e-07	1.93744e-07	2.34411e-07	1.08035e-07
1.4205e-07	1.59012e-07	1.05115e-07	1.54052e-07	2.01829e-07	1.01161e-07	1.71861e-07	2.01906e-07	2.00086e-07	2.20422e-07	1.18704e-07
1.67342e-07	1.65279e-07	7.51803e-08	1.39353e-07	1.90174e-07	9.763e-08	1.76745e-07	1.88261e-07	2.08266e-07	2.04122e-07	1.32884e-07
1.93946e-07	1.6881e-07	6.14493e-08	1.26595e-07	1.8179e-07	1.0411e-07	1.82313e-07	1.69259e-07	2.18792e-07	1.91879e-07	1.47522e-07
2.12143e-07	1.68161e-07	6.81936e-08	1.21866e-07	1.80907e-07	1.22929e-07	1.86456e-07	1.50039e-07	2.28811e-07	1.87219e-07	1.62383e-07
2.13839e-07	1.62112e-07	9.01609e-08	1.24932e-07	1.88364e-07	1.51448e-07	1.87192e-07	1.34206e-07	2.33103e-07	1.89038e-07	1.79934e-07
1.97243e-07	1.51089e-07	1.16212e-07	1.31279e-07	2.02526e-07	1.81985e-07	1.82986e-07	1.23581e-07	2.2758e-07	1.93881e-07	2.01403e-07
1.67712e-07	1.37229e-07	1.35844e-07	1.37194e-07	2.20056e-07	2.05767e-07	1.74183e-07	1.18732e-07	2.12238e-07	1.99046e-07	2.23721e-07
1.34706e-07	1.22976e-07	1.43411e-07	1.42437e-07	2.36106e-07	2.1737e-07	1.64258e-07	1.19132e-07	1.91654e-07	2.03471e-07	2.4119e-07
1.07573e-07	1.10152e-07	1.38606e-07	1.48732e-07	2.45382e-07	2.16033e-07	1.5893e-07	1.23078e-07	1.73517e-07	2.06678e-07	2.49923e-07
9.26488e-08	1.00667e-07	1.25223e-07	1.56993e-07	2.44759e-07	2.04099e-07	1.63006e-07	1.28079e-07	1.66011e-07	2.08007e-07	2.49848e-07
9.2261e-08	9.73295e-08	1.09757e-07	1.66562e-07	2.35555e-07	1.85174e-07	1.77239e-07	1.3199e-07	1.74309e-07	2.07193e-07	2.42646e-07
1.05024e-07	1.02707e-07	9.94585e-08	1.76396e-07	2.22967e-07	1.63383e-07	1.97598e-07	1.34323e-07	1.97432e-07	2.05296e-07	2.29238e-07
1.26715e-07	1.16771e-07	9.95001e-08	1.85885e-07	2.12592e-07	1.43136e-07	2.17296e-07	1.36695e-07	2.27989e-07	2.04486e-07	2.1036e-07
1.51315e-07	1.36146e-07	1.10235e-07	1.94027e-07	2.0666e-07	1.28475e-07	2.29803e-07	1.41757e-07	2.55648e-07	2.0647e-07	1.88964e-07
1.7221e-07	1.56162e-07	1.26177e-07	1.98164e-07	2.02841e-07	1.21834e-07	2.31092e-07	1.51142e-07	2.7196e-07	2.10955e-07	1.70471e-07
1.83788e-07	1.73626e-07	1.38029e-07	1.94336e-07	1.96253e-07	1.22843e-07	2.20757e-07	1.64009e-07	2.73329e-07	2.1572e-07	1.59509e-07
1.83383e-07	1.87395e-07	1.37795e-07	1.79882e-07	1.82856e-07	1.28263e-07	2.02386e-07	1.77522e-07	2.6118e-07	2.18325e-07	1.56073e-07
1.72653e-07	1.96598e-07	1.24213e-07	1.56547e-07	1.61594e-07	1.33652e-07	1.82887e-07	1.88902e-07	2.40573e-07	2.17681e-07	1.54988e-07
1.57003e-07	1.99242e-07	1.0395e-07	1.31252e-07	1.34272e-07	1.35808e-07	1.70068e-07	1.97177e-07	2.1845e-07	2.14097e-07	1.49751e-07
1.4276e-07	1.93554e-07	8.68179e-08	1.13064e-07	1.04401e-07	1.34135e-07	1.69094e-07	2.03025e-07	2.01516e-07	2.08504e-07	1.37951e-07
1.33764e-07	1.81043e-07	7.91262e-08	1.07989e-07	7.66724e-08	1.30116e-07	1.79893e-07	2.07113e-07	1.93751e-07	2.02318e-07	1.23829e-07
1.29879e-07	1.67619e-07	8.12512e-08	1.15382e-07	5.69012e-08	1.25781e-07	1.97164e-07	2.08848e-07	1.94679e-07	1.97657e-07	1.15776e-07
1.28274e-07	1.60503e-07	9.06127e-08	1.28757e-07	5.08014e-08	1.22575e-07	2.1272e-07	2.06891e-07	1.99893e-07	1.96472e-07	1.2094e-07
1.25969e-07	1.62986e-07	1.05383e-07	1.40452e-07	6.11444e-08	1.21231e-07	2.18962e-07	2.00862e-07	2.03718e-07	1.98713e-07	1.40992e-07
1.21586e-07	1.71914e-07	1.24471e-07	1.46675e-07	8.53918e-08	1.22287e-07	2.12336e-07	1.92486e-07	2.02152e-07	2.01768e-07	1.71221e-07
1.15707e-07	1.80494e-07	1.44893e-07	1.49298e-07	1.16362e-07	1.26494e-07	1.95334e-07	1.85071e-07	1.94379e-07	2.02585e-07	2.02518e-07
1.10359e-07	1.83594e-07	1.61323e-07	1.53231e-07	1.45838e-07	1.34566e-07	1.75279e-07	1.81898e-07	1.82718e-07	2.00815e-07	2.25213e-07
1.08001e-07	1.80214e-07	1.69773e-07	1.61526e-07	1.68268e-07	1.46328e-07	1.599e-07	1.84868e-07	1.71492e-07	1.99739e-07	2.3356e-07
1.10373e-07	1.71446e-07	1.71643e-07	1.72196e-07	1.81975e-07	1.59934e-07	1.52646e-07	1.94242e-07	1.6499e-07	2.03591e-07	2.28595e-07
1.18006e-07	1.57555e-07	1.73175e-07	1.79353e-07	1.87958e-07	1.71907e-07	1.51263e-07	2.09127e-07	1.65198e-07	2.13481e-07	2.16961e-07
1.30693e-07	1.38372e-07	1.80231e-07	1.77595e-07	1.88228e-07	1.78423e-07	1.50299e-07	2.27788e-07	1.70913e-07	2.25821e-07	2.06122e-07
1.47844e-07	1.16561e-07	1.93324e-07	1.65894e-07	1.85189e-07	1.77467e-07	1.45077e-07	2.47574e-07	1.79307e-07	2.34913e-07	1.99817e-07
1.67763e-07	9.91487e-08	2.07384e-07	1.48129e-07	1.81724e-07	1.70502e-07	1.34265e-07	2.65272e-07	1.88485e-07	2.37269e-07	1.97284e-07
1.86894e-07	9.40947e-08	2.16038e-07	1.30455e-07	1.80689e-07	1.61989e-07	1.19943e-07	2.78438e-07	1.98325e-07	2.33707e-07	1.96054e-07
2.00911e-07	1.04288e-07	2.16408e-07	1.17905e-07	1.83336e-07	1.5662e-07	1.05916e-07	2.86463e-07	2.08882e-07	2.27785e-07	1.95127e-07
2.0733e-07	1.24781e-07	2.10715e-07	1.12438e-07	1.87974e-07	1.56576e-07	9.56278e-08	2.89524e-07	2.18704e-07	2.226e-07	1.96017e-07
2.07027e-07	1.4617e-07	2.04052e-07	1.12953e-07	1.9055e-07	1.6151e-07	9.08484e-08	2.86128e-07	2.2539e-07	2.18899e-07	2.01399e-07
2.0306e-07	1.60988e-07	2.00522e-07	1.16515e-07	1.87187e-07	1.7088e-07	9.18088e-08	2.72598e-07	2.27791e-07	2.15514e-07	2.12558e-07
1.98076e-07	1.67734e-07	2.00749e-07	1.19896e-07	1.76778e-07	1.85248e-07	9.84091e-08	2.46313e-07	2.27212e-07	2.11072e-07	2.27328e-07
1.92806e-07	1.70236e-07	2.02348e-07	1.2099e-07	1.61666e-07	2.0424e-07	1.10979e-07	2.09738e-07	2.26308e-07	2.05321e-07	2.40347e-07
1.86792e-07	1.73824e-07	2.02656e-07	1.19535e-07	1.46144e-07	2.23453e-07	1.29437e-07	1.7069e-07	2.26951e-07	1.99168e-07	2.46063e-07
1.80319e-07	1.81059e-07	2.01244e-07	1.16495e-07	1.34243e-07	2.34669e-07	1.51825e-07	1.38376e-07	2.29053e-07	1.93565e-07	2.42367e-07
1.75557e-07	1.89574e-07	1.99983e-07	1.12653e-07	1.28523e-07	2.30489e-07	1.74293e-07	1.1911e-07	2.31039e-07	1.88416e-07	2.31645e-07
1.75642e-07	1.93745e-07	2.00721e-07	1.08012e-07	1.30247e-07	2.09689e-07	1.92903e-07	1.14787e-07	2.31294e-07	1.82897e-07	2.18292e-07
1.8241e-07	1.89376e-07	2.03029e-07	1.02796e-07	1.39852e-07	1.7867e-07	2.05463e-07	1.23333e-07	2.29437e-07	1.77194e-07	2.05126e-07
1.94802e-07	1.77561e-07	2.04427e-07	9.87788e-08	1.566e-07	1.4789e-07	2.11951e-07	1.39324e-07	2.26656e-07	1.73482e-07	1.92015e-07
2.09248e-07	1.64211e-07	2.02882e-07	9.91985e-08	1.77741e-07	1.25951e-07	2.138e-07	1.55081e-07	2.24966e-07	1.74201e-07	1.77623e-07
2.21554e-07	1.55773e-07	1.99003e-07	1.07099e-07	1.9857e-07	1.15382e-07	2.12954e-07	1.63344e-07	2.25887e-07	1.78957e-07	1.62307e-07
2.28851e-07	1.55056e-07	1.9559e-07	1.23206e-07	2.13955e-07	1.12883e-07	2.11066e-07	1.60692e-07	2.29316e-07	1.83725e-07	1.49397e-07
2.30628e-07	1.60273e-07	1.94735e-07	1.44544e-07	2.2047e-07	1.13672e-07	2.09067e-07	1.49317e-07	2.33307e-07	1.8391e-07	1.43702e-07
2.28585e-07	1.6689e-07	1.95e-07	1.64823e-07	2.17761e-07	1.16184e-07	2.0751e-07	1.35666e-07	2.35122e-07	1.78371e-07	1.48445e-07
2.25479e-07	1.70115e-07	1.91397e-07	1.77188e-07	2.08283e-07	1.2291e-07	2.07296e-07	1.26658e-07	2.33137e-07	1.70412e-07	1.63056e-07
2.2341e-07	1.66777e-07	1.78844e-07	1.78079e-07	1.95643e-07	1.36791e-07	2.09486e-07	1.2597e-07	2.28256e-07	1.65028e-07	1.83404e-07
2.22501e-07	1.56642e-07	1.56734e-07	1.69148e-07	1.82818e-07	1.57164e-07	2.13712e-07	1.32938e-07	2.23368e-07	1.65297e-07	2.03892e-07
2.20974e-07	1.4295e-07	1.30746e-07	1.55513e-07	1.71563e-07	1.79504e-07	2.16857e-07	1.4431e-07	2.20932e-07	1.70978e-07	2.19494e-07
2.16575e-07	1.31301e-07	1.09946e-07	1.42134e-07	1.62926e-07	1.98963e-07	2.14157e-07	1.56461e-07	2.20783e-07	1.79796e-07	2.26548e-07
2.08011e-07	1.26695e-07	1.01222e-07	1.31441e-07	1.5768e-07	2.1372e-07	2.02723e-07	1.66078e-07	2.20416e-07	1.8956e-07	2.2294e-07
1.95416e-07	1.30314e-07	1.05368e-07	1.23467e-07	1.56079e-07	2.24748e-07	1.84838e-07	1.70184e-07	2.17553e-07	1.99171e-07	2.08769e-07
1.80261e-07	1.38484e-07	1.17373e-07	1.17589e-07	1.57557e-07	2.32952e-07	1.67942e-07	1.67298e-07	2.1233e-07	2.08052e-07	1.87297e-07
1.65309e-07	1.44918e-07	1.30121e-07	1.14456e-07	1.60863e-07	2.37421e-07	1.60386e-07	1.59101e-07	2.06894e-07	2.15165e-07	1.64726e-07
1.53879e-07	1.44777e-07	1.38784e-07	1.16616e-07	1.64385e-07	2.36656e-07	1.65555e-07	1.50352e-07	2.03199e-07	2.18968e-07	1.47941e-07
1.47849e-07	1.37508e-07	1.4322e-07	1.26731e-07	1.66535e-07	2.30539e-07	1.79078e-07	1.46608e-07	2.0172e-07	2.18301e-07	1.41218e-07
1.45955e-07	1.26528e-07	1.46843e-07	1.44289e-07	1.66323e-07	2.20149e-07	1.92025e-07	1.51582e-07	2.02253e-07	2.12867e-07	1.4416e-07
1.44532e-07	1.16603e-07	1.52741e-07	1.64011e-07	1.63683e-07	2.06087e-07	1.97829e-07	1.65717e-07	2.05088e-07	2.02723e-07	1.52339e-07
1.40233e-07	1.11321e-07	1.60261e-07	1.78248e-07	1.58825e-07	1.88406e-07	1.9697e-07	1.85976e-07	2.10612e-07	1.88126e-07	1.60223e-07
1.3192e-07	1.12111e-07	1.65292e-07	1.81974e-07	1.51202e-07	1.68813e-07	1.95471e-07	2.06576e-07	2.17988e-07	1.70794e-07	1.64374e-07
1.2047e-07	1.18551e-07	1.64094e-07	1.76248e-07	1.39887e-07	1.52148e-07	1.99051e-07	2.21096e-07	2.25034e-07	1.54897e-07	1.64956e-07
1.07955e-07	1.29151e-07	1.56914e-07	1.67132e-07	1.25561e-07	1.44465e-07	2.08526e-07	2.25678e-07	2.2967e-07	1.45302e-07	1.64874e-07
9.75823e-08	1.421e-07	1.47802e-07	1.60876e-07	1.11774e-07	1.49126e-07	2.20198e-07	2.21284e-07	2.31056e-07	1.43889e-07	1.67475e-07
9.34732e-08	1.55647e-07	1.41e-07	1.5937e-07	1.03401e-07	1.64658e-07	2.29632e-07	2.12861e-07	2.29276e-07	1.47794e-07	1.74381e-07
9.90337e-08	1.67979e-07	1.37657e-07	1.59695e-07	1.03509e-07	1.86057e-07	2.34338e-07	2.05869e-07	2.24495e-07	1.51692e-07	1.84565e-07
1.14652e-07	1.77078e-07	1.35745e-07	1.5781e-07	1.11659e-07	2.07615e-07	2.33188e-07	2.03165e-07	2.16827e-07	1.52e-07	1.95039e-07
1.36672e-07	1.81239e-07	1.32429e-07	1.52565e-07	1.24898e-07	2.24683e-07	2.24764e-07	2.04499e-07	2.06696e-07	1.4927e-07	2.02738e-07
1.58441e-07	1.80133e-07	1.26292e-07	1.46157e-07	1.39774e-07	2.34095e-07	2.07712e-07	2.07742e-07	1.94919e-07	1.47163e-07	2.06456e-07
1.7265e-07	1.75433e-07	1.1812e-07	1.4113e-07	1.53269e-07	2.34578e-07	1.82868e-07	2.09774e-07	1.82323e-07	1.4924e-07	2.07417e-07
1.73892e-07	1.70173e-07	1.10508e-07	1.37668e-07	1.62479e-07	2.27358e-07	1.54258e-07	2.06883e-07	1.69291e-07	1.56191e-07	2.08045e-07
1.60734e-07	1.6705e-07	1.06688e-07	1.34193e-07	1.64513e-07	2.15782e-07	1.27372e-07	1.96069e-07	1.55756e-07	1.65603e-07	2.10103e-07
1.36784e-07	1.66781e-07	1.08829e-07	1.30057e-07	1.57566e-07	2.03634e-07	1.0629e-07	1.77246e-07	1.42102e-07	1.74275e-07	2.13819e-07
1.09928e-07	1.67762e-07	1.16707e-07	1.26488e-07	1.42469e-07	1.93478e-07	9.22407e-08	1.54406e-07	1.30605e-07	1.80716e-07	2.18354e-07
8.9104e-08	1.67465e-07	1.27809e-07	1.24384e-07	1.23299e-07	1.86121e-07	8.43805e-08	1.34454e-07	1.25733e-07	1.85345e-07	2.22448e-07
7.95187e-08	1.64579e-07	1.38716e-07	1.2201e-07	1.06166e-07	1.80791e-07	8.14528e-08	1.24479e-07	1.31961e-07	1.88614e-07	2.24528e-07
7.94783e-08	1.60096e-07	1.46639e-07	1.16219e-07	9.65192e-08	1.75306e-07	8.25449e-08	1.28859e-07	1.50274e-07	1.89816e-07	2.22956e-07
8.19338e-08	1.56508e-07	1.50371e-07	1.06456e-07	9.63913e-08	1.66575e-07	8.67105e-08	1.4709e-07	1.76652e-07	1.8824e-07	2.17068e-07
8.00716e-08	1.56033e-07	1.50689e-07	9.70245e-08	1.03372e-07	1.52138e-07	9.27822e-08	1.73264e-07	2.044e-07	1.85103e-07	2.08058e-07
7.22153e-08	1.59338e-07	1.50031e-07	9.46119e-08	1.12224e-07	1.32227e-07	1.00201e-07	1.98314e-07	2.28229e-07	1.8331e-07	1.98487e-07
6.1996e-08	1.65394e-07	1.50931e-07	1.03059e-07	1.18137e-07	1.10611e-07	1.09849e-07	2.14633e-07	2.45935e-07	1.84602e-07	1.91063e-07
5.46466e-08	1.72061e-07	1.53723e-07	1.20234e-07	1.19333e-07	9.30285e-08	1.23504e-07	2.20106e-07	2.56405e-07	1.87109e-07	1.88131e-07
5.34694e-08	1.76909e-07	1.55498e-07	1.39801e-07	1.17361e-07	8.42434e-08	1.42161e-07	2.18219e-07	2.57216e-07	1.86599e-07	1.91501e-07
5.88308e-08	1.77901e-07	1.51984e-07	1.56001e-07	1.15343e-07	8.60346e-08	1.6466e-07	2.14164e-07	2.45642e-07	1.80804e-07	2.01253e-07
6.8961e-08	1.73779e-07	1.41375e-07	1.66845e-07	1.15729e-07	9.73547e-08	1.87465e-07	2.10604e-07	2.22228e-07	1.72454e-07	2.14122e-07
8.12965e-08	1.64327e-07	1.26775e-07	1.73164e-07	1.19022e-07	1.15812e-07	2.05648e-07	2.06704e-07	1.92472e-07	1.67574e-07	2.23929e-07
9.38987e-08	1.50704e-07	1.14977e-07	1.75587e-07	1.24018e-07	1.3892e-07	2.14784e-07	2.00349e-07	1.64179e-07	1.7064e-07	2.24788e-07
1.06237e-07	1.35474e-07	1.12715e-07	1.7339e-07	1.29147e-07	1.64366e-07	2.12924e-07	1.9072e-07	1.43072e-07	1.81338e-07	2.14489e-07
1.18588e-07	1.21772e-07	1.23361e-07	1.66285e-07	1.33514e-07	1.89544e-07	2.01347e-07	1.79147e-07	1.30592e-07	1.95541e-07	1.95208e-07
1.30865e-07	1.11876e-07	1.45627e-07	1.56393e-07	1.36522e-07	2.11015e-07	1.83716e-07	1.68515e-07	1.24811e-07	2.08748e-07	1.71722e-07
1.42513e-07	1.06442e-07	1.73904e-07	1.47726e-07	1.36887e-07	2.24763e-07	1.64655e-07	1.6213e-07	1.22583e-07	2.18474e-07	1.49368e-07
1.5335e-07	1.04856e-07	1.99835e-07	1.43576e-07	1.33105e-07	2.2772e-07	1.48466e-07	1.62251e-07	1.21374e-07	2.24077e-07	1.32917e-07
1.63441e-07	1.0575e-07	2.15258e-07	1.44407e-07	1.25583e-07	2.19876e-07	1.37652e-07	1.68601e-07	1.20395e-07	2.25234e-07	1.25715e-07
1.71611e-07	1.07119e-07	2.15747e-07	1.48072e-07	1.18052e-07	2.05112e-07	1.31476e-07	1.78012e-07	1.20701e-07	2.21342e-07	1.28733e-07
1.74941e-07	1.07058e-07	2.02561e-07	1.51921e-07	1.16134e-07	1.89522e-07	1.26348e-07	1.85894e-07	1.23879e-07	2.12822e-07	1.40307e-07
1.71045e-07	1.05672e-07	1.81401e-07	1.54848e-07	1.23793e-07	1.78219e-07	1.18882e-07	1.88555e-07	1.30127e-07	2.02794e-07	1.57045e-07
1.61168e-07	1.06267e-07	1.58998e-07	1.57549e-07	1.40299e-07	1.73031e-07	1.09255e-07	1.84814e-07	1.37609e-07	1.96493e-07	1.7511e-07
1.50377e-07	1.13637e-07	1.40416e-07	1.60988e-07	1.59891e-07	1.72507e-07	1.01463e-07	1.76328e-07	1.43931e-07	1.97809e-07	1.91091e-07
1.44195e-07	1.30271e-07	1.2866e-07	1.64675e-07	1.74636e-07	1.7368e-07	1.00264e-07	1.6668e-07	1.48225e-07	2.05893e-07	2.02732e-07
1.4498e-07	1.53757e-07	1.25196e-07	1.66564e-07	1.79067e-07	1.74364e-07	1.08024e-07	1.59167e-07	1.51547e-07	2.15482e-07	2.0972e-07
1.51205e-07	1.77375e-07	1.29297e-07	1.64802e-07	1.73621e-07	1.74891e-07	1.23866e-07	1.54347e-07	1.55324e-07	2.21036e-07	2.13816e-07
1.59428e-07	1.93174e-07	1.36953e-07	1.59633e-07	1.64126e-07	1.78069e-07	1.44403e-07	1.49965e-07	1.60011e-07	2.20927e-07	2.17679e-07
1.66645e-07	1.95868e-07	1.42078e-07	1.53362e-07	1.57414e-07	1.86638e-07	1.64637e-07	1.44218e-07	1.6554e-07	2.18039e-07	2.23234e-07
1.71574e-07	1.85858e-07	1.40641e-07	1.48187e-07	1.56519e-07	1.9984e-07	1.794e-07	1.38874e-07	1.7251e-07	2.16709e-07	2.30892e-07
1.74739e-07	1.69458e-07	1.3432e-07	1.44071e-07	1.59289e-07	2.12603e-07	1.85941e-07	1.38033e-07	1.82013e-07	2.18883e-07	2.3961e-07
1.77651e-07	1.55473e-07	1.29605e-07	1.38971e-07	1.61022e-07	2.18932e-07	1.85839e-07	1.43539e-07	1.94153e-07	2.22449e-07	2.4692e-07
1.81468e-07	1.5025e-07	1.32381e-07	1.31262e-07	1.58407e-07	2.16509e-07	1.8364e-07	1.52621e-07	2.07352e-07	2.22836e-07	2.49342e-07
1.85885e-07	1.5502e-07	1.42642e-07	1.21905e-07	1.51985e-07	2.0774e-07	1.82699e-07	1.60512e-07	2.19462e-07	2.16612e-07	2.44322e-07
1.89018e-07	1.66981e-07	1.54235e-07	1.14193e-07	1.45996e-07	1.96404e-07	1.82299e-07	1.64523e-07	2.29159e-07	2.04443e-07	2.32774e-07
1.88552e-07	1.8188e-07	1.59886e-07	1.11277e-07	1.45809e-07	1.84002e-07	1.79159e-07	1.6489e-07	2.35861e-07	1.91269e-07	2.19182e-07
1.83473e-07	1.95491e-07	1.56895e-07	1.1375e-07	1.54263e-07	1.69951e-07	1.71808e-07	1.62489e-07	2.38884e-07	1.83569e-07	2.08144e-07
1.75173e-07	2.03994e-07	1.48732e-07	1.19296e-07	1.6944e-07	1.54716e-07	1.63106e-07	1.57134e-07	2.37801e-07	1.856e-07	2.00576e-07
1.6692e-07	2.04847e-07	1.41963e-07	1.24461e-07	1.85659e-07	1.41382e-07	1.58212e-07	1.48496e-07	2.33989e-07	1.96963e-07	1.93662e-07
1.61929e-07	1.98338e-07	1.41711e-07	1.26935e-07	1.96592e-07	1.33253e-07	1.60012e-07	1.37939e-07	2.3086e-07	2.12718e-07	1.84616e-07
1.61396e-07	1.88184e-07	1.48811e-07	1.26686e-07	1.97867e-07	1.30243e-07	1.66357e-07	1.28524e-07	2.31446e-07	2.25769e-07	1.74311e-07
1.64051e-07	1.79943e-07	1.59615e-07	1.25374e-07	1.88041e-07	1.28515e-07	1.71443e-07	1.22969e-07	2.35396e-07	2.30414e-07	1.67343e-07
1.67572e-07	1.78101e-07	1.68009e-07	1.24718e-07	1.68764e-07	1.24216e-07	1.70134e-07	1.21901e-07	2.38671e-07	2.2558e-07	1.68656e-07
1.70593e-07	1.84007e-07	1.68827e-07	1.25199e-07	1.44738e-07	1.17416e-07	1.61993e-07	1.24355e-07	2.3641e-07	2.15685e-07	1.79664e-07
1.73284e-07	1.9579e-07	1.60976e-07	1.26201e-07	1.22821e-07	1.12099e-07	1.51922e-07	1.29664e-07	2.26273e-07	2.07751e-07	1.96846e-07
1.75685e-07	2.09543e-07	1.47969e-07	1.27136e-07	1.09609e-07	1.12308e-07	1.46566e-07	1.38237e-07	2.09595e-07	2.06339e-07	2.13821e-07
1.75718e-07	2.20529e-07	1.35107e-07	1.28171e-07	1.08385e-07	1.18533e-07	1.49257e-07	1.50339e-07	1.90203e-07	2.10502e-07	2.25339e-07
1.69929e-07	2.24281e-07	1.25638e-07	1.29977e-07	1.17504e-07	1.27715e-07	1.5802e-07	1.64574e-07	1.72459e-07	2.15548e-07	2.30262e-07
1.57136e-07	2.18029e-07	1.19317e-07	1.33127e-07	1.31687e-07	1.3616e-07	1.68294e-07	1.77953e-07	1.59753e-07	2.17593e-07	2.31531e-07
1.40943e-07	2.019e-07	1.14293e-07	1.37631e-07	1.45471e-07	1.42074e-07	1.77056e-07	1.87471e-07	1.53762e-07	2.16203e-07	2.33364e-07
1.27607e-07	1.78933e-07	1.09921e-07	1.42475e-07	1.56158e-07	1.45832e-07	1.84071e-07	1.91629e-07	1.54452e-07	2.13081e-07	2.37854e-07
1.21048e-07	1.54166e-07	1.07493e-07	1.45467e-07	1.64075e-07	1.48843e-07	1.90031e-07	1.90761e-07	1.6066e-07	2.0937e-07	2.4341e-07
1.20202e-07	1.33733e-07	1.08398e-07	1.44283e-07	1.70623e-07	1.52705e-07	1.94728e-07	1.86336e-07	1.70637e-07	2.05029e-07	2.4621e-07
1.2101e-07	1.23592e-07	1.11962e-07	1.38722e-07	1.76496e-07	1.58821e-07	1.97234e-07	1.80219e-07	1.8187e-07	2.00361e-07	2.43527e-07
1.20356e-07	1.2676e-07	1.15509e-07	1.32086e-07	1.81475e-07	1.67628e-07	1.97096e-07	1.74612e-07	1.90626e-07	1.96797e-07	2.36117e-07
1.18053e-07	1.40261e-07	1.16858e-07	1.29427e-07	1.84946e-07	1.77566e-07	1.94938e-07	1.72149e-07	1.92695e-07	1.95408e-07	2.27603e-07
1.15939e-07	1.55363e-07	1.16749e-07	1.33469e-07	1.86014e-07	1.85129e-07	1.92389e-07	1.75041e-07	1.85867e-07	1.95004e-07	2.21517e-07
1.15889e-07	1.62528e-07	1.18444e-07	1.42115e-07	1.83566e-07	1.86723e-07	1.9181e-07	1.83452e-07	1.72191e-07	1.92381e-07	2.18653e-07
1.18679e-07	1.5743e-07	1.24608e-07	1.50332e-07	1.771e-07	1.8109e-07	1.95532e-07	1.94981e-07	1.57274e-07	1.84619e-07	2.16774e-07
1.24045e-07	1.42809e-07	1.34514e-07	1.54384e-07	1.67871e-07	1.70566e-07	2.04326e-07	2.06266e-07	1.46596e-07	1.71162e-07	2.12551e-07
1.31076e-07	1.25324e-07	1.44217e-07	1.53922e-07	1.58978e-07	1.60455e-07	2.16007e-07	2.15109e-07	1.42208e-07	1.54199e-07	2.04164e-07
1.3825e-07	1.11228e-07	1.49051e-07	1.504e-07	1.53726e-07	1.5677e-07	2.25623e-07	2.20801e-07	1.42937e-07	1.37688e-07	1.92835e-07
1.4351e-07	1.0427e-07	1.45982e-07	1.44706e-07	1.53148e-07	1.63018e-07	2.27658e-07	2.2273e-07	1.47238e-07	1.25692e-07	1.82264e-07
1.44962e-07	1.05543e-07	1.34652e-07	1.37176e-07	1.54602e-07	1.77627e-07	2.19095e-07	2.19636e-07	1.54895e-07	1.20469e-07	1.76299e-07
1.41737e-07	1.13573e-07	1.17526e-07	1.29532e-07	1.53046e-07	1.94255e-07	2.01553e-07	2.10843e-07	1.65682e-07	1.21217e-07	1.76543e-07
1.34098e-07	1.24534e-07	9.92211e-08	1.25521e-07	1.44716e-07	2.05339e-07	1.81017e-07	1.98066e-07	1.77425e-07	1.24714e-07	1.81665e-07
1.22993e-07	1.33701e-07	8.4477e-08	1.28558e-07	1.30683e-07	2.06303e-07	1.64824e-07	1.85617e-07	1.86921e-07	1.27646e-07	1.88692e-07
1.10126e-07	1.38176e-07	7.55611e-08	1.38368e-07	1.17405e-07	1.97339e-07	1.57277e-07	1.78653e-07	1.93249e-07	1.28535e-07	1.95062e-07
9.85275e-08	1.39013e-07	7.1518e-08	1.50194e-07	1.13367e-07	1.82298e-07	1.56884e-07	1.80652e-07	1.99139e-07	1.27657e-07	1.99885e-07
9.22617e-08	1.40516e-07	7.05226e-08	1.57857e-07	1.23772e-07	1.6656e-07	1.57687e-07	1.91298e-07	2.07758e-07	1.25811e-07	2.03616e-07
9.45832e-08	1.46551e-07	7.3042e-08	1.58301e-07	1.46814e-07	1.55563e-07	1.54007e-07	2.05736e-07	2.17999e-07	1.24071e-07	2.06588e-07
1.05767e-07	1.56815e-07	8.20626e-08	1.53694e-07	1.74423e-07	1.53856e-07	1.44671e-07	2.16298e-07	2.24063e-07	1.24804e-07	2.07945e-07
1.22381e-07	1.66639e-07	9.9775e-08	1.49183e-07	1.97405e-07	1.63722e-07	1.33203e-07	2.165e-07	2.20811e-07	1.31779e-07	2.06115e-07
1.38695e-07	1.70952e-07	1.24225e-07	1.48522e-07	2.11179e-07	1.8351e-07	1.24438e-07	2.04803e-07	2.09548e-07	1.47826e-07	2.00291e-07
1.49619e-07	1.69018e-07	1.49414e-07	1.51923e-07	2.17406e-07	2.07463e-07	1.21157e-07	1.85344e-07	1.97908e-07	1.71623e-07	1.91423e-07
1.5366e-07	1.65636e-07	1.68567e-07	1.57774e-07	2.20484e-07	2.28205e-07	1.23395e-07	1.65471e-07	1.93696e-07	1.97112e-07	1.8202e-07
1.53773e-07	1.67549e-07	1.7767e-07	1.65275e-07	2.2285e-07	2.40266e-07	1.29838e-07	1.52125e-07	1.98915e-07	2.16815e-07	1.75092e-07
1.54988e-07	1.77981e-07	1.77074e-07	1.7438e-07	2.23709e-07	2.41767e-07	1.39185e-07	1.48846e-07	2.09398e-07	2.2638e-07	1.72773e-07
1.60472e-07	1.93837e-07	1.70833e-07	1.83676e-07	2.2152e-07	2.3354e-07	1.50554e-07	1.5437e-07	2.19272e-07	2.26349e-07	1.7519e-07
1.69595e-07	2.07784e-07	1.64316e-07	1.89765e-07	2.16547e-07	2.1762e-07	1.6338e-07	1.63696e-07	2.25211e-07	2.20038e-07	1.8039e-07
1.79573e-07	2.13168e-07	1.61182e-07	1.8957e-07	2.10534e-07	1.96649e-07	1.77176e-07	1.71539e-07	2.27189e-07	2.10306e-07	1.85399e-07
1.88274e-07	2.07521e-07	1.61472e-07	1.83127e-07	2.04413e-07	1.73879e-07	1.91006e-07	1.75823e-07	2.26556e-07	1.98689e-07	1.87309e-07
1.95023e-07	1.92425e-07	1.62274e-07	1.73997e-07	1.97112e-07	1.52948e-07	2.02862e-07	1.78286e-07	2.2398e-07	1.86994e-07	1.83631e-07
1.99442e-07	1.71315e-07	1.60559e-07	1.67171e-07	1.86853e-07	1.37359e-07	2.09669e-07	1.8197e-07	2.18729e-07	1.78303e-07	1.7278e-07
2.00886e-07	1.48e-07	1.56004e-07	1.66535e-07	1.73305e-07	1.29585e-07	2.08344e-07	1.88167e-07	2.09452e-07	1.75306e-07	1.55784e-07
1.99376e-07	1.26492e-07	1.51505e-07	1.73463e-07	1.5819e-07	1.29729e-07	1.97503e-07	1.95146e-07	1.95918e-07	1.77787e-07	1.37868e-07
1.96171e-07	1.10555e-07	1.50947e-07	1.86426e-07	1.44018e-07	1.34664e-07	1.78948e-07	1.9894e-07	1.80452e-07	1.82493e-07	1.27108e-07
1.9272e-07	1.02186e-07	1.5606e-07	2.01143e-07	1.32545e-07	1.3917e-07	1.57859e-07	1.95625e-07	1.67515e-07	1.85756e-07	1.29757e-07
1.89418e-07	1.00445e-07	1.65009e-07	2.11755e-07	1.24183e-07	1.38985e-07	1.40983e-07	1.84392e-07	1.61264e-07	1.86127e-07	1.45714e-07
1.85831e-07	1.02304e-07	1.73815e-07	2.13527e-07	1.18323e-07	1.33443e-07	1.335e-07	1.69648e-07	1.63056e-07	1.84699e-07	1.6813e-07
1.81641e-07	1.05124e-07	1.7925e-07	2.05718e-07	1.14173e-07	1.25556e-07	1.36648e-07	1.59576e-07	1.71144e-07	1.83422e-07	1.87486e-07
1.76746e-07	1.08444e-07	1.8062e-07	1.92284e-07	1.11689e-07	1.19763e-07	1.47608e-07	1.60996e-07	1.82449e-07	1.83122e-07	1.96837e-07
1.70744e-07	1.13404e-07	1.79172e-07	1.79775e-07	1.11713e-07	1.19327e-07	1.61182e-07	1.7429e-07	1.94153e-07	1.82664e-07	1.94655e-07
1.6301e-07	1.20606e-07	1.76256e-07	1.73997e-07	1.14583e-07	1.24996e-07	1.71755e-07	1.92925e-07	2.03682e-07	1.79989e-07	1.84136e-07
1.53315e-07	1.28785e-07	1.7236e-07	1.77369e-07	1.18341e-07	1.35256e-07	1.74925e-07	2.08043e-07	2.08223e-07	1.74474e-07	1.70412e-07
1.42267e-07	1.3578e-07	1.67545e-07	1.87967e-07	1.18935e-07	1.47742e-07	1.69116e-07	2.14065e-07	2.05637e-07	1.68542e-07	1.58097e-07
1.31728e-07	1.40697e-07	1.61992e-07	2.00585e-07	1.13236e-07	1.61014e-07	1.57106e-07	2.1097e-07	1.96479e-07	1.66453e-07	1.5044e-07
1.25146e-07	1.44672e-07	1.5584e-07	2.09373e-07	1.02384e-07	1.75517e-07	1.46059e-07	2.02502e-07	1.84779e-07	1.70903e-07	1.4935e-07
1.26343e-07	1.4903e-07	1.49162e-07	2.10468e-07	9.19298e-08	1.92784e-07	1.44645e-07	1.92959e-07	1.76049e-07	1.80559e-07	1.54972e-07
1.36144e-07	1.52633e-07	1.42726e-07	2.02905e-07	8.8262e-08	2.13328e-07	1.58184e-07	1.85268e-07	1.73875e-07	1.9072e-07	1.65129e-07
1.49747e-07	1.51478e-07	1.38391e-07	1.87865e-07	9.44983e-08	2.34959e-07	1.85237e-07	1.8081e-07	1.77939e-07	1.96334e-07	1.7605e-07
1.58683e-07	1.41654e-07	1.37876e-07	1.67956e-07	1.09286e-07	2.53133e-07	2.18341e-07	1.79796e-07	1.84811e-07	1.95151e-07	1.84483e-07
1.56776e-07	1.23279e-07	1.40985e-07	1.4747e-07	1.28699e-07	2.63333e-07	2.48123e-07	1.81362e-07	1.90404e-07	1.89318e-07	1.89413e-07
1.44788e-07	1.01745e-07	1.45654e-07	1.32166e-07	1.48746e-07	2.63671e-07	2.6749e-07	1.83578e-07	1.92087e-07	1.84334e-07	1.92022e-07
1.29353e-07	8.48525e-08	1.49834e-07	1.26897e-07	1.66342e-07	2.55542e-07	2.73473e-07	1.84023e-07	1.89365e-07	1.85238e-07	1.94409e-07
1.17402e-07	7.8158e-08	1.52645e-07	1.3222e-07	1.78805e-07	2.41915e-07	2.66662e-07	1.81089e-07	1.83323e-07	1.92359e-07	1.98181e-07
1.11132e-07	8.22629e-08	1.53376e-07	1.43388e-07	1.83647e-07	2.25243e-07	2.49606e-07	1.75327e-07	1.75801e-07	2.0058e-07	2.03574e-07
1.07524e-07	9.36935e-08	1.50386e-07	1.5335e-07	1.80023e-07	2.07153e-07	2.25565e-07	1.69606e-07	1.69182e-07	2.03297e-07	2.09628e-07
1.02356e-07	1.07925e-07	1.4237e-07	1.57295e-07	1.70854e-07	1.89569e-07	1.98216e-07	1.676e-07	1.6644e-07	1.97557e-07	2.15514e-07
9.5021e-08	1.21933e-07	1.30896e-07	1.54797e-07	1.62726e-07	1.75207e-07	1.72036e-07	1.71619e-07	1.70085e-07	1.86031e-07	2.21797e-07
8.96493e-08	1.3472e-07	1.2068e-07	1.48378e-07	1.6228e-07	1.66472e-07	1.52337e-07	1.8127e-07	1.79926e-07	1.74941e-07	2.29831e-07
9.11324e-08	1.46085e-07	1.16394e-07	1.40735e-07	1.71606e-07	1.64104e-07	1.44037e-07	1.93436e-07	1.91898e-07	1.70108e-07	2.39386e-07
9.96401e-08	1.55251e-07	1.18952e-07	1.33213e-07	1.86672e-07	1.66982e-07	1.49412e-07	2.0333e-07	1.99997e-07	1.73655e-07	2.46909e-07
1.09209e-07	1.60925e-07	1.249e-07	1.261e-07	2.00095e-07	1.72841e-07	1.66326e-07	2.06486e-07	2.00324e-07	1.83136e-07	2.46689e-07
1.12268e-07	1.62782e-07	1.29326e-07	1.19623e-07	2.05703e-07	1.78828e-07	1.8854e-07	2.01082e-07	1.94065e-07	1.93728e-07	2.34615e-07
1.06125e-07	1.62534e-07	1.29601e-07	1.14354e-07	2.01408e-07	1.8188e-07	2.08446e-07	1.8904e-07	1.87164e-07	2.0194e-07	2.11946e-07
9.56248e-08	1.63132e-07	1.26952e-07	1.10676e-07	1.89032e-07	1.79683e-07	2.20715e-07	1.74792e-07	1.86745e-07	2.07608e-07	1.86251e-07
8.97588e-08	1.66751e-07	1.24842e-07	1.083e-07	1.72363e-07	1.72064e-07	2.24456e-07	1.62778e-07	1.96351e-07	2.12377e-07	1.68239e-07
9.51397e-08	1.73606e-07	1.25587e-07	1.06934e-07	1.55465e-07	1.6138e-07	2.2231e-07	1.55877e-07	2.13227e-07	2.16572e-07	1.65834e-07
1.11449e-07	1.82483e-07	1.28154e-07	1.07543e-07	1.42001e-07	1.50932e-07	2.17342e-07	1.55409e-07	2.30002e-07	2.18016e-07	1.79214e-07
1.32044e-07	1.91806e-07	1.29052e-07	1.12177e-07	1.3487e-07	1.42593e-07	2.10538e-07	1.61274e-07	2.39622e-07	2.13985e-07	2.00626e-07
1.48728e-07	1.99818e-07	1.25323e-07	1.21823e-07	1.35224e-07	1.36113e-07	2.01203e-07	1.71357e-07	2.39419e-07	2.03996e-07	2.19385e-07
1.56608e-07	2.04273e-07	1.16902e-07	1.345e-07	1.41146e-07	1.30966e-07	1.8954e-07	1.81494e-07	2.31142e-07	1.90657e-07	2.28205e-07
1.55517e-07	2.03208e-07	1.06758e-07	1.46114e-07	1.47449e-07	1.2852e-07	1.78404e-07	1.87275e-07	2.17872e-07	1.78142e-07	2.26202e-07
1.48005e-07	1.96931e-07	9.91681e-08	1.5365e-07	1.47744e-07	1.31571e-07	1.72161e-07	1.86325e-07	2.01364e-07	1.69962e-07	2.17334e-07
1.36882e-07	1.89087e-07	9.71674e-08	1.57558e-07	1.38013e-07	1.41238e-07	1.73844e-07	1.78708e-07	1.82265e-07	1.67517e-07	2.0683e-07
1.24825e-07	1.84654e-07	1.00535e-07	1.60811e-07	1.19221e-07	1.54642e-07	1.83292e-07	1.65676e-07	1.62362e-07	1.69813e-07	1.98539e-07
1.15486e-07	1.85829e-07	1.06011e-07	1.65368e-07	9.69388e-08	1.66399e-07	1.97508e-07	1.49062e-07	1.45876e-07	1.74156e-07	1.9386e-07
1.13435e-07	1.89708e-07	1.10172e-07	1.6938e-07	7.83127e-08	1.7284e-07	2.12099e-07	1.32072e-07	1.37812e-07	1.77495e-07	1.91443e-07
1.21772e-07	1.90618e-07	1.12442e-07	1.67911e-07	6.84596e-08	1.74768e-07	2.22342e-07	1.19529e-07	1.40468e-07	1.77708e-07	1.87487e-07
1.39266e-07	1.85051e-07	1.14953e-07	1.56825e-07	6.83368e-08	1.75945e-07	2.23664e-07	1.16129e-07	1.51399e-07	1.74105e-07	1.77387e-07
1.60099e-07	1.74005e-07	1.19386e-07	1.36738e-07	7.50556e-08	1.79022e-07	2.12555e-07	1.23761e-07	1.6487e-07	1.67149e-07	1.58753e-07
1.77137e-07	1.60476e-07	1.24541e-07	1.13811e-07	8.42333e-08	1.83101e-07	1.88544e-07	1.39969e-07	1.7551e-07	1.58086e-07	1.33947e-07
1.86402e-07	1.45633e-07	1.27481e-07	9.64487e-08	9.26413e-08	1.85066e-07	1.56107e-07	1.58601e-07	1.80962e-07	1.48991e-07	1.09849e-07
1.89139e-07	1.28529e-07	1.26977e-07	9.01266e-08	9.93145e-08	1.82914e-07	1.24299e-07	1.72435e-07	1.81783e-07	1.42859e-07	9.44957e-08
1.89985e-07	1.0948e-07	1.25549e-07	9.41477e-08	1.04959e-07	1.77835e-07	1.03207e-07	1.76768e-07	1.79559e-07	1.4299e-07	9.28192e-08
1.92946e-07	9.26105e-08	1.2788e-07	1.02714e-07	1.10976e-07	1.73446e-07	9.90519e-08	1.72108e-07	1.75349e-07	1.51278e-07	1.04328e-07
1.98312e-07	8.39455e-08	1.36618e-07	1.09215e-07	1.18875e-07	1.72901e-07	1.11105e-07	1.64064e-07	1.69581e-07	1.66208e-07	1.24081e-07
2.0231e-07	8.64829e-08	1.49193e-07	1.10286e-07	1.29569e-07	1.76147e-07	1.32357e-07	1.60058e-07	1.62963e-07	1.82611e-07	1.46116e-07
1.99442e-07	9.71501e-08	1.58959e-07	1.07041e-07	1.42422e-07	1.79673e-07	1.5342e-07	1.64618e-07	1.57137e-07	1.94579e-07	1.66988e-07
1.86243e-07	1.08913e-07	1.60213e-07	1.03483e-07	1.55178e-07	1.79256e-07	1.67158e-07	1.76239e-07	1.54298e-07	1.99595e-07	1.86938e-07
1.64458e-07	1.16211e-07	1.52612e-07	1.03619e-07	1.65416e-07	1.73288e-07	1.71344e-07	1.88144e-07	1.56006e-07	1.99559e-07	2.08078e-07
1.41284e-07	1.18481e-07	1.40998e-07	1.08876e-07	1.71928e-07	1.63621e-07	1.68286e-07	1.92671e-07	1.62092e-07	1.97256e-07	2.31424e-07
1.25771e-07	1.18485e-07	1.31383e-07	1.17063e-07	1.74113e-07	1.53794e-07	1.6264e-07	1.86364e-07	1.70413e-07	1.92371e-07	2.55319e-07
1.23417e-07	1.17702e-07	1.27073e-07	1.23653e-07	1.70393e-07	1.4721e-07	1.59261e-07	1.72385e-07	1.77871e-07	1.82156e-07	2.76255e-07
1.32855e-07	1.14237e-07	1.27637e-07	1.24908e-07	1.5879e-07	1.46494e-07	1.61593e-07	1.59084e-07	1.82527e-07	1.66207e-07	2.91048e-07
1.4731e-07	1.05712e-07	1.30338e-07	1.20712e-07	1.40086e-07	1.5263e-07	1.70133e-07	1.55937e-07	1.85503e-07	1.49625e-07	2.98554e-07
1.59911e-07	9.35898e-08	1.32465e-07	1.14613e-07	1.19576e-07	1.63133e-07	1.81495e-07	1.68848e-07	1.90728e-07	1.40539e-07	2.99963e-07
1.68663e-07	8.33453e-08	1.33246e-07	1.1075e-07	1.04107e-07	1.71687e-07	1.89713e-07	1.96894e-07	2.01854e-07	1.44249e-07	2.97955e-07
1.76807e-07	7.95453e-08	1.34129e-07	1.10375e-07	9.69575e-08	1.71544e-07	1.90016e-07	2.32302e-07	2.18558e-07	1.59485e-07	2.95525e-07
1.88271e-07	8.11322e-08	1.36992e-07	1.11342e-07	9.63081e-08	1.60692e-07	1.82525e-07	2.63991e-07	2.35627e-07	1.79542e-07	2.94844e-07
2.02701e-07	8.25996e-08	1.41763e-07	1.10954e-07	9.87607e-08	1.43919e-07	1.72696e-07	2.82617e-07	2.45961e-07	1.96279e-07	2.96378e-07
2.14962e-07	8.02079e-08	1.45992e-07	1.09022e-07	1.03231e-07	1.29548e-07	1.67874e-07	2.84175e-07	2.45048e-07	2.03528e-07	2.98849e-07
2.19235e-07	7.63064e-08	1.46862e-07	1.07921e-07	1.1072e-07	1.23661e-07	1.72415e-07	2.70571e-07	2.33434e-07	1.9863e-07	3.00125e-07
2.1333e-07	7.68004e-08	1.43469e-07	1.09991e-07	1.21105e-07	1.2644e-07	1.84742e-07	2.47684e-07	2.1576e-07	1.82958e-07	2.98003e-07
1.99489e-07	8.47497e-08	1.37073e-07	1.15465e-07	1.31446e-07	1.32906e-07	1.98233e-07	2.22464e-07	1.97755e-07	1.61737e-07	2.90321e-07
1.82001e-07	9.72478e-08	1.29553e-07	1.22999e-07	1.37856e-07	1.37033e-07	2.05239e-07	2.00297e-07	1.83825e-07	1.42256e-07	2.75583e-07
1.64459e-07	1.08343e-07	1.22013e-07	1.31368e-07	1.3877e-07	1.36262e-07	2.01437e-07	1.83426e-07	1.76708e-07	1.30435e-07	2.54867e-07
1.48653e-07	1.14076e-07	1.14662e-07	1.39859e-07	1.36241e-07	1.33443e-07	1.87746e-07	1.70935e-07	1.78064e-07	1.27866e-07	2.33034e-07
1.35e-07	1.14649e-07	1.07373e-07	1.47359e-07	1.34181e-07	1.34894e-07	1.69125e-07	1.6042e-07	1.87923e-07	1.31804e-07	2.16597e-07
1.235e-07	1.12826e-07	9.99462e-08	1.52126e-07	1.35292e-07	1.45848e-07	1.51869e-07	1.50477e-07	2.03237e-07	1.38151e-07	2.09233e-07
1.1451e-07	1.11141e-07	9.20722e-08	1.52985e-07	1.39468e-07	1.66453e-07	1.41377e-07	1.42295e-07	2.18485e-07	1.44766e-07	2.09174e-07
1.0907e-07	1.10552e-07	8.37045e-08	1.50468e-07	1.44965e-07	1.91209e-07	1.40929e-07	1.39056e-07	2.29521e-07	1.52412e-07	2.11032e-07
1.08394e-07	1.1115e-07	7.59269e-08	1.46713e-07	1.51058e-07	2.12342e-07	1.50901e-07	1.43537e-07	2.37036e-07	1.63159e-07	2.10008e-07
1.12501e-07	1.13412e-07	7.13138e-08	1.4446e-07	1.59436e-07	2.24536e-07	1.68335e-07	1.55748e-07	2.45293e-07	1.78324e-07	2.0465e-07
1.1919e-07	1.18073e-07	7.27793e-08	1.46025e-07	1.72707e-07	2.27299e-07	1.87754e-07	1.72376e-07	2.57147e-07	1.97511e-07	1.96737e-07
1.2505e-07	1.24677e-07	8.13826e-08	1.52539e-07	1.91213e-07	2.23393e-07	2.03547e-07	1.88384e-07	2.70911e-07	2.1841e-07	1.89514e-07
1.28388e-07	1.31e-07	9.50321e-08	1.63527e-07	2.11148e-07	2.15364e-07	2.12566e-07	1.99551e-07	2.82131e-07	2.36751e-07	1.85637e-07
1.31346e-07	1.34713e-07	1.09689e-07	1.77053e-07	2.25888e-07	2.03715e-07	2.14958e-07	2.0408e-07	2.87404e-07	2.47142e-07	1.85392e-07
1.38585e-07	1.35486e-07	1.22373e-07	1.90413e-07	2.29678e-07	1.88082e-07	2.12788e-07	2.02291e-07	2.85939e-07	2.45523e-07	1.8613e-07
1.53322e-07	1.34682e-07	1.33196e-07	2.00893e-07	2.21226e-07	1.69534e-07	2.08007e-07	1.95201e-07	2.78423e-07	2.31921e-07	1.84038e-07
1.74218e-07	1.32823e-07	1.44316e-07	2.06159e-07	2.05136e-07	1.51447e-07	2.01437e-07	1.83829e-07	2.65781e-07	2.11006e-07	1.77558e-07
1.95612e-07	1.28182e-07	1.56885e-07	2.04466e-07	1.90167e-07	1.38322e-07	1.92996e-07	1.69967e-07	2.49219e-07	1.89801e-07	1.6955e-07
2.10576e-07	1.18831e-07	1.69236e-07	1.95239e-07	1.8462e-07	1.33694e-07	1.82401e-07	1.57065e-07	2.30451e-07	1.74503e-07	1.6574e-07
2.14726e-07	1.06208e-07	1.78085e-07	1.80001e-07	1.91199e-07	1.38197e-07	1.69786e-07	1.49495e-07	2.1103e-07	1.68616e-07	1.70199e-07
2.08875e-07	9.59263e-08	1.81259e-07	1.62576e-07	2.05386e-07	1.48502e-07	1.56208e-07	1.50415e-07	1.91765e-07	1.72673e-07	1.81593e-07
1.98881e-07	9.41399e-08	1.7924e-07	1.47665e-07	2.19351e-07	1.58209e-07	1.43889e-07	1.60095e-07	1.73712e-07	1.84706e-07	1.93689e-07
1.91929e-07	1.0247e-07	1.74613e-07	1.38538e-07	2.28211e-07	1.61089e-07	1.35846e-07	1.75819e-07	1.59919e-07	2.011e-07	2.00149e-07
1.91179e-07	1.16424e-07	1.70398e-07	1.35758e-07	2.32811e-07	1.54729e-07	1.34887e-07	1.92879e-07	1.55206e-07	2.17893e-07	1.99629e-07
1.93112e-07	1.29091e-07	1.68422e-07	1.37775e-07	2.37022e-07	1.41616e-07	1.42342e-07	2.05982e-07	1.62908e-07	2.32034e-07	1.96773e-07
1.90472e-07	1.36737e-07	1.68307e-07	1.42078e-07	2.43214e-07	1.27174e-07	1.57031e-07	2.10958e-07	1.81396e-07	2.41912e-07	1.98303e-07
1.7865e-07	1.40947e-07	1.67673e-07	1.45661e-07	2.50306e-07	1.17085e-07	1.75082e-07	2.06487e-07	2.04161e-07	2.47052e-07	2.07611e-07
1.59841e-07	1.45493e-07	1.63889e-07	1.45555e-07	2.54826e-07	1.15716e-07	1.9109e-07	1.94998e-07	2.23853e-07	2.47462e-07	2.22149e-07
1.41286e-07	1.51593e-07	1.56429e-07	1.40486e-07	2.52869e-07	1.25016e-07	2.00317e-07	1.81916e-07	2.36513e-07	2.43165e-07	2.35248e-07
1.29545e-07	1.56694e-07	1.47901e-07	1.32426e-07	2.41902e-07	1.43244e-07	2.00614e-07	1.73157e-07	2.4233e-07	2.34249e-07	2.4052e-07
1.26083e-07	1.57692e-07	1.42541e-07	1.25768e-07	2.22535e-07	1.64757e-07	1.92939e-07	1.71909e-07	2.43048e-07	2.21519e-07	2.35447e-07
1.27448e-07	1.54531e-07	1.43001e-07	1.24304e-07	1.99243e-07	1.82247e-07	1.80664e-07	1.76875e-07	2.39333e-07	2.07183e-07	2.21954e-07
1.28877e-07	1.50184e-07	1.48016e-07	1.28837e-07	1.78371e-07	1.90279e-07	1.68556e-07	1.8354e-07	2.30599e-07	1.94591e-07	2.04374e-07
1.27985e-07	1.47671e-07	1.53162e-07	1.37315e-07	1.64124e-07	1.87352e-07	1.61679e-07	1.87437e-07	2.16766e-07	1.86744e-07	1.86939e-07
1.2601e-07	1.47899e-07	1.54245e-07	1.46567e-07	1.56185e-07	1.7526e-07	1.63886e-07	1.86464e-07	1.99806e-07	1.84707e-07	1.72478e-07
1.26023e-07	1.50288e-07	1.50078e-07	1.53869e-07	1.51422e-07	1.5712e-07	1.75929e-07	1.8082e-07	1.83704e-07	1.87358e-07	1.62249e-07
1.29459e-07	1.54541e-07	1.4212e-07	1.57673e-07	1.47678e-07	1.36102e-07	1.9411e-07	1.71769e-07	1.72956e-07	1.92588e-07	1.55986e-07
1.33968e-07	1.61324e-07	1.32283e-07	1.57712e-07	1.454e-07	1.15398e-07	2.1089e-07	1.60897e-07	1.70492e-07	1.98746e-07	1.52181e-07
1.35028e-07	1.7172e-07	1.21896e-07	1.54594e-07	1.45806e-07	9.8589e-08	2.18207e-07	1.5003e-07	1.76165e-07	2.05184e-07	1.49242e-07
1.30308e-07	1.86317e-07	1.12366e-07	1.4916e-07	1.48477e-07	8.95416e-08	2.12256e-07	1.41234e-07	1.86848e-07	2.11754e-07	1.47072e-07
1.22599e-07	2.04088e-07	1.05353e-07	1.42187e-07	1.51407e-07	9.14375e-08	1.96449e-07	1.36503e-07	1.98137e-07	2.17886e-07	1.4735e-07
1.18267e-07	2.21186e-07	1.01659e-07	1.347e-07	1.53039e-07	1.05005e-07	1.79647e-07	1.36937e-07	2.06195e-07	2.22053e-07	1.51943e-07
1.2274e-07	2.31123e-07	1.00644e-07	1.28212e-07	1.53354e-07	1.26866e-07	1.70271e-07	1.41759e-07	2.08548e-07	2.2227e-07	1.61074e-07
1.3715e-07	2.27665e-07	1.01416e-07	1.24114e-07	1.52515e-07	1.49727e-07	1.70605e-07	1.48505e-07	2.04451e-07	2.17537e-07	1.73139e-07
1.58249e-07	2.08893e-07	1.04325e-07	1.22431e-07	1.48859e-07	1.6546e-07	1.75828e-07	1.55204e-07	1.95862e-07	2.09113e-07	1.86058e-07
1.80152e-07	1.78757e-07	1.10911e-07	1.21158e-07	1.39212e-07	1.69607e-07	1.78585e-07	1.62883e-07	1.87736e-07	2.00287e-07	1.98503e-07
1.95938e-07	1.44548e-07	1.22614e-07	1.17263e-07	1.22121e-07	1.63844e-07	1.75288e-07	1.75215e-07	1.85317e-07	1.94511e-07	2.10049e-07
1.99425e-07	1.12771e-07	1.39628e-07	1.09123e-07	1.01014e-07	1.54091e-07	1.68909e-07	1.94649e-07	1.89532e-07	1.93363e-07	2.20765e-07
1.88109e-07	8.68378e-08	1.60361e-07	9.86207e-08	8.35444e-08	1.45867e-07	1.66014e-07	2.18615e-07	1.954e-07	1.95832e-07	2.31039e-07
1.65688e-07	6.72854e-08	1.81435e-07	9.0712e-08	7.67287e-08	1.41158e-07	1.70859e-07	2.40085e-07	1.96331e-07	1.99114e-07	2.4157e-07
1.4107e-07	5.31882e-08	1.98574e-07	9.00643e-08	8.17e-08	1.39215e-07	1.81846e-07	2.52525e-07	1.90546e-07	2.00226e-07	2.52973e-07
1.23438e-07	4.37891e-08	2.08465e-07	9.72621e-08	9.26137e-08	1.39282e-07	1.93185e-07	2.54789e-07	1.82848e-07	1.97648e-07	2.64912e-07
1.17054e-07	3.98327e-08	2.10391e-07	1.08024e-07	1.00662e-07	1.41589e-07	1.99619e-07	2.51758e-07	1.79755e-07	1.92211e-07	2.75386e-07
1.19888e-07	4.34783e-08	2.06184e-07	1.16228e-07	9.99497e-08	1.46064e-07	1.9971e-07	2.50593e-07	1.83145e-07	1.86572e-07	2.80928e-07
1.26427e-07	5.62322e-08	1.98753e-07	1.18001e-07	9.09547e-08	1.51366e-07	1.95383e-07	2.55835e-07	1.88737e-07	1.83646e-07	2.78123e-07
1.31678e-07	7.66355e-08	1.90821e-07	1.13577e-07	7.96931e-08	1.55742e-07	1.89471e-07	2.66668e-07	1.90414e-07	1.85311e-07	2.6586e-07
1.33444e-07	1.00401e-07	1.84645e-07	1.06162e-07	7.37725e-08	1.58234e-07	1.8425e-07	2.77684e-07	1.85907e-07	1.92172e-07	2.46832e-07
1.3238e-07	1.23265e-07	1.81734e-07	9.95267e-08	7.80606e-08	1.58655e-07	1.8167e-07	2.82335e-07	1.78958e-07	2.03867e-07	2.26784e-07
1.30986e-07	1.4361e-07	1.8189e-07	9.62311e-08	9.23887e-08	1.56969e-07	1.8344e-07	2.76941e-07	1.76507e-07	2.19025e-07	2.11695e-07
1.32322e-07	1.62087e-07	1.82798e-07	9.70727e-08	1.12303e-07	1.53343e-07	1.89648e-07	2.62878e-07	1.83152e-07	2.34847e-07	2.04875e-07
1.38544e-07	1.78916e-07	1.81712e-07	1.01313e-07	1.32016e-07	1.48676e-07	1.97245e-07	2.45588e-07	1.97179e-07	2.47193e-07	2.06107e-07
1.49699e-07	1.921e-07	1.78142e-07	1.07301e-07	1.47388e-07	1.447e-07	2.0084e-07	2.31048e-07	2.11641e-07	2.5187e-07	2.13018e-07
1.63636e-07	1.98456e-07	1.74434e-07	1.13547e-07	1.57051e-07	1.43558e-07	1.96292e-07	2.22212e-07	2.19966e-07	2.46742e-07	2.2292e-07
1.77072e-07	1.96279e-07	1.73178e-07	1.19852e-07	1.616e-07	1.47154e-07	1.8443e-07	2.18011e-07	2.2106e-07	2.33104e-07	2.33401e-07
1.8711e-07	1.87064e-07	1.74186e-07	1.27386e-07	1.62333e-07	1.56191e-07	1.71398e-07	2.15272e-07	2.18976e-07	2.14982e-07	2.4186e-07
1.92712e-07	1.74747e-07	1.74402e-07	1.37261e-07	1.60751e-07	1.6916e-07	1.6464e-07	2.11464e-07	2.17798e-07	1.96645e-07	2.45668e-07
1.95769e-07	1.63055e-07	1.70673e-07	1.4894e-07	1.58609e-07	1.82485e-07	1.67579e-07	2.05796e-07	2.17558e-07	1.80543e-07	2.43728e-07
2.0042e-07	1.5331e-07	1.62458e-07	1.60124e-07	1.57646e-07	1.92497e-07	1.77476e-07	1.98383e-07	2.15543e-07	1.67534e-07	2.37892e-07
2.09758e-07	1.4485e-07	1.52277e-07	1.68207e-07	1.58852e-07	1.97852e-07	1.88075e-07	1.89097e-07	2.10914e-07	1.58704e-07	2.32152e-07
2.2203e-07	1.37574e-07	1.44079e-07	1.71971e-07	1.61781e-07	2.00035e-07	1.94225e-07	1.77611e-07	2.06907e-07	1.56099e-07	2.29775e-07
2.30365e-07	1.33767e-07	1.40951e-07	1.7236e-07	1.64278e-07	2.01442e-07	1.94485e-07	1.64478e-07	2.07967e-07	1.61122e-07	2.30894e-07
2.27143e-07	1.37135e-07	1.43512e-07	1.71836e-07	1.63008e-07	2.02976e-07	1.90465e-07	1.5191e-07	2.1497e-07	1.725e-07	2.32739e-07
2.09372e-07	1.49778e-07	1.498e-07	1.72437e-07	1.55294e-07	2.0332e-07	1.8472e-07	1.43133e-07	2.23602e-07	1.86415e-07	2.32279e-07
1.80721e-07	1.69639e-07	1.56695e-07	1.73873e-07	1.41755e-07	2.0014e-07	1.79379e-07	1.40433e-07	2.27686e-07	1.9882e-07	2.29184e-07
1.49318e-07	1.90621e-07	1.61969e-07	1.7378e-07	1.2742e-07	1.92038e-07	1.7604e-07	1.4324e-07	2.24369e-07	2.07618e-07	2.26734e-07
1.23522e-07	2.057e-07	1.65581e-07	1.70402e-07	1.19216e-07	1.80104e-07	1.75994e-07	1.47995e-07	2.16234e-07	2.12881e-07	2.2955e-07
1.08277e-07	2.10897e-07	1.69224e-07	1.64853e-07	1.21047e-07	1.68357e-07	1.79856e-07	1.50395e-07	2.0846e-07	2.15466e-07	2.3937e-07
1.03773e-07	2.06976e-07	1.74321e-07	1.60018e-07	1.30608e-07	1.62497e-07	1.86734e-07	1.48518e-07	2.04123e-07	2.15661e-07	2.52397e-07
1.06894e-07	1.97839e-07	1.79953e-07	1.57094e-07	1.40935e-07	1.66831e-07	1.94219e-07	1.44162e-07	2.02378e-07	2.12982e-07	2.61263e-07
1.1406e-07	1.8758e-07	1.82637e-07	1.5399e-07	1.45576e-07	1.80721e-07	2.00035e-07	1.41162e-07	2.00857e-07	2.07014e-07	2.60544e-07
1.22772e-07	1.78673e-07	1.78633e-07	1.47797e-07	1.43309e-07	1.97414e-07	2.04039e-07	1.42261e-07	1.99152e-07	1.98297e-07	2.50896e-07
1.30889e-07	1.71844e-07	1.67243e-07	1.38594e-07	1.38777e-07	2.07354e-07	2.08062e-07	1.4728e-07	1.99617e-07	1.88384e-07	2.37916e-07
1.35752e-07	1.66734e-07	1.52248e-07	1.30158e-07	1.38615e-07	2.04544e-07	2.13208e-07	1.53668e-07	2.04821e-07	1.79174e-07	2.27324e-07
1.35349e-07	1.62589e-07	1.39839e-07	1.26855e-07	1.46131e-07	1.91073e-07	2.17732e-07	1.58387e-07	2.14314e-07	1.7234e-07	2.21393e-07
1.3023e-07	1.5868e-07	1.34421e-07	1.30401e-07	1.58705e-07	1.75719e-07	2.18419e-07	1.59748e-07	2.23901e-07	1.69144e-07	2.1916e-07
1.23274e-07	1.54505e-07	1.35891e-07	1.39757e-07	1.69835e-07	1.67529e-07	2.13884e-07	1.58691e-07	2.28276e-07	1.70007e-07	2.18388e-07
1.17417e-07	1.49996e-07	1.40867e-07	1.53005e-07	1.74028e-07	1.69731e-07	2.05485e-07	1.58985e-07	2.24661e-07	1.73713e-07	2.1659e-07
1.14344e-07	1.45743e-07	1.46382e-07	1.68004e-07	1.70569e-07	1.7859e-07	1.94885e-07	1.65407e-07	2.141e-07	1.77449e-07	2.11152e-07
1.15033e-07	1.42759e-07	1.52218e-07	1.81497e-07	1.63204e-07	1.87249e-07	1.82154e-07	1.80165e-07	1.9969e-07	1.78547e-07	2.00137e-07
1.19756e-07	1.41643e-07	1.59945e-07	1.89232e-07	1.56413e-07	1.90842e-07	1.67532e-07	2.00112e-07	1.84405e-07	1.76657e-07	1.83907e-07
1.26482e-07	1.4183e-07	1.70558e-07	1.882e-07	1.51897e-07	1.89075e-07	1.54361e-07	2.17479e-07	1.71043e-07	1.74136e-07	1.65932e-07
1.30449e-07	1.41741e-07	1.83365e-07	1.7872e-07	1.48257e-07	1.84926e-07	1.48358e-07	2.24107e-07	1.63288e-07	1.74359e-07	1.5146e-07
1.27216e-07	1.39775e-07	1.96464e-07	1.64077e-07	1.4333e-07	1.81035e-07	1.52907e-07	2.16433e-07	1.64818e-07	1.79635e-07	1.44743e-07
1.16839e-07	1.35255e-07	2.07559e-07	1.48344e-07	1.3654e-07	1.77153e-07	1.65408e-07	1.97997e-07	1.76052e-07	1.90102e-07	1.46877e-07
1.04626e-07	1.28536e-07	2.14661e-07	1.34693e-07	1.29598e-07	1.71198e-07	1.78782e-07	1.77623e-07	1.91939e-07	2.03581e-07	1.55949e-07
9.74432e-08	1.20362e-07	2.16923e-07	1.25115e-07	1.25736e-07	1.62963e-07	1.86453e-07	1.63902e-07	2.03959e-07	2.16136e-07	1.69252e-07
9.9049e-08	1.11308e-07	2.15053e-07	1.20537e-07	1.28142e-07	1.56361e-07	1.86109e-07	1.59621e-07	2.05241e-07	2.23341e-07	1.85484e-07
1.08405e-07	1.01949e-07	2.10452e-07	1.2064e-07	1.38147e-07	1.56958e-07	1.79962e-07	1.60577e-07	1.94718e-07	2.21964e-07	2.04693e-07
1.21594e-07	9.32688e-08	2.03643e-07	1.24199e-07	1.53966e-07	1.66416e-07	1.72723e-07	1.5981e-07	1.77397e-07	2.1135e-07	2.25849e-07
1.34889e-07	8.6323e-08	1.93986e-07	1.30486e-07	1.70836e-07	1.79395e-07	1.6914e-07	1.53443e-07	1.61173e-07	1.93935e-07	2.4468e-07
1.46339e-07	8.1305e-08	1.81508e-07	1.4032e-07	1.82734e-07	1.86729e-07	1.71885e-07	1.43323e-07	1.52634e-07	1.74687e-07	2.54797e-07
1.55249e-07	7.7499e-08	1.68936e-07	1.54958e-07	1.85037e-07	1.82706e-07	1.80272e-07	1.35177e-07	1.54359e-07	1.59437e-07	2.51992e-07
1.6081e-07	7.49514e-08	1.60991e-07	1.73494e-07	1.76875e-07	1.70026e-07	1.90403e-07	1.34779e-07	1.64979e-07	1.52379e-07	2.37947e-07
1.61505e-07	7.62253e-08	1.60609e-07	1.91681e-07	1.61742e-07	1.58009e-07	1.96763e-07	1.45024e-07	1.81473e-07	1.53823e-07	2.19717e-07
1.55902e-07	8.55373e-08	1.65604e-07	2.03901e-07	1.45742e-07	1.55612e-07	1.94554e-07	1.64717e-07	2.01391e-07	1.59931e-07	2.05315e-07
1.44018e-07	1.04953e-07	1.6957e-07	2.06866e-07	1.34557e-07	1.65106e-07	1.81898e-07	1.8873e-07	2.229e-07	1.6537e-07	1.99243e-07
1.27782e-07	1.30923e-07	1.66849e-07	2.01856e-07	1.31096e-07	1.81019e-07	1.61017e-07	2.09705e-07	2.43107e-07	1.67513e-07	2.01482e-07
1.10128e-07	1.55023e-07	1.57179e-07	1.93676e-07	1.34893e-07	1.94225e-07	1.37443e-07	2.21422e-07	2.57536e-07	1.68726e-07	2.09909e-07
9.38447e-08	1.69042e-07	1.45867e-07	1.87262e-07	1.42905e-07	1.97467e-07	1.1723e-07	2.22007e-07	2.62516e-07	1.74186e-07	2.22888e-07
8.15498e-08	1.70231e-07	1.39601e-07	1.84579e-07	1.51161e-07	1.88764e-07	1.03982e-07	2.14273e-07	2.58283e-07	1.86703e-07	2.39106e-07
7.63523e-08	1.6224e-07	1.41779e-07	1.83877e-07	1.5676e-07	1.71765e-07	9.81555e-08	2.03023e-07	2.49025e-07	2.03419e-07	2.55387e-07
8.13772e-08	1.51465e-07	1.50892e-07	1.81442e-07	1.59228e-07	1.54056e-07	9.8922e-08	1.92216e-07	2.39309e-07	2.17628e-07	2.66074e-07
9.74248e-08	1.42632e-07	1.62268e-07	1.74281e-07	1.60142e-07	1.44427e-07	1.06153e-07	1.84428e-07	2.30687e-07	2.23877e-07	2.65803e-07
1.20825e-07	1.37129e-07	1.71031e-07	1.62034e-07	1.6133e-07	1.49292e-07	1.20181e-07	1.81855e-07	2.2198e-07	2.21492e-07	2.53257e-07
1.44476e-07	1.34063e-07	1.74305e-07	1.47222e-07	1.63158e-07	1.69085e-07	1.39748e-07	1.86402e-07	2.12283e-07	2.13819e-07	2.32179e-07
1.62078e-07	1.31777e-07	1.72045e-07	1.33771e-07	1.64021e-07	1.97128e-07	1.60726e-07	1.97979e-07	2.02862e-07	2.04793e-07	2.0898e-07
1.71643e-07	1.28742e-07	1.66584e-07	1.24515e-07	1.61127e-07	2.23092e-07	1.77431e-07	2.12637e-07	1.96176e-07	1.96374e-07	1.89479e-07
1.74855e-07	1.24354e-07	1.61177e-07	1.19258e-07	1.5227e-07	2.39216e-07	1.85751e-07	2.2313e-07	1.93794e-07	1.88736e-07	1.77249e-07
1.73724e-07	1.19686e-07	1.58283e-07	1.15134e-07	1.38036e-07	2.44159e-07	1.85592e-07	2.22641e-07	1.95601e-07	1.82217e-07	1.73588e-07
1.69014e-07	1.17157e-07	1.58759e-07	1.09356e-07	1.22999e-07	2.41451e-07	1.80625e-07	2.09404e-07	2.00479e-07	1.78466e-07	1.77695e-07
1.61917e-07	1.18918e-07	1.62288e-07	1.02066e-07	1.1428e-07	2.35112e-07	1.75498e-07	1.88491e-07	2.07121e-07	1.79365e-07	1.86456e-07
1.55721e-07	1.25338e-07	1.68046e-07	9.64379e-08	1.17591e-07	2.27131e-07	1.72715e-07	1.68975e-07	2.1428e-07	1.84861e-07	1.94896e-07
1.54301e-07	1.34826e-07	1.74548e-07	9.58057e-08	1.3331e-07	2.18257e-07	1.71663e-07	1.58308e-07	2.20788e-07	1.92376e-07	1.98352e-07
1.5875e-07	1.44723e-07	1.79146e-07	1.00836e-07	1.5568e-07	2.09705e-07	1.70447e-07	1.57937e-07	2.25526e-07	1.98908e-07	1.95648e-07
1.6623e-07	1.52605e-07	1.78752e-07	1.09623e-07	1.76004e-07	2.03322e-07	1.68679e-07	1.63149e-07	2.27216e-07	2.03882e-07	1.90583e-07
1.72632e-07	1.57751e-07	1.72032e-07	1.20011e-07	1.87547e-07	2.00299e-07	1.68575e-07	1.66965e-07	2.2448e-07	2.09777e-07	1.89619e-07
1.76213e-07	1.61973e-07	1.60937e-07	1.31064e-07	1.88469e-07	2.00041e-07	1.73521e-07	1.6515e-07	2.1698e-07	2.19744e-07	1.96894e-07
1.78522e-07	1.68382e-07	1.4945e-07	1.42431e-07	1.81059e-07	2.00307e-07	1.85634e-07	1.58887e-07	2.07022e-07	2.34416e-07	2.10742e-07
1.82189e-07	1.7825e-07	1.40415e-07	1.53453e-07	1.69149e-07	1.98517e-07	2.04172e-07	1.53308e-07	1.9946e-07	2.50836e-07	2.24909e-07
1.88228e-07	1.88805e-07	1.33749e-07	1.63699e-07	1.56784e-07	1.93381e-07	2.25309e-07	1.53019e-07	1.98887e-07	2.64322e-07	2.33276e-07
1.9509e-07	1.94568e-07	1.27719e-07	1.73989e-07	1.4833e-07	1.85966e-07	2.43061e-07	1.5821e-07	2.06166e-07	2.71504e-07	2.33646e-07
1.99529e-07	1.91177e-07	1.21663e-07	1.85813e-07	1.47611e-07	1.79483e-07	2.51476e-07	1.64666e-07	2.17404e-07	2.71993e-07	2.27774e-07
1.98283e-07	1.78175e-07	1.17426e-07	1.98984e-07	1.55354e-07	1.77453e-07	2.47653e-07	1.67495e-07	2.26284e-07	2.6777e-07	2.19016e-07
1.89986e-07	1.59001e-07	1.18344e-07	2.09961e-07	1.6797e-07	1.81145e-07	2.33716e-07	1.64956e-07	2.27868e-07	2.61464e-07	2.10732e-07
1.76649e-07	1.3949e-07	1.2641e-07	2.13303e-07	1.80092e-07	1.88397e-07	2.15893e-07	1.59247e-07	2.21186e-07	2.55226e-07	2.06096e-07
1.63369e-07	1.26311e-07	1.3953e-07	2.05686e-07	1.88659e-07	1.95276e-07	2.01247e-07	1.545e-07	2.09142e-07	2.5061e-07	2.07251e-07
1.55454e-07	1.24959e-07	1.51485e-07	1.88868e-07	1.94197e-07	1.99066e-07	1.94551e-07	1.54302e-07	1.96203e-07	2.48606e-07	2.13044e-07
1.54584e-07	1.36999e-07	1.5572e-07	1.68657e-07	1.98497e-07	1.99416e-07	1.96993e-07	1.60409e-07	1.85685e-07	2.49166e-07	2.18006e-07
1.57219e-07	1.58263e-07	1.50183e-07	1.50958e-07	2.01947e-07	1.96713e-07	2.0638e-07	1.72754e-07	1.7828e-07	2.50664e-07	2.15316e-07
1.56976e-07	1.79989e-07	1.38575e-07	1.38741e-07	2.03146e-07	1.90211e-07	2.18041e-07	1.89917e-07	1.72244e-07	2.50369e-07	2.02052e-07
1.49073e-07	1.92595e-07	1.26784e-07	1.3223e-07	2.00077e-07	1.78646e-07	2.2651e-07	2.09122e-07	1.64841e-07	2.46244e-07	1.81707e-07
1.33251e-07	1.89789e-07	1.18469e-07	1.3078e-07	1.91036e-07	1.62791e-07	2.28182e-07	2.25764e-07	1.54462e-07	2.38887e-07	1.61388e-07
1.1331e-07	1.71034e-07	1.14083e-07	1.33611e-07	1.75173e-07	1.46989e-07	2.23702e-07	2.34022e-07	1.42416e-07	2.31534e-07	1.46568e-07
9.43978e-08	1.41544e-07	1.12977e-07	1.38839e-07	1.53649e-07	1.37659e-07	2.17942e-07	2.29855e-07	1.32939e-07	2.27506e-07	1.38455e-07
8.05245e-08	1.09728e-07	1.15124e-07	1.4289e-07	1.31106e-07	1.39738e-07	2.16804e-07	2.147e-07	1.30807e-07	2.27229e-07	1.35836e-07
7.37574e-08	8.31764e-08	1.20722e-07	1.42043e-07	1.15411e-07	1.53828e-07	2.22682e-07	1.9598e-07	1.3799e-07	2.27822e-07	1.38712e-07
7.46013e-08	6.57772e-08	1.29213e-07	1.35059e-07	1.14166e-07	1.76031e-07	2.31792e-07	1.82873e-07	1.51913e-07	2.25673e-07	1.49625e-07
8.21464e-08	5.80601e-08	1.39441e-07	1.24215e-07	1.29635e-07	2.00106e-07	2.35591e-07	1.80647e-07	1.6691e-07	2.19279e-07	1.71071e-07
9.3627e-08	5.97335e-08	1.50479e-07	1.13583e-07	1.5625e-07	2.19977e-07	2.26047e-07	1.88407e-07	1.77815e-07	2.09752e-07	2.0124e-07
1.04777e-07	7.11089e-08	1.61636e-07	1.06145e-07	1.83304e-07	2.31298e-07	2.01698e-07	2.01352e-07	1.82556e-07	1.995e-07	2.32337e-07
1.12166e-07	9.18207e-08	1.71591e-07	1.02173e-07	2.00937e-07	2.32355e-07	1.70042e-07	2.14236e-07	1.81512e-07	1.91232e-07	2.5402e-07
1.15988e-07	1.18915e-07	1.78002e-07	9.98201e-08	2.04954e-07	2.24782e-07	1.43658e-07	2.22838e-07	1.75062e-07	1.87917e-07	2.59915e-07
1.20062e-07	1.47103e-07	1.7854e-07	9.70674e-08	1.97821e-07	2.1318e-07	1.32347e-07	2.24028e-07	1.6296e-07	1.92316e-07	2.51783e-07
1.28286e-07	1.70974e-07	1.72807e-07	9.35751e-08	1.86404e-07	2.02641e-07	1.3727e-07	2.1673e-07	1.46608e-07	2.05342e-07	2.37683e-07
1.40904e-07	1.86773e-07	1.6368e-07	9.11136e-08	1.78196e-07	1.95455e-07	1.51406e-07	2.03602e-07	1.30989e-07	2.24615e-07	2.26049e-07
1.54224e-07	1.92898e-07	1.56573e-07	9.20528e-08	1.77598e-07	1.8996e-07	1.65197e-07	1.90633e-07	1.23157e-07	2.44926e-07	2.2105e-07
1.63456e-07	1.9038e-07	1.56178e-07	9.6874e-08	1.8393e-07	1.82658e-07	1.72552e-07	1.83795e-07	1.28405e-07	2.60369e-07	2.22363e-07
1.65647e-07	1.83526e-07	1.62528e-07	1.02944e-07	1.92557e-07	1.71337e-07	1.73319e-07	1.85686e-07	1.47599e-07	2.66423e-07	2.27808e-07
1.6093e-07	1.78693e-07	1.69876e-07	1.06119e-07	1.98278e-07	1.56443e-07	1.7163e-07	1.95055e-07	1.77194e-07	2.6115e-07	2.35485e-07
1.52501e-07	1.80418e-07	1.70327e-07	1.04078e-07	1.98174e-07	1.40412e-07	1.71933e-07	2.08388e-07	2.10802e-07	2.46013e-07	2.43909e-07
1.45855e-07	1.87912e-07	1.59793e-07	9.8292e-08	1.91984e-07	1.26475e-07	1.75453e-07	2.21114e-07	2.40988e-07	2.26198e-07	2.51119e-07
1.47013e-07	1.95551e-07	1.41236e-07	9.28581e-08	1.80825e-07	1.17823e-07	1.7937e-07	2.28446e-07	2.60942e-07	2.09045e-07	2.54401e-07
1.59742e-07	1.9697e-07	1.22268e-07	9.15792e-08	1.66171e-07	1.1675e-07	1.79028e-07	2.27442e-07	2.66067e-07	2.00365e-07	2.51455e-07
1.83148e-07	1.8891e-07	1.09255e-07	9.59593e-08	1.498e-07	1.2345e-07	1.71226e-07	2.1946e-07	2.55378e-07	2.01145e-07	2.4231e-07
2.11544e-07	1.72312e-07	1.03087e-07	1.05195e-07	1.33971e-07	1.3515e-07	1.56132e-07	2.09789e-07	2.32157e-07	2.07615e-07	2.30081e-07
2.37263e-07	1.51522e-07	9.99765e-08	1.17436e-07	1.21092e-07	1.46765e-07	1.3716e-07	2.03558e-07	2.02984e-07	2.14509e-07	2.19212e-07
2.54644e-07	1.33018e-07	9.57823e-08	1.31251e-07	1.12872e-07	1.53355e-07	1.19649e-07	2.01505e-07	1.75075e-07	2.18335e-07	2.12341e-07
2.61961e-07	1.23387e-07	8.94605e-08	1.4647e-07	1.09585e-07	1.52991e-07	1.09067e-07	1.99814e-07	1.53717e-07	2.18131e-07	2.08634e-07
2.59918e-07	1.26437e-07	8.29686e-08	1.63654e-07	1.09967e-07	1.47752e-07	1.08796e-07	1.9405e-07	1.41733e-07	2.14263e-07	2.05042e-07
2.49195e-07	1.41488e-07	7.88561e-08	1.82468e-07	1.11937e-07	1.41804e-07	1.1815e-07	1.83362e-07	1.4052e-07	2.07511e-07	1.98972e-07
2.30579e-07	1.64559e-07	7.83484e-08	2.00594e-07	1.13902e-07	1.3804e-07	1.32331e-07	1.71395e-07	1.50209e-07	1.99396e-07	1.89811e-07
2.07316e-07	1.90733e-07	8.10751e-08	2.14517e-07	1.16075e-07	1.36272e-07	1.45283e-07	1.63534e-07	1.68012e-07	1.92541e-07	1.78544e-07
1.85526e-07	2.14864e-07	8.56097e-08	2.21353e-07	1.20883e-07	1.34524e-07	1.53852e-07	1.63037e-07	1.87142e-07	1.89707e-07	1.66756e-07
1.70763e-07	2.31159e-07	8.99893e-08	2.19845e-07	1.31768e-07	1.31948e-07	1.59754e-07	1.68996e-07	1.99137e-07	1.91978e-07	1.56292e-07
1.64246e-07	2.34604e-07	9.24351e-08	2.10162e-07	1.50739e-07	1.30569e-07	1.67182e-07	1.77404e-07	1.99041e-07	1.97919e-07	1.49199e-07
1.63011e-07	2.24348e-07	9.25379e-08	1.93807e-07	1.76296e-07	1.34503e-07	1.77904e-07	1.84168e-07	1.89267e-07	2.04706e-07	1.47074e-07
1.63296e-07	2.05172e-07	9.21185e-08	1.74101e-07	2.03297e-07	1.47373e-07	1.88555e-07	1.87749e-07	1.78239e-07	2.10026e-07	1.50298e-07
1.62967e-07	1.84547e-07	9.45522e-08	1.55941e-07	2.25048e-07	1.69628e-07	1.93029e-07	1.89838e-07	1.7419e-07	2.12891e-07	1.58316e-07
1.61251e-07	1.67825e-07	1.02529e-07	1.4385e-07	2.3629e-07	1.97377e-07	1.87821e-07	1.9395e-07	1.79038e-07	2.13099e-07	1.70582e-07
1.5805e-07	1.56023e-07	1.15804e-07	1.39485e-07	2.35318e-07	2.23599e-07	1.75153e-07	2.02868e-07	1.87537e-07	2.10791e-07	1.86512e-07
1.54662e-07	1.47475e-07	1.30742e-07	1.40787e-07	2.24235e-07	2.41372e-07	1.61113e-07	2.16118e-07	1.92136e-07	2.06729e-07	2.0436e-07
1.54201e-07	1.40927e-07	1.4217e-07	1.43635e-07	2.07645e-07	2.4731e-07	1.50987e-07	2.28891e-07	1.88687e-07	2.02054e-07	2.20992e-07
1.59534e-07	1.37067e-07	1.46523e-07	1.44867e-07	1.9081e-07	2.42948e-07	1.46153e-07	2.33724e-07	1.78085e-07	1.96912e-07	2.33445e-07
1.70233e-07	1.37646e-07	1.44326e-07	1.44334e-07	1.78021e-07	2.3317e-07	1.44686e-07	2.24953e-07	1.63842e-07	1.89709e-07	2.40636e-07
1.82171e-07	1.4349e-07	1.40116e-07	1.44091e-07	1.71178e-07	2.23089e-07	1.44248e-07	2.03476e-07	1.49404e-07	1.78891e-07	2.43495e-07
1.90414e-07	1.53364e-07	1.39186e-07	1.45176e-07	1.68773e-07	2.15744e-07	1.44254e-07	1.77862e-07	1.3752e-07	1.65919e-07	2.44039e-07
1.92171e-07	1.64556e-07	1.43174e-07	1.45314e-07	1.66139e-07	2.11597e-07	1.45676e-07	1.59979e-07	1.30497e-07	1.55899e-07	2.44725e-07
1.87084e-07	1.74425e-07	1.48489e-07	1.40705e-07	1.57665e-07	2.09136e-07	1.49392e-07	1.57947e-07	1.29762e-07	1.54433e-07	2.48009e-07
1.75733e-07	1.81438e-07	1.49782e-07	1.30691e-07	1.40228e-07	2.06057e-07	1.55166e-07	1.71741e-07	1.35413e-07	1.63162e-07	2.55165e-07
1.58878e-07	1.85186e-07	1.45479e-07	1.20146e-07	1.15758e-07	2.01106e-07	1.62199e-07	1.94227e-07	1.46891e-07	1.77747e-07	2.64778e-07
1.3832e-07	1.86035e-07	1.3961e-07	1.16287e-07	9.08824e-08	1.95634e-07	1.70158e-07	2.15876e-07	1.63791e-07	1.90026e-07	2.72838e-07
1.18118e-07	1.85009e-07	1.37922e-07	1.22669e-07	7.34188e-08	1.9297e-07	1.79167e-07	2.29542e-07	1.85098e-07	1.93037e-07	2.75385e-07
1.04227e-07	1.83595e-07	1.42596e-07	1.36307e-07	6.79891e-08	1.95565e-07	1.88985e-07	2.32922e-07	2.07676e-07	1.85487e-07	2.71819e-07
1.01891e-07	1.82963e-07	1.50922e-07	1.50441e-07	7.39927e-08	2.028e-07	1.98852e-07	2.2812e-07	2.26589e-07	1.72246e-07	2.65842e-07
1.12376e-07	1.8298e-07	1.58075e-07	1.59669e-07	8.69441e-08	2.11856e-07	2.08413e-07	2.18948e-07	2.37731e-07	1.60404e-07	2.6295e-07
1.31799e-07	1.82012e-07	1.60188e-07	1.6237e-07	1.01111e-07	2.20246e-07	2.18156e-07	2.07969e-07	2.40107e-07	1.5447e-07	2.66488e-07
1.53306e-07	1.7788e-07	1.5554e-07	1.58919e-07	1.11188e-07	2.2673e-07	2.28078e-07	1.95637e-07	2.35655e-07	1.54826e-07	2.75306e-07
1.70712e-07	1.69354e-07	1.4497e-07	1.48899e-07	1.13213e-07	2.30125e-07	2.35896e-07	1.82047e-07	2.27464e-07	1.59435e-07	2.84451e-07
1.80639e-07	1.57099e-07	1.32344e-07	1.3136e-07	1.06035e-07	2.28613e-07	2.37485e-07	1.68994e-07	2.18199e-07	1.65538e-07	2.88105e-07
1.82184e-07	1.43294e-07	1.23568e-07	1.08245e-07	9.28899e-08	2.21106e-07	2.30152e-07	1.59583e-07	2.09129e-07	1.69871e-07	2.82829e-07
1.75698e-07	1.30133e-07	1.23201e-07	8.64762e-08	8.09762e-08	2.08804e-07	2.16038e-07	1.55379e-07	1.99698e-07	1.69386e-07	2.69333e-07
1.62421e-07	1.1865e-07	1.30937e-07	7.46821e-08	7.81343e-08	1.94452e-07	2.02157e-07	1.54114e-07	1.88445e-07	1.63528e-07	2.51758e-07
1.44848e-07	1.09336e-07	1.41539e-07	7.65312e-08	8.85089e-08	1.79829e-07	1.96374e-07	1.50668e-07	1.7529e-07	1.55524e-07	2.34812e-07
1.26542e-07	1.03917e-07	1.48841e-07	8.74245e-08	1.10395e-07	1.64463e-07	2.02083e-07	1.40837e-07	1.62747e-07	1.50136e-07	2.20849e-07
1.10847e-07	1.05684e-07	1.50466e-07	9.83451e-08	1.3793e-07	1.47131e-07	2.15431e-07	1.24745e-07	1.53947e-07	1.49853e-07	2.09338e-07
9.93522e-08	1.16974e-07	1.49253e-07	1.03082e-07	1.65072e-07	1.28439e-07	2.27332e-07	1.07127e-07	1.49479e-07	1.53881e-07	1.98939e-07
9.14589e-08	1.36071e-07	1.50321e-07	1.01985e-07	1.88332e-07	1.11812e-07	2.29314e-07	9.4296e-08	1.47202e-07	1.60821e-07	1.8976e-07
8.56362e-08	1.57094e-07	1.56344e-07	9.99694e-08	2.06278e-07	1.02259e-07	2.1935e-07	9.017e-08	1.45387e-07	1.71039e-07	1.83679e-07
8.13881e-08	1.73429e-07	1.65023e-07	1.02196e-07	2.17346e-07	1.04062e-07	2.03266e-07	9.443e-08	1.44936e-07	1.8528e-07	1.83098e-07
8.00347e-08	1.81304e-07	1.70852e-07	1.11352e-07	2.19183e-07	1.18409e-07	1.90397e-07	1.03899e-07	1.47946e-07	2.01377e-07	1.89663e-07
8.3235e-08	1.8034e-07	1.69506e-07	1.27138e-07	2.10603e-07	1.41825e-07	1.86966e-07	1.1519e-07	1.54953e-07	2.13742e-07	2.03218e-07
9.03819e-08	1.71806e-07	1.60862e-07	1.46586e-07	1.93915e-07	1.66966e-07	1.92513e-07	1.25879e-07	1.64435e-07	2.1694e-07	2.20732e-07
9.74233e-08	1.57693e-07	1.4822e-07	1.64797e-07	1.74572e-07	1.86442e-07	2.01634e-07	1.33991e-07	1.74605e-07	2.09645e-07	2.36251e-07
9.8718e-08	1.41614e-07	1.35185e-07	1.76723e-07	1.57893e-07	1.97174e-07	2.08583e-07	1.37934e-07	1.85008e-07	1.95062e-07	2.43265e-07
9.09608e-08	1.29108e-07	1.23562e-07	1.79786e-07	1.46066e-07	2.01362e-07	2.10485e-07	1.37854e-07	1.96434e-07	1.78121e-07	2.38526e-07
7.63047e-08	1.25193e-07	1.13656e-07	1.75466e-07	1.38523e-07	2.03175e-07	2.07299e-07	1.36549e-07	2.09498e-07	1.62777e-07	2.24158e-07
6.21471e-08	1.30649e-07	1.05625e-07	1.68204e-07	1.34944e-07	2.04685e-07	2.00132e-07	1.37848e-07	2.22997e-07	1.51488e-07	2.06221e-07
5.73082e-08	1.40784e-07	1.00109e-07	1.6233e-07	1.36892e-07	2.04727e-07	1.90297e-07	1.43438e-07	2.33555e-07	1.45862e-07	1.91257e-07
6.69262e-08	1.48565e-07	9.78359e-08	1.59565e-07	1.45721e-07	2.00935e-07	1.79561e-07	1.51321e-07	2.37611e-07	1.46527e-07	1.83506e-07
8.951e-08	1.4998e-07	9.87832e-08	1.58835e-07	1.59118e-07	1.92401e-07	1.704e-07	1.57447e-07	2.34482e-07	1.52004e-07	1.83748e-07
1.18147e-07	1.47265e-07	1.01611e-07	1.57831e-07	1.7078e-07	1.8076e-07	1.65502e-07	1.58783e-07	2.27359e-07	1.58346e-07	1.89235e-07
1.44701e-07	1.47018e-07	1.04254e-07	1.54647e-07	1.7447e-07	1.69287e-07	1.66722e-07	1.55046e-07	2.2077e-07	1.60996e-07	1.94572e-07
1.63731e-07	1.54371e-07	1.05792e-07	1.48639e-07	1.68712e-07	1.60974e-07	1.73943e-07	1.48188e-07	2.17037e-07	1.57884e-07	1.94038e-07
1.73872e-07	1.68093e-07	1.07766e-07	1.40623e-07	1.57466e-07	1.57028e-07	1.84525e-07	1.40698e-07	2.15592e-07	1.51017e-07	1.84827e-07
1.7703e-07	1.81065e-07	1.12706e-07	1.32672e-07	1.46523e-07	1.56899e-07	1.94256e-07	1.3415e-07	2.15598e-07	1.44838e-07	1.69298e-07
1.76901e-07	1.85768e-07	1.20893e-07	1.27505e-07	1.39722e-07	1.59625e-07	1.99673e-07	1.28854e-07	2.18336e-07	1.42693e-07	1.54355e-07
1.77381e-07	1.79735e-07	1.29224e-07	1.27536e-07	1.38157e-07	1.64938e-07	2.00067e-07	1.24618e-07	2.25972e-07	1.44685e-07	1.47644e-07
1.80809e-07	1.66291e-07	1.34031e-07	1.34082e-07	1.41376e-07	1.72769e-07	1.97472e-07	1.21717e-07	2.37714e-07	1.4892e-07	1.5244e-07
1.86702e-07	1.5101e-07	1.34807e-07	1.47094e-07	1.48073e-07	1.8168e-07	1.94784e-07	1.20853e-07	2.47879e-07	1.54645e-07	1.6475e-07
1.92024e-07	1.38098e-07	1.34872e-07	1.65155e-07	1.56166e-07	1.8846e-07	1.93531e-07	1.22272e-07	2.48983e-07	1.63652e-07	1.75469e-07
1.92979e-07	1.29663e-07	1.38757e-07	1.85302e-07	1.63561e-07	1.90189e-07	1.92756e-07	1.25494e-07	2.37889e-07	1.78195e-07	1.76607e-07
1.87193e-07	1.26913e-07	1.49149e-07	2.03072e-07	1.69397e-07	1.87064e-07	1.89742e-07	1.30186e-07	2.19405e-07	1.97436e-07	1.6678e-07
1.75127e-07	1.30655e-07	1.65461e-07	2.13561e-07	1.7421e-07	1.82812e-07	1.82192e-07	1.36694e-07	2.03499e-07	2.16023e-07	1.51629e-07
1.60049e-07	1.4032e-07	1.84068e-07	2.13327e-07	1.78957e-07	1.81839e-07	1.70295e-07	1.44973e-07	1.98169e-07	2.26446e-07	1.39401e-07
1.46433e-07	1.52993e-07	1.99757e-07	2.01927e-07	1.84278e-07	1.8589e-07	1.56899e-07	1.53282e-07	2.04348e-07	2.23646e-07	1.35699e-07
1.37619e-07	1.63915e-07	2.07925e-07	1.82318e-07	1.90602e-07	1.93478e-07	1.45637e-07	1.59042e-07	2.17113e-07	2.08544e-07	1.41098e-07
1.34353e-07	1.68299e-07	2.06708e-07	1.60096e-07	1.98102e-07	2.02131e-07	1.38707e-07	1.61647e-07	2.30784e-07	1.8782e-07	1.52432e-07
1.35234e-07	1.63338e-07	1.97996e-07	1.41757e-07	2.06002e-07	2.1065e-07	1.36017e-07	1.63931e-07	2.42107e-07	1.70057e-07	1.66034e-07
1.38389e-07	1.49597e-07	1.86752e-07	1.32372e-07	2.12258e-07	2.19033e-07	1.35967e-07	1.70008e-07	2.49394e-07	1.61287e-07	1.80187e-07
1.42705e-07	1.31225e-07	1.78742e-07	1.33731e-07	2.14552e-07	2.26645e-07	1.37007e-07	1.81379e-07	2.5089e-07	1.63144e-07	1.94832e-07
1.47757e-07	1.14384e-07	1.77523e-07	1.43933e-07	2.11776e-07	2.31146e-07	1.38942e-07	1.95262e-07	2.4555e-07	1.73871e-07	2.09042e-07
1.53123e-07	1.04194e-07	1.82239e-07	1.58431e-07	2.0443e-07	2.29719e-07	1.43096e-07	2.06562e-07	2.35096e-07	1.89809e-07	2.19041e-07
1.58232e-07	1.0203e-07	1.87755e-07	1.71915e-07	1.93673e-07	2.21447e-07	1.5111e-07	2.1121e-07	2.24179e-07	2.05799e-07	2.19313e-07
1.63017e-07	1.05115e-07	1.87418e-07	1.80394e-07	1.80357e-07	2.08363e-07	1.63176e-07	2.07924e-07	2.17863e-07	2.15785e-07	2.06568e-07
1.68461e-07	1.08553e-07	1.77102e-07	1.82573e-07	1.65237e-07	1.94064e-07	1.77162e-07	1.9781e-07	2.18391e-07	2.15351e-07	1.83579e-07
1.75995e-07	1.08436e-07	1.5814e-07	1.79393e-07	1.49828e-07	1.81216e-07	1.89374e-07	1.83396e-07	2.23566e-07	2.04938e-07	1.59558e-07
1.85852e-07	1.04509e-07	1.37118e-07	1.72049e-07	1.36302e-07	1.70211e-07	1.96374e-07	1.68311e-07	2.2796e-07	1.90232e-07	1.46138e-07
1.95799e-07	1.00883e-07	1.22436e-07	1.60722e-07	1.25951e-07	1.59979e-07	1.96687e-07	1.5698e-07	2.26516e-07	1.78459e-07	1.51217e-07
2.01763e-07	1.03558e-07	1.19858e-07	1.45713e-07	1.18049e-07	1.49994e-07	1.91549e-07	1.52994e-07	2.18201e-07	1.73702e-07	1.74501e-07
2.00289e-07	1.15703e-07	1.29697e-07	1.29418e-07	1.11123e-07	1.41499e-07	1.84474e-07	1.56699e-07	2.06736e-07	1.75331e-07	2.07439e-07
1.91019e-07	1.34501e-07	1.46665e-07	1.16031e-07	1.05653e-07	1.36758e-07	1.7984e-07	1.64566e-07	1.97723e-07	1.80203e-07	2.37471e-07
1.77353e-07	1.52594e-07	1.62077e-07	1.08755e-07	1.04856e-07	1.37335e-07	1.80985e-07	1.71859e-07	1.9475e-07	1.8577e-07	2.5398e-07
1.64807e-07	1.62891e-07	1.67873e-07	1.07755e-07	1.12086e-07	1.43466e-07	1.88352e-07	1.76428e-07	1.97678e-07	1.91369e-07	2.5278e-07
1.5797e-07	1.62624e-07	1.61137e-07	1.10985e-07	1.27388e-07	1.54791e-07	1.98377e-07	1.79601e-07	2.03876e-07	1.97568e-07	2.37053e-07
1.57851e-07	1.54045e-07	1.46169e-07	1.16163e-07	1.466e-07	1.70432e-07	2.04195e-07	1.83322e-07	2.10551e-07	2.0486e-07	2.14583e-07
1.61535e-07	1.42335e-07	1.31482e-07	1.21392e-07	1.63417e-07	1.87519e-07	1.98974e-07	1.87168e-07	2.15998e-07	2.12556e-07	1.93087e-07
1.64588e-07	1.3258e-07	1.23279e-07	1.24912e-07	1.723e-07	2.00846e-07	1.80708e-07	1.88822e-07	2.19183e-07	2.18357e-07	1.76616e-07
1.64201e-07	1.27317e-07	1.20993e-07	1.25974e-07	1.70471e-07	2.06139e-07	1.54941e-07	1.8718e-07	2.18842e-07	2.1943e-07	1.65185e-07
1.60305e-07	1.25768e-07	1.19199e-07	1.26524e-07	1.58726e-07	2.04502e-07	1.32336e-07	1.84147e-07	2.13638e-07	2.14891e-07	1.5718e-07
1.54197e-07	1.25261e-07	1.13836e-07	1.3113e-07	1.41136e-07	2.02653e-07	1.2217e-07	1.8302e-07	2.03596e-07	2.07461e-07	1.51935e-07
1.46801e-07	1.23829e-07	1.06213e-07	1.44026e-07	1.23409e-07	2.07641e-07	1.26775e-07	1.85296e-07	1.91249e-07	2.01993e-07	1.50357e-07
1.38548e-07	1.21684e-07	1.00902e-07	1.65648e-07	1.10272e-07	2.20982e-07	1.41311e-07	1.89238e-07	1.80878e-07	2.0176e-07	1.53671e-07
1.30312e-07	1.20351e-07	1.00358e-07	1.91807e-07	1.03508e-07	2.37771e-07	1.58569e-07	1.91314e-07	1.76159e-07	2.06202e-07	1.61845e-07
1.23681e-07	1.20877e-07	1.02383e-07	2.16001e-07	1.02139e-07	2.50746e-07	1.74198e-07	1.88677e-07	1.78123e-07	2.1239e-07	1.72981e-07
1.20146e-07	1.23285e-07	1.03055e-07	2.32614e-07	1.04457e-07	2.54711e-07	1.87795e-07	1.80431e-07	1.84854e-07	2.18331e-07	1.83817e-07
1.20304e-07	1.2728e-07	1.01705e-07	2.39034e-07	1.09789e-07	2.47857e-07	1.99637e-07	1.67655e-07	1.92732e-07	2.24432e-07	1.90864e-07
1.23692e-07	1.32426e-07	1.0238e-07	2.36295e-07	1.18357e-07	2.30861e-07	2.07308e-07	1.53403e-07	1.98128e-07	2.31904e-07	1.91851e-07
1.28728e-07	1.37456e-07	1.09855e-07	2.28301e-07	1.2984e-07	2.06343e-07	2.06412e-07	1.42442e-07	1.98811e-07	2.40414e-07	1.8715e-07
1.32554e-07	1.40385e-07	1.23901e-07	2.19583e-07	1.42856e-07	1.78994e-07	1.94738e-07	1.39171e-07	1.94831e-07	2.47787e-07	1.80306e-07
1.31981e-07	1.40097e-07	1.37805e-07	2.12617e-07	1.56389e-07	1.54633e-07	1.75183e-07	1.44324e-07	1.88552e-07	2.51787e-07	1.76472e-07
1.26085e-07	1.37529e-07	1.43425e-07	2.06626e-07	1.71326e-07	1.37847e-07	1.54255e-07	1.53954e-07	1.83338e-07	2.51666e-07	1.7889e-07
1.18273e-07	1.34755e-07	1.38424e-07	1.98705e-07	1.89364e-07	1.30271e-07	1.37855e-07	1.62688e-07	1.8125e-07	2.4794e-07	1.85864e-07
1.1468e-07	1.33038e-07	1.28576e-07	1.86302e-07	2.09674e-07	1.3111e-07	1.28289e-07	1.68187e-07	1.81612e-07	2.41371e-07	1.91276e-07
1.19281e-07	1.32121e-07	1.2282e-07	1.69544e-07	2.27178e-07	1.3852e-07	1.2434e-07	1.71983e-07	1.81968e-07	2.33014e-07	1.88983e-07
1.30269e-07	1.31093e-07	1.26045e-07	1.52115e-07	2.35148e-07	1.49613e-07	1.23277e-07	1.7614e-07	1.80524e-07	2.25141e-07	1.77687e-07
1.41499e-07	1.29271e-07	1.36161e-07	1.39718e-07	2.30074e-07	1.59741e-07	1.22955e-07	1.80046e-07	1.77527e-07	2.20835e-07	1.62135e-07
1.4753e-07	1.26211e-07	1.4678e-07	1.36533e-07	2.14374e-07	1.64027e-07	1.22882e-07	1.80888e-07	1.74563e-07	2.21395e-07	1.49667e-07
1.47287e-07	1.21698e-07	1.51753e-07	1.42243e-07	1.9498e-07	1.6154e-07	1.24103e-07	1.76653e-07	1.73229e-07	2.24184e-07	1.45141e-07
1.43475e-07	1.16503e-07	1.47964e-07	1.52279e-07	1.79413e-07	1.57753e-07	1.28449e-07	1.67871e-07	1.74548e-07	2.24166e-07	1.48341e-07
1.39463e-07	1.12942e-07	1.35948e-07	1.61038e-07	1.7209e-07	1.61123e-07	1.37678e-07	1.56688e-07	1.78793e-07	2.18546e-07	1.55324e-07
1.36987e-07	1.13722e-07	1.19363e-07	1.65106e-07	1.72723e-07	1.75818e-07	1.52441e-07	1.45266e-07	1.85177e-07	2.09834e-07	1.61602e-07
1.35937e-07	1.19518e-07	1.0379e-07	1.64281e-07	1.77419e-07	1.97589e-07	1.71177e-07	1.35589e-07	1.92044e-07	2.03959e-07	1.64327e-07
1.35188e-07	1.27676e-07	9.4852e-08	1.60718e-07	1.81723e-07	2.17008e-07	1.90045e-07	1.29984e-07	1.98115e-07	2.0528e-07	1.62848e-07
1.33351e-07	1.33767e-07	9.61619e-08	1.57548e-07	1.83496e-07	2.26543e-07	2.04788e-07	1.30456e-07	2.03741e-07	2.13382e-07	1.58726e-07
1.29385e-07	1.34949e-07	1.0804e-07	1.5749e-07	1.83607e-07	2.24389e-07	2.13386e-07	1.36924e-07	2.10623e-07	2.23958e-07	1.553e-07
1.23117e-07	1.32372e-07	1.27531e-07	1.61578e-07	1.84259e-07	2.12745e-07	2.1696e-07	1.46534e-07	2.20071e-07	2.31905e-07	1.55858e-07
1.1538e-07	1.30552e-07	1.49478e-07	1.68573e-07	1.86588e-07	1.94846e-07	2.17927e-07	1.55258e-07	2.31407e-07	2.33871e-07	1.6115e-07
1.07657e-07	1.34058e-07	1.68065e-07	1.75487e-07	1.8935e-07	1.74924e-07	2.17269e-07	1.60303e-07	2.41788e-07	2.29417e-07	1.6883e-07
1.01588e-07	1.43994e-07	1.78346e-07	1.78856e-07	1.89475e-07	1.5928e-07	2.13769e-07	1.61342e-07	2.4741e-07	2.21156e-07	1.75796e-07
9.83633e-08	1.56983e-07	1.77561e-07	1.76204e-07	1.83955e-07	1.54056e-07	2.05799e-07	1.60228e-07	2.45218e-07	2.13594e-07	1.80768e-07
9.78259e-08	1.67341e-07	1.6596e-07	1.67518e-07	1.71815e-07	1.60227e-07	1.93488e-07	1.59901e-07	2.34223e-07	2.10351e-07	1.84035e-07
9.78894e-08	1.70495e-07	1.4687e-07	1.56119e-07	1.55079e-07	1.71586e-07	1.79023e-07	1.62696e-07	2.15995e-07	2.1133e-07	1.85075e-07
9.5527e-08	1.64963e-07	1.25805e-07	1.47608e-07	1.38259e-07	1.79251e-07	1.65398e-07	1.68564e-07	1.94334e-07	2.12712e-07	1.81609e-07
8.92912e-08	1.51821e-07	1.08756e-07	1.46481e-07	1.26424e-07	1.78889e-07	1.55531e-07	1.74854e-07	1.74346e-07	2.10771e-07	1.71871e-07
8.12268e-08	1.32879e-07	1.00093e-07	1.52584e-07	1.22576e-07	1.73623e-07	1.52219e-07	1.78592e-07	1.61101e-07	2.06327e-07	1.57708e-07
7.5991e-08	1.09654e-07	1.008e-07	1.60771e-07	1.26036e-07	1.70268e-07	1.5744e-07	1.7942e-07	1.58055e-07	2.05038e-07	1.44793e-07
7.75323e-08	8.41446e-08	1.07931e-07	1.64654e-07	1.33328e-07	1.73137e-07	1.70339e-07	1.80066e-07	1.65718e-07	2.12463e-07	1.39388e-07
8.61087e-08	6.04325e-08	1.15908e-07	1.61477e-07	1.40838e-07	1.8103e-07	1.86045e-07	1.83625e-07	1.81263e-07	2.28447e-07	1.44767e-07
9.81085e-08	4.47574e-08	1.19407e-07	1.54006e-07	1.46735e-07	1.8886e-07	1.9796e-07	1.90487e-07	1.99469e-07	2.46269e-07	1.60248e-07
1.08513e-07	4.25758e-08	1.16358e-07	1.48097e-07	1.50757e-07	1.91286e-07	2.02634e-07	1.9832e-07	2.1462e-07	2.57164e-07	1.82517e-07
1.13785e-07	5.42789e-08	1.09072e-07	1.48387e-07	1.53045e-07	1.85533e-07	2.02469e-07	2.0515e-07	2.22499e-07	2.55895e-07	2.07031e-07
1.13343e-07	7.37755e-08	1.02521e-07	1.55694e-07	1.53646e-07	1.7242e-07	2.02781e-07	2.11768e-07	2.21599e-07	2.4317e-07	2.2874e-07
1.09499e-07	9.22853e-08	1.01078e-07	1.6749e-07	1.52632e-07	1.55692e-07	2.05968e-07	2.20258e-07	2.13212e-07	2.23953e-07	2.43235e-07
1.0647e-07	1.04474e-07	1.06149e-07	1.79924e-07	1.50037e-07	1.39973e-07	2.09151e-07	2.30186e-07	2.00685e-07	2.03708e-07	2.48686e-07
1.08585e-07	1.1144e-07	1.15917e-07	1.89292e-07	1.4594e-07	1.28408e-07	2.07743e-07	2.37364e-07	1.88335e-07	1.85722e-07	2.47089e-07
1.17767e-07	1.18269e-07	1.26602e-07	1.92683e-07	1.4124e-07	1.21607e-07	2.00557e-07	2.37393e-07	1.80151e-07	1.71554e-07	2.4327e-07
1.31638e-07	1.29031e-07	1.34178e-07	1.88771e-07	1.38247e-07	1.18494e-07	1.90986e-07	2.30375e-07	1.78332e-07	1.63313e-07	2.42081e-07
1.44555e-07	1.43547e-07	1.36085e-07	1.78909e-07	1.39726e-07	1.18023e-07	1.83895e-07	2.21474e-07	1.82364e-07	1.63972e-07	2.45729e-07
1.51985e-07	1.57727e-07	1.32424e-07	1.67263e-07	1.46758e-07	1.20244e-07	1.82088e-07	2.16574e-07	1.89527e-07	1.74283e-07	2.52924e-07
1.54631e-07	1.66226e-07	1.25892e-07	1.59027e-07	1.57387e-07	1.25957e-07	1.85411e-07	2.17576e-07	1.96632e-07	1.89792e-07	2.60096e-07
1.57653e-07	1.65188e-07	1.20373e-07	1.57585e-07	1.67338e-07	1.3529e-07	1.92158e-07	2.21744e-07	2.01455e-07	2.02285e-07	2.63595e-07
1.6489e-07	1.53741e-07	1.18866e-07	1.62591e-07	1.72572e-07	1.46483e-07	2.00713e-07	2.24811e-07	2.02935e-07	2.05147e-07	2.61413e-07
1.73843e-07	1.3421e-07	1.21726e-07	1.7031e-07	1.72231e-07	1.56162e-07	2.09867e-07	2.24238e-07	2.00886e-07	1.97623e-07	2.53721e-07
1.77026e-07	1.11555e-07	1.26268e-07	1.7601e-07	1.69679e-07	1.61028e-07	2.18041e-07	2.20011e-07	1.96187e-07	1.84366e-07	2.42514e-07
1.68669e-07	9.2115e-08	1.28525e-07	1.76959e-07	1.69999e-07	1.59503e-07	2.23004e-07	2.13347e-07	1.90899e-07	1.71584e-07	2.30697e-07
1.50342e-07	8.14116e-08	1.26132e-07	1.74158e-07	1.75425e-07	1.52354e-07	2.23075e-07	2.05266e-07	1.87304e-07	1.63674e-07	2.20598e-07
1.30499e-07	8.14193e-08	1.19788e-07	1.71535e-07	1.83075e-07	1.42413e-07	2.18599e-07	1.96375e-07	1.86489e-07	1.62277e-07	2.12439e-07
1.18713e-07	8.90642e-08	1.12192e-07	1.72979e-07	1.87644e-07	1.33413e-07	2.11562e-07	1.87644e-07	1.88014e-07	1.66752e-07	2.04184e-07
1.19349e-07	9.78146e-08	1.06365e-07	1.79319e-07	1.86586e-07	1.27892e-07	2.03513e-07	1.80864e-07	1.90817e-07	1.74671e-07	1.93616e-07
1.29117e-07	1.01848e-07	1.0499e-07	1.87525e-07	1.82608e-07	1.25425e-07	1.94293e-07	1.7777e-07	1.93977e-07	1.82519e-07	1.81182e-07
1.39889e-07	9.94501e-08	1.09714e-07	1.92701e-07	1.81174e-07	1.23262e-07	1.83023e-07	1.78434e-07	1.96702e-07	1.8718e-07	1.70802e-07
1.44523e-07	9.28571e-08	1.19452e-07	1.91235e-07	1.8556e-07	1.19334e-07	1.69743e-07	1.80538e-07	1.98302e-07	1.87366e-07	1.67405e-07
1.41388e-07	8.56999e-08	1.29899e-07	1.82759e-07	1.93946e-07	1.14638e-07	1.55688e-07	1.80436e-07	1.98509e-07	1.83557e-07	1.73147e-07
1.34538e-07	8.14665e-08	1.36614e-07	1.69839e-07	2.01008e-07	1.12239e-07	1.42583e-07	1.75266e-07	1.97468e-07	1.76739e-07	1.85532e-07
1.30045e-07	8.38161e-08	1.39421e-07	1.56226e-07	2.02706e-07	1.13758e-07	1.32566e-07	1.6477e-07	1.95148e-07	1.67783e-07	1.98801e-07
1.31591e-07	9.61564e-08	1.43084e-07	1.45354e-07	2.00152e-07	1.17133e-07	1.28451e-07	1.51985e-07	1.91103e-07	1.58055e-07	2.07199e-07
1.3816e-07	1.18986e-07	1.52773e-07	1.39749e-07	1.98624e-07	1.18262e-07	1.32462e-07	1.42357e-07	1.85216e-07	1.49711e-07	2.07861e-07
1.4496e-07	1.47511e-07	1.68625e-07	1.40672e-07	2.01936e-07	1.1513e-07	1.43559e-07	1.41213e-07	1.78673e-07	1.44653e-07	2.02045e-07
1.46844e-07	1.72925e-07	1.84521e-07	1.4744e-07	2.07516e-07	1.10277e-07	1.56537e-07	1.50744e-07	1.73988e-07	1.43444e-07	1.94374e-07
1.41842e-07	1.87098e-07	1.91962e-07	1.5705e-07	2.07914e-07	1.09091e-07	1.65151e-07	1.68647e-07	1.73707e-07	1.45667e-07	1.90177e-07
1.3215e-07	1.86978e-07	1.85807e-07	1.65016e-07	1.97929e-07	1.15564e-07	1.66836e-07	1.8943e-07	1.78704e-07	1.50837e-07	1.92044e-07
1.22059e-07	1.75464e-07	1.68087e-07	1.67332e-07	1.80161e-07	1.29259e-07	1.6422e-07	2.07046e-07	1.87576e-07	1.58075e-07	1.98096e-07
1.14817e-07	1.58651e-07	1.4775e-07	1.62531e-07	1.63243e-07	1.45592e-07	1.6203e-07	2.17017e-07	1.97894e-07	1.65076e-07	2.03839e-07
1.10959e-07	1.41989e-07	1.35951e-07	1.52776e-07	1.54902e-07	1.5859e-07	1.6283e-07	2.17571e-07	2.08087e-07	1.6875e-07	2.06124e-07
1.08983e-07	1.28292e-07	1.38984e-07	1.43336e-07	1.56928e-07	1.64149e-07	1.6576e-07	2.10112e-07	2.17755e-07	1.67874e-07	2.05244e-07
1.07365e-07	1.18578e-07	1.53628e-07	1.4028e-07	1.66059e-07	1.62295e-07	1.68922e-07	1.9866e-07	2.26206e-07	1.6476e-07	2.03265e-07
1.06032e-07	1.1375e-07	1.69349e-07	1.47207e-07	1.78206e-07	1.57418e-07	1.72478e-07	1.87897e-07	2.31569e-07	1.63336e-07	2.01093e-07
1.06033e-07	1.14518e-07	1.76204e-07	1.6277e-07	1.90851e-07	1.55806e-07	1.79101e-07	1.80746e-07	2.32117e-07	1.65323e-07	1.97949e-07
1.08032e-07	1.19683e-07	1.71531e-07	1.80616e-07	2.02047e-07	1.61506e-07	1.91112e-07	1.77191e-07	2.28221e-07	1.68937e-07	1.93383e-07
1.11381e-07	1.2567e-07	1.59654e-07	1.92234e-07	2.08997e-07	1.73553e-07	2.07015e-07	1.75152e-07	2.22484e-07	1.71689e-07	1.88668e-07
1.14507e-07	1.2876e-07	1.4632e-07	1.91624e-07	2.08956e-07	1.87112e-07	2.20955e-07	1.72452e-07	2.18177e-07	1.73595e-07	1.85566e-07
1.15779e-07	1.27834e-07	1.34388e-07	1.79356e-07	2.01197e-07	1.97617e-07	2.26095e-07	1.6806e-07	2.17763e-07	1.76637e-07	1.8414e-07
1.14122e-07	1.2468e-07	1.24106e-07	1.62931e-07	1.87275e-07	2.04158e-07	2.1926e-07	1.61922e-07	2.21925e-07	1.81479e-07	1.82468e-07
1.09808e-07	1.21867e-07	1.15347e-07	1.5205e-07	1.697e-07	2.09235e-07	2.03125e-07	1.54362e-07	2.28367e-07	1.86299e-07	1.78742e-07
1.05434e-07	1.20427e-07	1.08184e-07	1.51623e-07	1.51322e-07	2.15666e-07	1.84475e-07	1.4627e-07	2.3137e-07	1.89452e-07	1.73406e-07
1.05599e-07	1.19022e-07	1.02e-07	1.58263e-07	1.35974e-07	2.23932e-07	1.70252e-07	1.39882e-07	2.24315e-07	1.92203e-07	1.69058e-07
1.14176e-07	1.14947e-07	9.55458e-08	1.63573e-07	1.28448e-07	2.32257e-07	1.64317e-07	1.38761e-07	2.04779e-07	1.97581e-07	1.68252e-07
1.3098e-07	1.06512e-07	8.83256e-08	1.613e-07	1.32439e-07	2.38533e-07	1.66465e-07	1.46093e-07	1.77911e-07	2.06534e-07	1.71386e-07
1.51199e-07	9.53046e-08	8.12554e-08	1.51868e-07	1.47699e-07	2.41592e-07	1.73314e-07	1.62132e-07	1.54001e-07	2.15831e-07	1.76581e-07
1.68342e-07	8.60773e-08	7.55709e-08	1.40731e-07	1.68952e-07	2.40742e-07	1.80123e-07	1.82775e-07	1.41278e-07	2.1998e-07	1.81355e-07
1.77834e-07	8.36925e-08	7.16228e-08	1.32959e-07	1.8797e-07	2.35011e-07	1.83009e-07	2.00747e-07	1.40013e-07	2.15353e-07	1.8434e-07
1.7848e-07	8.96851e-08	6.92393e-08	1.29458e-07	1.97886e-07	2.23825e-07	1.80921e-07	2.08896e-07	1.43378e-07	2.02932e-07	1.85604e-07
1.71963e-07	1.01696e-07	6.88972e-08	1.27657e-07	1.97002e-07	2.08699e-07	1.76141e-07	2.03589e-07	1.44305e-07	1.87594e-07	1.85662e-07
1.61825e-07	1.16043e-07	7.18516e-08	1.24657e-07	1.89501e-07	1.9363e-07	1.72566e-07	1.86492e-07	1.4171e-07	1.74788e-07	1.84409e-07
1.52138e-07	1.30374e-07	7.89894e-08	1.18949e-07	1.82433e-07	1.82837e-07	1.72677e-07	1.64294e-07	1.4032e-07	1.67312e-07	1.81168e-07
1.45695e-07	1.43583e-07	8.97235e-08	1.09645e-07	1.80876e-07	1.77688e-07	1.75535e-07	1.4661e-07	1.45025e-07	1.64123e-07	1.75875e-07
1.42615e-07	1.53754e-07	1.01714e-07	9.58029e-08	1.84681e-07	1.76143e-07	1.77666e-07	1.42323e-07	1.55943e-07	1.61202e-07	1.69934e-07
1.40399e-07	1.57649e-07	1.11259e-07	7.80153e-08	1.89333e-07	1.75425e-07	1.76487e-07	1.55356e-07	1.68652e-07	1.53687e-07	1.65273e-07
1.35171e-07	1.53533e-07	1.14522e-07	6.06184e-08	1.90364e-07	1.7487e-07	1.73201e-07	1.82281e-07	1.78183e-07	1.38793e-07	1.62408e-07
1.23321e-07	1.44544e-07	1.09998e-07	5.10412e-08	1.87424e-07	1.75866e-07	1.71879e-07	2.13814e-07	1.82445e-07	1.184e-07	1.59969e-07
1.03517e-07	1.38188e-07	1.0091e-07	5.56323e-08	1.84098e-07	1.79514e-07	1.75198e-07	2.39345e-07	1.82927e-07	9.92381e-08	1.5631e-07
7.86078e-08	1.41593e-07	9.4639e-08	7.52361e-08	1.83739e-07	1.85035e-07	1.8149e-07	2.51379e-07	1.83549e-07	8.97879e-08	1.50832e-07
5.56698e-08	1.56682e-07	9.79452e-08	1.04098e-07	1.85862e-07	1.90384e-07	1.86516e-07	2.47625e-07	1.88766e-07	9.59293e-08	1.43127e-07
4.29088e-08	1.78939e-07	1.11294e-07	1.32697e-07	1.86897e-07	1.93793e-07	1.87824e-07	2.30957e-07	2.01181e-07	1.18367e-07	1.31743e-07
4.51352e-08	1.99536e-07	1.2784e-07	1.52512e-07	1.83975e-07	1.94676e-07	1.86812e-07	2.08149e-07	2.19595e-07	1.52828e-07	1.15366e-07
6.14293e-08	2.08866e-07	1.38789e-07	1.60004e-07	1.77332e-07	1.93661e-07	1.87016e-07	1.8753e-07	2.39361e-07	1.91937e-07	9.57815e-08
8.66377e-08	2.0043e-07	1.40364e-07	1.57569e-07	1.6935e-07	1.92185e-07	1.91296e-07	1.75967e-07	2.55324e-07	2.27681e-07	7.89247e-08
1.14614e-07	1.7407e-07	1.35964e-07	1.50848e-07	1.62364e-07	1.91755e-07	2.00353e-07	1.76564e-07	2.65057e-07	2.53935e-07	7.21929e-08
1.39976e-07	1.36532e-07	1.32272e-07	1.44419e-07	1.57668e-07	1.92881e-07	2.12533e-07	1.88179e-07	2.69892e-07	2.68103e-07	8.02391e-08
1.57716e-07	9.84033e-08	1.33675e-07	1.39269e-07	1.55418e-07	1.94153e-07	2.24201e-07	2.06468e-07	2.73442e-07	2.70978e-07	1.0263e-07
1.62985e-07	6.94339e-08	1.3967e-07	1.33552e-07	1.54216e-07	1.92348e-07	2.31037e-07	2.25706e-07	2.78876e-07	2.65249e-07	1.34413e-07
1.53084e-07	5.54192e-08	1.46483e-07	1.25145e-07	1.50996e-07	1.84004e-07	2.30447e-07	2.40977e-07	2.86316e-07	2.54133e-07	1.68295e-07
1.30412e-07	5.76129e-08	1.51034e-07	1.13682e-07	1.42803e-07	1.67718e-07	2.23671e-07	2.5005e-07	2.91804e-07	2.40774e-07	1.97006e-07
1.02952e-07	7.34678e-08	1.53893e-07	1.01168e-07	1.29822e-07	1.45429e-07	2.15482e-07	2.53555e-07	2.89247e-07	2.27913e-07	2.15411e-07
8.08763e-08	9.77516e-08	1.58383e-07	9.14925e-08	1.16755e-07	1.21459e-07	2.10996e-07	2.53079e-07	2.74836e-07	2.17392e-07	2.22295e-07
7.16047e-08	1.2419e-07	1.66534e-07	8.91433e-08	1.10716e-07	1.00113e-07	2.11663e-07	2.48959e-07	2.50827e-07	2.09675e-07	2.2118e-07
7.68141e-08	1.47434e-07	1.76438e-07	9.73614e-08	1.16965e-07	8.40519e-08	2.13586e-07	2.40043e-07	2.25299e-07	2.03625e-07	2.1915e-07
9.26998e-08	1.64272e-07	1.84236e-07	1.1639e-07	1.35308e-07	7.46456e-08	2.09893e-07	2.25649e-07	2.07599e-07	1.96918e-07	2.23341e-07
1.12377e-07	1.73615e-07	1.88225e-07	1.42757e-07	1.59325e-07	7.31696e-08	1.95675e-07	2.07541e-07	2.02709e-07	1.87681e-07	2.36453e-07
1.28812e-07	1.7615e-07	1.89878e-07	1.7004e-07	1.79339e-07	8.0839e-08	1.7174e-07	1.89832e-07	2.08624e-07	1.76909e-07	2.5421e-07
1.37327e-07	1.74296e-07	1.90905e-07	1.90806e-07	1.88099e-07	9.73037e-08	1.44263e-07	1.767e-07	2.18414e-07	1.69495e-07	2.67296e-07
1.37085e-07	1.716e-07	1.90693e-07	1.9895e-07	1.85399e-07	1.19227e-07	1.20882e-07	1.69803e-07	2.25071e-07	1.71675e-07	2.67193e-07
1.31033e-07	1.70733e-07	1.87578e-07	1.91668e-07	1.77321e-07	1.40823e-07	1.06582e-07	1.67442e-07	2.25503e-07	1.85944e-07	2.51952e-07
1.24184e-07	1.71485e-07	1.82124e-07	1.70418e-07	1.70203e-07	1.56545e-07	1.02229e-07	1.66096e-07	2.21399e-07	2.07846e-07	2.27662e-07
1.2092e-07	1.71164e-07	1.78156e-07	1.40406e-07	1.64945e-07	1.63958e-07	1.05719e-07	1.63083e-07	2.17307e-07	2.28153e-07	2.04832e-07
1.22852e-07	1.67372e-07	1.80007e-07	1.08529e-07	1.57196e-07	1.64316e-07	1.13691e-07	1.58382e-07	2.17511e-07	2.38912e-07	1.92622e-07
1.28679e-07	1.60365e-07	1.88372e-07	8.07535e-08	1.42997e-07	1.60497e-07	1.22531e-07	1.54232e-07	2.2316e-07	2.38064e-07	1.94759e-07
1.36071e-07	1.52798e-07	1.98508e-07	6.06035e-08	1.24045e-07	1.54667e-07	1.29137e-07	1.52634e-07	2.31147e-07	2.29204e-07	2.08813e-07
1.43831e-07	1.47646e-07	2.02676e-07	4.95998e-08	1.07343e-07	1.48063e-07	1.32018e-07	1.52747e-07	2.35971e-07	2.17994e-07	2.28074e-07
1.52412e-07	1.46523e-07	1.95374e-07	4.851e-08	9.95488e-08	1.42354e-07	1.32097e-07	1.50996e-07	2.33626e-07	2.08938e-07	2.44751e-07
1.62404e-07	1.49539e-07	1.77399e-07	5.75926e-08	1.01353e-07	1.4008e-07	1.32136e-07	1.44576e-07	2.24013e-07	2.04278e-07	2.53857e-07
1.72395e-07	1.55953e-07	1.55455e-07	7.55841e-08	1.07134e-07	1.43062e-07	1.34915e-07	1.35164e-07	2.09594e-07	2.04406e-07	2.56259e-07
1.78273e-07	1.64299e-07	1.3764e-07	9.89443e-08	1.09997e-07	1.5059e-07	1.4158e-07	1.28592e-07	1.92485e-07	2.0859e-07	2.5795e-07
1.75261e-07	1.71696e-07	1.28548e-07	1.2263e-07	1.07175e-07	1.5984e-07	1.51242e-07	1.30051e-07	1.73961e-07	2.15303e-07	2.64557e-07
1.61802e-07	1.73662e-07	1.27633e-07	1.41814e-07	1.00927e-07	1.68582e-07	1.61613e-07	1.39242e-07	1.56458e-07	2.22221e-07	2.75218e-07
1.42085e-07	1.65838e-07	1.31254e-07	1.52877e-07	9.51476e-08	1.77473e-07	1.69948e-07	1.50097e-07	1.44197e-07	2.26705e-07	2.81873e-07
1.24382e-07	1.47198e-07	1.359e-07	1.5316e-07	9.21768e-08	1.89262e-07	1.74308e-07	1.55292e-07	1.40436e-07	2.27015e-07	2.75041e-07
1.16142e-07	1.22307e-07	1.40116e-07	1.41097e-07	9.28916e-08	2.05272e-07	1.75246e-07	1.51681e-07	1.4448e-07	2.23017e-07	2.50995e-07
1.19995e-07	1.00141e-07	1.44648e-07	1.18139e-07	9.83347e-08	2.22362e-07	1.76787e-07	1.42583e-07	1.52287e-07	2.15447e-07	2.14758e-07
1.3342e-07	8.94701e-08	1.51346e-07	9.07511e-08	1.09307e-07	2.33373e-07	1.84933e-07	1.35514e-07	1.59912e-07	2.04927e-07	1.77526e-07
1.51045e-07	9.38978e-08	1.60997e-07	6.88921e-08	1.24028e-07	2.30979e-07	2.03669e-07	1.36986e-07	1.65681e-07	1.92529e-07	1.50904e-07
1.67111e-07	1.10377e-07	1.70926e-07	6.04662e-08	1.37711e-07	2.12163e-07	2.31124e-07	1.47922e-07	1.69406e-07	1.81295e-07	1.41416e-07
1.77124e-07	1.31954e-07	1.74774e-07	6.62826e-08	1.45909e-07	1.80372e-07	2.59106e-07	1.63107e-07	1.70958e-07	1.76146e-07	1.48041e-07
1.79126e-07	1.51652e-07	1.66206e-07	8.03426e-08	1.48339e-07	1.44396e-07	2.76895e-07	1.75087e-07	1.70532e-07	1.81061e-07	1.63639e-07
1.7454e-07	1.64325e-07	1.44174e-07	9.48487e-08	1.48835e-07	1.14785e-07	2.76943e-07	1.79313e-07	1.69568e-07	1.95702e-07	1.78929e-07
1.67648e-07	1.66984e-07	1.14721e-07	1.04813e-07	1.51582e-07	9.9451e-08	2.58779e-07	1.76528e-07	1.6999e-07	2.14596e-07	1.86721e-07
1.63096e-07	1.59912e-07	8.72397e-08	1.08771e-07	1.57554e-07	1.00394e-07	2.28683e-07	1.71112e-07	1.71977e-07	2.29786e-07	1.84662e-07
1.6259e-07	1.48103e-07	6.86251e-08	1.06992e-07	1.64172e-07	1.13328e-07	1.95743e-07	1.67297e-07	1.73076e-07	2.35094e-07	1.75617e-07
1.63422e-07	1.39733e-07	6.0523e-08	1.00483e-07	1.67645e-07	1.30563e-07	1.67296e-07	1.6642e-07	1.7024e-07	2.2936e-07	1.65784e-07
1.60612e-07	1.40837e-07	6.1106e-08	9.1573e-08	1.6563e-07	1.45343e-07	1.46863e-07	1.67114e-07	1.62797e-07	2.16885e-07	1.61582e-07
1.51315e-07	1.50353e-07	6.83358e-08	8.40677e-08	1.58319e-07	1.54663e-07	1.35271e-07	1.67686e-07	1.53275e-07	2.04683e-07	1.66752e-07
1.37711e-07	1.60318e-07	8.11111e-08	8.13973e-08	1.47544e-07	1.59004e-07	1.32792e-07	1.68121e-07	1.45607e-07	1.98017e-07	1.80596e-07
1.25556e-07	1.61319e-07	9.79733e-08	8.4115e-08	1.35092e-07	1.60097e-07	1.3957e-07	1.69973e-07	1.42838e-07	1.97212e-07	1.97902e-07
1.19558e-07	1.48857e-07	1.15933e-07	8.95102e-08	1.22093e-07	1.59367e-07	1.54012e-07	1.74865e-07	1.46239e-07	1.98168e-07	2.11257e-07
1.19795e-07	1.26112e-07	1.31249e-07	9.39841e-08	1.102e-07	1.58176e-07	1.71525e-07	1.83224e-07	1.55624e-07	1.95938e-07	2.15286e-07
1.22455e-07	1.01694e-07	1.4103e-07	9.5767e-08	1.02933e-07	1.58523e-07	1.8571e-07	1.93841e-07	1.69715e-07	1.88137e-07	2.09934e-07
1.23978e-07	8.4229e-08	1.43583e-07	9.56074e-08	1.04723e-07	1.62403e-07	1.91411e-07	2.03978e-07	1.86106e-07	1.7565e-07	1.9964e-07
1.24363e-07	7.76324e-08	1.37741e-07	9.57875e-08	1.175e-07	1.70182e-07	1.87184e-07	2.10187e-07	2.01488e-07	1.61234e-07	1.88976e-07
1.26343e-07	8.03131e-08	1.233e-07	9.90421e-08	1.37786e-07	1.79927e-07	1.7567e-07	2.10057e-07	2.12876e-07	1.48286e-07	1.79204e-07
1.31542e-07	8.84088e-08	1.0302e-07	1.07512e-07	1.57388e-07	1.88697e-07	1.62197e-07	2.03968e-07	2.19256e-07	1.40509e-07	1.69212e-07
1.37971e-07	9.97275e-08	8.36646e-08	1.21051e-07	1.67589e-07	1.94725e-07	1.52629e-07	1.95132e-07	2.22021e-07	1.40917e-07	1.59374e-07
1.41569e-07	1.14752e-07	7.38434e-08	1.35771e-07	1.63845e-07	1.98605e-07	1.51215e-07	1.8749e-07	2.2331e-07	1.49482e-07	1.53702e-07
1.39814e-07	1.34207e-07	7.98284e-08	1.45005e-07	1.48137e-07	2.0263e-07	1.59101e-07	1.83201e-07	2.2361e-07	1.61673e-07	1.57661e-07
1.3351e-07	1.56025e-07	1.02496e-07	1.43269e-07	1.28009e-07	2.08806e-07	1.74113e-07	1.81955e-07	2.21056e-07	1.70596e-07	1.73492e-07
1.25641e-07	1.74942e-07	1.37163e-07	1.30628e-07	1.12858e-07	2.17004e-07	1.91654e-07	1.82332e-07	2.13399e-07	1.71675e-07	1.97425e-07
1.19503e-07	1.85349e-07	1.7567e-07	1.13626e-07	1.09059e-07	2.24751e-07	2.06011e-07	1.83235e-07	2.00972e-07	1.65608e-07	2.21444e-07
1.17863e-07	1.85022e-07	2.09299e-07	1.01333e-07	1.16591e-07	2.2907e-07	2.12007e-07	1.83782e-07	1.87996e-07	1.57063e-07	2.38368e-07
1.2246e-07	1.76456e-07	2.31707e-07	9.94279e-08	1.29574e-07	2.28896e-07	2.07335e-07	1.82466e-07	1.8084e-07	1.51034e-07	2.46012e-07
1.3276e-07	1.64698e-07	2.41258e-07	1.07352e-07	1.40588e-07	2.25712e-07	1.94617e-07	1.77609e-07	1.84197e-07	1.50247e-07	2.46946e-07
1.44864e-07	1.53878e-07	2.41535e-07	1.20849e-07	1.45511e-07	2.21679e-07	1.80752e-07	1.69418e-07	1.97644e-07	1.54684e-07	2.44353e-07
1.52538e-07	1.45647e-07	2.38838e-07	1.36898e-07	1.45103e-07	2.17248e-07	1.72802e-07	1.6128e-07	2.15101e-07	1.62022e-07	2.38305e-07
1.50809e-07	1.40246e-07	2.37527e-07	1.55742e-07	1.42566e-07	2.10902e-07	1.73426e-07	1.57904e-07	2.28064e-07	1.6843e-07	2.26339e-07
1.3977e-07	1.3815e-07	2.36705e-07	1.7804e-07	1.40012e-07	2.01341e-07	1.80086e-07	1.61075e-07	2.30869e-07	1.70315e-07	2.07586e-07
1.25229e-07	1.40394e-07	2.31538e-07	2.00523e-07	1.37503e-07	1.89716e-07	1.884e-07	1.66902e-07	2.243e-07	1.66795e-07	1.85777e-07
1.14859e-07	1.47687e-07	2.18421e-07	2.1523e-07	1.35185e-07	1.79514e-07	1.95583e-07	1.67872e-07	2.1466e-07	1.60726e-07	1.67785e-07
1.12494e-07	1.59281e-07	1.99217e-07	2.13747e-07	1.35379e-07	1.74157e-07	2.0057e-07	1.5865e-07	2.08912e-07	1.56673e-07	1.59163e-07
1.1547e-07	1.72183e-07	1.80517e-07	1.93183e-07	1.41588e-07	1.74446e-07	2.01994e-07	1.40739e-07	2.09629e-07	1.57477e-07	1.60794e-07
1.17699e-07	1.81422e-07	1.68537e-07	1.59288e-07	1.55056e-07	1.77777e-07	1.97581e-07	1.21871e-07	2.13549e-07	1.62861e-07	1.6909e-07
1.15713e-07	1.82108e-07	1.64208e-07	1.24397e-07	1.72467e-07	1.79514e-07	1.8602e-07	1.1066e-07	2.14596e-07	1.71088e-07	1.78911e-07
1.11727e-07	1.72427e-07	1.62829e-07	1.01156e-07	1.87119e-07	1.75589e-07	1.6899e-07	1.10975e-07	2.08835e-07	1.81241e-07	1.86765e-07
1.10686e-07	1.55012e-07	1.58832e-07	9.56863e-08	1.92531e-07	1.64917e-07	1.51018e-07	1.20133e-07	1.97448e-07	1.9336e-07	1.92209e-07
1.14601e-07	1.35374e-07	1.51371e-07	1.04868e-07	1.858e-07	1.50311e-07	1.37409e-07	1.3154e-07	1.85492e-07	2.06626e-07	1.96946e-07
1.20291e-07	1.19021e-07	1.45083e-07	1.20057e-07	1.68895e-07	1.37347e-07	1.31836e-07	1.39323e-07	1.77723e-07	2.18202e-07	2.02748e-07
1.22751e-07	1.09589e-07	1.44848e-07	1.34178e-07	1.47673e-07	1.31785e-07	1.34592e-07	1.41685e-07	1.75148e-07	2.24768e-07	2.09875e-07
1.20224e-07	1.08222e-07	1.49986e-07	1.45758e-07	1.29347e-07	1.36837e-07	1.42115e-07	1.40947e-07	1.75063e-07	2.25627e-07	2.16908e-07
1.15581e-07	1.13236e-07	1.54301e-07	1.56762e-07	1.19545e-07	1.51501e-07	1.48634e-07	1.40644e-07	1.7413e-07	2.23834e-07	2.21627e-07
1.13081e-07	1.20552e-07	1.51927e-07	1.68068e-07	1.203e-07	1.70734e-07	1.4969e-07	1.42214e-07	1.71653e-07	2.23362e-07	2.21947e-07
1.1445e-07	1.26034e-07	1.42753e-07	1.78432e-07	1.29871e-07	1.87513e-07	1.45175e-07	1.43935e-07	1.70277e-07	2.24876e-07	2.16346e-07
1.18026e-07	1.28409e-07	1.32316e-07	1.87378e-07	1.4424e-07	1.95984e-07	1.39282e-07	1.42794e-07	1.73633e-07	2.24711e-07	2.04374e-07
1.20646e-07	1.29496e-07	1.27056e-07	1.96888e-07	1.58929e-07	1.94163e-07	1.37372e-07	1.37608e-07	1.8292e-07	2.18192e-07	1.87792e-07
1.19658e-07	1.31121e-07	1.29556e-07	2.08829e-07	1.69958e-07	1.84571e-07	1.42374e-07	1.30842e-07	1.95385e-07	2.03679e-07	1.71299e-07
1.13915e-07	1.32543e-07	1.37268e-07	2.21376e-07	1.74251e-07	1.72252e-07	1.53248e-07	1.27518e-07	2.06122e-07	1.83642e-07	1.6102e-07
1.04497e-07	1.31622e-07	1.45173e-07	2.29457e-07	1.70613e-07	1.61475e-07	1.65985e-07	1.31908e-07	2.11837e-07	1.6294e-07	1.61166e-07
9.49634e-08	1.27873e-07	1.50166e-07	2.29173e-07	1.61088e-07	1.53773e-07	1.76048e-07	1.44631e-07	2.13509e-07	1.46605e-07	1.71717e-07
8.98135e-08	1.23214e-07	1.53562e-07	2.21301e-07	1.50828e-07	1.48788e-07	1.80894e-07	1.62557e-07	2.15665e-07	1.38301e-07	1.88966e-07
9.13553e-08	1.19759e-07	1.59175e-07	2.10271e-07	1.45433e-07	1.46465e-07	1.81327e-07	1.81357e-07	2.22577e-07	1.39334e-07	2.07805e-07
9.76474e-08	1.17713e-07	1.68469e-07	2.00317e-07	1.47373e-07	1.47767e-07	1.80866e-07	1.98267e-07	2.34168e-07	1.48364e-07	2.23793e-07
1.03673e-07	1.15663e-07	1.77745e-07	1.9309e-07	1.54414e-07	1.53278e-07	1.83505e-07	2.12977e-07	2.45035e-07	1.61987e-07	2.34471e-07
1.04958e-07	1.1244e-07	1.80793e-07	1.88572e-07	1.61294e-07	1.61969e-07	1.91463e-07	2.26666e-07	2.47827e-07	1.75695e-07	2.39967e-07
1.00984e-07	1.08363e-07	1.74819e-07	1.86999e-07	1.63246e-07	1.71919e-07	2.04318e-07	2.40329e-07	2.38545e-07	1.84902e-07	2.42334e-07
9.61933e-08	1.04912e-07	1.63973e-07	1.8891e-07	1.5863e-07	1.81808e-07	2.19538e-07	2.53268e-07	2.19629e-07	1.86533e-07	2.43581e-07
9.77202e-08	1.03336e-07	1.5686e-07	1.93579e-07	1.49038e-07	1.91172e-07	2.33573e-07	2.626e-07	1.98775e-07	1.81074e-07	2.43899e-07
1.10807e-07	1.03438e-07	1.59914e-07	1.9844e-07	1.37567e-07	1.99566e-07	2.4279e-07	2.64656e-07	1.84889e-07	1.7319e-07	2.41717e-07
1.34831e-07	1.03663e-07	1.72182e-07	2.00451e-07	1.27195e-07	2.06131e-07	2.44127e-07	2.577e-07	1.84072e-07	1.6921e-07	2.35475e-07
1.63166e-07	1.02788e-07	1.86044e-07	1.97616e-07	1.20165e-07	2.10016e-07	2.35866e-07	2.43538e-07	1.97406e-07	1.72567e-07	2.25319e-07
1.87445e-07	1.02023e-07	1.9324e-07	1.89224e-07	1.17617e-07	2.10933e-07	2.19108e-07	2.26375e-07	2.20792e-07	1.80816e-07	2.13328e-07
2.02951e-07	1.05373e-07	1.91046e-07	1.75843e-07	1.18855e-07	2.09529e-07	1.99327e-07	2.10301e-07	2.4648e-07	1.87013e-07	2.02392e-07
2.10565e-07	1.17296e-07	1.83616e-07	1.60272e-07	1.21082e-07	2.0755e-07	1.85574e-07	1.97908e-07	2.65736e-07	1.8482e-07	1.94892e-07
2.13607e-07	1.39214e-07	1.78095e-07	1.48137e-07	1.20909e-07	2.07088e-07	1.85694e-07	1.90369e-07	2.71833e-07	1.73677e-07	1.91986e-07
2.12897e-07	1.67673e-07	1.79272e-07	1.45798e-07	1.17311e-07	2.08622e-07	2.00142e-07	1.87518e-07	2.62448e-07	1.59991e-07	1.93507e-07
2.05465e-07	1.95668e-07	1.8674e-07	1.56069e-07	1.13672e-07	2.09499e-07	2.20201e-07	1.87566e-07	2.40629e-07	1.53009e-07	1.98174e-07
1.88533e-07	2.16195e-07	1.95922e-07	1.75548e-07	1.16366e-07	2.05354e-07	2.3336e-07	1.87607e-07	2.13598e-07	1.58307e-07	2.03926e-07
1.64321e-07	2.25473e-07	2.01632e-07	1.96593e-07	1.30033e-07	1.94328e-07	2.31861e-07	1.85277e-07	1.8932e-07	1.74082e-07	2.08271e-07
1.40229e-07	2.23667e-07	2.01642e-07	2.12454e-07	1.53158e-07	1.80164e-07	2.17337e-07	1.80162e-07	1.72598e-07	1.9293e-07	2.08663e-07
1.24259e-07	2.13289e-07	1.9789e-07	2.20855e-07	1.78182e-07	1.7017e-07	1.98477e-07	1.73735e-07	1.6362e-07	2.06953e-07	2.03283e-07
1.2039e-07	1.97508e-07	1.94633e-07	2.23249e-07	1.96457e-07	1.68959e-07	1.8465e-07	1.68378e-07	1.60052e-07	2.11826e-07	1.92385e-07
1.27624e-07	1.79995e-07	1.94989e-07	2.21646e-07	2.03601e-07	1.73919e-07	1.8047e-07	1.66509e-07	1.60135e-07	2.07714e-07	1.79194e-07
1.42102e-07	1.65354e-07	1.98523e-07	2.16871e-07	2.00602e-07	1.77324e-07	1.84287e-07	1.69783e-07	1.63326e-07	1.98027e-07	1.68926e-07
1.59474e-07	1.58196e-07	2.01588e-07	2.0957e-07	1.90853e-07	1.7319e-07	1.90664e-07	1.77993e-07	1.68339e-07	1.87587e-07	1.66036e-07
1.75874e-07	1.60857e-07	1.99875e-07	2.01833e-07	1.77236e-07	1.61878e-07	1.94736e-07	1.88527e-07	1.71988e-07	1.80576e-07	1.71782e-07
1.87829e-07	1.71788e-07	1.91134e-07	1.96911e-07	1.62024e-07	1.48214e-07	1.95241e-07	1.97553e-07	1.71207e-07	1.7827e-07	1.84035e-07
1.92269e-07	1.86271e-07	1.76418e-07	1.97052e-07	1.48254e-07	1.36101e-07	1.94069e-07	2.02437e-07	1.66349e-07	1.77882e-07	1.9922e-07
1.87341e-07	1.99219e-07	1.59672e-07	2.01604e-07	1.39884e-07	1.2579e-07	1.93308e-07	2.03421e-07	1.61923e-07	1.74419e-07	2.14543e-07
1.73555e-07	2.08217e-07	1.4624e-07	2.07172e-07	1.40212e-07	1.16026e-07	1.93067e-07	2.03271e-07	1.63663e-07	1.65254e-07	2.28661e-07
1.54e-07	2.14521e-07	1.40603e-07	2.09521e-07	1.50031e-07	1.07595e-07	1.92074e-07	2.05472e-07	1.74761e-07	1.53662e-07	2.40534e-07
1.33161e-07	2.20923e-07	1.43953e-07	2.05766e-07	1.6697e-07	1.03798e-07	1.89759e-07	2.12334e-07	1.94346e-07	1.47417e-07	2.48086e-07
1.15319e-07	2.27992e-07	1.53294e-07	1.95744e-07	1.86351e-07	1.07384e-07	1.87143e-07	2.2396e-07	2.18361e-07	1.5293e-07	2.48862e-07
1.03676e-07	2.32091e-07	1.63357e-07	1.82058e-07	2.0297e-07	1.17446e-07	1.85787e-07	2.38202e-07	2.41091e-07	1.70039e-07	2.42674e-07
9.98006e-08	2.27385e-07	1.70085e-07	1.68594e-07	2.12659e-07	1.29729e-07	1.86205e-07	2.51266e-07	2.56646e-07	1.9196e-07	2.33339e-07
1.02724e-07	2.10515e-07	1.72709e-07	1.58097e-07	2.12855e-07	1.40101e-07	1.87477e-07	2.58832e-07	2.609e-07	2.09882e-07	2.26734e-07
1.08703e-07	1.84044e-07	1.7305e-07	1.50484e-07	2.02781e-07	1.47553e-07	1.88445e-07	2.57797e-07	2.53568e-07	2.17936e-07	2.26237e-07
1.13296e-07	1.55608e-07	1.73439e-07	1.43514e-07	1.84236e-07	1.5374e-07	1.89426e-07	2.48125e-07	2.38798e-07	2.15353e-07	2.29933e-07
1.14796e-07	1.33344e-07	1.75205e-07	1.35424e-07	1.62291e-07	1.60103e-07	1.92468e-07	2.33147e-07	2.23332e-07	2.05764e-07	2.32485e-07
1.15728e-07	1.21234e-07	1.78413e-07	1.26978e-07	1.43922e-07	1.66219e-07	1.99173e-07	2.17299e-07	2.13224e-07	1.94827e-07	2.29754e-07
1.20643e-07	1.17614e-07	1.82485e-07	1.20583e-07	1.34435e-07	1.71029e-07	2.07931e-07	2.03028e-07	2.11228e-07	1.86939e-07	2.21681e-07
1.32119e-07	1.17052e-07	1.86845e-07	1.172e-07	1.3446e-07	1.74725e-07	2.14096e-07	1.89974e-07	2.16436e-07	1.82369e-07	2.11095e-07
1.48442e-07	1.13664e-07	1.90847e-07	1.14692e-07	1.40112e-07	1.7868e-07	2.13898e-07	1.77053e-07	2.26102e-07	1.7742e-07	2.00438e-07
1.64679e-07	1.04256e-07	1.93266e-07	1.10101e-07	1.45761e-07	1.83773e-07	2.08346e-07	1.64911e-07	2.37724e-07	1.68585e-07	1.90149e-07
1.75997e-07	9.04132e-08	1.92737e-07	1.03566e-07	1.46769e-07	1.89295e-07	2.02726e-07	1.56445e-07	2.49223e-07	1.57118e-07	1.80293e-07
1.80422e-07	7.84469e-08	1.89463e-07	9.89937e-08	1.40492e-07	1.93442e-07	2.01886e-07	1.55506e-07	2.57417e-07	1.48766e-07	1.73216e-07
1.78938e-07	7.64467e-08	1.86123e-07	1.00128e-07	1.26186e-07	1.94668e-07	2.05929e-07	1.64736e-07	2.5753e-07	1.48201e-07	1.73604e-07
1.73384e-07	8.94987e-08	1.86102e-07	1.06414e-07	1.05295e-07	1.92798e-07	2.10502e-07	1.83199e-07	2.45528e-07	1.5402e-07	1.8504e-07
1.64559e-07	1.15982e-07	1.90355e-07	1.1358e-07	8.22996e-08	1.89374e-07	2.11191e-07	2.05196e-07	2.21543e-07	1.59997e-07	2.06292e-07
1.52302e-07	1.47582e-07	1.96088e-07	1.18298e-07	6.45237e-08	1.87009e-07	2.07509e-07	2.22033e-07	1.91053e-07	1.61351e-07	2.31264e-07
1.37046e-07	1.73311e-07	1.98531e-07	1.21468e-07	5.94006e-08	1.87952e-07	2.0266e-07	2.26413e-07	1.62648e-07	1.59443e-07	2.52717e-07
1.21007e-07	1.85058e-07	1.94296e-07	1.26337e-07	7.04552e-08	1.92668e-07	1.99997e-07	2.16331e-07	1.44161e-07	1.60515e-07	2.66011e-07
1.07774e-07	1.81121e-07	1.84085e-07	1.33689e-07	9.53002e-08	1.99531e-07	2.00386e-07	1.95582e-07	1.39686e-07	1.70451e-07	2.6976e-07
1.00537e-07	1.65832e-07	1.72904e-07	1.39606e-07	1.27368e-07	2.05902e-07	2.02861e-07	1.70932e-07	1.48837e-07	1.90602e-07	2.64277e-07
1.00375e-07	1.46412e-07	1.66848e-07	1.38342e-07	1.5958e-07	2.09539e-07	2.0665e-07	1.48434e-07	1.67928e-07	2.17181e-07	2.50893e-07
1.05876e-07	1.29722e-07	1.68036e-07	1.27514e-07	1.8694e-07	2.09205e-07	2.11473e-07	1.31327e-07	1.91758e-07	2.43231e-07	2.3305e-07
1.14127e-07	1.20427e-07	1.72043e-07	1.10887e-07	2.0697e-07	2.04564e-07	2.16079e-07	1.20157e-07	2.1482e-07	2.61481e-07	2.16747e-07
1.21987e-07	1.20278e-07	1.70976e-07	9.66701e-08	2.18932e-07	1.96092e-07	2.17753e-07	1.14128e-07	2.3186e-07	2.6726e-07	2.07998e-07
1.26971e-07	1.2784e-07	1.59819e-07	9.26951e-08	2.22988e-07	1.85063e-07	2.1434e-07	1.12395e-07	2.38655e-07	2.60476e-07	2.08633e-07
1.28022e-07	1.38837e-07	1.40035e-07	1.01582e-07	2.1985e-07	1.73375e-07	2.06758e-07	1.14708e-07	2.33492e-07	2.45323e-07	2.14432e-07
1.26216e-07	1.47479e-07	1.17527e-07	1.19041e-07	2.11049e-07	1.634e-07	1.98703e-07	1.21519e-07	2.18485e-07	2.27705e-07	2.17844e-07
1.24488e-07	1.48523e-07	9.81149e-08	1.36747e-07	1.99181e-07	1.57825e-07	1.93077e-07	1.33706e-07	1.9924e-07	2.12203e-07	2.13252e-07
1.25783e-07	1.39484e-07	8.50944e-08	1.47834e-07	1.87106e-07	1.58707e-07	1.8863e-07	1.51877e-07	1.82454e-07	2.00557e-07	2.00672e-07
1.30667e-07	1.22383e-07	7.95033e-08	1.50735e-07	1.76348e-07	1.65745e-07	1.80801e-07	1.75376e-07	1.72851e-07	1.92119e-07	1.8549e-07
1.36319e-07	1.04002e-07	8.06678e-08	1.48747e-07	1.66632e-07	1.75431e-07	1.6664e-07	2.01478e-07	1.71388e-07	1.8541e-07	1.74939e-07
1.37971e-07	9.34098e-08	8.60459e-08	1.4665e-07	1.5748e-07	1.82765e-07	1.49051e-07	2.25581e-07	1.75603e-07	1.79703e-07	1.73783e-07
1.32168e-07	9.72364e-08	9.19618e-08	1.47641e-07	1.4998e-07	1.84647e-07	1.35557e-07	2.42889e-07	1.81514e-07	1.75771e-07	1.81707e-07
1.19825e-07	1.15554e-07	9.60518e-08	1.52287e-07	1.46305e-07	1.81812e-07	1.32136e-07	2.50887e-07	1.85801e-07	1.75399e-07	1.9381e-07
1.06674e-07	1.41546e-07	9.92306e-08	1.5909e-07	1.47558e-07	1.7738e-07	1.37905e-07	2.50666e-07	1.87252e-07	1.80027e-07	2.03778e-07
1.00113e-07	1.65461e-07	1.04555e-07	1.65641e-07	1.52671e-07	1.73785e-07	1.45816e-07	2.45649e-07	1.87049e-07	1.89496e-07	2.07643e-07
1.04286e-07	1.80182e-07	1.13868e-07	1.69738e-07	1.595e-07	1.71462e-07	1.48446e-07	2.38819e-07	1.87909e-07	2.01669e-07	2.05765e-07
1.17052e-07	1.84717e-07	1.25966e-07	1.70197e-07	1.66466e-07	1.69968e-07	1.43381e-07	2.31226e-07	1.92394e-07	2.12995e-07	2.02164e-07
1.31427e-07	1.83434e-07	1.37989e-07	1.67333e-07	1.72969e-07	1.69101e-07	1.34024e-07	2.2286e-07	2.01088e-07	2.19803e-07	2.01959e-07
1.40483e-07	1.81984e-07	1.47508e-07	1.631e-07	1.78764e-07	1.68373e-07	1.26464e-07	2.13919e-07	2.11809e-07	2.20039e-07	2.08556e-07
1.41786e-07	1.83213e-07	1.52505e-07	1.6052e-07	1.83529e-07	1.66249e-07	1.25714e-07	2.04395e-07	2.20638e-07	2.14732e-07	2.22022e-07
1.37973e-07	1.86138e-07	1.50493e-07	1.62026e-07	1.86991e-07	1.60923e-07	1.33524e-07	1.92913e-07	2.24093e-07	2.07825e-07	2.39191e-07
1.33864e-07	1.88285e-07	1.39855e-07	1.67513e-07	1.89226e-07	1.52069e-07	1.47945e-07	1.77322e-07	2.20715e-07	2.03564e-07	2.54991e-07
1.33425e-07	1.88767e-07	1.22798e-07	1.74015e-07	1.90839e-07	1.41733e-07	1.64218e-07	1.5718e-07	2.11155e-07	2.02811e-07	2.6417e-07
1.38792e-07	1.88982e-07	1.05715e-07	1.77878e-07	1.92994e-07	1.33599e-07	1.76894e-07	1.35448e-07	1.97577e-07	2.01646e-07	2.63014e-07
1.50319e-07	1.90382e-07	9.51437e-08	1.77617e-07	1.96968e-07	1.30931e-07	1.82491e-07	1.17571e-07	1.83422e-07	1.94486e-07	2.50797e-07
1.65924e-07	1.9201e-07	9.31998e-08	1.74567e-07	2.03153e-07	1.34235e-07	1.81116e-07	1.08918e-07	1.73109e-07	1.79548e-07	2.30305e-07
1.80382e-07	1.9089e-07	9.72538e-08	1.70739e-07	2.10212e-07	1.40584e-07	1.75947e-07	1.12498e-07	1.70518e-07	1.61315e-07	2.06781e-07
1.86706e-07	1.84995e-07	1.03679e-07	1.66369e-07	2.15595e-07	1.46078e-07	1.71268e-07	1.27718e-07	1.76657e-07	1.47224e-07	1.85556e-07
1.79795e-07	1.75341e-07	1.11263e-07	1.59881e-07	2.17445e-07	1.4976e-07	1.705e-07	1.50406e-07	1.88552e-07	1.41918e-07	1.69609e-07
1.59811e-07	1.65022e-07	1.21164e-07	1.50262e-07	2.16198e-07	1.54807e-07	1.7497e-07	1.74362e-07	2.00669e-07	1.44919e-07	1.58458e-07
1.32605e-07	1.56806e-07	1.34364e-07	1.39175e-07	2.1408e-07	1.65049e-07	1.8346e-07	1.93891e-07	2.07734e-07	1.53288e-07	1.49033e-07
1.06905e-07	1.5219e-07	1.49581e-07	1.30363e-07	2.12771e-07	1.80092e-07	1.92775e-07	2.05745e-07	2.06728e-07	1.65356e-07	1.38022e-07
9.03267e-08	1.52124e-07	1.63416e-07	1.26684e-07	2.11516e-07	1.94378e-07	1.9935e-07	2.09435e-07	1.97232e-07	1.81354e-07	1.24291e-07
8.66995e-08	1.57296e-07	1.72403e-07	1.27706e-07	2.07387e-07	2.01646e-07	2.01027e-07	2.06252e-07	1.81045e-07	2.01057e-07	1.09824e-07
9.57453e-08	1.66986e-07	1.75386e-07	1.30359e-07	1.97328e-07	2.00355e-07	1.9777e-07	1.9786e-07	1.62082e-07	2.21738e-07	9.8645e-08
1.14134e-07	1.77956e-07	1.74513e-07	1.31946e-07	1.80445e-07	1.94398e-07	1.90815e-07	1.85357e-07	1.46265e-07	2.38689e-07	9.45847e-08
1.3647e-07	1.85332e-07	1.73753e-07	1.32435e-07	1.5947e-07	1.8849e-07	1.81176e-07	1.6974e-07	1.40264e-07	2.47641e-07	9.92922e-08
1.56287e-07	1.85428e-07	1.75588e-07	1.33975e-07	1.40896e-07	1.83413e-07	1.69226e-07	1.536e-07	1.48679e-07	2.46951e-07	1.11381e-07
1.68259e-07	1.78398e-07	1.78517e-07	1.3862e-07	1.33117e-07	1.76153e-07	1.5615e-07	1.41895e-07	1.71042e-07	2.38194e-07	1.27039e-07
1.71317e-07	1.68361e-07	1.78022e-07	1.46645e-07	1.42331e-07	1.64331e-07	1.45614e-07	1.39785e-07	2.01018e-07	2.25366e-07	1.41997e-07
1.69846e-07	1.60436e-07	1.7059e-07	1.56482e-07	1.67863e-07	1.49818e-07	1.42866e-07	1.48744e-07	2.28986e-07	2.13436e-07	1.53813e-07
1.70865e-07	1.56805e-07	1.57166e-07	1.65459e-07	2.00547e-07	1.37789e-07	1.50892e-07	1.64597e-07	2.46588e-07	2.06557e-07	1.62711e-07
1.78932e-07	1.55246e-07	1.42708e-07	1.705e-07	2.26857e-07	1.32517e-07	1.67e-07	1.79571e-07	2.50342e-07	2.06143e-07	1.70172e-07
1.92981e-07	1.51767e-07	1.32195e-07	1.69225e-07	2.36928e-07	1.34229e-07	1.83526e-07	1.86741e-07	2.42326e-07	2.09683e-07	1.76621e-07
2.07253e-07	1.45074e-07	1.26692e-07	1.61839e-07	2.30427e-07	1.39648e-07	1.92519e-07	1.83476e-07	2.28166e-07	2.11562e-07	1.80464e-07
2.14908e-07	1.38429e-07	1.22942e-07	1.52472e-07	2.155e-07	1.45079e-07	1.90498e-07	1.7195e-07	2.13952e-07	2.0615e-07	1.79394e-07
2.11667e-07	1.36718e-07	1.16686e-07	1.47765e-07	2.02003e-07	1.48902e-07	1.79535e-07	1.57348e-07	2.03643e-07	1.91632e-07	1.72796e-07
1.97847e-07	1.41398e-07	1.06599e-07	1.52694e-07	1.95006e-07	1.51612e-07	1.64386e-07	1.45336e-07	1.97822e-07	1.72e-07	1.63193e-07
1.78083e-07	1.48465e-07	9.56069e-08	1.6676e-07	1.93463e-07	1.54011e-07	1.48613e-07	1.39756e-07	1.94349e-07	1.55392e-07	1.55508e-07
1.58685e-07	1.51756e-07	8.91959e-08	1.83863e-07	1.93756e-07	1.55472e-07	1.3304e-07	1.41137e-07	1.90685e-07	1.49472e-07	1.54574e-07
1.44081e-07	1.48524e-07	9.24617e-08	1.95858e-07	1.93766e-07	1.53618e-07	1.17315e-07	1.46957e-07	1.86348e-07	1.56922e-07	1.62518e-07
1.34838e-07	1.41991e-07	1.07354e-07	1.96877e-07	1.93865e-07	1.45544e-07	1.02359e-07	1.53965e-07	1.83405e-07	1.74027e-07	1.77625e-07
1.28488e-07	1.38538e-07	1.30826e-07	1.85708e-07	1.95019e-07	1.29713e-07	9.10446e-08	1.6073e-07	1.84478e-07	1.92985e-07	1.95068e-07
1.21982e-07	1.42113e-07	1.55224e-07	1.65672e-07	1.96848e-07	1.07496e-07	8.66137e-08	1.67682e-07	1.90188e-07	2.06119e-07	2.08811e-07
1.13822e-07	1.50742e-07	1.71914e-07	1.42779e-07	1.97458e-07	8.35816e-08	9.05886e-08	1.74605e-07	1.98393e-07	2.0952e-07	2.13803e-07
1.05007e-07	1.5798e-07	1.76372e-07	1.23029e-07	1.944e-07	6.48556e-08	1.01935e-07	1.78944e-07	2.05598e-07	2.04183e-07	2.08006e-07
9.86439e-08	1.57673e-07	1.7072e-07	1.09942e-07	1.85659e-07	5.78867e-08	1.17768e-07	1.77757e-07	2.0888e-07	1.94251e-07	1.93745e-07
9.82075e-08	1.47787e-07	1.61742e-07	1.03655e-07	1.70597e-07	6.59963e-08	1.34716e-07	1.71579e-07	2.06762e-07	1.84065e-07	1.77309e-07
1.05063e-07	1.30798e-07	1.56457e-07	1.02049e-07	1.50824e-07	8.74673e-08	1.50087e-07	1.65581e-07	1.99009e-07	1.76717e-07	1.66174e-07
1.17046e-07	1.1176e-07	1.58572e-07	1.02727e-07	1.29836e-07	1.15919e-07	1.62579e-07	1.65907e-07	1.86317e-07	1.74758e-07	1.65005e-07
1.29616e-07	9.62753e-08	1.67189e-07	1.04295e-07	1.10969e-07	1.42668e-07	1.72496e-07	1.74191e-07	1.70363e-07	1.80909e-07	1.73173e-07
1.38787e-07	8.87196e-08	1.77613e-07	1.06508e-07	9.55143e-08	1.60208e-07	1.81156e-07	1.85398e-07	1.53711e-07	1.96646e-07	1.85829e-07
1.4315e-07	9.01639e-08	1.83981e-07	1.0987e-07	8.33016e-08	1.65602e-07	1.8953e-07	1.91234e-07	1.39071e-07	2.19539e-07	1.97705e-07
1.43447e-07	9.70114e-08	1.82683e-07	1.15074e-07	7.50174e-08	1.6191e-07	1.97215e-07	1.86315e-07	1.28414e-07	2.4218e-07	2.06525e-07
1.41074e-07	1.02393e-07	1.74318e-07	1.22361e-07	7.30907e-08	1.56022e-07	2.03045e-07	1.71778e-07	1.22928e-07	2.54545e-07	2.13317e-07
1.37658e-07	1.00343e-07	1.6289e-07	1.3105e-07	7.97152e-08	1.53859e-07	2.06958e-07	1.53485e-07	1.2375e-07	2.49147e-07	2.1986e-07
1.35453e-07	8.98342e-08	1.53436e-07	1.39508e-07	9.42166e-08	1.56803e-07	2.10879e-07	1.37243e-07	1.32103e-07	2.26088e-07	2.26008e-07
1.36619e-07	7.54752e-08	1.49978e-07	1.45536e-07	1.12602e-07	1.62411e-07	2.17102e-07	1.25912e-07	1.48115e-07	1.94241e-07	2.29428e-07
1.41366e-07	6.43873e-08	1.54157e-07	1.47076e-07	1.29468e-07	1.68119e-07	2.25504e-07	1.20243e-07	1.69716e-07	1.66784e-07	2.27704e-07
1.47426e-07	6.17718e-08	1.64329e-07	1.43181e-07	1.40372e-07	1.73669e-07	2.32473e-07	1.2067e-07	1.93436e-07	1.53744e-07	2.20782e-07
1.51954e-07	6.83586e-08	1.75948e-07	1.34707e-07	1.43282e-07	1.79823e-07	2.32705e-07	1.27014e-07	2.16584e-07	1.56976e-07	2.11708e-07
1.53721e-07	8.09956e-08	1.8402e-07	1.2404e-07	1.39115e-07	1.85343e-07	2.22414e-07	1.36868e-07	2.38231e-07	1.70833e-07	2.05104e-07
1.53159e-07	9.50813e-08	1.86144e-07	1.13936e-07	1.31721e-07	1.86268e-07	2.01851e-07	1.45829e-07	2.57869e-07	1.87044e-07	2.04461e-07
1.50756e-07	1.06721e-07	1.83283e-07	1.06512e-07	1.27022e-07	1.79019e-07	1.75949e-07	1.50489e-07	2.73797e-07	1.99693e-07	2.10266e-07
1.46288e-07	1.13751e-07	1.77638e-07	1.02925e-07	1.30683e-07	1.6446e-07	1.5269e-07	1.51424e-07	2.8363e-07	2.07235e-07	2.20199e-07
1.39944e-07	1.16058e-07	1.70232e-07	1.03445e-07	1.44758e-07	1.4854e-07	1.39585e-07	1.52768e-07	2.86316e-07	2.11293e-07	2.30702e-07
1.33802e-07	1.15481e-07	1.60791e-07	1.07574e-07	1.65535e-07	1.38449e-07	1.40073e-07	1.58283e-07	2.82875e-07	2.14283e-07	2.38333e-07
1.31477e-07	1.14933e-07	1.49438e-07	1.14265e-07	1.84836e-07	1.37866e-07	1.52151e-07	1.67648e-07	2.74822e-07	2.1809e-07	2.40527e-07
1.35672e-07	1.16906e-07	1.37786e-07	1.22012e-07	1.94529e-07	1.45546e-07	1.70074e-07	1.76709e-07	2.62298e-07	2.24094e-07	2.36507e-07
1.45756e-07	1.22391e-07	1.28259e-07	1.28532e-07	1.91246e-07	1.57571e-07	1.87748e-07	1.81271e-07	2.44201e-07	2.33046e-07	2.28249e-07
1.5772e-07	1.30912e-07	1.22392e-07	1.30919e-07	1.78265e-07	1.70107e-07	2.01462e-07	1.80313e-07	2.20233e-07	2.43992e-07	2.20136e-07
1.66577e-07	1.41193e-07	1.19663e-07	1.27384e-07	1.63427e-07	1.80287e-07	2.10415e-07	1.75779e-07	1.92908e-07	2.53646e-07	2.16731e-07
1.69087e-07	1.51604e-07	1.17953e-07	1.19493e-07	1.54357e-07	1.85922e-07	2.15386e-07	1.70347e-07	1.67769e-07	2.57755e-07	2.20145e-07
1.64849e-07	1.6023e-07	1.15509e-07	1.11809e-07	1.53984e-07	1.85696e-07	2.17307e-07	1.6607e-07	1.51365e-07	2.53742e-07	2.28934e-07
1.55759e-07	1.64953e-07	1.1269e-07	1.08002e-07	1.59569e-07	1.80037e-07	2.17025e-07	1.64341e-07	1.48076e-07	2.4237e-07	2.38921e-07
1.44981e-07	1.63759e-07	1.11736e-07	1.06961e-07	1.65907e-07	1.71434e-07	2.15631e-07	1.65785e-07	1.57829e-07	2.27248e-07	2.45012e-07
1.36025e-07	1.55275e-07	1.1485e-07	1.03302e-07	1.69555e-07	1.6338e-07	2.1394e-07	1.69838e-07	1.7619e-07	2.12955e-07	2.43207e-07
1.3163e-07	1.39549e-07	1.22677e-07	9.23112e-08	1.70237e-07	1.58445e-07	2.11226e-07	1.7501e-07	1.96545e-07	2.03049e-07	2.32476e-07
1.32609e-07	1.18796e-07	1.34475e-07	7.48005e-08	1.68985e-07	1.57035e-07	2.0489e-07	1.79786e-07	2.12883e-07	1.98747e-07	2.15894e-07
1.37518e-07	9.74371e-08	1.49155e-07	5.75303e-08	1.66148e-07	1.57957e-07	1.92083e-07	1.82998e-07	2.2197e-07	1.98778e-07	1.9992e-07
1.43527e-07	8.09847e-08	1.65609e-07	4.9009e-08	1.61668e-07	1.60104e-07	1.72149e-07	1.83699e-07	2.24246e-07	2.00565e-07	1.91309e-07
1.47757e-07	7.41857e-08	1.81926e-07	5.41428e-08	1.56522e-07	1.63391e-07	1.47701e-07	1.81777e-07	2.2295e-07	2.01991e-07	1.93014e-07
1.48412e-07	7.91569e-08	1.948e-07	7.15937e-08	1.5295e-07	1.68089e-07	1.23391e-07	1.79136e-07	2.21791e-07	2.0241e-07	2.01913e-07
1.45761e-07	9.39403e-08	2.00603e-07	9.51823e-08	1.53202e-07	1.73572e-07	1.03636e-07	1.79293e-07	2.2284e-07	2.02198e-07	2.10556e-07
1.42662e-07	1.1216e-07	1.97792e-07	1.17645e-07	1.5838e-07	1.77971e-07	9.13662e-08	1.84534e-07	2.2608e-07	2.01545e-07	2.12098e-07
1.43329e-07	1.2504e-07	1.88295e-07	1.3389e-07	1.68028e-07	1.79205e-07	8.83128e-08	1.93075e-07	2.3022e-07	1.99847e-07	2.04794e-07
1.50062e-07	1.25976e-07	1.76054e-07	1.42121e-07	1.79773e-07	1.7671e-07	9.51845e-08	1.99316e-07	2.33434e-07	1.96176e-07	1.92702e-07
1.60392e-07	1.15081e-07	1.64085e-07	1.43153e-07	1.89147e-07	1.72474e-07	1.10478e-07	1.97178e-07	2.33944e-07	1.90286e-07	1.8243e-07
1.67762e-07	9.9845e-08	1.53289e-07	1.39091e-07	1.90998e-07	1.69995e-07	1.29408e-07	1.83751e-07	2.31157e-07	1.83428e-07	1.78615e-07
1.65709e-07	9.06176e-08	1.44172e-07	1.32323e-07	1.82604e-07	1.71356e-07	1.45474e-07	1.61126e-07	2.26641e-07	1.78436e-07	1.81167e-07
1.52145e-07	9.38391e-08	1.39031e-07	1.25154e-07	1.66061e-07	1.74854e-07	1.54181e-07	1.36122e-07	2.23096e-07	1.78607e-07	1.85856e-07
1.30636e-07	1.0793e-07	1.41448e-07	1.19802e-07	1.47406e-07	1.76e-07	1.55268e-07	1.18187e-07	2.21499e-07	1.85604e-07	1.87714e-07
1.08365e-07	1.24677e-07	1.53031e-07	1.17971e-07	1.3291e-07	1.71539e-07	1.51309e-07	1.15748e-07	2.19563e-07	1.98035e-07	1.84794e-07
9.22644e-08	1.34905e-07	1.70582e-07	1.19851e-07	1.25575e-07	1.62616e-07	1.45006e-07	1.32417e-07	2.13945e-07	2.12128e-07	1.79369e-07
8.5442e-08	1.34386e-07	1.86955e-07	1.23651e-07	1.24349e-07	1.53865e-07	1.38424e-07	1.65348e-07	2.04287e-07	2.23712e-07	1.75591e-07
8.6343e-08	1.26042e-07	1.95546e-07	1.26757e-07	1.25962e-07	1.49608e-07	1.34017e-07	2.06719e-07	1.94654e-07	2.29511e-07	1.7577e-07
9.14888e-08	1.17205e-07	1.9475e-07	1.27667e-07	1.27463e-07	1.51229e-07	1.34699e-07	2.47008e-07	1.90548e-07	2.27402e-07	1.78665e-07
9.89929e-08	1.14012e-07	1.88459e-07	1.26715e-07	1.27752e-07	1.57732e-07	1.41898e-07	2.78036e-07	1.94388e-07	2.16848e-07	1.8109e-07
1.08769e-07	1.17075e-07	1.82263e-07	1.2508e-07	1.27732e-07	1.67627e-07	1.5357e-07	2.95076e-07	2.03733e-07	1.99643e-07	1.80657e-07
1.19565e-07	1.21779e-07	1.79097e-07	1.23661e-07	1.29431e-07	1.79591e-07	1.6471e-07	2.98098e-07	2.13449e-07	1.79782e-07	1.767e-07
1.27582e-07	1.23064e-07	1.7839e-07	1.22936e-07	1.34436e-07	1.91812e-07	1.70728e-07	2.91578e-07	2.19198e-07	1.62088e-07	1.69205e-07
1.2946e-07	1.20687e-07	1.78908e-07	1.23334e-07	1.42178e-07	2.01932e-07	1.71159e-07	2.82061e-07	2.19251e-07	1.50712e-07	1.5805e-07
1.26179e-07	1.20061e-07	1.81561e-07	1.25484e-07	1.49337e-07	2.08595e-07	1.7033e-07	2.74445e-07	2.1412e-07	1.48178e-07	1.43887e-07
1.22622e-07	1.27414e-07	1.88686e-07	1.30444e-07	1.51594e-07	2.13105e-07	1.74088e-07	2.69776e-07	2.05473e-07	1.54639e-07	1.29268e-07
1.22866e-07	1.43704e-07	2.00508e-07	1.39429e-07	1.46974e-07	2.18814e-07	1.85463e-07	2.66217e-07	1.95295e-07	1.67496e-07	1.18169e-07
1.26535e-07	1.63334e-07	2.1302e-07	1.52265e-07	1.37801e-07	2.27872e-07	2.02837e-07	2.61806e-07	1.85293e-07	1.82346e-07	1.14104e-07
1.30204e-07	1.78772e-07	2.20213e-07	1.65843e-07	1.28959e-07	2.38123e-07	2.21236e-07	2.56139e-07	1.76441e-07	1.9512e-07	1.18589e-07
1.31817e-07	1.85809e-07	2.18782e-07	1.75304e-07	1.2392e-07	2.43659e-07	2.34926e-07	2.49886e-07	1.68849e-07	2.03491e-07	1.31097e-07
1.32839e-07	1.84427e-07	2.10656e-07	1.7783e-07	1.22577e-07	2.39513e-07	2.40047e-07	2.43379e-07	1.61943e-07	2.06532e-07	1.49821e-07
1.35942e-07	1.76338e-07	2.01066e-07	1.74821e-07	1.22843e-07	2.26573e-07	2.36727e-07	2.36058e-07	1.55073e-07	2.04113e-07	1.71939e-07
1.41388e-07	1.63699e-07	1.94243e-07	1.69595e-07	1.23716e-07	2.11732e-07	2.29134e-07	2.27215e-07	1.48684e-07	1.97659e-07	1.93394e-07
1.46362e-07	1.5e-07	1.9063e-07	1.63616e-07	1.26299e-07	2.02491e-07	2.22325e-07	2.1715e-07	1.45302e-07	1.90928e-07	2.09427e-07
1.47518e-07	1.3997e-07	1.87661e-07	1.56017e-07	1.32286e-07	2.00944e-07	2.18154e-07	2.07678e-07	1.48772e-07	1.88307e-07	2.16236e-07
1.43648e-07	1.36862e-07	1.83069e-07	1.46396e-07	1.42199e-07	2.02774e-07	2.14446e-07	2.01674e-07	1.61524e-07	1.91307e-07	2.123e-07
1.36324e-07	1.39981e-07	1.77651e-07	1.36879e-07	1.54967e-07	2.01743e-07	2.08418e-07	2.0187e-07	1.81905e-07	1.97071e-07	1.9821e-07
1.28888e-07	1.4572e-07	1.74847e-07	1.31351e-07	1.68257e-07	1.949e-07	2.006e-07	2.09196e-07	2.03994e-07	2.01089e-07	1.75987e-07
1.24761e-07	1.5105e-07	1.77392e-07	1.33311e-07	1.78701e-07	1.84031e-07	1.95158e-07	2.21308e-07	2.20307e-07	2.01656e-07	1.49303e-07
1.2562e-07	1.55561e-07	1.84175e-07	1.43904e-07	1.82643e-07	1.73128e-07	1.96481e-07	2.32617e-07	2.2585e-07	2.01545e-07	1.23794e-07
1.30307e-07	1.6015e-07	1.90495e-07	1.60595e-07	1.78054e-07	1.65034e-07	2.05569e-07	2.36802e-07	2.21097e-07	2.05068e-07	1.05381e-07
1.35599e-07	1.6443e-07	1.91813e-07	1.77463e-07	1.66479e-07	1.60225e-07	2.19558e-07	2.30699e-07	2.11788e-07	2.13229e-07	9.70376e-08
1.38588e-07	1.66218e-07	1.8784e-07	1.8812e-07	1.53102e-07	1.58102e-07	2.34343e-07	2.16524e-07	2.05214e-07	2.2168e-07	9.73648e-08
1.38826e-07	1.63906e-07	1.83271e-07	1.89674e-07	1.44655e-07	1.58815e-07	2.47343e-07	2.00317e-07	2.05586e-07	2.23602e-07	1.02869e-07
1.38572e-07	1.59182e-07	1.84098e-07	1.84128e-07	1.46497e-07	1.63409e-07	2.57999e-07	1.8789e-07	2.12092e-07	2.14862e-07	1.11457e-07
1.41045e-07	1.56887e-07	1.92287e-07	1.75725e-07	1.60138e-07	1.72126e-07	2.66526e-07	1.81779e-07	2.20609e-07	1.96831e-07	1.23303e-07
1.47763e-07	1.61473e-07	2.03374e-07	1.66991e-07	1.81999e-07	1.82777e-07	2.72986e-07	1.81258e-07	2.26682e-07	1.75103e-07	1.38542e-07
1.56603e-07	1.72992e-07	2.09203e-07	1.57595e-07	2.04603e-07	1.9098e-07	2.7731e-07	1.84254e-07	2.2731e-07	1.56247e-07	1.54703e-07
1.62361e-07	1.86327e-07	2.03454e-07	1.46769e-07	2.20508e-07	1.92079e-07	2.79354e-07	1.88739e-07	2.21547e-07	1.45258e-07	1.6673e-07
1.60326e-07	1.94581e-07	1.85441e-07	1.35914e-07	2.26402e-07	1.83113e-07	2.78568e-07	1.92757e-07	2.10916e-07	1.44324e-07	1.69814e-07
1.50526e-07	1.93801e-07	1.59757e-07	1.28244e-07	2.23633e-07	1.63767e-07	2.74e-07	1.94159e-07	1.9928e-07	1.52487e-07	1.63118e-07
1.38605e-07	1.85071e-07	1.33108e-07	1.26398e-07	2.14954e-07	1.36648e-07	2.65057e-07	1.91139e-07	1.91173e-07	1.66146e-07	1.51702e-07
1.31762e-07	1.72667e-07	1.11162e-07	1.31152e-07	2.0154e-07	1.0737e-07	2.5228e-07	1.83431e-07	1.89134e-07	1.80416e-07	1.44672e-07
1.3308e-07	1.60798e-07	9.716e-08	1.4197e-07	1.83605e-07	8.37368e-08	2.37133e-07	1.72969e-07	1.92056e-07	1.9079e-07	1.49824e-07
1.39611e-07	1.52254e-07	9.21057e-08	1.5748e-07	1.63237e-07	7.30031e-08	2.20876e-07	1.63006e-07	1.95988e-07	1.94529e-07	1.68092e-07
1.46008e-07	1.49267e-07	9.54973e-08	1.74996e-07	1.45439e-07	7.80729e-08	2.03594e-07	1.56172e-07	1.96881e-07	1.91552e-07	1.92343e-07
1.49942e-07	1.53946e-07	1.05794e-07	1.90493e-07	1.3556e-07	9.56059e-08	1.84488e-07	1.5329e-07	1.93437e-07	1.84458e-07	2.12064e-07
1.53885e-07	1.66616e-07	1.20667e-07	1.9996e-07	1.3517e-07	1.18154e-07	1.6328e-07	1.54152e-07	1.88243e-07	1.77374e-07	2.20269e-07
1.61794e-07	1.83752e-07	1.37539e-07	2.01022e-07	1.40085e-07	1.3889e-07	1.41384e-07	1.59137e-07	1.86486e-07	1.74191e-07	2.16958e-07
1.74331e-07	1.98309e-07	1.54497e-07	1.93595e-07	1.42666e-07	1.55216e-07	1.2167e-07	1.6937e-07	1.92855e-07	1.77323e-07	2.07039e-07
1.87328e-07	2.03027e-07	1.7089e-07	1.79666e-07	1.36981e-07	1.68998e-07	1.07117e-07	1.84865e-07	2.08246e-07	1.87173e-07	1.9575e-07
1.94821e-07	1.94567e-07	1.86757e-07	1.62698e-07	1.22723e-07	1.84164e-07	9.98005e-08	2.02738e-07	2.28389e-07	2.01759e-07	1.85834e-07
1.93594e-07	1.75772e-07	2.01321e-07	1.46591e-07	1.04691e-07	2.035e-07	1.01088e-07	2.17809e-07	2.45823e-07	2.1685e-07	1.77932e-07
1.8489e-07	1.54521e-07	2.11949e-07	1.34239e-07	8.87901e-08	2.26066e-07	1.12186e-07	2.25313e-07	2.54285e-07	2.27694e-07	1.72405e-07
1.72064e-07	1.39592e-07	2.14983e-07	1.26584e-07	7.86685e-08	2.46602e-07	1.33429e-07	2.2332e-07	2.52107e-07	2.31991e-07	1.7015e-07
1.57405e-07	1.35813e-07	2.08067e-07	1.22891e-07	7.55569e-08	2.58042e-07	1.62321e-07	2.13218e-07	2.41968e-07	2.31513e-07	1.71669e-07
1.4191e-07	1.41545e-07	1.91972e-07	1.21756e-07	7.98097e-08	2.55928e-07	1.92641e-07	1.98871e-07	2.27988e-07	2.30324e-07	1.7552e-07
1.27394e-07	1.50161e-07	1.70392e-07	1.21879e-07	9.12746e-08	2.41005e-07	2.16601e-07	1.85536e-07	2.13412e-07	2.30831e-07	1.77765e-07
1.16966e-07	1.54378e-07	1.48203e-07	1.22327e-07	1.08226e-07	2.17647e-07	2.28805e-07	1.78387e-07	2.00342e-07	2.31397e-07	1.73423e-07
1.12546e-07	1.50384e-07	1.29877e-07	1.22522e-07	1.27014e-07	1.90429e-07	2.28596e-07	1.8031e-07	1.90158e-07	2.27918e-07	1.59723e-07
1.12806e-07	1.39145e-07	1.18774e-07	1.21986e-07	1.4367e-07	1.63038e-07	2.1908e-07	1.90304e-07	1.83342e-07	2.17913e-07	1.39078e-07
1.14435e-07	1.24718e-07	1.16721e-07	1.19947e-07	1.56256e-07	1.39895e-07	2.04585e-07	2.04368e-07	1.79273e-07	2.0327e-07	1.18883e-07
1.14987e-07	1.11729e-07	1.23426e-07	1.15463e-07	1.65733e-07	1.2655e-07	1.89168e-07	2.18431e-07	1.76854e-07	1.89199e-07	1.07309e-07
1.13806e-07	1.04139e-07	1.36322e-07	1.08335e-07	1.74273e-07	1.26569e-07	1.76539e-07	2.30453e-07	1.75531e-07	1.80664e-07	1.08027e-07
1.10923e-07	1.05042e-07	1.51592e-07	9.99261e-08	1.82264e-07	1.37959e-07	1.69704e-07	2.39753e-07	1.75625e-07	1.79546e-07	1.18131e-07
1.06631e-07	1.15615e-07	1.65885e-07	9.29391e-08	1.86956e-07	1.53609e-07	1.69392e-07	2.45095e-07	1.77623e-07	1.84452e-07	1.30767e-07
1.02725e-07	1.33266e-07	1.77446e-07	9.04145e-08	1.84699e-07	1.65901e-07	1.72752e-07	2.44303e-07	1.81019e-07	1.92404e-07	1.40099e-07
1.0305e-07	1.51751e-07	1.86048e-07	9.48619e-08	1.75113e-07	1.71301e-07	1.74437e-07	2.35815e-07	1.83837e-07	2.00682e-07	1.44753e-07
1.1123e-07	1.64669e-07	1.92262e-07	1.07658e-07	1.62879e-07	1.71105e-07	1.69898e-07	2.20063e-07	1.83684e-07	2.0785e-07	1.47381e-07
1.27044e-07	1.69406e-07	1.96881e-07	1.28302e-07	1.54867e-07	1.68366e-07	1.58313e-07	1.99466e-07	1.79737e-07	2.13776e-07	1.5108e-07
1.45236e-07	1.67749e-07	2.00672e-07	1.53789e-07	1.55189e-07	1.64275e-07	1.43063e-07	1.77833e-07	1.73695e-07	2.18783e-07	1.55925e-07
1.58403e-07	1.63353e-07	2.04141e-07	1.7903e-07	1.62929e-07	1.57353e-07	1.29882e-07	1.59862e-07	1.68623e-07	2.22454e-07	1.58716e-07
1.61395e-07	1.59028e-07	2.07214e-07	1.98557e-07	1.74082e-07	1.45935e-07	1.24009e-07	1.50042e-07	1.66977e-07	2.2316e-07	1.56105e-07
1.5349e-07	1.55464e-07	2.09181e-07	2.08494e-07	1.84662e-07	1.31069e-07	1.27554e-07	1.50886e-07	1.69599e-07	2.19e-07	1.48325e-07
1.37697e-07	1.51365e-07	2.09137e-07	2.0757e-07	1.91653e-07	1.16753e-07	1.38392e-07	1.61941e-07	1.75627e-07	2.09606e-07	1.40458e-07
1.19375e-07	1.45073e-07	2.06518e-07	1.97142e-07	1.92394e-07	1.07366e-07	1.51784e-07	1.80612e-07	1.82352e-07	1.97287e-07	1.40226e-07
1.05175e-07	1.36996e-07	2.00992e-07	1.81023e-07	1.85181e-07	1.0496e-07	1.63984e-07	2.0372e-07	1.8553e-07	1.86449e-07	1.53585e-07
1.01027e-07	1.30457e-07	1.91854e-07	1.65149e-07	1.71306e-07	1.08746e-07	1.74647e-07	2.28151e-07	1.81565e-07	1.81407e-07	1.80806e-07
1.08799e-07	1.29404e-07	1.7812e-07	1.56006e-07	1.55482e-07	1.16635e-07	1.8553e-07	2.50565e-07	1.7082e-07	1.83704e-07	2.15614e-07
1.24263e-07	1.34995e-07	1.59911e-07	1.57508e-07	1.42791e-07	1.26692e-07	1.96915e-07	2.67334e-07	1.58818e-07	1.90618e-07	2.48118e-07
1.38919e-07	1.44617e-07	1.39902e-07	1.68229e-07	1.34805e-07	1.36868e-07	2.05973e-07	2.75185e-07	1.53149e-07	1.96384e-07	2.6972e-07
1.44794e-07	1.54118e-07	1.23042e-07	1.81565e-07	1.29166e-07	1.43887e-07	2.09112e-07	2.71836e-07	1.57972e-07	1.95964e-07	2.76886e-07
1.3881e-07	1.60609e-07	1.14393e-07	1.89309e-07	1.23297e-07	1.43723e-07	2.05617e-07	2.56133e-07	1.70657e-07	1.88585e-07	2.71693e-07
1.24285e-07	1.63226e-07	1.16637e-07	1.86351e-07	1.18377e-07	1.34295e-07	1.98379e-07	2.28266e-07	1.83462e-07	1.77992e-07	2.59582e-07
1.09142e-07	1.61985e-07	1.28643e-07	1.73414e-07	1.19289e-07	1.17785e-07	1.90996e-07	1.9086e-07	1.88852e-07	1.69343e-07	2.46508e-07
1.01594e-07	1.567e-07	1.45598e-07	1.56124e-07	1.30231e-07	9.98857e-08	1.84669e-07	1.50258e-07	1.8409e-07	1.65739e-07	2.37116e-07
1.05249e-07	1.4715e-07	1.60883e-07	1.41086e-07	1.49855e-07	8.66419e-08	1.78222e-07	1.15869e-07	1.71834e-07	1.67025e-07	2.33776e-07
1.16983e-07	1.33826e-07	1.69385e-07	1.31853e-07	1.70635e-07	8.18619e-08	1.7072e-07	9.62777e-08	1.57207e-07	1.70789e-07	2.35803e-07
1.29887e-07	1.18095e-07	1.70396e-07	1.27768e-07	1.83692e-07	8.66443e-08	1.63364e-07	9.41833e-08	1.44354e-07	1.74042e-07	2.39438e-07
1.39064e-07	1.01782e-07	1.67592e-07	1.26128e-07	1.85108e-07	1.00048e-07	1.58607e-07	1.04564e-07	1.34852e-07	1.74612e-07	2.39571e-07
1.44794e-07	8.70661e-08	1.65705e-07	1.25282e-07	1.77868e-07	1.19589e-07	1.57793e-07	1.18293e-07	1.28247e-07	1.72044e-07	2.32603e-07
1.50372e-07	7.6914e-08	1.66676e-07	1.2615e-07	1.6767e-07	1.41581e-07	1.60128e-07	1.28485e-07	1.23738e-07	1.67656e-07	2.18384e-07
1.57857e-07	7.49389e-08	1.68559e-07	1.31383e-07	1.57272e-07	1.62033e-07	1.64022e-07	1.34356e-07	1.21527e-07	1.63406e-07	1.99939e-07
1.66501e-07	8.36937e-08	1.67625e-07	1.42764e-07	1.45353e-07	1.78171e-07	1.69091e-07	1.39794e-07	1.22749e-07	1.60397e-07	1.8162e-07
1.7437e-07	1.02118e-07	1.61402e-07	1.58321e-07	1.30317e-07	1.89447e-07	1.76316e-07	1.48533e-07	1.28189e-07	1.58475e-07	1.67297e-07
1.79947e-07	1.24395e-07	1.5027e-07	1.71658e-07	1.14032e-07	1.96827e-07	1.85961e-07	1.60319e-07	1.37104e-07	1.57068e-07	1.59555e-07
1.81924e-07	1.41952e-07	1.36816e-07	1.75368e-07	1.01499e-07	2.00747e-07	1.95589e-07	1.70973e-07	1.47232e-07	1.55794e-07	1.59607e-07
1.78746e-07	1.47855e-07	1.23802e-07	1.66783e-07	9.73322e-08	1.99932e-07	2.0088e-07	1.75587e-07	1.55849e-07	1.5389e-07	1.67079e-07
1.6973e-07	1.40416e-07	1.12553e-07	1.509e-07	1.02621e-07	1.92538e-07	1.9895e-07	1.71885e-07	1.61264e-07	1.49777e-07	1.79578e-07
1.56801e-07	1.23244e-07	1.0312e-07	1.37015e-07	1.14397e-07	1.78398e-07	1.90958e-07	1.61767e-07	1.63995e-07	1.42328e-07	1.93022e-07
1.44374e-07	1.02083e-07	9.57384e-08	1.31749e-07	1.27639e-07	1.59902e-07	1.81411e-07	1.50744e-07	1.66758e-07	1.32987e-07	2.03217e-07
1.36821e-07	8.15265e-08	9.16221e-08	1.34943e-07	1.38252e-07	1.4088e-07	1.75009e-07	1.45283e-07	1.72643e-07	1.26074e-07	2.07634e-07
1.35852e-07	6.4092e-08	9.20691e-08	1.41673e-07	1.45024e-07	1.24969e-07	1.73854e-07	1.48647e-07	1.82373e-07	1.26179e-07	2.05794e-07
1.39993e-07	5.1317e-08	9.70004e-08	1.47356e-07	1.49345e-07	1.14523e-07	1.76798e-07	1.5802e-07	1.92897e-07	1.34736e-07	1.98282e-07
1.45796e-07	4.47865e-08	1.04656e-07	1.50815e-07	1.53302e-07	1.09894e-07	1.80607e-07	1.66297e-07	1.99099e-07	1.48857e-07	1.85828e-07
1.49272e-07	4.57998e-08	1.12844e-07	1.53615e-07	1.57895e-07	1.09187e-07	1.81923e-07	1.68029e-07	1.97773e-07	1.63571e-07	1.69336e-07
1.47253e-07	5.44027e-08	1.20688e-07	1.5765e-07	1.62391e-07	1.09382e-07	1.7918e-07	1.64292e-07	1.9059e-07	1.75538e-07	1.50444e-07
1.3891e-07	6.93847e-08	1.2943e-07	1.63358e-07	1.6468e-07	1.08583e-07	1.73713e-07	1.61856e-07	1.83259e-07	1.84962e-07	1.3199e-07
1.26229e-07	8.9363e-08	1.41435e-07	1.69524e-07	1.62294e-07	1.07384e-07	1.69244e-07	1.67609e-07	1.81297e-07	1.94008e-07	1.18162e-07
1.12318e-07	1.13091e-07	1.57945e-07	1.74479e-07	1.5401e-07	1.08021e-07	1.69596e-07	1.8336e-07	1.85859e-07	2.03442e-07	1.13823e-07
9.90042e-08	1.3801e-07	1.77404e-07	1.77637e-07	1.41335e-07	1.12426e-07	1.75789e-07	2.04949e-07	1.93122e-07	2.11108e-07	1.2241e-07
8.6483e-08	1.59378e-07	1.95825e-07	1.79902e-07	1.28431e-07	1.21138e-07	1.84645e-07	2.25384e-07	1.97758e-07	2.13895e-07	1.43235e-07
7.52805e-08	1.72615e-07	2.08868e-07	1.82538e-07	1.19944e-07	1.33374e-07	1.90502e-07	2.38915e-07	1.97482e-07	2.11263e-07	1.70479e-07
6.77808e-08	1.76984e-07	2.1407e-07	1.85697e-07	1.18249e-07	1.47336e-07	1.89332e-07	2.43365e-07	1.9467e-07	2.06815e-07	1.95387e-07
6.71231e-08	1.75641e-07	2.11779e-07	1.88106e-07	1.22448e-07	1.60651e-07	1.82033e-07	2.40129e-07	1.93773e-07	2.06285e-07	2.10503e-07
7.44856e-08	1.71399e-07	2.04138e-07	1.88195e-07	1.29831e-07	1.7156e-07	1.73805e-07	2.32714e-07	1.97425e-07	2.13391e-07	2.13136e-07
8.76638e-08	1.63647e-07	1.92821e-07	1.85724e-07	1.38359e-07	1.80286e-07	1.69965e-07	2.249e-07	2.05072e-07	2.2687e-07	2.05943e-07
1.02452e-07	1.50736e-07	1.77781e-07	1.82337e-07	1.48103e-07	1.88906e-07	1.72044e-07	2.1916e-07	2.14767e-07	2.41259e-07	1.94571e-07
1.15523e-07	1.34813e-07	1.58834e-07	1.80189e-07	1.60567e-07	1.99328e-07	1.77454e-07	2.15804e-07	2.25367e-07	2.50787e-07	1.83974e-07
1.26305e-07	1.22481e-07	1.38558e-07	1.7971e-07	1.76328e-07	2.11311e-07	1.82285e-07	2.13232e-07	2.3657e-07	2.52804e-07	1.75695e-07
1.36629e-07	1.19557e-07	1.22759e-07	1.78886e-07	1.92699e-07	2.22558e-07	1.8419e-07	2.09236e-07	2.47118e-07	2.47949e-07	1.67906e-07
1.4887e-07	1.25258e-07	1.17256e-07	1.75058e-07	2.03698e-07	2.30731e-07	1.83216e-07	2.0263e-07	2.53518e-07	2.38163e-07	1.58101e-07
1.6399e-07	1.32148e-07	1.24003e-07	1.67467e-07	2.03356e-07	2.35374e-07	1.80897e-07	1.94283e-07	2.51194e-07	2.25606e-07	1.46181e-07
1.80426e-07	1.32266e-07	1.39838e-07	1.58135e-07	1.90407e-07	2.38021e-07	1.79059e-07	1.87014e-07	2.37678e-07	2.13148e-07	1.35231e-07
1.94308e-07	1.23633e-07	1.58088e-07	1.50683e-07	1.70225e-07	2.40463e-07	1.79253e-07	1.84332e-07	2.15121e-07	2.04369e-07	1.29358e-07
2.01058e-07	1.11404e-07	1.71345e-07	1.48354e-07	1.51688e-07	2.42871e-07	1.82515e-07	1.88431e-07	1.8943e-07	2.0194e-07	1.30412e-07
1.97766e-07	1.03475e-07	1.74367e-07	1.52451e-07	1.41303e-07	2.4379e-07	1.8883e-07	1.98608e-07	1.66487e-07	2.05834e-07	1.36129e-07
1.85015e-07	1.05022e-07	1.66381e-07	1.61811e-07	1.39578e-07	2.41999e-07	1.96697e-07	2.11372e-07	1.4913e-07	2.13278e-07	1.41191e-07
1.66982e-07	1.15988e-07	1.51485e-07	1.7356e-07	1.42313e-07	2.37813e-07	2.03966e-07	2.22103e-07	1.37666e-07	2.20587e-07	1.40903e-07
1.49708e-07	1.32121e-07	1.36415e-07	1.84614e-07	1.44895e-07	2.3197e-07	2.09815e-07	2.26705e-07	1.32338e-07	2.2532e-07	1.35073e-07
1.38636e-07	1.47852e-07	1.26926e-07	1.92752e-07	1.45546e-07	2.23628e-07	2.15667e-07	2.22425e-07	1.33995e-07	2.27008e-07	1.28634e-07
1.36613e-07	1.58807e-07	1.25026e-07	1.96754e-07	1.4544e-07	2.10452e-07	2.23484e-07	2.08806e-07	1.42113e-07	2.26135e-07	1.27707e-07
1.42706e-07	1.62536e-07	1.28472e-07	1.96259e-07	1.46887e-07	1.90997e-07	2.33143e-07	1.89165e-07	1.53276e-07	2.22943e-07	1.34268e-07
1.51868e-07	1.57885e-07	1.32675e-07	1.91869e-07	1.51766e-07	1.66691e-07	2.4204e-07	1.70634e-07	1.6263e-07	2.17768e-07	1.44609e-07
1.56279e-07	1.45013e-07	1.33985e-07	1.85088e-07	1.60751e-07	1.41542e-07	2.47402e-07	1.60886e-07	1.6694e-07	2.12208e-07	1.53198e-07
1.49231e-07	1.26919e-07	1.3224e-07	1.77578e-07	1.72804e-07	1.20337e-07	2.48528e-07	1.6326e-07	1.66115e-07	2.08839e-07	1.57768e-07
1.30041e-07	1.10238e-07	1.30575e-07	1.70301e-07	1.8528e-07	1.06952e-07	2.46548e-07	1.74603e-07	1.62277e-07	2.09029e-07	1.60243e-07
1.05856e-07	1.02687e-07	1.32729e-07	1.63539e-07	1.9541e-07	1.03478e-07	2.42309e-07	1.87811e-07	1.57938e-07	2.11412e-07	1.63154e-07
8.74303e-08	1.08094e-07	1.404e-07	1.57652e-07	2.02303e-07	1.10155e-07	2.3495e-07	1.96564e-07	1.54825e-07	2.13149e-07	1.66319e-07
8.15263e-08	1.23315e-07	1.52706e-07	1.53207e-07	2.07215e-07	1.25772e-07	2.22849e-07	1.98328e-07	1.53467e-07	2.1265e-07	1.67548e-07
8.66282e-08	1.40204e-07	1.67223e-07	1.49995e-07	2.11273e-07	1.47764e-07	2.0621e-07	1.94325e-07	1.53289e-07	2.10803e-07	1.65653e-07
9.59552e-08	1.51316e-07	1.8093e-07	1.46532e-07	2.12724e-07	1.71754e-07	1.88807e-07	1.8774e-07	1.53322e-07	2.09825e-07	1.61718e-07
1.04478e-07	1.5471e-07	1.90671e-07	1.4154e-07	2.06819e-07	1.91599e-07	1.76832e-07	1.81698e-07	1.53412e-07	2.11241e-07	1.57682e-07
1.12747e-07	1.54079e-07	1.93765e-07	1.358e-07	1.89344e-07	2.01339e-07	1.75338e-07	1.77861e-07	1.54917e-07	2.14494e-07	1.54755e-07
1.24012e-07	1.54684e-07	1.88794e-07	1.31412e-07	1.61288e-07	1.98383e-07	1.85103e-07	1.76274e-07	1.59847e-07	2.1679e-07	1.53444e-07
1.38325e-07	1.59062e-07	1.75922e-07	1.28849e-07	1.30553e-07	1.85338e-07	2.02305e-07	1.76427e-07	1.68785e-07	2.14676e-07	1.5428e-07
1.50297e-07	1.65865e-07	1.56695e-07	1.25838e-07	1.08736e-07	1.68606e-07	2.2082e-07	1.78377e-07	1.79458e-07	2.07109e-07	1.57822e-07
1.52999e-07	1.71634e-07	1.33834e-07	1.20121e-07	1.04978e-07	1.54686e-07	2.3507e-07	1.82697e-07	1.87493e-07	1.97611e-07	1.63891e-07
1.43889e-07	1.73159e-07	1.11042e-07	1.12833e-07	1.21001e-07	1.47023e-07	2.419e-07	1.89362e-07	1.89048e-07	1.92587e-07	1.70893e-07
1.26871e-07	1.68962e-07	9.24436e-08	1.08205e-07	1.50077e-07	1.45442e-07	2.41314e-07	1.96892e-07	1.83492e-07	1.96316e-07	1.75886e-07
1.09056e-07	1.60037e-07	8.16136e-08	1.09898e-07	1.79961e-07	1.47921e-07	2.36191e-07	2.02808e-07	1.74361e-07	2.07199e-07	1.75789e-07
9.60582e-08	1.4977e-07	8.05605e-08	1.18119e-07	1.98144e-07	1.52745e-07	2.30594e-07	2.05046e-07	1.67838e-07	2.19072e-07	1.69494e-07
8.99744e-08	1.42301e-07	8.91828e-08	1.30188e-07	1.9728e-07	1.59314e-07	2.26968e-07	2.03047e-07	1.69407e-07	2.26301e-07	1.59198e-07
9.03477e-08	1.39588e-07	1.05634e-07	1.43023e-07	1.78281e-07	1.67626e-07	2.24203e-07	1.978e-07	1.80657e-07	2.27836e-07	1.48984e-07
9.54358e-08	1.3961e-07	1.274e-07	1.54548e-07	1.49172e-07	1.77533e-07	2.18879e-07	1.91293e-07	1.98431e-07	2.26839e-07	1.41423e-07
1.02233e-07	1.37963e-07	1.51951e-07	1.63324e-07	1.20409e-07	1.88306e-07	2.09064e-07	1.86098e-07	2.1689e-07	2.26756e-07	1.35722e-07
1.06736e-07	1.3186e-07	1.76172e-07	1.68046e-07	1.00008e-07	1.98251e-07	1.96754e-07	1.84989e-07	2.30796e-07	2.27673e-07	1.29536e-07
1.06224e-07	1.22764e-07	1.95584e-07	1.68183e-07	9.13785e-08	2.04642e-07	1.85899e-07	1.8983e-07	2.37653e-07	2.26131e-07	1.22155e-07
1.02041e-07	1.15109e-07	2.05219e-07	1.64991e-07	9.37718e-08	2.04786e-07	1.78021e-07	1.99769e-07	2.37806e-07	2.18263e-07	1.15344e-07
9.9272e-08	1.12735e-07	2.02158e-07	1.61348e-07	1.03521e-07	1.97958e-07	1.70642e-07	2.10489e-07	2.33316e-07	2.03305e-07	1.11467e-07
1.02601e-07	1.16853e-07	1.87632e-07	1.60142e-07	1.15364e-07	1.86395e-07	1.6055e-07	2.16279e-07	2.26671e-07	1.84634e-07	1.11724e-07
1.12194e-07	1.27006e-07	1.66807e-07	1.62411e-07	1.24298e-07	1.74037e-07	1.47926e-07	2.13986e-07	2.19573e-07	1.67943e-07	1.16326e-07
1.23652e-07	1.42686e-07	1.46454e-07	1.667e-07	1.27712e-07	1.63942e-07	1.364e-07	2.05292e-07	2.11967e-07	1.58232e-07	1.25516e-07
1.31813e-07	1.62938e-07	1.32025e-07	1.70124e-07	1.26529e-07	1.56704e-07	1.29301e-07	1.95106e-07	2.02153e-07	1.57475e-07	1.39717e-07
1.34821e-07	1.84666e-07	1.25515e-07	1.70581e-07	1.24602e-07	1.5122e-07	1.26922e-07	1.87871e-07	1.88704e-07	1.64036e-07	1.58768e-07
1.35484e-07	2.02512e-07	1.25103e-07	1.68605e-07	1.26755e-07	1.46926e-07	1.27636e-07	1.85252e-07	1.73112e-07	1.73978e-07	1.81189e-07
1.39399e-07	2.11248e-07	1.26861e-07	1.67153e-07	1.36415e-07	1.45155e-07	1.30399e-07	1.86354e-07	1.60539e-07	1.8346e-07	2.03984e-07
1.51178e-07	2.08486e-07	1.27543e-07	1.69013e-07	1.53871e-07	1.47913e-07	1.34965e-07	1.88981e-07	1.57014e-07	1.9078e-07	2.22996e-07
1.71126e-07	1.95355e-07	1.26412e-07	1.73941e-07	1.76168e-07	1.55147e-07	1.40088e-07	1.90615e-07	1.64825e-07	1.96985e-07	2.34036e-07
1.94578e-07	1.75177e-07	1.24873e-07	1.78496e-07	1.98617e-07	1.6368e-07	1.42984e-07	1.89245e-07	1.80145e-07	2.04846e-07	2.34644e-07
2.14454e-07	1.51893e-07	1.24664e-07	1.79111e-07	2.16607e-07	1.69517e-07	1.41274e-07	1.84361e-07	1.9519e-07	2.16791e-07	2.25421e-07
2.25273e-07	1.29498e-07	1.26622e-07	1.75335e-07	2.26806e-07	1.71322e-07	1.34994e-07	1.77489e-07	2.02987e-07	2.32865e-07	2.09781e-07
2.25825e-07	1.12273e-07	1.31151e-07	1.69802e-07	2.28158e-07	1.7129e-07	1.26315e-07	1.71533e-07	2.00936e-07	2.49994e-07	1.92145e-07
2.18683e-07	1.04723e-07	1.39382e-07	1.6498e-07	2.2262e-07	1.725e-07	1.17833e-07	1.69068e-07	1.91459e-07	2.63183e-07	1.75791e-07
2.07024e-07	1.10216e-07	1.52754e-07	1.60373e-07	2.14235e-07	1.75514e-07	1.117e-07	1.70785e-07	1.80565e-07	2.67868e-07	1.61839e-07
1.91633e-07	1.28445e-07	1.70295e-07	1.53349e-07	2.06502e-07	1.77347e-07	1.09921e-07	1.7526e-07	1.75234e-07	2.61844e-07	1.50141e-07
1.71032e-07	1.53704e-07	1.86447e-07	1.42812e-07	2.00674e-07	1.73283e-07	1.14233e-07	1.80286e-07	1.79984e-07	2.45885e-07	1.41383e-07
1.44561e-07	1.76409e-07	1.93227e-07	1.31772e-07	1.96735e-07	1.60028e-07	1.24994e-07	1.84585e-07	1.94087e-07	2.23319e-07	1.3818e-07
1.14922e-07	1.8793e-07	1.86192e-07	1.25871e-07	1.95013e-07	1.38449e-07	1.40458e-07	1.88397e-07	2.1174e-07	1.99033e-07	1.43327e-07
8.75745e-08	1.85439e-07	1.68639e-07	1.29007e-07	1.95666e-07	1.14438e-07	1.57522e-07	1.9259e-07	2.25557e-07	1.77934e-07	1.5646e-07
6.80643e-08	1.73055e-07	1.49608e-07	1.40162e-07	1.96998e-07	9.67158e-08	1.7312e-07	1.97352e-07	2.30698e-07	1.63264e-07	1.72923e-07
5.98598e-08	1.58657e-07	1.37641e-07	1.54191e-07	1.95782e-07	9.19655e-08	1.84922e-07	2.01705e-07	2.26647e-07	1.55844e-07	1.8688e-07
6.3464e-08	1.49101e-07	1.36049e-07	1.65263e-07	1.90045e-07	1.00602e-07	1.91335e-07	2.0409e-07	2.1622e-07	1.54691e-07	1.95992e-07
7.62425e-08	1.47234e-07	1.42661e-07	1.69513e-07	1.81113e-07	1.16964e-07	1.9161e-07	2.03451e-07	2.03583e-07	1.57845e-07	2.02934e-07
9.30396e-08	1.52027e-07	1.52475e-07	1.65381e-07	1.72468e-07	1.33973e-07	1.862e-07	1.99913e-07	1.928e-07	1.62415e-07	2.1232e-07
1.07948e-07	1.6061e-07	1.60518e-07	1.53069e-07	1.6674e-07	1.47876e-07	1.7672e-07	1.94654e-07	1.87029e-07	1.64852e-07	2.26213e-07
1.16752e-07	1.70193e-07	1.63863e-07	1.34828e-07	1.64097e-07	1.59079e-07	1.65196e-07	1.89305e-07	1.88142e-07	1.62831e-07	2.42093e-07
1.18929e-07	1.7876e-07	1.62653e-07	1.15446e-07	1.63232e-07	1.6963e-07	1.53288e-07	1.85448e-07	1.96747e-07	1.57497e-07	2.54081e-07
1.17991e-07	1.848e-07	1.59583e-07	1.00912e-07	1.63193e-07	1.80739e-07	1.42427e-07	1.84348e-07	2.12269e-07	1.53162e-07	2.55899e-07
1.19275e-07	1.87026e-07	1.57746e-07	9.51461e-08	1.63925e-07	1.91998e-07	1.34712e-07	1.86755e-07	2.32269e-07	1.54089e-07	2.44272e-07
1.26136e-07	1.84775e-07	1.58401e-07	9.75219e-08	1.65465e-07	2.01502e-07	1.33083e-07	1.92867e-07	2.51273e-07	1.61428e-07	2.21777e-07
1.37788e-07	1.78811e-07	1.60665e-07	1.03907e-07	1.67444e-07	2.06263e-07	1.39561e-07	2.02348e-07	2.61265e-07	1.72976e-07	1.97176e-07
1.5108e-07	1.71463e-07	1.63166e-07	1.1056e-07	1.69647e-07	2.03484e-07	1.5274e-07	2.13767e-07	2.55531e-07	1.85055e-07	1.81495e-07
1.64118e-07	1.65391e-07	1.65529e-07	1.17154e-07	1.72432e-07	1.92586e-07	1.67406e-07	2.23641e-07	2.33817e-07	1.9424e-07	1.8148e-07
1.77471e-07	1.61729e-07	1.681e-07	1.26105e-07	1.75844e-07	1.7637e-07	1.77407e-07	2.26907e-07	2.0395e-07	1.97912e-07	1.95306e-07
1.91886e-07	1.59263e-07	1.70642e-07	1.39235e-07	1.78589e-07	1.59938e-07	1.79387e-07	2.19962e-07	1.773e-07	1.94224e-07	2.14176e-07
2.05712e-07	1.55371e-07	1.71734e-07	1.55299e-07	1.78892e-07	1.4797e-07	1.74182e-07	2.03928e-07	1.61358e-07	1.82397e-07	2.2845e-07
2.14954e-07	1.47874e-07	1.69363e-07	1.70486e-07	1.76585e-07	1.42393e-07	1.65478e-07	1.84418e-07	1.55952e-07	1.63778e-07	2.33395e-07
2.15483e-07	1.36454e-07	1.62036e-07	1.81022e-07	1.7344e-07	1.42027e-07	1.57766e-07	1.67628e-07	1.56182e-07	1.42953e-07	2.30803e-07
2.05319e-07	1.23056e-07	1.49895e-07	1.85639e-07	1.70829e-07	1.44198e-07	1.54766e-07	1.56682e-07	1.58375e-07	1.27224e-07	2.2632e-07
1.85778e-07	1.11162e-07	1.35375e-07	1.86276e-07	1.67663e-07	1.46814e-07	1.57869e-07	1.51319e-07	1.62672e-07	1.23364e-07	2.24802e-07
1.61071e-07	1.04136e-07	1.22573e-07	1.86646e-07	1.61487e-07	1.49257e-07	1.64909e-07	1.49943e-07	1.70238e-07	1.33218e-07	2.26756e-07
1.36223e-07	1.03516e-07	1.1518e-07	1.89545e-07	1.51546e-07	1.51792e-07	1.70943e-07	1.51238e-07	1.79373e-07	1.51922e-07	2.28374e-07
1.14523e-07	1.08653e-07	1.14489e-07	1.94882e-07	1.40236e-07	1.54648e-07	1.71525e-07	1.54292e-07	1.85545e-07	1.70965e-07	2.25434e-07
9.67906e-08	1.17913e-07	1.19344e-07	2.0015e-07	1.3153e-07	1.57906e-07	1.66119e-07	1.58054e-07	1.85412e-07	1.83874e-07	2.17812e-07
8.30339e-08	1.29944e-07	1.27826e-07	2.02804e-07	1.2838e-07	1.61999e-07	1.58653e-07	1.61088e-07	1.80351e-07	1.89738e-07	2.10156e-07
7.41544e-08	1.43642e-07	1.38564e-07	2.02132e-07	1.31696e-07	1.67809e-07	1.54733e-07	1.61845e-07	1.7565e-07	1.91997e-07	2.07766e-07
7.16195e-08	1.57407e-07	1.50408e-07	1.98944e-07	1.41062e-07	1.76122e-07	1.57771e-07	1.59369e-07	1.75987e-07	1.94399e-07	2.11629e-07
7.59254e-08	1.69179e-07	1.61511e-07	1.93888e-07	1.55354e-07	1.87115e-07	1.66763e-07	1.54094e-07	1.81272e-07	1.98073e-07	2.17484e-07
8.58541e-08	1.77219e-07	1.69532e-07	1.8644e-07	1.72274e-07	2.00113e-07	1.76717e-07	1.48103e-07	1.86626e-07	2.01891e-07	2.19646e-07
9.88822e-08	1.80523e-07	1.72929e-07	1.75467e-07	1.88061e-07	2.12988e-07	1.81042e-07	1.44379e-07	1.86545e-07	2.05076e-07	2.15524e-07
1.11972e-07	1.78722e-07	1.71789e-07	1.60523e-07	1.9877e-07	2.21565e-07	1.74761e-07	1.45436e-07	1.79398e-07	2.09013e-07	2.06418e-07
1.22597e-07	1.72544e-07	1.6736e-07	1.42686e-07	2.02224e-07	2.20798e-07	1.57423e-07	1.52077e-07	1.68018e-07	2.16135e-07	1.94648e-07
1.29907e-07	1.64735e-07	1.61086e-07	1.24559e-07	1.98617e-07	2.08262e-07	1.34148e-07	1.6273e-07	1.56223e-07	2.26812e-07	1.81283e-07
1.34891e-07	1.5963e-07	1.54166e-07	1.0964e-07	1.89694e-07	1.87106e-07	1.13313e-07	1.73697e-07	1.45452e-07	2.37481e-07	1.67405e-07
1.38714e-07	1.60488e-07	1.47661e-07	1.00998e-07	1.78257e-07	1.64916e-07	1.01623e-07	1.80722e-07	1.35218e-07	2.42119e-07	1.5654e-07
1.4068e-07	1.6668e-07	1.42525e-07	9.93291e-08	1.68453e-07	1.48766e-07	1.00111e-07	1.81447e-07	1.26288e-07	2.36038e-07	1.5369e-07
1.38396e-07	1.7371e-07	1.39193e-07	1.01622e-07	1.65319e-07	1.4086e-07	1.04428e-07	1.77049e-07	1.2235e-07	2.1932e-07	1.60842e-07
1.30629e-07	1.76376e-07	1.36956e-07	1.02261e-07	1.72624e-07	1.38485e-07	1.08954e-07	1.71577e-07	1.27903e-07	1.97882e-07	1.73937e-07
1.20156e-07	1.72182e-07	1.33911e-07	9.66221e-08	1.90367e-07	1.37509e-07	1.10952e-07	1.69546e-07	1.4416e-07	1.81292e-07	1.85124e-07
1.13385e-07	1.62095e-07	1.28092e-07	8.43634e-08	2.14132e-07	1.35619e-07	1.1159e-07	1.73683e-07	1.66553e-07	1.77948e-07	1.88211e-07
1.16458e-07	1.48655e-07	1.19225e-07	6.93022e-08	2.37141e-07	1.33002e-07	1.13883e-07	1.83964e-07	1.86009e-07	1.9024e-07	1.82154e-07
1.30943e-07	1.33822e-07	1.09569e-07	5.60352e-08	2.5372e-07	1.31326e-07	1.19882e-07	1.97778e-07	1.93446e-07	2.13198e-07	1.7027e-07
1.52572e-07	1.18453e-07	1.02991e-07	4.66562e-08	2.61537e-07	1.32757e-07	1.29189e-07	2.10876e-07	1.84893e-07	2.3767e-07	1.57419e-07
1.73755e-07	1.0342e-07	1.02861e-07	4.04942e-08	2.60856e-07	1.39116e-07	1.39227e-07	2.19151e-07	1.642e-07	2.5531e-07	1.48142e-07
1.87639e-07	9.10368e-08	1.10004e-07	3.65005e-08	2.5216e-07	1.50367e-07	1.46514e-07	2.20554e-07	1.41478e-07	2.61647e-07	1.46014e-07
1.90906e-07	8.54036e-08	1.2173e-07	3.55643e-08	2.35463e-07	1.63223e-07	1.4821e-07	2.15712e-07	1.27756e-07	2.56105e-07	1.52572e-07
1.84234e-07	9.07925e-08	1.3296e-07	4.06036e-08	2.1231e-07	1.72129e-07	1.43721e-07	2.06818e-07	1.28966e-07	2.40734e-07	1.65834e-07
1.71191e-07	1.08502e-07	1.39635e-07	5.44438e-08	1.87388e-07	1.73115e-07	1.35812e-07	1.96169e-07	1.43243e-07	2.19412e-07	1.80581e-07
1.56588e-07	1.34475e-07	1.42177e-07	7.70602e-08	1.6663e-07	1.67276e-07	1.299e-07	1.85766e-07	1.63177e-07	1.97323e-07	1.91361e-07
1.44663e-07	1.60428e-07	1.45455e-07	1.04004e-07	1.53253e-07	1.60074e-07	1.31018e-07	1.77551e-07	1.80785e-07	1.7954e-07	1.95772e-07
1.37559e-07	1.78485e-07	1.54602e-07	1.2726e-07	1.46361e-07	1.56624e-07	1.40432e-07	1.73017e-07	1.91544e-07	1.68944e-07	1.94955e-07
1.35022e-07	1.85666e-07	1.70308e-07	1.38688e-07	1.43903e-07	1.57406e-07	1.5497e-07	1.72055e-07	1.95674e-07	1.6523e-07	1.91346e-07
1.35668e-07	1.84479e-07	1.8762e-07	1.34567e-07	1.46359e-07	1.58519e-07	1.69669e-07	1.72285e-07	1.97046e-07	1.66099e-07	1.86478e-07
1.38703e-07	1.79875e-07	1.98788e-07	1.18351e-07	1.56555e-07	1.55834e-07	1.80988e-07	1.701e-07	2.00533e-07	1.69517e-07	1.80696e-07
1.44389e-07	1.75974e-07	1.97723e-07	9.91674e-08	1.75739e-07	1.48633e-07	1.87771e-07	1.63422e-07	2.08721e-07	1.74888e-07	1.74363e-07
1.52859e-07	1.74765e-07	1.83369e-07	8.65135e-08	2.00495e-07	1.39566e-07	1.90094e-07	1.54208e-07	2.19865e-07	1.82153e-07	1.69025e-07
1.62637e-07	1.7607e-07	1.60253e-07	8.48426e-08	2.24023e-07	1.32276e-07	1.88262e-07	1.47917e-07	2.28963e-07	1.89928e-07	1.67316e-07
1.70555e-07	1.77754e-07	1.35898e-07	9.20968e-08	2.40557e-07	1.2985e-07	1.83061e-07	1.49352e-07	2.3151e-07	1.94833e-07	1.71233e-07
1.73415e-07	1.76822e-07	1.16907e-07	1.02946e-07	2.48695e-07	1.34585e-07	1.76173e-07	1.58458e-07	2.26754e-07	1.933e-07	1.80115e-07
1.69927e-07	1.71669e-07	1.06416e-07	1.13515e-07	2.50839e-07	1.47143e-07	1.69552e-07	1.70345e-07	2.17591e-07	1.84861e-07	1.90682e-07
1.61261e-07	1.63405e-07	1.03976e-07	1.23528e-07	2.49628e-07	1.6482e-07	1.64436e-07	1.79417e-07	2.07681e-07	1.74137e-07	1.99649e-07
1.50139e-07	1.54272e-07	1.06794e-07	1.34597e-07	2.44811e-07	1.81388e-07	1.61291e-07	1.83211e-07	1.99106e-07	1.69219e-07	2.06173e-07
1.3979e-07	1.44923e-07	1.11222e-07	1.46813e-07	2.33488e-07	1.89894e-07	1.60478e-07	1.82757e-07	1.92657e-07	1.76816e-07	2.1119e-07
1.33518e-07	1.34385e-07	1.14322e-07	1.56992e-07	2.13436e-07	1.86416e-07	1.62181e-07	1.80551e-07	1.89266e-07	1.97275e-07	2.14644e-07
1.34089e-07	1.22944e-07	1.15152e-07	1.6038e-07	1.86186e-07	1.71746e-07	1.65134e-07	1.78834e-07	1.9006e-07	2.23429e-07	2.14511e-07
1.42242e-07	1.13766e-07	1.148e-07	1.54604e-07	1.56852e-07	1.50223e-07	1.65626e-07	1.78894e-07	1.9493e-07	2.4473e-07	2.09253e-07
1.5533e-07	1.10421e-07	1.15017e-07	1.42285e-07	1.31221e-07	1.27235e-07	1.58633e-07	1.80726e-07	2.01745e-07	2.53847e-07	2.00722e-07
1.67931e-07	1.12937e-07	1.16775e-07	1.29538e-07	1.13322e-07	1.07141e-07	1.41055e-07	1.83079e-07	2.07334e-07	2.50536e-07	1.9362e-07
1.74537e-07	1.1704e-07	1.20084e-07	1.21407e-07	1.05401e-07	9.24241e-08	1.14603e-07	1.84458e-07	2.09186e-07	2.40202e-07	1.91724e-07
1.72268e-07	1.17564e-07	1.24842e-07	1.18394e-07	1.08925e-07	8.40575e-08	8.57884e-08	1.8457e-07	2.06484e-07	2.29521e-07	1.95051e-07
1.61731e-07	1.12658e-07	1.31374e-07	1.17055e-07	1.24159e-07	8.24582e-08	6.2855e-08	1.84808e-07	2.00179e-07	2.23221e-07	2.01016e-07
1.46212e-07	1.05134e-07	1.39947e-07	1.13645e-07	1.48017e-07	8.81764e-08	5.20506e-08	1.87194e-07	1.92381e-07	2.23424e-07	2.07853e-07
1.30472e-07	1.00307e-07	1.49886e-07	1.07337e-07	1.72698e-07	1.01706e-07	5.55569e-08	1.92768e-07	1.85326e-07	2.30023e-07	2.16116e-07
1.19565e-07	1.02549e-07	1.59245e-07	1.00586e-07	1.87844e-07	1.22355e-07	7.1529e-08	2.0082e-07	1.80436e-07	2.40847e-07	2.26848e-07
1.1728e-07	1.13243e-07	1.65134e-07	9.69044e-08	1.86095e-07	1.46962e-07	9.53669e-08	2.09492e-07	1.78064e-07	2.52299e-07	2.39346e-07
1.24645e-07	1.31084e-07	1.64433e-07	9.8175e-08	1.67997e-07	1.70023e-07	1.21363e-07	2.16962e-07	1.77891e-07	2.6105e-07	2.51554e-07
1.39727e-07	1.53682e-07	1.55274e-07	1.03706e-07	1.41623e-07	1.86064e-07	1.4419e-07	2.21964e-07	1.79435e-07	2.65515e-07	2.62248e-07
1.58964e-07	1.78756e-07	1.39232e-07	1.11622e-07	1.16874e-07	1.92744e-07	1.59888e-07	2.23422e-07	1.82351e-07	2.65556e-07	2.71797e-07
1.78622e-07	2.04163e-07	1.22292e-07	1.20989e-07	9.97967e-08	1.91718e-07	1.66514e-07	2.20284e-07	1.86403e-07	2.61162e-07	2.80259e-07
1.9504e-07	2.27134e-07	1.12259e-07	1.32257e-07	9.17401e-08	1.86303e-07	1.64891e-07	2.12242e-07	1.91088e-07	2.52411e-07	2.84994e-07
2.04238e-07	2.43778e-07	1.13533e-07	1.45494e-07	9.23508e-08	1.78501e-07	1.59144e-07	2.00651e-07	1.95235e-07	2.40979e-07	2.80771e-07
2.02621e-07	2.4982e-07	1.2369e-07	1.58626e-07	1.01737e-07	1.6849e-07	1.55644e-07	1.88693e-07	1.97299e-07	2.30719e-07	2.62995e-07
1.89109e-07	2.42794e-07	1.35439e-07	1.68082e-07	1.19485e-07	1.56711e-07	1.59777e-07	1.80697e-07	1.9664e-07	2.25614e-07	2.31613e-07
1.6675e-07	2.24296e-07	1.42541e-07	1.71404e-07	1.42391e-07	1.45825e-07	1.72282e-07	1.80792e-07	1.94773e-07	2.26793e-07	1.92389e-07
1.41772e-07	2.00163e-07	1.44439e-07	1.68991e-07	1.63999e-07	1.40157e-07	1.87968e-07	1.90905e-07	1.94985e-07	2.31722e-07	1.54349e-07
1.20519e-07	1.77868e-07	1.45446e-07	1.63235e-07	1.77202e-07	1.42795e-07	1.9809e-07	2.08957e-07	1.99782e-07	2.36221e-07	1.25367e-07
1.06877e-07	1.62911e-07	1.49567e-07	1.56405e-07	1.78511e-07	1.52836e-07	1.95301e-07	2.28969e-07	2.07813e-07	2.37159e-07	1.09171e-07
1.01803e-07	1.56621e-07	1.56264e-07	1.49818e-07	1.70545e-07	1.653e-07	1.78523e-07	2.43697e-07	2.13116e-07	2.33739e-07	1.05464e-07
1.04142e-07	1.56306e-07	1.61522e-07	1.44892e-07	1.6001e-07	1.74166e-07	1.54426e-07	2.48065e-07	2.08263e-07	2.2742e-07	1.12035e-07
1.11177e-07	1.5715e-07	1.62831e-07	1.44009e-07	1.52494e-07	1.76411e-07	1.3356e-07	2.41102e-07	1.89764e-07	2.21323e-07	1.26218e-07
1.19069e-07	1.54755e-07	1.62236e-07	1.49257e-07	1.48986e-07	1.74012e-07	1.23388e-07	2.25743e-07	1.61784e-07	2.18895e-07	1.44479e-07
1.24276e-07	1.47093e-07	1.64064e-07	1.60001e-07	1.47407e-07	1.72274e-07	1.24187e-07	2.07272e-07	1.3482e-07	2.2154e-07	1.61712e-07
1.25647e-07	1.35018e-07	1.70348e-07	1.72364e-07	1.46814e-07	1.75632e-07	1.31446e-07	1.91106e-07	1.1937e-07	2.26797e-07	1.72399e-07
1.25098e-07	1.21354e-07	1.79378e-07	1.82013e-07	1.49148e-07	1.84213e-07	1.41429e-07	1.80489e-07	1.18731e-07	2.29446e-07	1.73422e-07
1.25775e-07	1.09389e-07	1.88367e-07	1.87817e-07	1.56776e-07	1.9404e-07	1.53457e-07	1.75234e-07	1.26702e-07	2.25164e-07	1.65993e-07
1.29194e-07	1.01596e-07	1.96399e-07	1.92636e-07	1.69194e-07	2.00531e-07	1.67337e-07	1.72457e-07	1.32574e-07	2.13506e-07	1.54879e-07
1.33885e-07	9.90447e-08	2.04518e-07	2.00452e-07	1.82711e-07	2.01932e-07	1.80521e-07	1.6879e-07	1.2952e-07	1.97856e-07	1.45457e-07
1.36347e-07	1.0152e-07	2.13754e-07	2.12738e-07	1.92945e-07	1.99824e-07	1.89056e-07	1.62503e-07	1.19383e-07	1.83271e-07	1.40593e-07
1.33212e-07	1.07985e-07	2.23631e-07	2.2715e-07	1.97135e-07	1.97005e-07	1.90938e-07	1.54463e-07	1.10294e-07	1.74306e-07	1.39393e-07
1.23319e-07	1.17014e-07	2.32238e-07	2.38863e-07	1.94537e-07	1.95001e-07	1.87745e-07	1.47775e-07	1.09922e-07	1.73496e-07	1.38791e-07
1.08921e-07	1.27164e-07	2.3718e-07	2.4292e-07	1.85909e-07	1.92865e-07	1.83067e-07	1.46163e-07	1.2002e-07	1.80257e-07	1.36752e-07
9.53216e-08	1.37285e-07	2.36219e-07	2.36468e-07	1.73609e-07	1.8773e-07	1.79751e-07	1.51604e-07	1.35941e-07	1.90852e-07	1.34e-07
8.86471e-08	1.4659e-07	2.27284e-07	2.20493e-07	1.61923e-07	1.77005e-07	1.7839e-07	1.62659e-07	1.50646e-07	2.00402e-07	1.32469e-07
9.27051e-08	1.54618e-07	2.08669e-07	2.00048e-07	1.55825e-07	1.61161e-07	1.77516e-07	1.75137e-07	1.59846e-07	2.06191e-07	1.326e-07
1.06837e-07	1.61393e-07	1.8021e-07	1.81906e-07	1.57749e-07	1.44887e-07	1.74823e-07	1.84969e-07	1.64496e-07	2.09571e-07	1.33133e-07
1.26081e-07	1.67648e-07	1.44868e-07	1.70651e-07	1.64816e-07	1.3501e-07	1.68901e-07	1.90905e-07	1.69003e-07	2.14335e-07	1.33644e-07
1.43617e-07	1.74521e-07	1.0915e-07	1.66257e-07	1.69812e-07	1.36355e-07	1.60803e-07	1.94657e-07	1.76926e-07	2.22528e-07	1.36137e-07
1.5426e-07	1.8269e-07	8.14387e-08	1.65238e-07	1.66259e-07	1.48694e-07	1.5415e-07	1.98454e-07	1.88015e-07	2.31317e-07	1.43276e-07
1.56922e-07	1.91582e-07	6.86889e-08	1.64083e-07	1.53759e-07	1.67046e-07	1.5306e-07	2.02387e-07	1.99133e-07	2.34016e-07	1.55514e-07
1.54295e-07	1.99272e-07	7.31229e-08	1.615e-07	1.38962e-07	1.84902e-07	1.59274e-07	2.04231e-07	2.07778e-07	2.24928e-07	1.70878e-07
1.4999e-07	2.03163e-07	9.12262e-08	1.57639e-07	1.31102e-07	1.9793e-07	1.70959e-07	2.02103e-07	2.143e-07	2.04071e-07	1.87407e-07
1.45581e-07	2.01249e-07	1.16219e-07	1.52085e-07	1.35481e-07	2.05623e-07	1.8427e-07	1.97246e-07	2.20438e-07	1.77625e-07	2.04742e-07
1.40021e-07	1.93512e-07	1.42075e-07	1.43756e-07	1.49835e-07	2.09967e-07	1.96159e-07	1.93649e-07	2.25962e-07	1.53782e-07	2.22714e-07
1.31407e-07	1.82539e-07	1.65503e-07	1.33263e-07	1.66201e-07	2.12605e-07	2.06043e-07	1.94485e-07	2.27415e-07	1.3809e-07	2.38884e-07
1.18944e-07	1.72526e-07	1.84979e-07	1.24821e-07	1.7682e-07	2.13284e-07	2.15287e-07	1.99057e-07	2.20598e-07	1.32375e-07	2.48506e-07
1.03515e-07	1.66789e-07	1.99521e-07	1.2458e-07	1.79437e-07	2.11009e-07	2.25431e-07	2.03559e-07	2.04481e-07	1.36808e-07	2.47607e-07
8.73667e-08	1.65233e-07	2.09227e-07	1.35885e-07	1.77838e-07	2.06401e-07	2.36806e-07	2.04792e-07	1.82992e-07	1.51299e-07	2.36251e-07
7.38731e-08	1.63667e-07	2.15938e-07	1.55623e-07	1.77532e-07	2.0256e-07	2.48407e-07	2.02814e-07	1.63234e-07	1.74375e-07	2.18795e-07
6.67745e-08	1.55911e-07	2.2173e-07	1.75634e-07	1.80848e-07	2.0326e-07	2.58622e-07	1.99873e-07	1.5165e-07	2.01747e-07	2.01139e-07
6.79853e-08	1.37817e-07	2.26281e-07	1.88491e-07	1.85864e-07	2.09825e-07	2.65811e-07	1.97238e-07	1.50862e-07	2.2734e-07	1.87748e-07
7.55734e-08	1.10736e-07	2.26363e-07	1.92466e-07	1.8928e-07	2.19357e-07	2.68319e-07	1.93901e-07	1.59108e-07	2.46207e-07	1.80569e-07
8.49695e-08	8.19017e-08	2.18442e-07	1.9117e-07	1.89585e-07	2.26118e-07	2.64444e-07	1.88571e-07	1.7215e-07	2.56526e-07	1.79259e-07
9.32165e-08	6.11199e-08	2.01962e-07	1.88782e-07	1.87469e-07	2.25488e-07	2.53117e-07	1.82061e-07	1.86002e-07	2.59233e-07	1.81366e-07
1.01565e-07	5.57097e-08	1.80397e-07	1.85933e-07	1.84019e-07	2.174e-07	2.34972e-07	1.76822e-07	1.98664e-07	2.56451e-07	1.82878e-07
1.12806e-07	6.68619e-08	1.59668e-07	1.80049e-07	1.7939e-07	2.06108e-07	2.12634e-07	1.74447e-07	2.10094e-07	2.50232e-07	1.80532e-07
1.2625e-07	8.96618e-08	1.45386e-07	1.69148e-07	1.73437e-07	1.96318e-07	1.89719e-07	1.74544e-07	2.20753e-07	2.41817e-07	1.74932e-07
1.36801e-07	1.16581e-07	1.4044e-07	1.54849e-07	1.67188e-07	1.89279e-07	1.69368e-07	1.75909e-07	2.29914e-07	2.31134e-07	1.71017e-07
1.39731e-07	1.41695e-07	1.43808e-07	1.41366e-07	1.6297e-07	1.82518e-07	1.53362e-07	1.77819e-07	2.35349e-07	2.17107e-07	1.74325e-07
1.35577e-07	1.62314e-07	1.5116e-07	1.3149e-07	1.62577e-07	1.73193e-07	1.42063e-07	1.80068e-07	2.35113e-07	1.99423e-07	1.86311e-07
1.29451e-07	1.77314e-07	1.57121e-07	1.24026e-07	1.65349e-07	1.61472e-07	1.34927e-07	1.82958e-07	2.29876e-07	1.80698e-07	2.0329e-07
1.25936e-07	1.85005e-07	1.57897e-07	1.15829e-07	1.68497e-07	1.5064e-07	1.31253e-07	1.87843e-07	2.23095e-07	1.66574e-07	2.19386e-07
1.25561e-07	1.83622e-07	1.5271e-07	1.06273e-07	1.69351e-07	1.44058e-07	1.30701e-07	1.96545e-07	2.18228e-07	1.62489e-07	2.29993e-07
1.25949e-07	1.73832e-07	1.43562e-07	9.87102e-08	1.66769e-07	1.42087e-07	1.33115e-07	2.08966e-07	2.15547e-07	1.69265e-07	2.33095e-07
1.25094e-07	1.59742e-07	1.33946e-07	9.68281e-08	1.60306e-07	1.41934e-07	1.37965e-07	2.21702e-07	2.11801e-07	1.8156e-07	2.28908e-07
1.22949e-07	1.46767e-07	1.27183e-07	1.00098e-07	1.49331e-07	1.40373e-07	1.44186e-07	2.30398e-07	2.03135e-07	1.91214e-07	2.19222e-07
1.2082e-07	1.38617e-07	1.24711e-07	1.0364e-07	1.34492e-07	1.364e-07	1.5048e-07	2.33699e-07	1.88642e-07	1.93009e-07	2.06693e-07
1.20395e-07	1.36202e-07	1.25103e-07	1.02617e-07	1.19852e-07	1.31284e-07	1.55473e-07	2.33909e-07	1.71593e-07	1.88025e-07	1.93921e-07
1.23144e-07	1.38466e-07	1.25152e-07	9.65169e-08	1.11717e-07	1.26567e-07	1.57786e-07	2.33395e-07	1.57538e-07	1.81925e-07	1.82846e-07
1.29462e-07	1.43433e-07	1.23104e-07	8.96174e-08	1.13766e-07	1.22824e-07	1.56836e-07	2.31361e-07	1.50853e-07	1.80024e-07	1.74949e-07
1.37751e-07	1.48791e-07	1.2137e-07	8.80478e-08	1.23193e-07	1.20563e-07	1.54049e-07	2.25051e-07	1.52195e-07	1.83477e-07	1.71845e-07
1.44908e-07	1.52553e-07	1.25381e-07	9.59522e-08	1.32167e-07	1.21721e-07	1.52502e-07	2.13622e-07	1.58468e-07	1.89347e-07	1.75362e-07
1.48442e-07	1.5395e-07	1.38752e-07	1.12968e-07	1.33401e-07	1.29455e-07	1.54227e-07	1.99729e-07	1.6519e-07	1.93493e-07	1.86639e-07
1.48164e-07	1.53745e-07	1.59247e-07	1.3441e-07	1.24964e-07	1.45951e-07	1.57814e-07	1.87182e-07	1.69706e-07	1.93312e-07	2.04619e-07
1.45532e-07	1.53409e-07	1.797e-07	1.54238e-07	1.10972e-07	1.70007e-07	1.59557e-07	1.78061e-07	1.73024e-07	1.8873e-07	2.25018e-07
1.41408e-07	1.53722e-07	1.93088e-07	1.68749e-07	9.85682e-08	1.96351e-07	1.57374e-07	1.72684e-07	1.78683e-07	1.81939e-07	2.41021e-07
1.34754e-07	1.54123e-07	1.96985e-07	1.77995e-07	9.3734e-08	2.17576e-07	1.53183e-07	1.71556e-07	1.89235e-07	1.76422e-07	2.45903e-07
1.23688e-07	1.53411e-07	1.93738e-07	1.84082e-07	9.84058e-08	2.27854e-07	1.50944e-07	1.75961e-07	2.03419e-07	1.75013e-07	2.36259e-07
1.08008e-07	1.50904e-07	1.87193e-07	1.88494e-07	1.10167e-07	2.26059e-07	1.52461e-07	1.86379e-07	2.16943e-07	1.77435e-07	2.13886e-07
9.10467e-08	1.46793e-07	1.79648e-07	1.9099e-07	1.24201e-07	2.15925e-07	1.5555e-07	2.01321e-07	2.26221e-07	1.79552e-07	1.85245e-07
7.90082e-08	1.41654e-07	1.71521e-07	1.90492e-07	1.36072e-07	2.03168e-07	1.56675e-07	2.18361e-07	2.30957e-07	1.76191e-07	1.58791e-07
7.75543e-08	1.36133e-07	1.63039e-07	1.86648e-07	1.43754e-07	1.91998e-07	1.55237e-07	2.35733e-07	2.32776e-07	1.65838e-07	1.41523e-07
8.76985e-08	1.31203e-07	1.55701e-07	1.80797e-07	1.48019e-07	1.83367e-07	1.54731e-07	2.52027e-07	2.31992e-07	1.52816e-07	1.36494e-07
1.04263e-07	1.28296e-07	1.52195e-07	1.75744e-07	1.51253e-07	1.75321e-07	1.59362e-07	2.64601e-07	2.27035e-07	1.44399e-07	1.42268e-07
1.18695e-07	1.28581e-07	1.54924e-07	1.74366e-07	1.55437e-07	1.64668e-07	1.69787e-07	2.69562e-07	2.1742e-07	1.45287e-07	1.54031e-07
1.24477e-07	1.31613e-07	1.63925e-07	1.77819e-07	1.60388e-07	1.49414e-07	1.82399e-07	2.64243e-07	2.06171e-07	1.54112e-07	1.6567e-07
1.20938e-07	1.3448e-07	1.75545e-07	1.84396e-07	1.63475e-07	1.31004e-07	1.92444e-07	2.49676e-07	1.97987e-07	1.64385e-07	1.72555e-07
1.12682e-07	1.32642e-07	1.83458e-07	1.89693e-07	1.61521e-07	1.14286e-07	1.97354e-07	2.30303e-07	1.95087e-07	1.68735e-07	1.74201e-07
1.05814e-07	1.22583e-07	1.82191e-07	1.88148e-07	1.53991e-07	1.04195e-07	1.97439e-07	2.11197e-07	1.95765e-07	1.63566e-07	1.74623e-07
1.04337e-07	1.04722e-07	1.7078e-07	1.7581e-07	1.4475e-07	1.01748e-07	1.94464e-07	1.95646e-07	1.9707e-07	1.51066e-07	1.7918e-07
1.08916e-07	8.42577e-08	1.53454e-07	1.53245e-07	1.40183e-07	1.03738e-07	1.90237e-07	1.8507e-07	1.97701e-07	1.37041e-07	1.9021e-07
1.17799e-07	6.87587e-08	1.36699e-07	1.26322e-07	1.44644e-07	1.06976e-07	1.86185e-07	1.80375e-07	1.97709e-07	1.26468e-07	2.0553e-07
1.28532e-07	6.36918e-08	1.25082e-07	1.03443e-07	1.56971e-07	1.1249e-07	1.83477e-07	1.82276e-07	1.96594e-07	1.2116e-07	2.20843e-07
1.39126e-07	6.90125e-08	1.18962e-07	9.07972e-08	1.71202e-07	1.24497e-07	1.82999e-07	1.89833e-07	1.93376e-07	1.21448e-07	2.3297e-07
1.47886e-07	7.96695e-08	1.15258e-07	8.93002e-08	1.81087e-07	1.44697e-07	1.84824e-07	1.99118e-07	1.88588e-07	1.28664e-07	2.4075e-07
1.52502e-07	8.98929e-08	1.10153e-07	9.54056e-08	1.84628e-07	1.68167e-07	1.87442e-07	2.04185e-07	1.84937e-07	1.44314e-07	2.43857e-07
1.50179e-07	9.76165e-08	1.01654e-07	1.04522e-07	1.84671e-07	1.85833e-07	1.87847e-07	1.99954e-07	1.85211e-07	1.66794e-07	2.41945e-07
1.39584e-07	1.05016e-07	9.06569e-08	1.13869e-07	1.8532e-07	1.91293e-07	1.83439e-07	1.84641e-07	1.89918e-07	1.90467e-07	2.35148e-07
1.22899e-07	1.14774e-07	8.03645e-08	1.22799e-07	1.88191e-07	1.85081e-07	1.74352e-07	1.60348e-07	1.97317e-07	2.09198e-07	2.24751e-07
1.05407e-07	1.2575e-07	7.47056e-08	1.31272e-07	1.92362e-07	1.72723e-07	1.63317e-07	1.32228e-07	2.05233e-07	2.20737e-07	2.12803e-07
9.23732e-08	1.32291e-07	7.65719e-08	1.38777e-07	1.96989e-07	1.59662e-07	1.527e-07	1.06789e-07	2.12128e-07	2.27383e-07	2.01107e-07
8.58934e-08	1.28191e-07	8.64555e-08	1.44969e-07	2.0254e-07	1.48254e-07	1.42257e-07	8.9348e-08	2.16733e-07	2.32992e-07	1.90781e-07
8.4539e-08	1.12209e-07	1.01818e-07	1.50794e-07	2.09326e-07	1.38488e-07	1.30618e-07	8.16489e-08	2.17681e-07	2.40126e-07	1.82666e-07
8.56871e-08	9.04007e-08	1.1765e-07	1.57993e-07	2.15947e-07	1.30341e-07	1.18622e-07	8.17602e-08	2.14109e-07	2.49677e-07	1.77835e-07
8.7917e-08	7.28708e-08	1.28811e-07	1.66885e-07	2.19692e-07	1.25155e-07	1.10095e-07	8.66784e-08	2.06449e-07	2.61623e-07	1.77541e-07
9.14274e-08	6.74053e-08	1.33539e-07	1.74901e-07	2.17788e-07	1.24992e-07	1.08881e-07	9.5002e-08	1.96578e-07	2.74732e-07	1.82535e-07
9.68257e-08	7.52112e-08	1.35462e-07	1.77935e-07	2.07986e-07	1.3049e-07	1.15559e-07	1.06994e-07	1.87468e-07	2.85324e-07	1.91938e-07
1.03856e-07	9.16192e-08	1.41442e-07	1.73587e-07	1.89087e-07	1.39223e-07	1.27405e-07	1.22556e-07	1.82402e-07	2.87383e-07	2.02445e-07
1.11036e-07	1.09833e-07	1.56246e-07	1.63228e-07	1.62244e-07	1.4658e-07	1.4118e-07	1.39739e-07	1.8336e-07	2.75547e-07	2.09087e-07
1.1628e-07	1.24097e-07	1.78415e-07	1.51048e-07	1.3188e-07	1.48903e-07	1.55252e-07	1.55234e-07	1.89201e-07	2.49549e-07	2.08053e-07
1.18118e-07	1.30941e-07	2.00642e-07	1.41225e-07	1.04367e-07	1.46111e-07	1.68927e-07	1.66042e-07	1.95722e-07	2.16213e-07	1.99732e-07
1.16734e-07	1.29505e-07	2.1389e-07	1.36041e-07	8.48039e-08	1.41571e-07	1.80504e-07	1.7069e-07	1.98716e-07	1.86273e-07	1.88948e-07
1.13911e-07	1.21707e-07	2.12106e-07	1.36326e-07	7.44928e-08	1.39723e-07	1.86983e-07	1.69114e-07	1.97753e-07	1.67818e-07	1.81466e-07
1.11885e-07	1.1177e-07	1.95011e-07	1.42836e-07	7.11124e-08	1.43572e-07	1.86106e-07	1.61876e-07	1.96735e-07	1.61785e-07	1.79735e-07
1.12278e-07	1.0443e-07	1.68091e-07	1.56224e-07	7.10995e-08	1.53388e-07	1.78638e-07	1.5017e-07	2.0014e-07	1.63302e-07	1.81906e-07
1.16101e-07	1.02328e-07	1.39985e-07	1.75249e-07	7.22861e-08	1.66792e-07	1.68554e-07	1.36951e-07	2.08513e-07	1.67115e-07	1.84818e-07
1.24256e-07	1.0443e-07	1.18535e-07	1.95464e-07	7.54373e-08	1.79919e-07	1.60892e-07	1.27412e-07	2.17677e-07	1.71671e-07	1.87432e-07
1.37175e-07	1.07128e-07	1.07519e-07	2.10561e-07	8.42096e-08	1.89108e-07	1.5904e-07	1.27067e-07	2.22015e-07	1.78494e-07	1.9113e-07
1.53691e-07	1.07353e-07	1.05806e-07	2.15805e-07	1.03089e-07	1.92367e-07	1.63367e-07	1.38365e-07	2.18133e-07	1.88512e-07	1.97028e-07
1.70816e-07	1.04789e-07	1.09147e-07	2.10572e-07	1.33449e-07	1.90055e-07	1.71765e-07	1.58701e-07	2.05823e-07	1.99599e-07	2.03565e-07
1.85317e-07	1.01179e-07	1.13267e-07	1.97761e-07	1.70082e-07	1.84472e-07	1.81205e-07	1.81471e-07	1.86794e-07	2.07579e-07	2.06943e-07
1.95782e-07	9.81155e-08	1.16438e-07	1.81018e-07	2.02048e-07	1.7834e-07	1.89103e-07	1.99074e-07	1.63585e-07	2.09277e-07	2.04055e-07
2.03089e-07	9.60809e-08	1.20113e-07	1.62794e-07	2.19019e-07	1.73047e-07	1.94022e-07	2.05848e-07	1.39744e-07	2.04739e-07	1.95368e-07
2.08678e-07	9.5288e-08	1.26995e-07	1.44896e-07	2.18664e-07	1.68301e-07	1.96047e-07	1.99895e-07	1.20203e-07	1.96871e-07	1.85445e-07
2.12202e-07	9.64352e-08	1.37622e-07	1.29999e-07	2.08356e-07	1.6364e-07	1.97143e-07	1.83666e-07	1.10262e-07	1.88915e-07	1.80647e-07
2.10943e-07	1.0021e-07	1.48461e-07	1.21458e-07	1.99345e-07	1.59829e-07	2.00858e-07	1.63115e-07	1.13021e-07	1.81828e-07	1.85613e-07
2.01903e-07	1.06637e-07	1.54186e-07	1.20976e-07	1.98731e-07	1.57969e-07	2.10335e-07	1.45283e-07	1.27015e-07	1.7399e-07	2.00892e-07
1.84826e-07	1.15435e-07	1.52879e-07	1.26473e-07	2.06055e-07	1.57123e-07	2.25373e-07	1.3536e-07	1.46199e-07	1.63857e-07	2.23029e-07
1.63116e-07	1.26436e-07	1.48934e-07	1.32558e-07	2.16067e-07	1.53704e-07	2.41421e-07	1.35065e-07	1.62931e-07	1.53046e-07	2.46682e-07
1.41601e-07	1.38518e-07	1.49858e-07	1.33714e-07	2.23688e-07	1.44323e-07	2.52394e-07	1.43308e-07	1.72199e-07	1.46253e-07	2.67124e-07
1.23325e-07	1.4797e-07	1.59568e-07	1.28097e-07	2.26793e-07	1.2989e-07	2.55115e-07	1.57913e-07	1.74138e-07	1.47458e-07	2.81644e-07
1.08683e-07	1.49216e-07	1.74799e-07	1.19146e-07	2.25879e-07	1.16792e-07	2.51194e-07	1.76454e-07	1.7291e-07	1.55981e-07	2.8934e-07
9.76125e-08	1.38905e-07	1.87797e-07	1.13372e-07	2.22339e-07	1.13279e-07	2.44883e-07	1.9575e-07	1.72972e-07	1.66482e-07	2.9006e-07
9.20533e-08	1.20136e-07	1.9196e-07	1.15633e-07	2.17318e-07	1.23621e-07	2.39454e-07	2.11645e-07	1.76056e-07	1.73215e-07	2.83693e-07
9.53494e-08	1.02302e-07	1.85289e-07	1.25922e-07	2.11855e-07	1.44926e-07	2.35284e-07	2.2065e-07	1.8122e-07	1.74825e-07	2.70499e-07
1.0871e-07	9.56126e-08	1.70159e-07	1.4073e-07	2.0769e-07	1.69211e-07	2.3049e-07	2.22668e-07	1.86967e-07	1.75293e-07	2.52066e-07
1.28389e-07	1.04221e-07	1.51206e-07	1.57297e-07	2.0725e-07	1.88442e-07	2.22932e-07	2.21969e-07	1.9256e-07	1.80013e-07	2.31629e-07
1.46711e-07	1.23448e-07	1.33087e-07	1.75968e-07	2.11936e-07	1.98008e-07	2.12199e-07	2.24586e-07	1.97583e-07	1.90655e-07	2.12826e-07
1.56144e-07	1.43328e-07	1.18726e-07	1.9823e-07	2.19847e-07	1.96726e-07	2.00392e-07	2.33849e-07	2.01384e-07	2.03799e-07	1.97645e-07
1.53084e-07	1.55412e-07	1.08538e-07	2.23164e-07	2.25661e-07	1.85463e-07	1.91025e-07	2.48011e-07	2.03751e-07	2.14369e-07	1.85741e-07
1.39103e-07	1.57314e-07	1.01053e-07	2.46553e-07	2.2393e-07	1.66833e-07	1.86689e-07	2.6196e-07	2.05846e-07	2.19724e-07	1.76245e-07
1.19886e-07	1.52318e-07	9.45507e-08	2.63467e-07	2.13329e-07	1.45416e-07	1.87335e-07	2.71126e-07	2.09731e-07	2.20273e-07	1.7022e-07
1.02953e-07	1.45993e-07	8.86609e-08	2.71124e-07	1.97655e-07	1.26492e-07	1.90522e-07	2.74157e-07	2.1659e-07	2.17206e-07	1.70701e-07
9.47735e-08	1.43175e-07	8.49036e-08	2.69226e-07	1.8258e-07	1.13686e-07	1.93194e-07	2.72722e-07	2.25345e-07	2.10918e-07	1.79826e-07
9.79374e-08	1.46612e-07	8.56264e-08	2.58497e-07	1.71737e-07	1.07904e-07	1.93515e-07	2.69253e-07	2.33064e-07	2.01571e-07	1.95834e-07
1.09832e-07	1.5667e-07	9.17538e-08	2.4013e-07	1.65961e-07	1.08204e-07	1.9162e-07	2.64666e-07	2.36998e-07	1.90196e-07	2.12846e-07
1.24118e-07	1.71552e-07	1.01074e-07	2.1684e-07	1.64977e-07	1.12577e-07	1.88991e-07	2.58012e-07	2.3668e-07	1.78945e-07	2.2367e-07
1.34557e-07	1.87957e-07	1.08926e-07	1.93417e-07	1.68166e-07	1.17699e-07	1.8712e-07	2.48588e-07	2.34223e-07	1.70697e-07	2.23448e-07
1.38724e-07	2.01954e-07	1.11262e-07	1.74856e-07	1.73712e-07	1.19476e-07	1.8668e-07	2.38417e-07	2.32348e-07	1.6837e-07	2.11881e-07
1.38956e-07	2.09949e-07	1.07734e-07	1.63169e-07	1.78859e-07	1.15547e-07	1.87806e-07	2.31769e-07	2.3189e-07	1.735e-07	1.93131e-07
1.39899e-07	2.09852e-07	1.0227e-07	1.56152e-07	1.823e-07	1.07558e-07	1.90725e-07	2.3114e-07	2.31423e-07	1.84407e-07	1.73851e-07
1.44724e-07	2.02135e-07	1.0064e-07	1.49648e-07	1.85678e-07	1.00485e-07	1.95769e-07	2.33859e-07	2.2962e-07	1.95813e-07	1.60288e-07
1.52897e-07	1.89818e-07	1.06807e-07	1.41209e-07	1.9143e-07	9.95595e-08	2.02899e-07	2.33914e-07	2.27834e-07	2.01296e-07	1.55749e-07
1.60931e-07	1.76943e-07	1.20569e-07	1.31645e-07	1.99079e-07	1.07563e-07	2.11475e-07	2.27918e-07	2.29647e-07	1.97267e-07	1.59844e-07
1.65184e-07	1.66438e-07	1.37983e-07	1.23468e-07	2.0438e-07	1.23816e-07	2.20254e-07	2.1879e-07	2.37193e-07	1.85355e-07	1.69873e-07
1.64436e-07	1.58941e-07	1.54108e-07	1.18319e-07	2.02416e-07	1.44296e-07	2.2722e-07	2.13007e-07	2.47875e-07	1.71366e-07	1.82977e-07
1.60335e-07	1.53309e-07	1.66021e-07	1.16011e-07	1.91557e-07	1.62766e-07	2.29694e-07	2.14563e-07	2.55407e-07	1.61836e-07	1.9725e-07
1.55583e-07	1.48081e-07	1.73995e-07	1.15667e-07	1.75015e-07	1.73456e-07	2.25715e-07	2.22086e-07	2.54893e-07	1.60659e-07	2.11497e-07
1.51759e-07	1.42384e-07	1.80382e-07	1.17191e-07	1.59224e-07	1.7432e-07	2.16257e-07	2.31203e-07	2.47251e-07	1.67577e-07	2.24726e-07
1.4891e-07	1.35519e-07	1.87412e-07	1.21102e-07	1.5006e-07	1.68142e-07	2.05998e-07	2.38295e-07	2.38507e-07	1.78779e-07	2.36199e-07
1.46955e-07	1.26388e-07	1.95537e-07	1.26834e-07	1.48818e-07	1.60202e-07	2.00728e-07	2.41539e-07	2.34456e-07	1.88746e-07	2.45827e-07
1.46665e-07	1.14532e-07	2.03272e-07	1.31785e-07	1.50759e-07	1.54572e-07	2.02714e-07	2.39703e-07	2.35562e-07	1.92326e-07	2.54247e-07
1.48631e-07	1.02292e-07	2.08474e-07	1.32801e-07	1.4822e-07	1.52128e-07	2.08207e-07	2.3198e-07	2.36388e-07	1.86606e-07	2.62253e-07
1.51429e-07	9.5028e-08	2.09994e-07	1.28848e-07	1.36638e-07	1.51073e-07	2.10071e-07	2.19727e-07	2.29661e-07	1.72399e-07	2.69935e-07
1.51769e-07	9.76492e-08	2.08274e-07	1.22032e-07	1.18541e-07	1.48691e-07	2.03575e-07	2.07289e-07	2.11524e-07	1.54586e-07	2.76304e-07
1.47372e-07	1.10062e-07	2.04426e-07	1.15992e-07	1.02022e-07	1.43216e-07	1.90125e-07	1.99589e-07	1.84185e-07	1.40459e-07	2.79906e-07
1.39953e-07	1.26121e-07	1.9909e-07	1.13351e-07	9.5319e-08	1.35302e-07	1.75825e-07	1.98414e-07	1.54479e-07	1.36446e-07	2.79937e-07
1.3503e-07	1.37488e-07	1.92761e-07	1.14296e-07	1.02204e-07	1.28102e-07	1.66877e-07	2.01392e-07	1.29962e-07	1.45251e-07	2.76702e-07
1.38264e-07	1.39171e-07	1.87208e-07	1.1689e-07	1.20939e-07	1.2511e-07	1.66113e-07	2.04645e-07	1.1567e-07	1.65196e-07	2.70822e-07
1.51202e-07	1.32312e-07	1.85409e-07	1.18491e-07	1.45889e-07	1.27091e-07	1.72548e-07	2.06156e-07	1.13202e-07	1.91574e-07	2.62137e-07
1.69645e-07	1.2266e-07	1.88714e-07	1.17409e-07	1.69762e-07	1.31128e-07	1.82594e-07	2.06791e-07	1.2137e-07	2.1853e-07	2.49947e-07
1.85737e-07	1.16749e-07	1.94e-07	1.13932e-07	1.85912e-07	1.33275e-07	1.91349e-07	2.08855e-07	1.37087e-07	2.40633e-07	2.34726e-07
1.92559e-07	1.18809e-07	1.94886e-07	1.10218e-07	1.90946e-07	1.32518e-07	1.94309e-07	2.13969e-07	1.56192e-07	2.54226e-07	2.19349e-07
1.88457e-07	1.29595e-07	1.86961e-07	1.09287e-07	1.86614e-07	1.32175e-07	1.89997e-07	2.21753e-07	1.7441e-07	2.58355e-07	2.08008e-07
1.78029e-07	1.46364e-07	1.72069e-07	1.13773e-07	1.78906e-07	1.37277e-07	1.81718e-07	2.29782e-07	1.88393e-07	2.54559e-07	2.03536e-07
1.68587e-07	1.63545e-07	1.57265e-07	1.24788e-07	1.7399e-07	1.50401e-07	1.75923e-07	2.34485e-07	1.96731e-07	2.45778e-07	2.05649e-07
1.64799e-07	1.74856e-07	1.49612e-07	1.41086e-07	1.73872e-07	1.6962e-07	1.77657e-07	2.32326e-07	2.00587e-07	2.35617e-07	2.11489e-07
1.66149e-07	1.76812e-07	1.51846e-07	1.59391e-07	1.75434e-07	1.89948e-07	1.87002e-07	2.20923e-07	2.03006e-07	2.28246e-07	2.17532e-07
1.6909e-07	1.71329e-07	1.62199e-07	1.76457e-07	1.73583e-07	2.06495e-07	1.99469e-07	2.00335e-07	2.06485e-07	2.27454e-07	2.21104e-07
1.71036e-07	1.64807e-07	1.76947e-07	1.91373e-07	1.65608e-07	2.16614e-07	2.09196e-07	1.74319e-07	2.10641e-07	2.34113e-07	2.20809e-07
1.72182e-07	1.63901e-07	1.92238e-07	2.05271e-07	1.53228e-07	2.19985e-07	2.11809e-07	1.50224e-07	2.12471e-07	2.44229e-07	2.16373e-07
1.74259e-07	1.71224e-07	2.03963e-07	2.18236e-07	1.41135e-07	2.17552e-07	2.05561e-07	1.36398e-07	2.09196e-07	2.50581e-07	2.08498e-07
1.78329e-07	1.84352e-07	2.07757e-07	2.27172e-07	1.33578e-07	2.10646e-07	1.91609e-07	1.3813e-07	2.00817e-07	2.47543e-07	1.98522e-07
1.83736e-07	1.9839e-07	2.01059e-07	2.27936e-07	1.31664e-07	2.00753e-07	1.73985e-07	1.54996e-07	1.89984e-07	2.34968e-07	1.87481e-07
1.88674e-07	2.09223e-07	1.85724e-07	2.19868e-07	1.33244e-07	1.89629e-07	1.58472e-07	1.81595e-07	1.79662e-07	2.17823e-07	1.7523e-07
1.91442e-07	2.14562e-07	1.67657e-07	2.07473e-07	1.35341e-07	1.79316e-07	1.50063e-07	2.1084e-07	1.70963e-07	2.0247e-07	1.61002e-07
1.91152e-07	2.13024e-07	1.52903e-07	1.97035e-07	1.3708e-07	1.71631e-07	1.50483e-07	2.37064e-07	1.63051e-07	1.93062e-07	1.45448e-07
1.87479e-07	2.03707e-07	1.44088e-07	1.91576e-07	1.40471e-07	1.67221e-07	1.57677e-07	2.56991e-07	1.55148e-07	1.90241e-07	1.32061e-07
1.80185e-07	1.87415e-07	1.4078e-07	1.89066e-07	1.48147e-07	1.65051e-07	1.67446e-07	2.68828e-07	1.48823e-07	1.91902e-07	1.25899e-07
1.69224e-07	1.67855e-07	1.42316e-07	1.85042e-07	1.60023e-07	1.6319e-07	1.75741e-07	2.71238e-07	1.48322e-07	1.94874e-07	1.30123e-07
1.55314e-07	1.50652e-07	1.48728e-07	1.76585e-07	1.72177e-07	1.60371e-07	1.80486e-07	2.63642e-07	1.58113e-07	1.96474e-07	1.43138e-07
1.40461e-07	1.40464e-07	1.58711e-07	1.64074e-07	1.79349e-07	1.56743e-07	1.82537e-07	2.47688e-07	1.79232e-07	1.95023e-07	1.58751e-07
1.28093e-07	1.3853e-07	1.68232e-07	1.50058e-07	1.78859e-07	1.5316e-07	1.85153e-07	2.28121e-07	2.07389e-07	1.89297e-07	1.69477e-07
1.22128e-07	1.42506e-07	1.72724e-07	1.37312e-07	1.72433e-07	1.50174e-07	1.91483e-07	2.11198e-07	2.34615e-07	1.78436e-07	1.71072e-07
1.24697e-07	1.48319e-07	1.70721e-07	1.28081e-07	1.64797e-07	1.4798e-07	2.01628e-07	2.00981e-07	2.53394e-07	1.63465e-07	1.65381e-07
1.34165e-07	1.52467e-07	1.64638e-07	1.24201e-07	1.60783e-07	1.47047e-07	2.12209e-07	1.96566e-07	2.6035e-07	1.48852e-07	1.59083e-07
1.45917e-07	1.535e-07	1.58017e-07	1.26606e-07	1.63064e-07	1.48394e-07	2.19205e-07	1.93229e-07	2.57363e-07	1.41078e-07	1.58781e-07
1.5569e-07	1.52317e-07	1.52642e-07	1.34247e-07	1.71258e-07	1.53272e-07	2.21225e-07	1.86798e-07	2.50056e-07	1.44152e-07	1.66308e-07
1.62123e-07	1.514e-07	1.48108e-07	1.44169e-07	1.82533e-07	1.62556e-07	2.20028e-07	1.77083e-07	2.44661e-07	1.55988e-07	1.78322e-07
1.66134e-07	1.53369e-07	1.4301e-07	1.53437e-07	1.93605e-07	1.75888e-07	2.1826e-07	1.67164e-07	2.44576e-07	1.69321e-07	1.89938e-07
1.68625e-07	1.59527e-07	1.36164e-07	1.61118e-07	2.02718e-07	1.90991e-07	2.16929e-07	1.59783e-07	2.48462e-07	1.76511e-07	1.98435e-07
1.69362e-07	1.68903e-07	1.27682e-07	1.68238e-07	2.09423e-07	2.04256e-07	2.14741e-07	1.54906e-07	2.51441e-07	1.743e-07	2.03941e-07
1.67724e-07	1.78067e-07	1.19818e-07	1.7596e-07	2.12232e-07	2.12784e-07	2.09441e-07	1.50807e-07	2.48711e-07	1.65115e-07	2.07897e-07
1.63858e-07	1.82129e-07	1.16246e-07	1.84012e-07	2.07433e-07	2.16096e-07	1.99925e-07	1.46945e-07	2.38662e-07	1.54594e-07	2.11718e-07
1.58966e-07	1.77171e-07	1.1929e-07	1.90867e-07	1.91823e-07	2.15766e-07	1.8743e-07	1.45154e-07	2.23183e-07	1.47708e-07	2.16577e-07
1.54679e-07	1.63096e-07	1.27371e-07	1.95216e-07	1.67269e-07	2.13503e-07	1.74893e-07	1.4773e-07	2.05668e-07	1.46528e-07	2.23365e-07
1.51938e-07	1.44782e-07	1.35578e-07	1.96974e-07	1.41904e-07	2.0983e-07	1.65094e-07	1.54752e-07	1.89045e-07	1.50793e-07	2.31985e-07
1.49983e-07	1.30084e-07	1.39374e-07	1.96501e-07	1.2567e-07	2.04515e-07	1.59348e-07	1.63865e-07	1.75209e-07	1.59589e-07	2.40512e-07
1.46233e-07	1.25529e-07	1.38022e-07	1.92833e-07	1.23777e-07	1.97897e-07	1.57597e-07	1.72866e-07	1.65393e-07	1.71831e-07	2.4548e-07
1.37608e-07	1.32435e-07	1.34489e-07	1.83314e-07	1.33696e-07	1.91569e-07	1.59117e-07	1.81952e-07	1.60438e-07	1.85552e-07	2.43687e-07
1.2284e-07	1.46269e-07	1.3221e-07	1.65831e-07	1.4759e-07	1.87724e-07	1.6282e-07	1.92945e-07	1.60549e-07	1.97759e-07	2.34368e-07
1.04348e-07	1.6001e-07	1.32312e-07	1.41698e-07	1.57376e-07	1.87736e-07	1.67184e-07	2.06319e-07	1.64919e-07	2.05447e-07	2.20022e-07
8.81246e-08	1.69175e-07	1.34039e-07	1.16094e-07	1.58606e-07	1.91229e-07	1.70359e-07	2.19113e-07	1.71856e-07	2.06458e-07	2.05099e-07
8.11976e-08	1.74433e-07	1.37155e-07	9.53353e-08	1.51487e-07	1.96405e-07	1.70476e-07	2.25787e-07	1.79553e-07	1.99413e-07	1.93388e-07
8.79694e-08	1.7962e-07	1.42973e-07	8.33953e-08	1.39538e-07	2.01217e-07	1.65994e-07	2.21592e-07	1.86756e-07	1.83944e-07	1.86068e-07
1.07734e-07	1.87136e-07	1.52823e-07	8.03164e-08	1.2729e-07	2.04199e-07	1.56219e-07	2.06173e-07	1.9243e-07	1.6212e-07	1.81971e-07
1.3484e-07	1.95067e-07	1.66134e-07	8.31108e-08	1.18539e-07	2.04256e-07	1.4218e-07	1.84685e-07	1.95058e-07	1.3959e-07	1.79689e-07
1.6113e-07	1.98527e-07	1.80486e-07	8.80179e-08	1.16012e-07	2.00174e-07	1.27479e-07	1.65255e-07	1.93465e-07	1.24179e-07	1.79341e-07
1.79237e-07	1.93662e-07	1.9317e-07	9.2693e-08	1.21764e-07	1.91175e-07	1.17818e-07	1.54476e-07	1.89334e-07	1.21949e-07	1.82069e-07
1.85446e-07	1.80749e-07	2.02006e-07	9.73143e-08	1.36642e-07	1.78527e-07	1.18162e-07	1.54214e-07	1.88099e-07	1.33429e-07	1.87821e-07
1.81145e-07	1.64157e-07	2.04782e-07	1.04156e-07	1.58494e-07	1.6614e-07	1.28798e-07	1.61742e-07	1.95212e-07	1.52827e-07	1.94003e-07
1.71896e-07	1.49565e-07	1.99122e-07	1.15965e-07	1.81244e-07	1.58315e-07	1.44059e-07	1.72467e-07	2.10301e-07	1.70898e-07	1.9685e-07
1.64123e-07	1.40599e-07	1.84354e-07	1.34152e-07	1.97079e-07	1.55923e-07	1.56148e-07	1.82895e-07	2.25819e-07	1.79791e-07	1.94376e-07
1.61195e-07	1.37139e-07	1.63903e-07	1.57738e-07	2.00731e-07	1.54952e-07	1.6125e-07	1.91968e-07	2.32856e-07	1.77035e-07	1.87772e-07
1.61505e-07	1.36268e-07	1.44973e-07	1.83175e-07	1.9219e-07	1.49641e-07	1.62037e-07	2.00507e-07	2.28806e-07	1.66437e-07	1.79718e-07
1.59894e-07	1.34906e-07	1.34585e-07	2.049e-07	1.75811e-07	1.3764e-07	1.64209e-07	2.09706e-07	2.19345e-07	1.55754e-07	1.71495e-07
1.51459e-07	1.31917e-07	1.34882e-07	2.16877e-07	1.57641e-07	1.22272e-07	1.71031e-07	2.19587e-07	2.13353e-07	1.52892e-07	1.62009e-07
1.3523e-07	1.28202e-07	1.41642e-07	2.15324e-07	1.43417e-07	1.09955e-07	1.81317e-07	2.28067e-07	2.16193e-07	1.62681e-07	1.49439e-07
1.15343e-07	1.25272e-07	1.47215e-07	2.01277e-07	1.37036e-07	1.056e-07	1.91664e-07	2.31456e-07	2.26944e-07	1.85378e-07	1.33525e-07
9.87536e-08	1.23998e-07	1.45705e-07	1.80665e-07	1.38387e-07	1.10333e-07	1.99332e-07	2.26875e-07	2.40343e-07	2.16958e-07	1.16528e-07
9.09112e-08	1.24489e-07	1.3681e-07	1.61324e-07	1.42109e-07	1.22832e-07	2.02943e-07	2.15392e-07	2.50483e-07	2.50637e-07	1.0254e-07
9.25428e-08	1.2666e-07	1.25768e-07	1.49246e-07	1.40217e-07	1.41507e-07	2.01804e-07	2.03068e-07	2.53649e-07	2.78887e-07	9.57602e-08
1.00011e-07	1.30598e-07	1.19353e-07	1.46581e-07	1.28106e-07	1.64324e-07	1.95862e-07	1.98028e-07	2.49713e-07	2.95603e-07	9.85227e-08
1.08687e-07	1.36348e-07	1.208e-07	1.51651e-07	1.08837e-07	1.86914e-07	1.86237e-07	2.0506e-07	2.42144e-07	2.98127e-07	1.10093e-07
1.16219e-07	1.43516e-07	1.27663e-07	1.60047e-07	9.12411e-08	2.02574e-07	1.75096e-07	2.21937e-07	2.36123e-07	2.88191e-07	1.26884e-07
1.23086e-07	1.51118e-07	1.34358e-07	1.66596e-07	8.31675e-08	2.05651e-07	1.64902e-07	2.40621e-07	2.35006e-07	2.70735e-07	1.43802e-07
1.30597e-07	1.57532e-07	1.36969e-07	1.67985e-07	8.60178e-08	1.95137e-07	1.5816e-07	2.52438e-07	2.37732e-07	2.51258e-07	1.56145e-07
1.38607e-07	1.60381e-07	1.35888e-07	1.6445e-07	9.50812e-08	1.74795e-07	1.57616e-07	2.53126e-07	2.39936e-07	2.33883e-07	1.61682e-07
1.45074e-07	1.57259e-07	1.34381e-07	1.59036e-07	1.04394e-07	1.50339e-07	1.6553e-07	2.44297e-07	2.38017e-07	2.2118e-07	1.6198e-07
1.47676e-07	1.48125e-07	1.35193e-07	1.55168e-07	1.11147e-07	1.27109e-07	1.81572e-07	2.31049e-07	2.321e-07	2.14509e-07	1.61617e-07
1.45786e-07	1.37635e-07	1.3857e-07	1.54659e-07	1.16126e-07	1.09612e-07	2.01233e-07	2.18315e-07	2.25275e-07	2.13658e-07	1.65317e-07
1.40887e-07	1.33754e-07	1.42736e-07	1.5714e-07	1.20783e-07	1.0096e-07	2.17239e-07	2.08776e-07	2.2054e-07	2.16671e-07	1.74969e-07
1.35285e-07	1.42032e-07	1.45411e-07	1.60392e-07	1.2427e-07	1.00875e-07	2.23764e-07	2.03187e-07	2.18456e-07	2.20955e-07	1.88615e-07
1.30839e-07	1.60453e-07	1.45061e-07	1.61213e-07	1.23427e-07	1.04553e-07	2.19952e-07	2.01571e-07	2.17061e-07	2.24796e-07	2.01749e-07
1.28903e-07	1.80408e-07	1.41784e-07	1.56988e-07	1.15654e-07	1.05447e-07	2.09418e-07	2.03569e-07	2.14075e-07	2.27656e-07	2.09907e-07
1.30552e-07	1.93207e-07	1.37853e-07	1.47384e-07	1.01756e-07	1.00888e-07	1.96706e-07	2.08076e-07	2.10074e-07	2.29417e-07	2.11206e-07
1.35867e-07	1.95936e-07	1.37124e-07	1.34908e-07	8.60953e-08	9.52217e-08	1.84899e-07	2.13419e-07	2.09504e-07	2.3e-07	2.07472e-07
1.43142e-07	1.91808e-07	1.42772e-07	1.23784e-07	7.43211e-08	9.66619e-08	1.7637e-07	2.1796e-07	2.17081e-07	2.29664e-07	2.03138e-07
1.4986e-07	1.86258e-07	1.54592e-07	1.17931e-07	7.07147e-08	1.10208e-07	1.74074e-07	2.19979e-07	2.32119e-07	2.29051e-07	2.02656e-07
1.54925e-07	1.83304e-07	1.68306e-07	1.19391e-07	7.65716e-08	1.32968e-07	1.80408e-07	2.17222e-07	2.46968e-07	2.28724e-07	2.08334e-07
1.59348e-07	1.84398e-07	1.78175e-07	1.27955e-07	8.99915e-08	1.55926e-07	1.94557e-07	2.08008e-07	2.52097e-07	2.28877e-07	2.19772e-07
1.6422e-07	1.88509e-07	1.81182e-07	1.41729e-07	1.07169e-07	1.70334e-07	2.11634e-07	1.93904e-07	2.43038e-07	2.29414e-07	2.34304e-07
1.68556e-07	1.9216e-07	1.79153e-07	1.57642e-07	1.24533e-07	1.73238e-07	2.24956e-07	1.80855e-07	2.22693e-07	2.29848e-07	2.47572e-07
1.69934e-07	1.90528e-07	1.76525e-07	1.71556e-07	1.40006e-07	1.68012e-07	2.29509e-07	1.76287e-07	1.98087e-07	2.28923e-07	2.54463e-07
1.67085e-07	1.80657e-07	1.75455e-07	1.79096e-07	1.52298e-07	1.60346e-07	2.23927e-07	1.83978e-07	1.75874e-07	2.24828e-07	2.51138e-07
1.61128e-07	1.64638e-07	1.7294e-07	1.78114e-07	1.59602e-07	1.53784e-07	2.10049e-07	2.01169e-07	1.60102e-07	2.16327e-07	2.37552e-07
1.54186e-07	1.48988e-07	1.63379e-07	1.70945e-07	1.60027e-07	1.48439e-07	1.91112e-07	2.20399e-07	1.51972e-07	2.03751e-07	2.18463e-07
1.47538e-07	1.39865e-07	1.44831e-07	1.6316e-07	1.53783e-07	1.42824e-07	1.70197e-07	2.34249e-07	1.50146e-07	1.88594e-07	2.0139e-07
1.41365e-07	1.38474e-07	1.2295e-07	1.58717e-07	1.44471e-07	1.36119e-07	1.49755e-07	2.38979e-07	1.51748e-07	1.72114e-07	1.92472e-07
1.35472e-07	1.41093e-07	1.08217e-07	1.56193e-07	1.37558e-07	1.29019e-07	1.31742e-07	2.34787e-07	1.54393e-07	1.54633e-07	1.93264e-07
1.2931e-07	1.43333e-07	1.08452e-07	1.50577e-07	1.37119e-07	1.23414e-07	1.17526e-07	2.23872e-07	1.57711e-07	1.36621e-07	2.00714e-07
1.21499e-07	1.44207e-07	1.23136e-07	1.39156e-07	1.43529e-07	1.21619e-07	1.07574e-07	2.08904e-07	1.62517e-07	1.20404e-07	2.09597e-07
1.10579e-07	1.46547e-07	1.44229e-07	1.25076e-07	1.53705e-07	1.25167e-07	1.01594e-07	1.92613e-07	1.68676e-07	1.10167e-07	2.14984e-07
9.72522e-08	1.5411e-07	1.62151e-07	1.14527e-07	1.63624e-07	1.33494e-07	9.92358e-08	1.77305e-07	1.74649e-07	1.09311e-07	2.1377e-07
8.57197e-08	1.68064e-07	1.71459e-07	1.10711e-07	1.71361e-07	1.43659e-07	1.00619e-07	1.64056e-07	1.79436e-07	1.17311e-07	2.05897e-07
8.16816e-08	1.85255e-07	1.721e-07	1.11258e-07	1.78404e-07	1.51843e-07	1.06088e-07	1.52955e-07	1.84014e-07	1.29628e-07	1.95186e-07
8.80658e-08	1.99236e-07	1.66871e-07	1.11717e-07	1.88173e-07	1.55707e-07	1.15459e-07	1.44763e-07	1.89945e-07	1.41588e-07	1.88071e-07
1.02689e-07	2.03644e-07	1.5863e-07	1.10898e-07	2.03018e-07	1.5567e-07	1.27399e-07	1.41873e-07	1.96857e-07	1.52643e-07	1.89675e-07
1.20449e-07	1.96003e-07	1.49283e-07	1.12159e-07	2.22117e-07	1.53982e-07	1.39658e-07	1.46695e-07	2.02154e-07	1.66285e-07	1.99697e-07
1.376e-07	1.79411e-07	1.39816e-07	1.19638e-07	2.41477e-07	1.52427e-07	1.50474e-07	1.59004e-07	2.03323e-07	1.85234e-07	2.11744e-07
1.53409e-07	1.61002e-07	1.30465e-07	1.33815e-07	2.55489e-07	1.50931e-07	1.60271e-07	1.75429e-07	1.99912e-07	2.06748e-07	2.17256e-07
1.68019e-07	1.48426e-07	1.21387e-07	1.50655e-07	2.58999e-07	1.48439e-07	1.71434e-07	1.91619e-07	1.93133e-07	2.2307e-07	2.11565e-07
1.80024e-07	1.46478e-07	1.13798e-07	1.64431e-07	2.49204e-07	1.44779e-07	1.852e-07	2.04475e-07	1.84437e-07	2.26996e-07	1.97532e-07
1.86965e-07	1.55277e-07	1.10308e-07	1.7144e-07	2.26895e-07	1.40932e-07	1.98438e-07	2.12577e-07	1.75385e-07	2.17726e-07	1.83533e-07
1.87814e-07	1.70615e-07	1.13541e-07	1.72102e-07	1.9644e-07	1.37275e-07	2.04535e-07	2.15678e-07	1.6865e-07	2.01997e-07	1.77152e-07
1.84262e-07	1.86419e-07	1.23954e-07	1.7042e-07	1.6431e-07	1.32203e-07	1.9864e-07	2.1474e-07	1.67804e-07	1.89566e-07	1.80152e-07
1.79424e-07	1.97931e-07	1.38509e-07	1.71145e-07	1.36755e-07	1.23282e-07	1.82395e-07	2.12054e-07	1.74761e-07	1.86618e-07	1.88965e-07
1.75483e-07	2.03191e-07	1.51357e-07	1.76617e-07	1.17802e-07	1.10024e-07	1.63353e-07	2.10364e-07	1.86858e-07	1.92133e-07	1.98844e-07
1.72484e-07	2.02007e-07	1.56818e-07	1.85763e-07	1.0855e-07	9.54604e-08	1.49722e-07	2.1138e-07	1.97066e-07	1.99803e-07	2.06471e-07
1.69134e-07	1.94302e-07	1.53378e-07	1.9575e-07	1.07916e-07	8.50529e-08	1.45384e-07	2.15125e-07	1.98519e-07	2.03545e-07	2.09382e-07
1.64797e-07	1.80109e-07	1.45523e-07	2.0413e-07	1.14083e-07	8.40682e-08	1.4907e-07	2.20533e-07	1.90014e-07	2.01773e-07	2.05301e-07
1.60926e-07	1.60937e-07	1.40662e-07	2.09352e-07	1.25464e-07	9.54392e-08	1.57218e-07	2.26356e-07	1.76907e-07	1.97102e-07	1.93777e-07
1.60586e-07	1.40445e-07	1.42618e-07	2.10056e-07	1.40254e-07	1.18657e-07	1.6704e-07	2.31426e-07	1.65647e-07	1.92734e-07	1.78121e-07
1.66373e-07	1.23295e-07	1.47486e-07	2.05113e-07	1.55051e-07	1.49006e-07	1.77149e-07	2.34449e-07	1.57232e-07	1.89743e-07	1.64492e-07
1.78449e-07	1.13055e-07	1.46467e-07	1.95102e-07	1.64742e-07	1.77634e-07	1.86422e-07	2.34185e-07	1.4668e-07	1.87714e-07	1.58329e-07
1.94232e-07	1.10709e-07	1.33754e-07	1.83584e-07	1.65379e-07	1.94402e-07	1.93682e-07	2.30408e-07	1.29165e-07	1.87034e-07	1.61295e-07
2.097e-07	1.1465e-07	1.12256e-07	1.75937e-07	1.58175e-07	1.93409e-07	1.99047e-07	2.24888e-07	1.06168e-07	1.89396e-07	1.70943e-07
2.21394e-07	1.21933e-07	9.19537e-08	1.75696e-07	1.49957e-07	1.77041e-07	2.04784e-07	2.21068e-07	8.55074e-08	1.95634e-07	1.82548e-07
2.2837e-07	1.29796e-07	8.2633e-08	1.81345e-07	1.48106e-07	1.54527e-07	2.13456e-07	2.22019e-07	7.5873e-08	2.03452e-07	1.91374e-07
2.33046e-07	1.36619e-07	8.74737e-08	1.86758e-07	1.54205e-07	1.36092e-07	2.24646e-07	2.28102e-07	8.10806e-08	2.07932e-07	1.94301e-07
2.39481e-07	1.42156e-07	1.02197e-07	1.85227e-07	1.62709e-07	1.27601e-07	2.33975e-07	2.36412e-07	9.79955e-08	2.04741e-07	1.90548e-07
2.49371e-07	1.4723e-07	1.19341e-07	1.73864e-07	1.65817e-07	1.29019e-07	2.35884e-07	2.42527e-07	1.18419e-07	1.93226e-07	1.81586e-07
2.59117e-07	1.52827e-07	1.33684e-07	1.55358e-07	1.59557e-07	1.36282e-07	2.27486e-07	2.43043e-07	1.33285e-07	1.77058e-07	1.70463e-07
2.61315e-07	1.58942e-07	1.44774e-07	1.36446e-07	1.45947e-07	1.44618e-07	2.10096e-07	2.36924e-07	1.37217e-07	1.62407e-07	1.60865e-07
2.49864e-07	1.64338e-07	1.55128e-07	1.24284e-07	1.30905e-07	1.5145e-07	1.88096e-07	2.2512e-07	1.31329e-07	1.55284e-07	1.56058e-07
2.24428e-07	1.68016e-07	1.66023e-07	1.22639e-07	1.20898e-07	1.57326e-07	1.6693e-07	2.09415e-07	1.22452e-07	1.59375e-07	1.57846e-07
1.91078e-07	1.7085e-07	1.74976e-07	1.30105e-07	1.20324e-07	1.64165e-07	1.51169e-07	1.91869e-07	1.18867e-07	1.7465e-07	1.65768e-07
1.59385e-07	1.74736e-07	1.77477e-07	1.41627e-07	1.29717e-07	1.72309e-07	1.42847e-07	1.75334e-07	1.25296e-07	1.96826e-07	1.77088e-07
1.38169e-07	1.79312e-07	1.7125e-07	1.51956e-07	1.44937e-07	1.79308e-07	1.4095e-07	1.63898e-07	1.40496e-07	2.1851e-07	1.87949e-07
1.31944e-07	1.80368e-07	1.58692e-07	1.57998e-07	1.5842e-07	1.81959e-07	1.42769e-07	1.61651e-07	1.58759e-07	2.32502e-07	1.95321e-07
1.39503e-07	1.73172e-07	1.45303e-07	1.58698e-07	1.62702e-07	1.79531e-07	1.45907e-07	1.69905e-07	1.73939e-07	2.35508e-07	1.98555e-07
1.55483e-07	1.57943e-07	1.36034e-07	1.54153e-07	1.54363e-07	1.74501e-07	1.49127e-07	1.85375e-07	1.83338e-07	2.29081e-07	1.99337e-07
1.74069e-07	1.41163e-07	1.32987e-07	1.45837e-07	1.35784e-07	1.6996e-07	1.5202e-07	2.01472e-07	1.8887e-07	2.17076e-07	1.99904e-07
1.91982e-07	1.30563e-07	1.35843e-07	1.3717e-07	1.13679e-07	1.66945e-07	1.54727e-07	2.1178e-07	1.94578e-07	2.02573e-07	2.00794e-07
2.08164e-07	1.28764e-07	1.43683e-07	1.32349e-07	9.5756e-08	1.64915e-07	1.58049e-07	2.1278e-07	2.02512e-07	1.87215e-07	2.00088e-07
2.20974e-07	1.32026e-07	1.55922e-07	1.33481e-07	8.76864e-08	1.64315e-07	1.63186e-07	2.04358e-07	2.10786e-07	1.72312e-07	1.952e-07
2.2668e-07	1.34975e-07	1.71251e-07	1.38807e-07	9.1552e-08	1.67341e-07	1.70809e-07	1.89024e-07	2.15644e-07	1.59276e-07	1.85881e-07
2.21428e-07	1.35999e-07	1.85997e-07	1.44278e-07	1.05705e-07	1.75575e-07	1.80029e-07	1.70945e-07	2.15184e-07	1.48892e-07	1.75488e-07
2.04545e-07	1.37808e-07	1.94486e-07	1.47164e-07	1.25946e-07	1.87411e-07	1.88058e-07	1.547e-07	2.10851e-07	1.40935e-07	1.69046e-07
1.79585e-07	1.43176e-07	1.9216e-07	1.47987e-07	1.47812e-07	1.98564e-07	1.91166e-07	1.43711e-07	2.05586e-07	1.34862e-07	1.6983e-07
1.52655e-07	1.50958e-07	1.78971e-07	1.4901e-07	1.68534e-07	2.05153e-07	1.87036e-07	1.39275e-07	2.01059e-07	1.30711e-07	1.77359e-07
1.3033e-07	1.56814e-07	1.59789e-07	1.51386e-07	1.86823e-07	2.05943e-07	1.77049e-07	1.40819e-07	1.96904e-07	1.29364e-07	1.87812e-07
1.18471e-07	1.57623e-07	1.41341e-07	1.54098e-07	2.00963e-07	2.0176e-07	1.65939e-07	1.46783e-07	1.9227e-07	1.32207e-07	1.95849e-07
1.20964e-07	1.54731e-07	1.28431e-07	1.55101e-07	2.08151e-07	1.93683e-07	1.58202e-07	1.5531e-07	1.87503e-07	1.403e-07	1.96879e-07
1.37787e-07	1.52898e-07	1.22414e-07	1.52799e-07	2.06862e-07	1.82674e-07	1.54474e-07	1.64579e-07	1.84011e-07	1.53259e-07	1.89371e-07
1.63952e-07	1.56549e-07	1.22261e-07	1.4678e-07	2e-07	1.70738e-07	1.51785e-07	1.73035e-07	1.82724e-07	1.68697e-07	1.76172e-07
1.91047e-07	1.66996e-07	1.26212e-07	1.38203e-07	1.94762e-07	1.61094e-07	1.47402e-07	1.79645e-07	1.83063e-07	1.83245e-07	1.63444e-07
2.10765e-07	1.82242e-07	1.32459e-07	1.29848e-07	1.98225e-07	1.56051e-07	1.41961e-07	1.84336e-07	1.83328e-07	1.94768e-07	1.5739e-07
2.17951e-07	1.98153e-07	1.3925e-07	1.24969e-07	2.12156e-07	1.54747e-07	1.38808e-07	1.88454e-07	1.81614e-07	2.03797e-07	1.60914e-07
2.11519e-07	2.09552e-07	1.45337e-07	1.25146e-07	2.31494e-07	1.53779e-07	1.40889e-07	1.94503e-07	1.76283e-07	2.12594e-07	1.72402e-07
1.93875e-07	2.11582e-07	1.50474e-07	1.29119e-07	2.47564e-07	1.50427e-07	1.48494e-07	2.04478e-07	1.66199e-07	2.22599e-07	1.8696e-07
1.70232e-07	2.0222e-07	1.54865e-07	1.34004e-07	2.53348e-07	1.45236e-07	1.59249e-07	2.17664e-07	1.51292e-07	2.32745e-07	1.99051e-07
1.47869e-07	1.84701e-07	1.57729e-07	1.37616e-07	2.47126e-07	1.41835e-07	1.69466e-07	2.30234e-07	1.3327e-07	2.40173e-07	2.05336e-07
1.34074e-07	1.66863e-07	1.56625e-07	1.3959e-07	2.32442e-07	1.44736e-07	1.7583e-07	2.37815e-07	1.15704e-07	2.42367e-07	2.06554e-07
1.32674e-07	1.56406e-07	1.48778e-07	1.40664e-07	2.14856e-07	1.5656e-07	1.77048e-07	2.39018e-07	1.02955e-07	2.38634e-07	2.07121e-07
1.41359e-07	1.55456e-07	1.33568e-07	1.41599e-07	1.98187e-07	1.75701e-07	1.74839e-07	2.3648e-07	9.83006e-08	2.3009e-07	2.12038e-07
1.52531e-07	1.59278e-07	1.14009e-07	1.42993e-07	1.8322e-07	1.96034e-07	1.73246e-07	2.34427e-07	1.02566e-07	2.18968e-07	2.23091e-07
1.57777e-07	1.60535e-07	9.57902e-08	1.45599e-07	1.69483e-07	2.09967e-07	1.76207e-07	2.35155e-07	1.14403e-07	2.08188e-07	2.37602e-07
1.52848e-07	1.55466e-07	8.44781e-08	1.49811e-07	1.57799e-07	2.13053e-07	1.84925e-07	2.37371e-07	1.31664e-07	2.00974e-07	2.5099e-07
1.39489e-07	1.46753e-07	8.27138e-08	1.5429e-07	1.50954e-07	2.0618e-07	1.97008e-07	2.37249e-07	1.52106e-07	1.99845e-07	2.60517e-07
1.23233e-07	1.40864e-07	8.89929e-08	1.5553e-07	1.51903e-07	1.93656e-07	2.07931e-07	2.31091e-07	1.72932e-07	2.05122e-07	2.66393e-07
1.09614e-07	1.4235e-07	9.85004e-08	1.49786e-07	1.61093e-07	1.79654e-07	2.13501e-07	2.17823e-07	1.90556e-07	2.14225e-07	2.69609e-07
1.01948e-07	1.49809e-07	1.05607e-07	1.36087e-07	1.75156e-07	1.66203e-07	2.11415e-07	1.99782e-07	2.01773e-07	2.22858e-07	2.69766e-07
1.01616e-07	1.56592e-07	1.06942e-07	1.17405e-07	1.88474e-07	1.53369e-07	2.01229e-07	1.8136e-07	2.0548e-07	2.27578e-07	2.65771e-07
1.09077e-07	1.55669e-07	1.03336e-07	9.8934e-08	1.968e-07	1.40553e-07	1.8383e-07	1.66684e-07	2.03105e-07	2.27876e-07	2.5816e-07
1.23554e-07	1.45065e-07	9.92739e-08	8.53141e-08	1.99903e-07	1.27933e-07	1.61622e-07	1.58249e-07	1.97306e-07	2.26083e-07	2.49483e-07
1.41712e-07	1.29564e-07	1.00124e-07	7.89022e-08	2.0068e-07	1.17258e-07	1.39076e-07	1.57207e-07	1.9057e-07	2.25068e-07	2.41802e-07
1.57886e-07	1.16998e-07	1.09017e-07	7.93892e-08	2.01689e-07	1.11273e-07	1.22072e-07	1.64089e-07	1.85387e-07	2.25663e-07	2.34288e-07
1.67408e-07	1.12123e-07	1.25168e-07	8.4363e-08	2.02678e-07	1.12138e-07	1.15366e-07	1.78534e-07	1.85197e-07	2.26272e-07	2.2394e-07
1.70699e-07	1.13536e-07	1.44352e-07	9.08747e-08	2.01265e-07	1.20131e-07	1.19795e-07	1.98358e-07	1.93507e-07	2.24987e-07	2.08637e-07
1.73736e-07	1.16048e-07	1.6114e-07	9.75081e-08	1.95403e-07	1.33457e-07	1.31672e-07	2.19413e-07	2.10596e-07	2.2165e-07	1.89118e-07
1.83575e-07	1.15477e-07	1.71677e-07	1.05162e-07	1.84859e-07	1.48767e-07	1.45131e-07	2.36734e-07	2.31132e-07	2.17372e-07	1.68253e-07
2.02886e-07	1.11223e-07	1.7524e-07	1.15505e-07	1.70826e-07	1.62003e-07	1.55596e-07	2.46005e-07	2.46414e-07	2.12508e-07	1.49207e-07
2.28501e-07	1.05494e-07	1.7352e-07	1.28702e-07	1.55104e-07	1.69782e-07	1.61932e-07	2.44624e-07	2.50349e-07	2.06212e-07	1.34502e-07
2.54365e-07	1.0144e-07	1.68565e-07	1.42871e-07	1.40282e-07	1.71068e-07	1.66301e-07	2.32403e-07	2.43617e-07	1.98262e-07	1.25752e-07
2.74968e-07	1.01959e-07	1.61567e-07	1.55345e-07	1.30511e-07	1.67693e-07	1.722e-07	2.11743e-07	2.31898e-07	1.9025e-07	1.23089e-07
2.8629e-07	1.08697e-07	1.53425e-07	1.63796e-07	1.31051e-07	1.62597e-07	1.81737e-07	1.86871e-07	2.20313e-07	1.83867e-07	1.24818e-07
2.85411e-07	1.20587e-07	1.45843e-07	1.6626e-07	1.45573e-07	1.56963e-07	1.9379e-07	1.62602e-07	2.10176e-07	1.78182e-07	1.28656e-07
2.71291e-07	1.33168e-07	1.41336e-07	1.61132e-07	1.72479e-07	1.49246e-07	2.04649e-07	1.43604e-07	2.0096e-07	1.69875e-07	1.33891e-07
2.46455e-07	1.40399e-07	1.41984e-07	1.48128e-07	2.0331e-07	1.37596e-07	2.10948e-07	1.34048e-07	1.94033e-07	1.56979e-07	1.4185e-07
2.16976e-07	1.38344e-07	1.48053e-07	1.29514e-07	2.25658e-07	1.23375e-07	2.12148e-07	1.36688e-07	1.93116e-07	1.42102e-07	1.53493e-07
1.8967e-07	1.27721e-07	1.57548e-07	1.10193e-07	2.29762e-07	1.11726e-07	2.10181e-07	1.51327e-07	2.00954e-07	1.31363e-07	1.66461e-07
1.68559e-07	1.1322e-07	1.67065e-07	9.59181e-08	2.14457e-07	1.08244e-07	2.07005e-07	1.73854e-07	2.16086e-07	1.30009e-07	1.75053e-07
1.53334e-07	1.00624e-07	1.73282e-07	9.03302e-08	1.87855e-07	1.15012e-07	2.02989e-07	1.96861e-07	2.33072e-07	1.39015e-07	1.74007e-07
1.40745e-07	9.42477e-08	1.74139e-07	9.27734e-08	1.62042e-07	1.29633e-07	1.97721e-07	2.11887e-07	2.45685e-07	1.55287e-07	1.63261e-07
1.27799e-07	9.5832e-08	1.69388e-07	9.88893e-08	1.46038e-07	1.47437e-07	1.91817e-07	2.12768e-07	2.50273e-07	1.74198e-07	1.49534e-07
1.14546e-07	1.04533e-07	1.60793e-07	1.03922e-07	1.42427e-07	1.64492e-07	1.87218e-07	1.98852e-07	2.4722e-07	1.91665e-07	1.42588e-07
1.04284e-07	1.17471e-07	1.51681e-07	1.06078e-07	1.49141e-07	1.79343e-07	1.85314e-07	1.75935e-07	2.40204e-07	2.04672e-07	1.4832e-07
1.00722e-07	1.30624e-07	1.45261e-07	1.07244e-07	1.63015e-07	1.92818e-07	1.84872e-07	1.53515e-07	2.33936e-07	2.11435e-07	1.64269e-07
1.04389e-07	1.39977e-07	1.42572e-07	1.10991e-07	1.81017e-07	2.06189e-07	1.82296e-07	1.39722e-07	2.31506e-07	2.12507e-07	1.81791e-07
1.11533e-07	1.43032e-07	1.42014e-07	1.1988e-07	1.98743e-07	2.19019e-07	1.74282e-07	1.37466e-07	2.32896e-07	2.117e-07	1.9304e-07
1.16632e-07	1.4042e-07	1.41013e-07	1.33839e-07	2.09433e-07	2.28532e-07	1.60392e-07	1.44152e-07	2.35753e-07	2.14433e-07	1.96236e-07
1.16455e-07	1.36223e-07	1.38045e-07	1.50099e-07	2.06319e-07	2.3128e-07	1.43278e-07	1.54249e-07	2.37695e-07	2.23537e-07	1.95004e-07
1.1237e-07	1.35624e-07	1.33302e-07	1.64417e-07	1.87496e-07	2.25731e-07	1.27017e-07	1.62427e-07	2.3804e-07	2.3623e-07	1.93807e-07
1.0899e-07	1.4083e-07	1.28123e-07	1.72886e-07	1.59186e-07	2.13457e-07	1.15504e-07	1.65654e-07	2.37546e-07	2.45623e-07	1.94313e-07
1.10272e-07	1.48852e-07	1.24156e-07	1.73339e-07	1.33577e-07	1.98046e-07	1.11707e-07	1.63895e-07	2.36697e-07	2.45632e-07	1.9499e-07
1.16476e-07	1.53988e-07	1.22697e-07	1.65809e-07	1.21672e-07	1.83069e-07	1.16954e-07	1.59611e-07	2.34395e-07	2.34979e-07	1.93038e-07
1.24652e-07	1.53395e-07	1.2439e-07	1.52354e-07	1.26555e-07	1.71032e-07	1.29916e-07	1.56415e-07	2.28482e-07	2.17539e-07	1.86905e-07
1.31753e-07	1.50331e-07	1.29452e-07	1.3685e-07	1.42714e-07	1.63672e-07	1.46364e-07	1.57332e-07	2.17796e-07	1.99723e-07	1.77904e-07
1.36738e-07	1.5127e-07	1.37985e-07	1.24557e-07	1.61381e-07	1.62248e-07	1.60703e-07	1.63471e-07	2.03705e-07	1.87182e-07	1.69712e-07
1.39743e-07	1.59416e-07	1.49557e-07	1.2079e-07	1.76156e-07	1.6672e-07	1.68646e-07	1.73984e-07	1.89529e-07	1.82576e-07	1.65848e-07
1.40382e-07	1.71281e-07	1.62411e-07	1.28848e-07	1.84322e-07	1.74673e-07	1.69095e-07	1.87244e-07	1.78584e-07	1.8528e-07	1.67227e-07
1.38058e-07	1.79773e-07	1.73697e-07	1.48441e-07	1.85163e-07	1.81942e-07	1.63815e-07	2.0185e-07	1.72886e-07	1.92847e-07	1.71981e-07
1.33722e-07	1.80287e-07	1.80948e-07	1.75512e-07	1.79151e-07	1.8524e-07	1.55318e-07	2.16246e-07	1.72986e-07	2.02735e-07	1.77336e-07
1.29971e-07	1.73832e-07	1.83226e-07	2.03185e-07	1.68451e-07	1.84543e-07	1.45021e-07	2.2762e-07	1.77771e-07	2.1259e-07	1.81384e-07
1.28749e-07	1.65289e-07	1.808e-07	2.233e-07	1.56347e-07	1.82624e-07	1.33398e-07	2.32066e-07	1.84086e-07	2.19283e-07	1.83356e-07
1.29792e-07	1.5965e-07	1.74255e-07	2.28879e-07	1.45275e-07	1.81958e-07	1.21675e-07	2.26895e-07	1.87554e-07	2.18904e-07	1.83063e-07
1.32241e-07	1.59491e-07	1.64291e-07	2.17555e-07	1.36017e-07	1.82061e-07	1.12783e-07	2.13346e-07	1.84756e-07	2.09123e-07	1.80749e-07
1.37115e-07	1.64499e-07	1.52199e-07	1.94074e-07	1.28982e-07	1.79983e-07	1.10142e-07	1.96731e-07	1.74861e-07	1.9218e-07	1.77408e-07
1.46739e-07	1.72356e-07	1.40191e-07	1.68953e-07	1.25018e-07	1.73368e-07	1.15415e-07	1.83147e-07	1.5952e-07	1.7504e-07	1.74774e-07
1.61568e-07	1.80263e-07	1.31054e-07	1.52868e-07	1.24081e-07	1.629e-07	1.27336e-07	1.75546e-07	1.42019e-07	1.65531e-07	1.74783e-07
1.78555e-07	1.86267e-07	1.27025e-07	1.50479e-07	1.24092e-07	1.51811e-07	1.42274e-07	1.72921e-07	1.26696e-07	1.67267e-07	1.79079e-07
1.92905e-07	1.8954e-07	1.28306e-07	1.58442e-07	1.2288e-07	1.4336e-07	1.5577e-07	1.73105e-07	1.18034e-07	1.7749e-07	1.88721e-07
2.00715e-07	1.89705e-07	1.32476e-07	1.6874e-07	1.21627e-07	1.3898e-07	1.64495e-07	1.76061e-07	1.18915e-07	1.89186e-07	2.03512e-07
2.00146e-07	1.86422e-07	1.36046e-07	1.74116e-07	1.25209e-07	1.38533e-07	1.68204e-07	1.84243e-07	1.29196e-07	1.95322e-07	2.20875e-07
1.91645e-07	1.79942e-07	1.37374e-07	1.71607e-07	1.37913e-07	1.4152e-07	1.70111e-07	1.99568e-07	1.45996e-07	1.92183e-07	2.35581e-07
1.78055e-07	1.71845e-07	1.3811e-07	1.62806e-07	1.58469e-07	1.474e-07	1.74185e-07	2.19855e-07	1.653e-07	1.8067e-07	2.41631e-07
1.63739e-07	1.6474e-07	1.41311e-07	1.51887e-07	1.79484e-07	1.54734e-07	1.81078e-07	2.38616e-07	1.83416e-07	1.65996e-07	2.35574e-07
1.52371e-07	1.61038e-07	1.4797e-07	1.42924e-07	1.92134e-07	1.60776e-07	1.86999e-07	2.49297e-07	1.97699e-07	1.55889e-07	2.18786e-07
1.4517e-07	1.61916e-07	1.55655e-07	1.37689e-07	1.91933e-07	1.62853e-07	1.87236e-07	2.50355e-07	2.06831e-07	1.56984e-07	1.96808e-07
1.41288e-07	1.66946e-07	1.60548e-07	1.3509e-07	1.80584e-07	1.60757e-07	1.80741e-07	2.4595e-07	2.10603e-07	1.70551e-07	1.76317e-07
1.39534e-07	1.74018e-07	1.6049e-07	1.32684e-07	1.63004e-07	1.57742e-07	1.71061e-07	2.41455e-07	2.09142e-07	1.90855e-07	1.61949e-07
1.39349e-07	1.79505e-07	1.56028e-07	1.28955e-07	1.43416e-07	1.58585e-07	1.63276e-07	2.38302e-07	2.02383e-07	2.08496e-07	1.54799e-07
1.40376e-07	1.79249e-07	1.49214e-07	1.24049e-07	1.24597e-07	1.65688e-07	1.60533e-07	2.32912e-07	1.90729e-07	2.16724e-07	1.53007e-07
1.41915e-07	1.70393e-07	1.42114e-07	1.18321e-07	1.09722e-07	1.76306e-07	1.62959e-07	2.20078e-07	1.76249e-07	2.154e-07	1.53765e-07
1.43486e-07	1.52916e-07	1.36296e-07	1.10869e-07	1.02759e-07	1.83758e-07	1.68634e-07	1.9773e-07	1.62801e-07	2.09303e-07	1.55383e-07
1.46127e-07	1.29945e-07	1.32993e-07	1.00585e-07	1.05868e-07	1.82459e-07	1.74921e-07	1.69596e-07	1.54327e-07	2.02677e-07	1.57593e-07
1.53919e-07	1.0797e-07	1.33992e-07	8.96312e-08	1.17559e-07	1.73092e-07	1.79354e-07	1.4352e-07	1.51897e-07	1.94432e-07	1.5865e-07
1.77264e-07	9.96714e-08	1.44789e-07	8.71244e-08	1.35937e-07	1.63659e-07	1.8024e-07	1.25547e-07	1.50313e-07	1.75855e-07	1.49219e-07
2.39307e-07	1.29803e-07	1.80567e-07	1.11274e-07	1.65813e-07	1.65809e-07	1.77209e-07	1.13264e-07	1.35136e-07	1.29256e-07	1.05227e-07
3.80256e-07	2.38011e-07	2.70061e-07	1.88172e-07	2.22584e-07	1.89922e-07	1.71527e-07	9.38754e-08	8.26499e-08	2.73846e-08	-1.44641e-08
6.47109e-07	4.67873e-07	4.47787e-07	3.43698e-07	3.26214e-07	2.4222e-07	1.65801e-07	5.00873e-08	-3.31734e-08	-1.61012e-07	-2.5665e-07
[truncated: 8,001 more rows]
