# Supplementary material for: A benzodiazepine activator locks Kv7.1 channels open by electro-mechanical uncoupling
Source: Commun Biol. 2022 Apr 1;5:301. doi: 10.1038/s42003-022-03229-8 (PMC8976019; doi:10.1038/s42003-022-03229-8)
Supplement: Supplementary file 4 — Supplementary Data [file 42003_2022_3229_MOESM4_ESM.zip › Fig 3E.xls]

## Sheet: Sheet1
Voltage	cell	norm current		norm current
mV
		ctrl		R-L3
40	Kv320_443_1_2_I_tpn	0.925431	Kv320_443_1_5_I_tpn	1.02512
20	Kv320_443_1_2_I_tpn	0.995046	Kv320_443_1_5_I_tpn	1.03107
0	Kv320_443_1_2_I_tpn	0.999977	Kv320_443_1_5_I_tpn	1.01092
-20	Kv320_443_1_2_I_tpn	0.925039	Kv320_443_1_5_I_tpn	0.971764
-40	Kv320_443_1_2_I_tpn	0.779647	Kv320_443_1_5_I_tpn	0.892749
-60	Kv320_443_1_2_I_tpn	0.467843	Kv320_443_1_5_I_tpn	0.722003
-80	Kv320_443_1_2_I_tpn	0.250897	Kv320_443_1_5_I_tpn	0.511653
-100	Kv320_443_1_2_I_tpn	0.0905032	Kv320_443_1_5_I_tpn	0.295116
-120	Kv320_443_1_2_I_tpn	0.0257834	Kv320_443_1_5_I_tpn	0.102915
-140	Kv320_443_1_2_I_tpn	0	Kv320_443_1_5_I_tpn	0
-160	Kv320_443_1_2_I_tpn		Kv320_443_1_5_I_tpn	0.0734951
40	Kv320_444_1_2_I_tpn	0.947784	Kv320_444_1_5_I_tpn	1.03949
20	Kv320_444_1_2_I_tpn	0.995046	Kv320_444_1_5_I_tpn	1.04173
0	Kv320_444_1_2_I_tpn	0.967923	Kv320_444_1_5_I_tpn	1.01681
-20	Kv320_444_1_2_I_tpn	0.889476	Kv320_444_1_5_I_tpn	0.976525
-40	Kv320_444_1_2_I_tpn	0.752601	Kv320_444_1_5_I_tpn	0.885275
-60	Kv320_444_1_2_I_tpn	0.455073	Kv320_444_1_5_I_tpn	0.726132
-80	Kv320_444_1_2_I_tpn		Kv320_444_1_5_I_tpn	0.527993
-100	Kv320_444_1_2_I_tpn	0.0719797	Kv320_444_1_5_I_tpn	0.324435
-120	Kv320_444_1_2_I_tpn		Kv320_444_1_5_I_tpn	0.120223
-140	Kv320_444_1_2_I_tpn	0	Kv320_444_1_5_I_tpn	0
-160	Kv320_444_1_2_I_tpn		Kv320_444_1_5_I_tpn	0.111226
40	Kv320_445_1_2_I_tpn	0.936881	Kv320_445_1_5_I_tpn	1.05877
20	Kv320_445_1_2_I_tpn	0.995046	Kv320_445_1_5_I_tpn	1.06109
0	Kv320_445_1_2_I_tpn	1.05754	Kv320_445_1_5_I_tpn	1.01291
-20	Kv320_445_1_2_I_tpn	0.998299	Kv320_445_1_5_I_tpn	0.97194
-40	Kv320_445_1_2_I_tpn	0.854329	Kv320_445_1_5_I_tpn	0.905402
-60	Kv320_445_1_2_I_tpn	0.560007	Kv320_445_1_5_I_tpn	0.724916
-80	Kv320_445_1_2_I_tpn	0.293425	Kv320_445_1_5_I_tpn
-100	Kv320_445_1_2_I_tpn	0.081866	Kv320_445_1_5_I_tpn	0.30821
-120	Kv320_445_1_2_I_tpn		Kv320_445_1_5_I_tpn	0.11723
-140	Kv320_445_1_2_I_tpn	0	Kv320_445_1_5_I_tpn	0
-160	Kv320_445_1_2_I_tpn		Kv320_445_1_5_I_tpn	0.108383
40	Kv320_446_1_2_I_tpn	0.983188	Kv320_446_1_5_I_tpn	1.0057
20	Kv320_446_1_2_I_tpn	0.994606	Kv320_446_1_5_I_tpn	0.987942
0	Kv320_446_1_2_I_tpn	0.974558	Kv320_446_1_5_I_tpn	0.95936
-20	Kv320_446_1_2_I_tpn	0.861802	Kv320_446_1_5_I_tpn	0.919931
-40	Kv320_446_1_2_I_tpn	0.645047	Kv320_446_1_5_I_tpn	0.836298
-60	Kv320_446_1_2_I_tpn	0.353065	Kv320_446_1_5_I_tpn	0.684265
-80	Kv320_446_1_2_I_tpn	0.173512	Kv320_446_1_5_I_tpn	0.503293
-100	Kv320_446_1_2_I_tpn	0.0586311	Kv320_446_1_5_I_tpn	0.306159
-120	Kv320_446_1_2_I_tpn	0.017142	Kv320_446_1_5_I_tpn	0.109551
-140	Kv320_446_1_2_I_tpn	0	Kv320_446_1_5_I_tpn	0
-160	Kv320_446_1_2_I_tpn	0.097631	Kv320_446_1_5_I_tpn	0.0603158
