# Supplementary material for: A benzodiazepine activator locks Kv7.1 channels open by electro-mechanical uncoupling
Source: Commun Biol. 2022 Apr 1;5:301. doi: 10.1038/s42003-022-03229-8 (PMC8976019; doi:10.1038/s42003-022-03229-8)
Supplement: Supplementary file 4 — Supplementary Data [file 42003_2022_3229_MOESM4_ESM.zip › Fig 3F ctrl.xls]

## Sheet: PanelC_Control_Fluorescence
'dF/FKv320_443_1_2_4_smth'	'dF/FKv320_443_1_2_5_smth'	'dF/FKv320_443_1_2_6_smth'	'dF/FKv320_443_1_2_7_smth'	'dF/FKv320_443_1_2_8_smth'	'dF/FKv320_443_1_2_9_smth'	'dF/FKv320_443_1_2_10_smth'	'dF/FKv320_443_1_2_11_smth'	'dF/FKv320_443_1_2_12_smth'	'dF/FKv320_443_1_2_13_smth'
-0.000207328	-0.000864404	-2.06989e-05	-0.000183462	0.000241212	0.000203825	-0.000345531	-9.85679e-05	0.000236156	-0.000951424
-0.000198961	-0.000829864	1.31447e-05	-0.000230373	0.000234162	0.000163271	-0.000362447	-0.000169931	0.000254452	-0.000957346
-0.000185164	-0.000719621	0.00010648	-0.000330272	0.000220611	6.41455e-05	-0.000401067	-0.00035585	0.000303071	-0.000966853
-0.000193423	-0.000528905	0.000240405	-0.000387355	0.000218457	-3.96629e-05	-0.000431501	-0.000577493	0.000363946	-0.000962746
-0.000249802	-0.000279867	0.000394857	-0.000315467	0.000244068	-9.47399e-05	-0.000420997	-0.000730174	0.000414374	-0.000933264
-0.000358336	-2.31309e-05	0.000550738	-9.90848e-05	0.000301383	-7.62329e-05	-0.000348562	-0.000731493	0.000443699	-0.000879018
-0.000491992	0.000187742	0.000685338	0.000194429	0.000380188	5.86219e-06	-0.000213622	-0.000568635	0.000465954	-0.000809123
-0.000604231	0.000321709	0.000771339	0.000462611	0.000464527	0.000121611	-3.61127e-05	-0.000306881	0.000508922	-0.000733479
-0.000653673	0.000374721	0.000785088	0.00063623	0.000542176	0.000239842	0.000153807	-4.86372e-05	0.000581542	-0.000656172
-0.000623596	0.000360335	0.00071987	0.000710707	0.000604784	0.000335256	0.000332455	0.000125982	0.000649901	-0.000570498
-0.0005239	0.000302945	0.000594867	0.000720838	0.000639973	0.000385592	0.000492247	0.000194498	0.000651088	-0.000459555
-0.000378961	0.000233317	0.00045177	0.00069407	0.000628844	0.000371311	0.000632838	0.000186541	0.000538735	-0.000308177
-0.000214526	0.000174902	0.000337739	0.000630489	0.000557973	0.000283017	0.000742073	0.00015264	0.000321211	-0.000121038
-5.27768e-05	0.000124731	0.000283987	0.000519603	0.00043613	0.00012872	0.00079079	0.000133603	5.97202e-05	7.06133e-05
8.65277e-05	5.17527e-05	0.000294532	0.000364744	0.000296046	-6.78434e-05	0.00075366	0.000146861	-0.000168719	0.000225201
0.000186117	-7.59387e-05	0.0003517	0.000188121	0.000175666	-0.000276129	0.000637882	0.000189354	-0.000309885	0.00031945
0.000235418	-0.000256972	0.000430683	1.89607e-05	9.60063e-05	-0.000467268	0.000488099	0.000245622	-0.00034518	0.000363909
0.000235287	-0.000449544	0.000510772	-0.000116856	5.68189e-05	-0.000618934	0.000357479	0.000291981	-0.000280697	0.00038933
0.000197883	-0.000597805	0.000578786	-0.000197307	5.15766e-05	-0.0007188	0.000269438	0.000298937	-0.000135943	0.000413943
0.000139856	-0.000664997	0.000628291	-0.000202877	8.20243e-05	-0.00076683	0.000205193	0.00023972	5.1595e-05	0.000421084
7.27534e-05	-0.000645756	0.000657756	-0.000124423	0.00015316	-0.000772388	0.000128678	0.000105362	0.000217246	0.000370841
-1.54823e-06	-0.00055657	0.000668087	2.13176e-05	0.000252666	-0.000744297	2.60541e-05	-8.35239e-05	0.000282261	0.000239858
-8.5443e-05	-0.00042166	0.000660476	0.000185331	0.00034001	-0.000680127	-7.57391e-05	-0.000278662	0.000197289	5.38551e-05
-0.00017437	-0.000265311	0.000635562	0.000304716	0.000364943	-0.000565043	-0.000127394	-0.000421843	-1.33705e-05	-0.000121648
-0.000250834	-0.0001079	0.000592819	0.000339553	0.000306293	-0.000384312	-9.53362e-05	-0.000471275	-0.000250646	-0.000229291
-0.000290787	3.88458e-05	0.000530501	0.000299362	0.000198539	-0.000142536	1.29869e-05	-0.000423125	-0.000395125	-0.000263567
-0.000277107	0.000174248	0.000449354	0.000233318	0.000119311	0.000123496	0.000153807	-0.000314404	-0.00037929	-0.000268403
-0.000207536	0.000302752	0.000359464	0.000188159	0.000141613	0.000349966	0.000272717	-0.000202568	-0.000222312	-0.000290139
-9.13764e-05	0.000421142	0.000282116	0.000167241	0.000284925	0.000472296	0.000331057	-0.000133817	-5.71345e-06	-0.000329563
5.73591e-05	0.00050994	0.000240702	0.00012528	0.000502747	0.00046047	0.000318634	-0.000122492	0.00018308	-0.000337583
0.000220091	0.000540042	0.000246335	4.16407e-06	0.000715398	0.000338213	0.000249239	-0.000155088	0.000295059	-0.000259393
0.000368923	0.000493229	0.000290191	-0.000217983	0.000860023	0.000167521	0.000145493	-0.000210369	0.000328135	-8.75595e-05
0.000469198	0.00038135	0.000348301	-0.000501292	0.000918223	8.27149e-06	2.62372e-05	-0.000274793	0.000306335	0.000124302
0.000495236	0.00024744	0.000393845	-0.000759353	0.000905426	-0.000114363	-9.45076e-05	-0.000342469	0.000252532	0.000298893
0.000448392	0.000145056	0.000407773	-0.000903175	0.00084164	-0.000210219	-0.000201428	-0.000406938	0.000175983	0.000388558
0.000359298	0.000109229	0.000383311	-0.000885637	0.000736347	-0.000298744	-0.000275912	-0.000456772	8.0631e-05	0.000399185
0.000268239	0.000139862	0.000326749	-0.000722298	0.000599092	-0.000384888	-0.000301681	-0.000477645	-1.90269e-05	0.000371394
0.000197575	0.000208968	0.000257372	-0.000481224	0.000455929	-0.000455249	-0.000271762	-0.000456337	-9.39144e-05	0.000342937
0.000138505	0.000283387	0.000203475	-0.000250787	0.000345713	-0.000490843	-0.000191345	-0.000385105	-0.000113475	0.000324977
6.35787e-05	0.000343155	0.000189898	-0.000101931	0.00029552	-0.000480329	-7.68761e-05	-0.00026785	-6.31688e-05	0.000306204
-4.4851e-05	0.000383569	0.000221975	-6.05759e-05	0.000300143	-0.000423107	4.78424e-05	-0.000124125	4.69143e-05	0.000274483
-0.000174573	0.000405759	0.00028051	-0.000101224	0.000327057	-0.000325215	0.000159917	1.75091e-05	0.000182567	0.000234251
-0.000290275	0.000408234	0.000335726	-0.000165548	0.000340764	-0.000197292	0.000247739	0.000135872	0.000291153	0.000204944
-0.000360794	0.000385969	0.000367834	-0.000197717	0.000321312	-5.73192e-05	0.000315229	0.000227901	0.000317231	0.000204102
-0.000379925	0.000334252	0.00037272	-0.000175294	0.000262695	6.96335e-05	0.000373691	0.000300133	0.000231657	0.000232358
-0.000362031	0.000251348	0.000348604	-0.000114557	0.000163374	0.000161884	0.000426049	0.000347856	5.71414e-05	0.000273127
-0.000322966	0.000138335	0.000284576	-4.95193e-05	2.84847e-05	0.000215318	0.000458081	0.00034566	-0.000138226	0.000302672
-0.000271112	-2.31894e-07	0.000171657	-7.33472e-06	-0.000118496	0.000245174	0.000448172	0.000265706	-0.000283352	0.000297977
-0.000215039	-0.000152674	2.84586e-05	-2.01002e-06	-0.000236024	0.000268992	0.000389007	0.000111606	-0.000347305	0.000240484
-0.000170251	-0.000298391	-9.05541e-05	-4.25136e-05	-0.000285386	0.000284559	0.000297662	-6.73505e-05	-0.000343941	0.000125029
-0.000151049	-0.000414351	-0.000124724	-0.000132932	-0.000253266	0.000264522	0.000199209	-0.000205146	-0.00029879	-2.60695e-05
-0.000157679	-0.000486893	-5.61013e-05	-0.000256276	-0.000154116	0.000175897	0.000101087	-0.000270183	-0.000217925	-0.000161516
-0.000177795	-0.000516773	6.69584e-05	-0.000362473	-1.5762e-05	1.08068e-05	-8.43537e-06	-0.000287333	-9.18371e-05	-0.000225327
-0.000202378	-0.000511341	0.00015709	-0.000385756	0.000131544	-0.000196239	-0.000131413	-0.000305635	7.48702e-05	-0.000192227
-0.000237014	-0.000473497	0.000145024	-0.000287011	0.000256219	-0.000380429	-0.000234168	-0.000344844	0.000245527	-8.33222e-05
-0.000295762	-0.0004017	2.08897e-05	-8.63301e-05	0.000330089	-0.000481157	-0.000258106	-0.000376669	0.000367941	5.09339e-05
-0.000385618	-0.000301184	-0.000165704	0.000144665	0.000344529	-0.000473248	-0.000161872	-0.000356795	0.000410011	0.00016279
-0.00049743	-0.000191748	-0.000336996	0.000326893	0.000323228	-0.000372191	4.29587e-05	-0.000269631	0.000378993	0.000227622
-0.000608925	-0.000100732	-0.000425695	0.000420972	0.000312347	-0.000214789	0.000291915	-0.000140436	0.00030667	0.000242928
-0.00069393	-4.66429e-05	-0.000402601	0.00044379	0.000350792	-3.78235e-05	0.000499129	-1.08412e-05	0.000218384	0.00021512
-0.000730299	-2.92345e-05	-0.000283099	0.00044563	0.000443995	0.000127084	0.00059493	8.89171e-05	0.000119101	0.000148637
-0.000704469	-3.49772e-05	-0.000111543	0.000468672	0.000561192	0.000247648	0.000549255	0.000144706	7.25079e-06	4.62375e-05
-0.000615057	-5.08105e-05	6.32694e-05	0.000519897	0.000656087	0.000292416	0.000377197	0.000147454	-0.000105664	-8.08751e-05
-0.000476539	-7.13191e-05	0.000202752	0.000575187	0.000694479	0.000246181	0.000132358	8.90685e-05	-0.00019466	-0.000205223
-0.000318553	-9.31084e-05	0.000278999	0.000602017	0.000670005	0.000126113	-0.000108064	-2.84486e-05	-0.000238279	-0.000290826
-0.000175604	-0.000105342	0.000274783	0.000576812	0.000599241	-1.97482e-05	-0.000267066	-0.000185321	-0.000232169	-0.000315336
-7.07922e-05	-9.01327e-05	0.000192593	0.00048958	0.000503267	-0.000136768	-0.000298059	-0.00035141	-0.000187078	-0.00028781
-6.71745e-06	-3.56898e-05	6.18793e-05	0.000346974	0.000392786	-0.000195985	-0.000207456	-0.000503658	-0.000117515	-0.000243807
2.71609e-05	4.97522e-05	-7.16421e-05	0.000179722	0.000268056	-0.000209018	-5.04299e-05	-0.000635419	-3.32252e-05	-0.000219492
3.80795e-05	0.000138668	-0.000171256	4.15489e-05	0.000129209	-0.000211528	0.000103075	-0.000747183	6.13289e-05	-0.000225135
2.25025e-05	0.000202029	-0.000227165	-1.4368e-05	-1.52183e-05	-0.0002293	0.000208379	-0.000828653	0.000163476	-0.000237423
-2.43847e-05	0.000228978	-0.000251349	2.90174e-05	-0.00014709	-0.000258759	0.00026171	-0.000852781	0.000272016	-0.000213496
-9.46662e-05	0.000230307	-0.000256588	0.000136562	-0.000242649	-0.000278473	0.000284549	-0.000790988	0.000390809	-0.00011637
-0.000166628	0.000223593	-0.00024157	0.000244474	-0.000280342	-0.000274726	0.000298125	-0.000637234	0.000526925	5.97308e-05
-0.000216875	0.000215553	-0.000196554	0.000307411	-0.000252315	-0.000251541	0.000312986	-0.000419077	0.000675379	0.000274216
-0.000229952	0.000198501	-0.000121763	0.000329099	-0.00017386	-0.000218541	0.000336692	-0.000185505	0.000800138	0.000447864
-0.000196733	0.000163561	-3.59966e-05	0.000348855	-8.19172e-05	-0.000178667	0.000381382	1.73957e-05	0.000835843	0.000500531
-0.00011136	0.00011707	3.6114e-05	0.000394821	-2.09515e-05	-0.000135307	0.00045572	0.000162251	0.000723209	0.000402185
2.15516e-05	8.18596e-05	8.36419e-05	0.000446496	-2.44255e-05	-0.000109213	0.000548421	0.000239321	0.000458185	0.000198483
0.000175419	7.79298e-05	0.000111993	0.000444454	-0.000101836	-0.000138762	0.000625655	0.000249765	0.000113827	-1.63232e-05
0.000303583	9.94273e-05	0.000126151	0.00034225	-0.000235842	-0.000254349	0.000652148	0.000206679	-0.000189813	-0.000162239
0.000360363	0.000113441	0.000116788	0.000152317	-0.000388893	-0.000447367	0.000618824	0.00013968	-0.000350244	-0.000221149
0.000327362	8.54998e-05	6.77727e-05	-5.93542e-05	-0.000517179	-0.00066264	0.000549915	8.66722e-05	-0.00033468	-0.000231902
0.000226881	6.14186e-06	-2.28397e-05	-0.00022408	-0.000588679	-0.000823842	0.000482103	6.96617e-05	-0.000184544	-0.000244171
0.000114478	-0.000109232	-0.000131918	-0.000316249	-0.00059772	-0.000874825	0.000435498	7.55671e-05	2.15448e-05	-0.000275342
5.21834e-05	-0.000242609	-0.000222269	-0.000353039	-0.000564989	-0.00080829	0.000401677	6.56644e-05	0.000209785	-0.000302772
7.21026e-05	-0.00038669	-0.000265273	-0.000357455	-0.000519454	-0.000663657	0.000354581	1.03676e-05	0.000329746	-0.00028776
0.000152022	-0.000532892	-0.000255909	-0.000328218	-0.000475779	-0.000498649	0.000270422	-8.14565e-05	0.000352432	-0.000205535
0.000225941	-0.000653548	-0.000209383	-0.000246171	-0.000427965	-0.000356653	0.000141964	-0.000165856	0.000268581	-5.99779e-05
0.000227752	-0.000707405	-0.000143535	-0.000106681	-0.000364	-0.000251493	-1.69364e-05	-0.000196031	9.67049e-05	0.000120761
0.000134837	-0.00066943	-6.19621e-05	5.78984e-05	-0.000283532	-0.000173899	-0.00017521	-0.000153646	-0.000111054	0.000297609
-2.23882e-05	-0.000555732	4.73062e-05	0.000191633	-0.000198822	-0.00010582	-0.000295826	-5.27681e-05	-0.000282792	0.000431399
-0.000186022	-0.000416755	0.000195328	0.000254732	-0.000121032	-2.80534e-05	-0.000350907	8.21481e-05	-0.000361563	0.000489694
-0.000303862	-0.0003035	0.000372225	0.00025123	-5.23173e-05	7.78248e-05	-0.000333534	0.000237057	-0.00033966	0.000456161
-0.000346794	-0.000238933	0.000542752	0.000216383	4.52159e-06	0.000222422	-0.0002609	0.000403489	-0.000265523	0.000342603
-0.000309917	-0.0002202	0.000663035	0.000178734	3.27716e-05	0.000395695	-0.000168457	0.000555426	-0.000214827	0.000190228
-0.000209141	-0.000242373	0.000704511	0.000139353	8.32717e-06	0.000563079	-9.6652e-05	0.000641417	-0.000243901	4.87428e-05
-7.83091e-05	-0.000310119	0.00066599	8.74547e-05	-7.29464e-05	0.000681681	-7.30346e-05	0.000611651	-0.000355268	-5.46317e-05
3.84221e-05	-0.000419994	0.000569	2.66461e-05	-0.000175538	0.000725387	-9.79622e-05	0.000458216	-0.000495257	-0.000126266
0.000103223	-0.000535319	0.000446756	-2.30923e-05	-0.00023973	0.000694678	-0.00014563	0.000227966	-0.000583092	-0.000184067
0.000103157	-0.000590289	0.000335001	-4.72406e-05	-0.000224211	0.000602843	-0.00018338	-5.06921e-06	-0.000554176	-0.000226372
5.5582e-05	-0.000530377	0.000261526	-5.13255e-05	-0.000137114	0.000457936	-0.000195455	-0.000180929	-0.000394909	-0.000227868
-7.19165e-06	-0.00035532	0.000231817	-5.01544e-05	-2.66411e-05	0.000263816	-0.00019129	-0.000275123	-0.000151614	-0.000167399
-6.27755e-05	-0.00012536	0.000221603	-4.91463e-05	5.72585e-05	3.71243e-05	-0.00019218	-0.000293295	9.23287e-05	-5.57666e-05
-0.000111824	7.43455e-05	0.000191016	-4.43559e-05	9.32671e-05	-0.000185038	-0.000210015	-0.00025589	0.000261147	6.69038e-05
-0.00016957	0.000181113	0.000117273	-3.98319e-05	8.92926e-05	-0.000360238	-0.000237612	-0.000188195	0.000327106	0.000159664
-0.000246784	0.000180536	1.95886e-05	-5.56485e-05	6.48906e-05	-0.000463346	-0.000257261	-0.000115828	0.000317879	0.000204411
-0.000338362	9.98887e-05	-5.05362e-05	-0.00011139	3.94168e-05	-0.000493849	-0.00025602	-5.74399e-05	0.000284687	0.0002038
-0.000426128	-1.77517e-05	-5.06135e-05	-0.000201396	3.28734e-05	-0.000465156	-0.000230983	-1.27981e-05	0.000258881	0.00016353
-0.000488589	-0.000135584	1.62557e-05	-0.000288988	6.71925e-05	-0.000391905	-0.000181272	4.24172e-05	0.000235027	8.55807e-05
-0.000508552	-0.000226935	0.000104599	-0.000326753	0.000157552	-0.000287565	-0.000101391	0.000141096	0.000191026	-1.78944e-05
-0.00047652	-0.000267974	0.000165637	-0.000285204	0.000299349	-0.000169708	9.50366e-06	0.000292387	0.000119437	-0.000111074
-0.000392459	-0.000239148	0.000182989	-0.000168079	0.00046447	-6.33294e-05	0.000129171	0.000460301	3.76347e-05	-0.000148231
-0.000267631	-0.000141344	0.000172886	-7.50205e-06	0.000612228	4.17381e-06	0.000209603	0.000579705	-2.94247e-05	-0.000110235
-0.000125534	-8.1359e-06	0.000155897	0.000152334	0.000707374	1.62249e-05	0.000204453	0.000602172	-7.28443e-05	-2.64892e-05
2.05721e-06	0.000106243	0.000134216	0.000271634	0.000733411	-1.94083e-05	0.00010778	0.000530822	-0.000105659	4.56162e-05
8.85065e-05	0.000157791	9.70726e-05	0.000327072	0.000695323	-6.98566e-05	-3.37454e-05	0.00041094	-0.000145403	6.65976e-05
0.000130703	0.000135524	4.33402e-05	0.00031969	0.000614202	-9.55447e-05	-0.000151457	0.000287818	-0.000190529	4.15497e-05
0.000154155	5.79323e-05	-7.6189e-06	0.000276678	0.000519642	-7.68934e-05	-0.000201511	0.00017574	-0.000216239	4.94635e-06
0.000191108	-4.71798e-05	-3.0916e-05	0.000241725	0.000441707	-2.82627e-05	-0.00018571	6.50881e-05	-0.000198283	-1.60593e-05
0.000246689	-0.000155826	-2.15966e-05	0.000252649	0.000399159	1.2803e-05	-0.000134206	-4.90133e-05	-0.000142691	-2.31044e-05
0.000286813	-0.000245457	-3.43881e-06	0.000316721	0.000385483	1.28332e-05	-7.65864e-05	-0.000150548	-8.88733e-05	-3.69324e-05
0.000262	-0.000291218	-1.11966e-05	0.000402502	0.000366694	-3.50076e-05	-2.9795e-05	-0.000210204	-7.98468e-05	-7.12691e-05
0.00014608	-0.000274718	-6.38514e-05	0.000459373	0.000304108	-0.000109359	-2.17283e-06	-0.000201295	-0.000127943	-0.000117196
-4.11966e-05	-0.000198188	-0.000154609	0.000454264	0.000190567	-0.000177863	4.15381e-06	-0.000108457	-0.000207264	-0.000152045
-0.000240628	-8.56734e-05	-0.000262932	0.000398578	6.52861e-05	-0.000216364	-3.04322e-06	6.99614e-05	-0.000275527	-0.000162443
-0.000381915	3.2966e-05	-0.000368577	0.000343404	-1.40862e-05	-0.000217289	-8.46673e-06	0.000316926	-0.000302098	-0.000157669
-0.00041729	0.000139303	-0.000449562	0.000344227	-1.95481e-05	-0.000188642	-2.3088e-06	0.000588651	-0.000279488	-0.000159918
-0.000342747	0.00022782	-0.000473628	0.000419772	2.65977e-05	-0.000149371	1.05256e-05	0.000815469	-0.000215675	-0.000182053
-0.00019643	0.000292719	-0.000407905	0.000535313	7.86282e-05	-0.000119723	1.95349e-05	0.000923507	-0.000122975	-0.000216106
-3.76028e-05	0.000317212	-0.000249066	0.000623223	0.000111215	-0.000105365	2.9011e-05	0.000871603	-1.85767e-05	-0.000243446
8.06769e-05	0.00027973	-4.30182e-05	0.000625454	0.000134212	-8.73152e-05	6.63822e-05	0.000678663	6.76647e-05	-0.000253717
0.000133149	0.000173633	0.000134533	0.000527939	0.000168489	-3.44616e-05	0.00016428	0.000417555	9.85667e-05	-0.000251245
0.000131071	2.18267e-05	0.000224665	0.000366729	0.000215649	6.55713e-05	0.000327618	0.000176029	5.63535e-05	-0.000244082
0.000112956	-0.000129542	0.000216552	0.000207417	0.000255498	0.00018771	0.000514323	1.17351e-05	-3.24314e-05	-0.000231516
0.000117728	-0.00023525	0.000138132	0.000112434	0.000268783	0.000286921	0.000650553	-6.79046e-05	-0.000106925	-0.000205764
0.000154912	-0.000273418	2.3165e-05	0.000110844	0.000254645	0.000336256	0.000672537	-9.24102e-05	-0.000117438	-0.000164862
0.000195429	-0.000249894	-0.000110789	0.0001823	0.000223098	0.000344242	0.000562973	-9.9275e-05	-6.60086e-05	-0.000120186
0.000193397	-0.000187286	-0.000260331	0.000264872	0.000175675	0.000333716	0.000354804	-0.000113292	-1.78704e-06	-8.83133e-05
0.000122241	-0.000112915	-0.000424049	0.000287453	0.000101913	0.000308774	0.00010546	-0.000142678	2.51156e-05	-7.53005e-05
-4.26434e-06	-5.2393e-05	-0.000596184	0.000209994	-4.7193e-07	0.000248501	-0.00013141	-0.000182976	7.34049e-06	-7.21669e-05
-0.00014069	-2.3537e-05	-0.000766117	4.52769e-05	-0.00010382	0.000134069	-0.000316171	-0.000218587	-1.82812e-05	-6.99956e-05
-0.000237334	-2.73833e-05	-0.000915736	-0.000151473	-0.000155529	-2.11476e-05	-0.000420859	-0.000224709	-9.43494e-06	-7.95959e-05
-0.000262884	-4.40397e-05	-0.00101563	-0.000314452	-0.00011353	-0.000171842	-0.000432775	-0.000179551	4.22005e-05	-0.000130407
-0.000208872	-4.25392e-05	-0.00103084	-0.00039714	1.54529e-05	-0.000273678	-0.000367083	-8.50041e-05	0.000107186	-0.000242677
-8.25881e-05	-1.18095e-06	-0.000940847	-0.000384396	0.000169901	-0.000317757	-0.000269469	2.30859e-05	0.000148971	-0.000397751
9.57369e-05	7.71312e-05	-0.000760897	-0.000287199	0.000268914	-0.000332629	-0.000193631	9.17807e-05	0.000155328	-0.000537837
0.000286885	0.000166752	-0.000543568	-0.000130704	0.000262283	-0.000351034	-0.000166864	8.73518e-05	0.000142162	-0.000598624
0.000431101	0.000235494	-0.000352712	5.35404e-05	0.000157346	-0.000373808	-0.000174547	2.10131e-05	0.00013339	-0.000546088
0.000466391	0.000261933	-0.000226328	0.000227868	7.03697e-06	-0.000366732	-0.000178025	-6.11618e-05	0.000141453	-0.000387793
0.000362907	0.00024353	-0.000157086	0.000348256	-0.000126037	-0.000293351	-0.000149079	-0.000117814	0.000164104	-0.000157063
0.000148528	0.000193664	-0.000105594	0.000374182	-0.000203011	-0.000152018	-9.1088e-05	-0.000144539	0.00019193	0.000108254
-9.86963e-05	0.000130685	-3.33539e-05	0.00028839	-0.000222445	1.60381e-05	-3.17922e-05	-0.000166151	0.00021417	0.000373832
-0.0002903	6.54217e-05	7.24774e-05	0.000110621	-0.000212912	0.000151234	1.94844e-06	-0.000197652	0.000219777	0.000604633
-0.000371183	-3.61336e-06	0.000198346	-0.000110262	-0.000213395	0.000209866	3.85736e-06	-0.00021882	0.000198454	0.000762825
-0.000336849	-8.24031e-05	0.000319741	-0.000320655	-0.000252039	0.000184537	-1.24166e-05	-0.000194363	0.000143627	0.000818262
-0.000218289	-0.00016822	0.000414521	-0.00048108	-0.000331568	0.000103391	-2.87817e-05	-0.000120105	5.50148e-05	0.000765368
-5.58604e-05	-0.00024468	0.000464913	-0.000566083	-0.000428128	1.44242e-05	-3.61403e-05	-4.28339e-05	-6.05764e-05	0.000628803
0.000113458	-0.000289675	0.000454689	-0.00055593	-0.000506356	-3.46397e-05	-3.58772e-05	-2.53929e-05	-0.000190308	0.000449537
0.000253237	-0.00028666	0.000373918	-0.000441146	-0.000543004	-1.27205e-05	-3.33568e-05	-8.63809e-05	-0.000319245	0.000264683
0.000327622	-0.000228155	0.000233038	-0.00024341	-0.000541488	8.51857e-05	-3.18957e-05	-0.000175736	-0.000435759	0.000100592
0.000316118	-0.000112739	7.14829e-05	-2.88897e-05	-0.000523942	0.000235898	-2.99293e-05	-0.000216425	-0.000533053	-2.05568e-05
0.000229464	5.34258e-05	-5.49062e-05	0.000114311	-0.000506851	0.000395515	-1.99867e-05	-0.000174622	-0.000605046	-7.91491e-05
0.000104334	0.000246531	-0.000102389	0.000131241	-0.000483383	0.000518868	9.10126e-06	-8.72806e-05	-0.000643411	-7.09407e-05
-2.1363e-05	0.000419246	-5.88412e-05	4.51227e-05	-0.000430771	0.000584092	6.39819e-05	-1.88117e-05	-0.000642348	-1.92032e-05
-0.000125323	0.000515433	6.1565e-05	-5.21207e-05	-0.000336497	0.000603931	0.000136493	5.50749e-06	-0.000606493	3.35147e-05
-0.000193154	0.000502241	0.000235472	-6.37237e-05	-0.000217017	0.000610585	0.000202229	1.88074e-05	-0.000550319	5.13793e-05
-0.000204135	0.000393772	0.000435296	4.25329e-05	-0.000109057	0.000624985	0.000234182	6.96638e-05	-0.000485896	2.71327e-05
-0.000138475	0.00024389	0.000620165	0.0002135	-4.13734e-05	0.000637904	0.000223035	0.000168297	-0.000411117	-1.60285e-05
-2.82024e-06	0.000114285	0.000734795	0.000351214	-1.50343e-05	0.000617623	0.000186271	0.000275862	-0.000312889	-4.05963e-05
0.00015959	4.44723e-05	0.000730375	0.00037944	-1.03747e-05	0.000533404	0.000155901	0.000338653	-0.000184071	-1.81613e-05
0.000293511	4.16393e-05	0.000593643	0.000286307	-9.06227e-06	0.000376097	0.00015312	0.000329111	-3.67961e-05	5.16618e-05
0.000369024	8.69066e-05	0.000359029	0.000118765	-4.92793e-06	0.0001673	0.000169939	0.000261942	0.000102551	0.000138978
0.000395326	0.000147482	9.40922e-05	-5.66926e-05	4.92563e-06	-4.47541e-05	0.00017283	0.000181969	0.000212684	0.000203144
0.000403057	0.000191099	-0.000131089	-0.000193068	3.02301e-05	-0.000204129	0.000127899	0.000138419	0.000292482	0.000221308
0.000418694	0.000200963	-0.00027149	-0.000277576	8.03134e-05	-0.00027526	3.15073e-05	0.000161909	0.000357327	0.00020265
0.000453337	0.000182468	-0.000316786	-0.00032226	0.000147424	-0.000262562	-7.79437e-05	0.000253445	0.000421158	0.000178262
0.000505055	0.000153024	-0.0002813	-0.000346579	0.000204532	-0.000205943	-0.000142444	0.000385929	0.000483519	0.000179741
0.000561659	0.000120904	-0.000187183	-0.000365138	0.000224853	-0.000155466	-0.000128279	0.000513783	0.000534528	0.000224683
0.000600466	7.23727e-05	-5.61887e-05	-0.000381608	0.000203531	-0.000143929	-5.42452e-05	0.000587504	0.000569111	0.000312064
0.000594723	-1.95699e-05	8.89595e-05	-0.000385131	0.000159215	-0.000173044	2.23883e-05	0.000571684	0.000591853	0.000420172
0.00053133	-0.000171669	0.000225734	-0.000351605	0.000115343	-0.000216227	4.8165e-05	0.000461802	0.000608198	0.000508638
0.000426291	-0.000371784	0.000340915	-0.000256438	7.98643e-05	-0.000234304	4.11941e-06	0.000289855	0.000615557	0.000534696
0.000319012	-0.000579038	0.00043623	-9.64872e-05	4.0277e-05	-0.000198977	-9.64437e-05	0.00011048	0.000604978	0.000481232
0.000245642	-0.000742033	0.00051901	9.57448e-05	-2.39237e-05	-0.000113656	-0.000227529	-2.82126e-05	0.000568035	0.000373569
0.000214223	-0.000824233	0.000586151	0.000262563	-0.000122492	-1.69893e-05	-0.000362762	-0.000110247	0.000499332	0.00026518
0.000204336	-0.000822477	0.00062114	0.000352001	-0.000244147	3.69257e-05	-0.000477761	-0.000153644	0.000395795	0.000202024
0.000191551	-0.000766283	0.000609091	0.00034437	-0.000361826	9.82505e-06	-0.000554843	-0.000185767	0.000259892	0.000197945
0.000174426	-0.000694627	0.000553256	0.000255227	-0.000447664	-9.88489e-05	-0.000591362	-0.000212176	0.00010559	0.000241717
0.000179294	-0.000624019	0.000475656	0.000119962	-0.00048564	-0.000252355	-0.000600621	-0.000206005	-4.21068e-05	0.000321864
0.000237731	-0.000534672	0.000401796	-2.31642e-05	-0.000474311	-0.000396656	-0.000602226	-0.000127652	-0.000156884	0.000436766
0.000355528	-0.000391282	0.000342819	-0.000145057	-0.00042062	-0.000486965	-0.0006113	4.20314e-05	-0.000221941	0.000576495
0.000498258	-0.000182409	0.000288324	-0.000235226	-0.000332779	-0.000506299	-0.00063265	0.00028206	-0.000233771	0.000699145
0.000604055	5.94968e-05	0.000214851	-0.000304667	-0.000221456	-0.000467157	-0.000657442	0.000537311	-0.000199727	0.000736726
0.000614965	0.000277259	0.000104384	-0.000374136	-0.000108224	-0.000398155	-0.000663728	0.000740761	-0.000134305	0.000637295
0.000508251	0.000426472	-4.10731e-05	-0.000452561	-2.60171e-05	-0.000327255	-0.000627854	0.000836452	-5.5776e-05	0.00040915
0.000309725	0.000495745	-0.00020055	-0.00052433	-9.14255e-07	-0.000272255	-0.000543656	0.000796678	1.8268e-05	0.000124051
8.09489e-05	0.000499602	-0.000347991	-0.000558134	-2.99921e-05	-0.000238289	-0.000432144	0.000633485	7.61955e-05	-0.000127488
-0.000111578	0.000462613	-0.00046372	-0.000529598	-8.20306e-05	-0.000217471	-0.000330754	0.000399944	0.000114913	-0.000290455
-0.000224353	0.000411157	-0.000534028	-0.000438386	-0.000123823	-0.000194255	-0.000271882	0.000171606	0.00013617	-0.000363928
-0.000245303	0.000369379	-0.000546805	-0.000307319	-0.000144038	-0.000161631	-0.000267394	9.04969e-06	0.000138705	-0.000376857
-0.000185322	0.000351066	-0.000496019	-0.000165994	-0.000150657	-0.000135356	-0.000304361	-7.59765e-05	0.000114786	-0.00035356
-6.85714e-05	0.000352883	-0.000393197	-3.22872e-05	-0.000150903	-0.000143391	-0.00034946	-0.000122025	5.73685e-05	-0.00030126
7.13697e-05	0.00036103	-0.000271098	9.32308e-05	-0.000141085	-0.000193098	-0.000362765	-0.000182131	-2.77316e-05	-0.000220105
0.000198232	0.000369021	-0.000171319	0.000214845	-0.000117139	-0.000252207	-0.000319567	-0.000278633	-0.000118558	-0.000114026
0.000288964	0.000387519	-0.00012412	0.000323642	-8.89892e-05	-0.000270444	-0.000227152	-0.000384388	-0.000189399	9.66232e-06
0.000346642	0.000433307	-0.000135728	0.000394445	-7.66582e-05	-0.000222205	-0.000121083	-0.00044272	-0.000229003	0.000142544
0.000393	0.000508648	-0.000191345	0.000403817	-8.78551e-05	-0.000126434	-4.15741e-05	-0.000407562	-0.000247333	0.000267442
0.000443608	0.00059411	-0.000269396	0.000350856	-0.000100481	-2.73646e-05	-8.15504e-06	-0.000273376	-0.000264427	0.000347937
0.000489764	0.000661799	-0.000353813	0.000257136	-7.32313e-05	3.93078e-05	-1.15756e-05	-7.8087e-05	-0.000292219	0.00033547
0.000504829	0.00069247	-0.000433679	0.000145006	1.87477e-05	6.4141e-05	-2.7284e-05	0.000115063	-0.000325421	0.000201174
0.000466311	0.00067818	-0.000493115	1.98958e-05	0.000153792	5.96606e-05	-3.76198e-05	0.000241881	-0.000347204	-2.90166e-05
0.000370402	0.000612306	-0.000506373	-0.000119724	0.000269472	4.75501e-05	-4.2539e-05	0.000259833	-0.000341913	-0.000270713
0.000228422	0.000484715	-0.000449031	-0.000253526	0.000303041	4.92325e-05	-4.90937e-05	0.000165279	-0.000303649	-0.000423113
5.64813e-05	0.000293312	-0.000318186	-0.000327623	0.000233884	8.16632e-05	-5.23269e-05	-3.62707e-06	-0.000237683	-0.000430147
-0.000126166	6.27516e-05	-0.000142261	-0.000282639	9.48346e-05	0.000153662	-3.19887e-05	-0.00018575	-0.00015983	-0.000311776
-0.000290975	-0.000150962	3.04342e-05	-0.000101423	-5.27825e-05	0.000258708	2.70255e-05	-0.000327676	-9.54192e-05	-0.000140081
-0.000401537	-0.00028237	0.000155201	0.000167937	-0.000157672	0.000368439	0.000112358	-0.000403351	-7.11274e-05	1.5788e-05
-0.000431457	-0.000294364	0.000209097	0.000436435	-0.000202649	0.000438474	0.000188217	-0.000410398	-9.80442e-05	0.000127976
-0.000386236	-0.000205076	0.000196766	0.000625303	-0.000202974	0.000430279	0.000225143	-0.000353842	-0.000160415	0.000208151
-0.000305779	-8.31514e-05	0.000147869	0.000702606	-0.000188831	0.000334518	0.000224573	-0.000237195	-0.000225299	0.000282066
-0.000239793	-1.36121e-05	0.000107326	0.000681542	-0.000188252	0.000176396	0.00021356	-6.90783e-05	-0.000266038	0.000369083
-0.000216092	-5.50888e-05	0.000114395	0.000592084	-0.000216733	-1.36375e-07	0.000219623	0.000124122	-0.000275852	0.000476083
-0.000230031	-0.000211285	0.000175321	0.000456974	-0.000270812	-0.000155149	0.000254802	0.000296175	-0.000261232	0.000595637
-0.000261125	-0.000430436	0.000249803	0.000290709	-0.000327141	-0.000267528	0.000321063	0.000397311	-0.000229687	0.000702001
-0.000295552	-0.000632847	0.00027051	0.00011164	-0.00035462	-0.000336995	0.000421775	0.00039928	-0.000188809	0.00075416
-0.000330942	-0.000750529	0.000189704	-5.56501e-05	-0.000338132	-0.000376147	0.000559482	0.000309263	-0.000152461	0.000715029
-0.000362982	-0.000753959	1.92873e-05	-0.000194344	-0.000294911	-0.000397147	0.000720235	0.000161093	-0.000137484	0.000575983
-0.000374833	-0.000652203	-0.000169113	-0.000307174	-0.000263826	-0.000398852	0.000863761	-8.00885e-06	-0.00014906	0.000364049
-0.000346616	-0.000476889	-0.000284675	-0.000405721	-0.000272574	-0.000362664	0.000935894	-0.000175321	-0.000173001	0.000124785
-0.000277377	-0.000270491	-0.000265427	-0.000484058	-0.000312365	-0.000263941	0.000898564	-0.000332312	-0.000188913	-0.000101176
-0.00019422	-8.30579e-05	-0.000100156	-0.00050841	-0.000343509	-9.52907e-05	0.000754482	-0.000470742	-0.000193516	-0.000286684
-0.000134448	3.74979e-05	0.000179261	-0.000443876	-0.000324626	0.000114889	0.000546386	-0.0005722	-0.000208996	-0.000411488
-0.000115975	6.85454e-05	0.000513864	-0.000298786	-0.00023863	0.000306677	0.000332476	-0.000614817	-0.000264255	-0.000458425
-0.000125748	2.99804e-05	0.000827187	-0.000139962	-9.87326e-05	0.000418575	0.000159554	-0.000592692	-0.000364066	-0.000423247
-0.000137978	-2.9e-05	0.00103596	-5.38818e-05	6.10408e-05	0.000424872	5.32186e-05	-0.000526803	-0.00047635	-0.000326373
-0.000142188	-6.71122e-05	0.00107452	-8.34158e-05	0.000198546	0.000352129	2.30603e-05	-0.000451907	-0.000554185	-0.000206952
-0.000150944	-7.58628e-05	0.000926095	-0.000198899	0.000274129	0.000259105	6.59368e-05	-0.000390245	-0.00057512	-9.84794e-05
-0.000180914	-6.86561e-05	0.000637314	-0.000329878	0.000260866	0.000194367	0.000160313	-0.000338756	-0.000559953	-7.60275e-06
-0.000230518	-5.17075e-05	0.000299466	-0.000423117	0.000155567	0.000167417	0.000264584	-0.000280723	-0.000552814	8.34718e-05
-0.000277927	-1.18542e-05	4.64633e-06	-0.000470584	-1.3311e-05	0.000157872	0.000332879	-0.00020525	-0.000584897	0.000192996
-0.000297461	6.74647e-05	-0.000196285	-0.000489625	-0.000188609	0.000149906	0.000340015	-0.000113963	-0.000657212	0.000315413
-0.000274993	0.000181985	-0.000307097	-0.000488889	-0.000304289	0.000153889	0.000292174	-1.52342e-05	-0.00074988	0.000417429
-0.000211298	0.000298635	-0.000363734	-0.000460968	-0.0003173	0.000191659	0.000212828	7.9583e-05	-0.000836666	0.000457331
-0.000118447	0.000370202	-0.000395973	-0.000404111	-0.000231955	0.000261037	0.000118857	0.000153079	-0.000889479	0.000411548
-1.73275e-05	0.000361427	-0.00040518	-0.000340013	-9.58814e-05	0.000317857	9.37906e-06	0.000182042	-0.000880899	0.000287862
6.41185e-05	0.000269663	-0.000373206	-0.00030221	3.1931e-05	0.000298146	-0.000125735	0.000149108	-0.000794694	0.00011759
9.72508e-05	0.000127732	-0.000287101	-0.0003064	0.000114435	0.00016617	-0.000288731	5.93003e-05	-0.000635993	-6.27734e-05
6.42075e-05	-1.25675e-05	-0.000151997	-0.00033487	0.000144262	-5.07779e-05	-0.000463633	-5.34264e-05	-0.000427819	-0.00022341
-3.23821e-05	-0.000106291	1.75177e-05	-0.000351309	0.000126944	-0.000272139	-0.000620809	-0.000139729	-0.000197556	-0.000340254
-0.000169024	-0.000135962	0.000210355	-0.000331089	6.52374e-05	-0.000413626	-0.000732866	-0.000165094	3.16719e-05	-0.000389986
-0.000311497	-0.000117186	0.000414734	-0.000278435	-3.69979e-05	-0.000436718	-0.000788637	-0.00013774	0.000239467	-0.000352157
-0.000429751	-8.80062e-05	0.000599745	-0.000216327	-0.000161146	-0.000358947	-0.000793681	-0.000109745	0.000404272	-0.000219398
-0.000508956	-8.76554e-05	0.000709778	-0.000162053	-0.000273464	-0.000224879	-0.000760338	-0.000143502	0.000504803	-7.61762e-06
-0.000550151	-0.000134935	0.000691034	-0.00011505	-0.000343251	-7.31945e-05	-0.000701442	-0.000265405	0.000527302	0.000242909
-0.000560936	-0.000217688	0.000533959	-6.91409e-05	-0.000360587	7.1128e-05	-0.000633389	-0.000442488	0.000474751	0.000480499
-0.000544796	-0.000299977	0.000292205	-3.21083e-05	-0.000335505	0.000185779	-0.000577533	-0.000599752	0.000371517	0.00066534
-0.000498786	-0.000343092	5.56e-05	-2.48004e-05	-0.000282842	0.000246395	-0.000548714	-0.000663718	0.000255424	0.000787163
-0.000420389	-0.000326337	-0.000103977	-5.51394e-05	-0.000211079	0.00023819	-0.000538468	-0.000601266	0.000156629	0.000859307
-0.000314365	-0.000253137	-0.000170465	-9.52646e-05	-0.000125661	0.000169808	-0.00051338	-0.000432218	7.77464e-05	0.000890997
-0.00019155	-0.000141471	-0.000177079	-9.27046e-05	-4.01573e-05	7.14356e-05	-0.00043754	-0.000214783	-4.38642e-06	0.000865333
-6.34221e-05	-1.3297e-05	-0.000165583	-1.19745e-05	2.04512e-05	-2.38107e-05	-0.000303347	-1.68594e-05	-0.000111656	0.000749601
5.68127e-05	0.00010528	-0.000148332	0.000131087	3.39406e-05	-9.97502e-05	-0.000144025	0.000111682	-0.000234949	0.000531354
0.000146135	0.000182131	-0.000103899	0.000275147	3.40394e-06	-0.000162036	-1.55943e-05	0.000154982	-0.000330669	0.000244266
0.000172224	0.000192867	-5.71742e-06	0.000354948	-3.54705e-05	-0.000225228	3.87671e-05	0.000131186	-0.000348532	-4.29319e-05
0.000114633	0.000145581	0.000145819	0.000344332	-3.66934e-05	-0.000294959	1.52026e-05	7.90288e-05	-0.000266373	-0.000263964
-7.33732e-06	8.70545e-05	0.000317584	0.000269748	1.9892e-05	-0.000362646	-5.28559e-05	3.76461e-05	-0.000103355	-0.000386237
-0.000131502	7.2002e-05	0.000465746	0.000189401	0.000112482	-0.000416583	-0.000122223	2.73762e-05	9.47937e-05	-0.000415647
-0.000187873	0.000116885	0.000560757	0.000156737	0.000196578	-0.000453456	-0.000169289	4.04682e-05	0.000281826	-0.000380406
-0.000147049	0.000181736	0.000594534	0.000192395	0.000238456	-0.000473095	-0.000196583	4.95847e-05	0.000428414	-0.000310332
-3.96013e-05	0.000199388	0.000573843	0.000277647	0.00022997	-0.000462098	-0.00021473	3.16678e-05	0.000524029	-0.00022328
7.19261e-05	0.00012649	0.000515752	0.000367417	0.000178028	-0.000391808	-0.000223173	-1.09956e-05	0.000568606	-0.000123279
0.00014367	-2.77971e-05	0.000448205	0.000413819	9.10749e-05	-0.000243973	-0.000212679	-5.33153e-05	0.000563213	-9.82064e-06
0.000178318	-0.000214545	0.000404115	0.000390499	-1.89617e-05	-4.27988e-05	-0.000184834	-7.38016e-05	0.000507377	0.000109195
0.000207257	-0.000379261	0.00040339	0.000306623	-0.000127351	0.00014369	-0.000160414	-7.92139e-05	0.000405233	0.00021336
0.000248482	-0.000484564	0.00043589	0.000199558	-0.00019998	0.000242569	-0.000160133	-0.000100628	0.000274039	0.000280683
0.000284081	-0.000509852	0.000463895	0.000106752	-0.000214417	0.000221484	-0.00017718	-0.000162619	0.000144652	0.000304169
0.00027883	-0.000443978	0.000446137	3.66215e-05	-0.000181437	9.94132e-05	-0.000177229	-0.000255513	5.11781e-05	0.000297291
0.000218069	-0.000289855	0.00036452	-3.55475e-05	-0.000143974	-7.99253e-05	-0.000133452	-0.000337765	1.77797e-05	0.000282412
0.00012391	-7.79364e-05	0.00023155	-0.000140644	-0.000147006	-0.000276766	-6.19412e-05	-0.000365652	5.14334e-05	0.000272544
3.35178e-05	0.000133136	7.42528e-05	-0.000281172	-0.000199481	-0.000458394	-1.74785e-05	-0.00032234	0.000141317	0.000261229
-3.54457e-05	0.000281988	-8.75919e-05	-0.00042064	-0.00026333	-0.000587201	-4.95138e-05	-0.000221864	0.000261398	0.000228026
-9.41376e-05	0.000341405	-0.00024585	-0.000506039	-0.000284467	-0.000622619	-0.000159101	-9.01894e-05	0.00037644	0.00015699
-0.000158028	0.000334674	-0.000387155	-0.000503054	-0.000239306	-0.000543884	-0.000295856	5.28383e-05	0.000453444	5.57978e-05
-0.000218776	0.00031313	-0.000477116	-0.000415229	-0.000151122	-0.000370136	-0.000394519	0.000193182	0.000474168	-4.17721e-05
-0.000245732	0.000310929	-0.000471159	-0.000275453	-6.0147e-05	-0.00015452	-0.00041579	0.000312032	0.000438896	-9.69714e-05
-0.000214109	0.000316022	-0.000349805	-0.0001225	1.87169e-05	4.31254e-05	-0.000358333	0.000385367	0.000358672	-9.50379e-05
-0.00012591	0.000283858	-0.000146543	1.51064e-05	0.000103207	0.000181777	-0.000241242	0.000398792	0.000246008	-5.45886e-05
-2.06549e-06	0.000181775	6.13006e-05	0.000117692	0.000209264	0.00024908	-8.35667e-05	0.000361853	0.000114455	-7.26557e-06
0.000138635	2.41937e-05	0.000195825	0.000165202	0.000316672	0.000258971	9.66565e-05	0.000305447	-1.62804e-05	3.16544e-05
0.000285861	-0.00013138	0.00022332	0.000136553	0.000376626	0.000242584	0.000269594	0.000263821	-0.000121942	7.07412e-05
0.00042708	-0.000220665	0.000168232	2.21396e-05	0.000354844	0.000232308	0.000391803	0.000256787	-0.000186305	0.000121305
0.000542474	-0.000207972	9.02311e-05	-0.000161753	0.000263467	0.0002428	0.000427706	0.000284346	-0.000213971	0.00017407
0.000617674	-9.56895e-05	4.47104e-05	-0.000372077	0.000147873	0.000261194	0.000376776	0.000330765	-0.00022832	0.000203293
0.000658403	8.74566e-05	5.35992e-05	-0.00055691	4.49608e-05	0.000254837	0.000277341	0.000366787	-0.000251909	0.000195856
0.000685735	0.000298616	0.000101084	-0.000681126	-4.0215e-05	0.000190898	0.000179467	0.000348711	-0.000285223	0.000171763
0.000714481	0.000484726	0.000151029	-0.000740675	-0.000116406	5.61301e-05	0.000110557	0.000229578	-0.000305268	0.000169322
0.000737261	0.000588618	0.00017139	-0.000755465	-0.000173155	-0.000130547	6.42736e-05	-7.44327e-06	-0.000288237	0.000206219
0.000729173	0.000568153	0.000151329	-0.000749621	-0.000175929	-0.000318578	1.94234e-05	-0.000315244	-0.000235	0.000254891
0.00066661	0.000421331	0.000105846	-0.000736263	-9.71867e-05	-0.000446928	-3.33047e-05	-0.000590905	-0.000172393	0.000258575
0.000544596	0.000196195	6.98818e-05	-0.000714754	5.31361e-05	-0.000481169	-8.22427e-05	-0.00073808	-0.000127104	0.000176253
0.000382953	-2.95335e-05	8.32806e-05	-0.000675557	0.000234133	-0.000439009	-0.00010567	-0.000736632	-9.88453e-05	1.77958e-05
0.000219218	-0.000190115	0.000168281	-0.00060609	0.000409971	-0.000375931	-8.51001e-05	-0.000653377	-6.26326e-05	-0.000160997
9.08952e-05	-0.000264801	0.000309959	-0.000496738	0.000573617	-0.000337975	-9.39591e-06	-0.000579984	-6.30903e-07	-0.000298056
1.5676e-05	-0.000276863	0.000456384	-0.000348426	0.000732399	-0.000324032	0.000123307	-0.00055497	6.80246e-05	-0.000363441
-1.70874e-05	-0.000262809	0.000544161	-0.000180027	0.000875267	-0.000291367	0.000297317	-0.000540341	9.16698e-05	-0.000364718
-3.61465e-05	-0.00024195	0.000532772	-3.05754e-05	0.000961935	-0.000194285	0.000473187	-0.000467553	2.44803e-05	-0.000322728
-6.68677e-05	-0.000212379	0.000422116	4.94507e-05	0.000947928	-1.75997e-05	0.000599622	-0.000302426	-0.000135453	-0.000249443
-0.000115112	-0.000170244	0.000243669	1.97363e-05	0.000820899	0.000218599	0.000642129	-6.88617e-05	-0.000343598	-0.000150065
-0.000165807	-0.000126037	3.99332e-05	-0.000124566	0.000614256	0.000473459	0.000604638	0.000179357	-0.000542826	-3.85738e-05
-0.000192207	-9.90902e-05	-0.000147878	-0.000343715	0.000388199	0.000698587	0.000522671	0.000397649	-0.000699202	5.90781e-05
-0.000169389	-9.91382e-05	-0.00028161	-0.00057298	0.000197219	0.000845506	0.00043361	0.000560358	-0.000807781	0.000120656
-9.06198e-05	-0.000117985	-0.000331386	-0.000757753	7.02617e-05	0.000877629	0.000351292	0.000645789	-0.000872984	0.000142594
1.90676e-05	-0.000139292	-0.00029144	-0.000874899	1.27291e-05	0.000788788	0.000265305	0.000630857	-0.000893436	0.000135732
0.000107319	-0.000152274	-0.00019266	-0.000926327	1.83859e-05	0.000612281	0.000160506	0.000509584	-0.000866076	0.000109363
0.000124113	-0.000153458	-9.12893e-05	-0.000919817	7.53057e-05	0.000404798	3.65328e-05	0.000311549	-0.000794486	6.64188e-05
5.7656e-05	-0.000137969	-3.38694e-05	-0.000860244	0.000164012	0.000213272	-8.78359e-05	9.20567e-05	-0.000684234	1.61112e-05
-5.52356e-05	-9.47557e-05	-2.61486e-05	-0.00075561	0.000258635	5.28328e-05	-0.000185129	-0.000100458	-0.00053274	-1.53959e-05
-0.000155726	-1.49522e-05	-3.55431e-05	-0.000623457	0.000337446	-8.50692e-05	-0.000233619	-0.000247047	-0.000333571	4.59649e-06
-0.000204728	9.33358e-05	-2.60066e-05	-0.000486201	0.000394176	-0.000205788	-0.000225441	-0.000351403	-9.56863e-05	9.01175e-05
-0.000205299	0.000199454	8.28703e-06	-0.000360505	0.000436965	-0.000295292	-0.000165912	-0.000419267	0.000145372	0.000220354
-0.000189001	0.000262364	4.25965e-05	-0.000253944	0.000475241	-0.000329739	-6.88452e-05	-0.000451544	0.000341437	0.000347191
-0.000180494	0.000253783	5.18321e-05	-0.000173072	0.000508577	-0.000296982	4.67385e-05	-0.000454795	0.000459783	0.000419928
-0.000172327	0.000176706	3.68644e-05	-0.000132276	0.000527453	-0.000206107	0.000158451	-0.000447598	0.00049861	0.000408891
-0.000131478	6.71264e-05	1.76596e-05	-0.000149885	0.000521823	-7.86923e-05	0.000244423	-0.000447406	0.000476146	0.000313353
-2.96159e-05	-2.23541e-05	1.1668e-06	-0.000231134	0.000488531	6.36206e-05	0.000289028	-0.000449686	0.000405278	0.000152585
0.000132023	-4.75239e-05	-3.85126e-05	-0.000352897	0.000434382	0.00020157	0.000285251	-0.000424575	0.000279856	-4.72385e-05
0.000323563	8.03484e-06	-0.000141028	-0.000466199	0.000375578	0.000314576	0.000231615	-0.000340216	8.90943e-05	-0.000255959
0.000505567	0.000128274	-0.000316247	-0.000518711	0.000332852	0.000382812	0.000129293	-0.00019372	-0.000151772	-0.000433616
0.000643806	0.00027305	-0.000518902	-0.000483904	0.000321015	0.000396486	-1.46852e-05	-2.07075e-05	-0.000387154	-0.000533835
0.000711106	0.000391618	-0.00066925	-0.000376939	0.000335588	0.000362798	-0.000180751	0.000125972	-0.000543535	-0.000526906
0.000688383	0.000437065	-0.000704245	-0.000243422	0.000346081	0.000303777	-0.000335574	0.000208804	-0.000572627	-0.000425091
0.000575367	0.000382663	-0.000615372	-0.000126029	0.000308034	0.000245433	-0.00044226	0.000222191	-0.00047823	-0.000280596
0.000401443	0.000236359	-0.000444436	-3.48721e-05	0.000194804	0.000201465	-0.000478697	0.000184843	-0.000307181	-0.000152269
0.000218444	4.047e-05	-0.000249884	5.22807e-05	2.91437e-05	0.000160333	-0.000452017	0.000121853	-0.000118856	-7.21079e-05
7.43643e-05	-0.000150483	-7.85491e-05	0.000161366	-0.000114466	9.16614e-05	-0.000396637	5.36109e-05	3.87324e-05	-4.18575e-05
-1.02508e-05	-0.000298654	3.999e-05	0.000293607	-0.000148374	-2.3114e-05	-0.000354399	-4.57061e-06	0.000134148	-5.3763e-05
-4.20617e-05	-0.000392788	8.90692e-05	0.000421408	-3.08716e-05	-0.000160547	-0.000350083	-4.00784e-05	0.00014953	-0.000104675
-3.51895e-05	-0.000433945	6.69633e-05	0.000504942	0.00019495	-0.000261238	-0.000379521	-4.49668e-05	8.36627e-05	-0.000188251
3.10802e-06	-0.000419713	-9.48777e-06	0.000510887	0.000415346	-0.000274931	-0.000416959	-2.03634e-05	-4.03958e-05	-0.000281327
6.66505e-05	-0.00034749	-0.000114961	0.000424545	0.000511088	-0.000202954	-0.000433298	2.35156e-05	-0.000178649	-0.000347176
0.000138179	-0.000228251	-0.000236592	0.000257292	0.000432099	-9.51122e-05	-0.000410611	7.41968e-05	-0.000288838	-0.000356764
0.000193682	-8.69743e-05	-0.000381248	4.59893e-05	0.000227759	-4.92234e-06	-0.000345165	0.000125147	-0.000358049	-0.000308592
0.000223242	5.44436e-05	-0.000554256	-0.000163737	1.02248e-05	5.13193e-05	-0.000243422	0.000177238	-0.00040853	-0.00022897
0.000243635	0.000189744	-0.000730072	-0.00034311	-0.000119837	9.4154e-05	-0.000120355	0.000231166	-0.000471267	-0.000152052
0.000283763	0.000319474	-0.000851954	-0.000489324	-0.000128711	0.000146201	-2.74409e-06	0.000278031	-0.000548699	-9.66384e-05
0.000353427	0.000433469	-0.000869374	-0.000605712	-5.18747e-05	0.000201764	6.98344e-05	0.000299499	-0.000602249	-6.10817e-05
0.000424711	0.000509987	-0.000778825	-0.000676867	4.50559e-05	0.000229786	5.59193e-05	0.000281559	-0.000579678	-4.06811e-05
0.00044442	0.00053526	-0.000626536	-0.000673105	0.0001092	0.000203316	-6.50443e-05	0.000230507	-0.000459557	-4.53341e-05
0.000369156	0.000520654	-0.000469797	-0.000582765	0.00012095	0.000124538	-0.000273302	0.000172699	-0.000271845	-9.16759e-05
0.000196003	0.000496144	-0.000334793	-0.000434303	9.12631e-05	2.30487e-05	-0.000512657	0.000134247	-7.48572e-05	-0.000176403
-3.48995e-05	0.000483931	-0.000209799	-0.000281544	4.73618e-05	-6.67978e-05	-0.000720262	0.000121202	8.77769e-05	-0.00026708
-0.000266519	0.000475994	-7.41636e-05	-0.000168397	1.67049e-05	-0.000126477	-0.000860086	0.000123303	0.00020559	-0.000328628
-0.000456079	0.000436629	7.19236e-05	-0.000108176	1.51674e-05	-0.000156515	-0.000933536	0.000135936	0.000278854	-0.000356304
-0.000585987	0.000330506	0.000206584	-8.97396e-05	4.34644e-05	-0.000166012	-0.000962546	0.000170629	0.000288298	-0.000372856
-0.000653468	0.000155482	0.000306432	-9.37238e-05	9.11232e-05	-0.000161352	-0.000962961	0.000239032	0.000201495	-0.000390252
-0.000658609	-4.62528e-05	0.000357024	-0.000101351	0.000141134	-0.000141751	-0.000928274	0.000331074	1.62254e-05	-0.000382412
-0.000604281	-0.000208835	0.000343463	-9.69703e-05	0.000169918	-0.000100644	-0.000831642	0.000416647	-0.000207954	-0.000306401
-0.00050168	-0.000279488	0.000245473	-7.3857e-05	0.000147237	-2.98187e-05	-0.000643591	0.000470396	-0.000373227	-0.000154481
-0.000370101	-0.000244001	5.79665e-05	-4.26521e-05	4.55202e-05	7.40948e-05	-0.000357175	0.000490836	-0.000409289	1.78417e-05
-0.000230692	-0.000127187	-0.00018149	-3.13355e-05	-0.00014159	0.000202217	-6.98538e-06	0.000492976	-0.00032274	0.000120678
-0.000101291	2.23301e-05	-0.000396598	-7.03616e-05	-0.000384987	0.000331613	0.000332712	0.000484853	-0.000184971	9.28247e-05
5.30805e-06	0.000147129	-0.000514593	-0.000171013	-0.000624375	0.000434333	0.000573802	0.000454832	-7.20154e-05	-5.48861e-05
8.32056e-05	0.000193109	-0.00051068	-0.000312938	-0.000792568	0.000491355	0.000649388	0.000382923	-1.31379e-05	-0.000249476
0.000135955	0.00012626	-0.000416289	-0.00045041	-0.00084715	0.000498529	0.000538693	0.000264552	9.98899e-06	-0.000405629
0.000174435	-4.72626e-05	-0.000288916	-0.000533385	-0.000790208	0.000460468	0.000274201	0.000123777	2.54395e-05	-0.000473802
0.00020742	-0.000274175	-0.000172831	-0.000530982	-0.000661564	0.000381716	-6.66552e-05	2.13142e-06	3.98366e-05	-0.000455766
0.000232228	-0.000474616	-8.04409e-05	-0.000444889	-0.000508012	0.000264592	-0.000384344	-6.98003e-05	4.07005e-05	-0.000388364
0.000235445	-0.000582713	-2.17432e-06	-0.000304409	-0.000351755	0.000112518	-0.000591835	-9.40061e-05	1.79578e-05	-0.000316418
0.000203075	-0.000579523	7.01742e-05	-0.000144198	-0.000185765	-6.67597e-05	-0.000645788	-9.85664e-05	-2.51337e-05	-0.000272205
0.000129503	-0.00049419	0.0001297	1.96026e-05	-9.00358e-07	-0.000258873	-0.000554945	-0.000106843	-8.11061e-05	-0.000265603
1.87059e-05	-0.000374573	0.000161675	0.00019288	0.000182594	-0.000440532	-0.000363649	-0.000111167	-0.000152242	-0.000282224
-0.000117424	-0.000252797	0.000161785	0.000381387	0.000313697	-0.000581274	-0.000128504	-7.68499e-05	-0.000251407	-0.000288661
-0.000257067	-0.000132463	0.000143754	0.000565104	0.000344567	-0.000652987	9.5855e-05	2.76422e-05	-0.000387307	-0.000246403
-0.000366819	-3.39133e-06	0.000126614	0.000698252	0.000268992	-0.000641108	0.000263744	0.000203034	-0.000547757	-0.000132877
-0.000410987	0.000133564	0.000115739	0.000739177	0.00012966	-0.000547431	0.000346911	0.000416792	-0.000697718	4.04585e-05
-0.00037112	0.000255352	9.9578e-05	0.000683196	-1.14761e-05	-0.000385632	0.000342774	0.000622453	-0.000795973	0.00022835
-0.000258299	0.000328624	6.5106e-05	0.000567732	-0.000112457	-0.000180179	0.000272549	0.000780998	-0.000817052	0.000376167
-0.000104427	0.000332644	1.30916e-05	0.000445943	-0.000167485	2.96608e-05	0.000166791	0.0008713	-0.000762074	0.00045223
5.72123e-05	0.000272052	-4.36383e-05	0.000353176	-0.000191887	0.000193144	4.80861e-05	0.000891693	-0.000655479	0.000460434
0.000200343	0.000169943	-9.48085e-05	0.00029216	-0.000197581	0.000266208	-7.61084e-05	0.000858554	-0.000534469	0.000423857
0.000299979	5.23489e-05	-0.000142686	0.000242006	-0.00018642	0.000232541	-0.000204139	0.000800499	-0.000434284	0.000361425
0.000331724	-5.78816e-05	-0.000196879	0.000178392	-0.000164181	0.000109039	-0.000320886	0.000744572	-0.000369681	0.000284886
0.000287632	-0.000135594	-0.000260585	9.16286e-05	-0.000151071	-6.7034e-05	-0.000388332	0.000700542	-0.000322677	0.000213404
0.000192628	-0.000152455	-0.000324579	-3.41611e-06	-0.00016798	-0.000254343	-0.000363637	0.000657383	-0.000253273	0.000177361
9.61189e-05	-9.1326e-05	-0.000376711	-6.86288e-05	-0.000209132	-0.000414607	-0.000236212	0.000596968	-0.000134127	0.000197601
3.7809e-05	3.6938e-05	-0.000415308	-5.82966e-05	-0.000233215	-0.000514332	-4.84135e-05	0.000511746	1.64422e-05	0.000262814
1.80012e-05	0.000194679	-0.000447623	5.36235e-05	-0.000188764	-0.000532429	0.000126681	0.000409407	0.000134753	0.000336242
3.43139e-06	0.00033747	-0.000472046	0.000248667	-5.34683e-05	-0.000473097	0.000234604	0.000304114	0.000151485	0.000389363
-3.4684e-05	0.000435049	-0.000465718	0.000461017	0.000146944	-0.000368354	0.000271093	0.000208583	4.28336e-05	0.000425614
-8.67826e-05	0.000479667	-0.000397225	0.000606452	0.000352914	-0.000258879	0.000270103	0.00013551	-0.00014721	0.000466272
-0.000106868	0.000483065	-0.000256262	0.000630692	0.000502029	-0.000164638	0.000267132	0.000101048	-0.000333603	0.000514941
-4.64737e-05	0.000468091	-7.14233e-05	0.000544552	0.000553302	-7.24636e-05	0.000275989	0.00011918	-0.000447287	0.000543609
0.000108685	0.000457459	0.000101803	0.000415127	0.000494393	4.47028e-05	0.000293556	0.000188034	-0.00047698	0.000518777
0.000323603	0.000461974	0.000211914	0.000314718	0.000336115	0.000193234	0.000314562	0.00028149	-0.000462855	0.000439535
0.000525838	0.00047405	0.000235725	0.000269084	0.000104401	0.000342172	0.000334749	0.000357704	-0.000453542	0.000345469
0.000637954	0.000472218	0.000181491	0.000250017	-0.000163776	0.000441549	0.000343617	0.000381754	-0.000469054	0.000285084
0.000617039	0.000435453	7.53554e-05	0.000213998	-0.000422537	0.000459495	0.00032433	0.000346202	-0.000498311	0.000276001
0.000479759	0.000358135	-5.41799e-05	0.000144855	-0.00062366	0.000404829	0.000268074	0.000272892	-0.000521282	0.000294376
0.000293966	0.000254912	-0.000182154	6.22132e-05	-0.000729006	0.000315715	0.000188218	0.000193374	-0.000526651	0.000300643
0.000139518	0.000151657	-0.000284124	-1.31197e-06	-0.00072263	0.00022548	0.000116008	0.000123738	-0.000510212	0.000274974
6.46142e-05	6.88068e-05	-0.000336194	-2.37834e-05	-0.000615142	0.000136849	8.02572e-05	5.67658e-05	-0.000463435	0.000230631
6.59387e-05	9.28427e-06	-0.000326493	2.89675e-07	-0.000437973	2.77655e-05	9.14341e-05	-1.99393e-05	-0.000370752	0.000198221
0.00010113	-3.9463e-05	-0.000269231	6.45399e-05	-0.000230777	-0.000117634	0.000142135	-9.68633e-05	-0.000223473	0.000200986
0.000120187	-9.04172e-05	-0.000202859	0.000151639	-2.85087e-05	-0.000282889	0.000215165	-0.00013488	-3.92656e-05	0.00024376
9.42013e-05	-0.000141238	-0.000167584	0.00023151	0.00014507	-0.000422735	0.000287181	-8.81028e-05	0.000134473	0.000318425
2.69079e-05	-0.000172105	-0.000179998	0.000268571	0.000275337	-0.000493021	0.00033149	6.05938e-05	0.000244263	0.000412148
-5.15111e-05	-0.000160817	-0.000227104	0.000240503	0.000351506	-0.000479918	0.000330499	0.000281202	0.000265352	0.000508496
-0.000100132	-0.000102836	-0.000282466	0.000154384	0.000366158	-0.00040315	0.000292663	0.000509958	0.000216516	0.000586184
-8.55278e-05	-1.69758e-05	-0.000325977	4.31553e-05	0.000321458	-0.000293495	0.000252896	0.000682476	0.000141637	0.000624833
1.18137e-06	7.05964e-05	-0.000349365	-5.76781e-05	0.000235603	-0.000170361	0.000247094	0.000760883	7.77728e-05	0.00061648
0.00013515	0.000148742	-0.000348762	-0.000132508	0.000142153	-4.35742e-05	0.000281456	0.000738829	3.74742e-05	0.000570627
0.000266248	0.000225792	-0.000319256	-0.000186202	8.0057e-05	6.69224e-05	0.000327777	0.000630336	1.08088e-05	0.000504806
0.000345951	0.000310055	-0.000259699	-0.000226047	7.65715e-05	0.000125167	0.000350529	0.00046081	-2.4614e-05	0.000428285
0.000356247	0.000387876	-0.000180499	-0.000249281	0.000129342	0.000104144	0.000338019	0.000268643	-9.08274e-05	0.000336088
0.000317964	0.000424924	-0.000101902	-0.000250245	0.000200016	1.71096e-05	0.000305704	0.000105315	-0.000191766	0.000222026
0.000271314	0.00039089	-4.09111e-05	-0.000233242	0.000231734	-8.37279e-05	0.000269348	1.74032e-05	-0.000298601	9.96493e-05
0.000244748	0.000281813	7.55096e-07	-0.000209854	0.000187377	-0.000143774	0.000218518	1.67404e-05	-0.000355587	8.31779e-06
0.000236731	0.00011887	3.42411e-05	-0.000181403	8.31127e-05	-0.00013984	0.000121914	6.90319e-05	-0.000311189	-7.96102e-06
0.000222662	-6.87109e-05	6.8931e-05	-0.000128092	-1.39634e-05	-8.21009e-05	-3.8222e-05	0.000120338	-0.000155293	6.40901e-05
0.000179125	-0.000252718	0.000103061	-2.104e-05	-3.08619e-05	3.78617e-06	-0.000238888	0.000141115	6.56699e-05	0.000187101
0.000105751	-0.000400168	0.000131045	0.000150049	5.47856e-05	8.86634e-05	-0.000426336	0.000146414	0.00026943	0.000288822
2.79305e-05	-0.000471784	0.000156731	0.000357316	0.000193226	0.000143722	-0.000553484	0.000174739	0.000383219	0.000304791
-2.13588e-05	-0.000441162	0.000192036	0.000542343	0.000296054	0.000149494	-0.000607567	0.000248379	0.000384602	0.000215724
-2.62519e-05	-0.000321408	0.000238827	0.000648637	0.000298223	0.000109035	-0.000605186	0.000351706	0.000310057	5.14944e-05
1.09542e-07	-0.000168624	0.000276381	0.000655691	0.0001985	4.91037e-05	-0.00056741	0.000443115	0.00022595	-0.000137176
2.60707e-05	-4.98776e-05	0.000274113	0.000588047	4.88491e-05	2.33626e-06	-0.000503813	0.00048608	0.000185135	-0.000311082
2.69166e-05	2.56352e-06	0.000220325	0.000492257	-9.069e-05	-1.60044e-05	-0.000418175	0.000472032	0.000201948	-0.000452034
5.54122e-06	1.40989e-05	0.000138185	0.000401845	-0.000187019	-1.60425e-05	-0.000322849	0.000419393	0.000258088	-0.000549813
-8.92634e-06	4.75765e-05	7.30178e-05	0.000320148	-0.000232692	-1.76238e-05	-0.000241254	0.000355281	0.00032301	-0.000590273
1.59278e-05	0.000152833	6.25094e-05	0.000232511	-0.000225857	-2.28568e-05	-0.000193102	0.000298126	0.000366821	-0.000563032
9.0084e-05	0.000323141	0.000113303	0.000130873	-0.000165582	-2.06567e-06	-0.000176841	0.000252618	0.000363364	-0.000480424
0.000192589	0.000492378	0.000198142	2.45853e-05	-6.80322e-05	8.80657e-05	-0.000168612	0.000213996	0.000296068	-0.000382644
0.000283935	0.000575987	0.000272811	-7.00473e-05	2.40145e-05	0.000262627	-0.000141778	0.000173023	0.000170426	-0.000316989
0.000326388	0.000524667	0.000302272	-0.000144391	5.99399e-05	0.000478472	-8.93886e-05	0.000119312	2.0706e-05	-0.000307047
0.000297204	0.000352	0.000281073	-0.000196922	1.56856e-05	0.000648226	-2.76119e-05	4.67663e-05	-0.000101147	-0.000339236
0.000190804	0.00012135	0.00023521	-0.000220742	-8.7496e-05	0.00069267	2.08713e-05	-3.97307e-05	-0.000151152	-0.000377637
1.74448e-05	-9.19704e-05	0.000203819	-0.00020066	-0.000195444	0.000590243	4.23497e-05	-0.000124582	-0.000117837	-0.000391648
-0.000195137	-0.000236218	0.000214189	-0.00012935	-0.000252543	0.00038664	3.13035e-05	-0.000192481	-2.98973e-05	-0.000370952
-0.00040248	-0.00029856	0.000268399	-2.43938e-05	-0.000229653	0.00016493	-1.57506e-05	-0.000240377	5.99893e-05	-0.000318403
-0.000556892	-0.000297183	0.00034759	7.68151e-05	-0.000134961	5.2706e-06	-9.30008e-05	-0.000276425	0.000107535	-0.000237047
-0.00063085	-0.000259208	0.00042398	0.000140902	-6.56264e-06	-4.22154e-05	-0.000169776	-0.000305237	0.000103591	-0.000132889
-0.000630993	-0.000200641	0.00047001	0.000155828	0.000106921	2.97147e-05	-0.000194117	-0.000315675	7.36599e-05	-3.05341e-05
-0.000587554	-0.000122352	0.000465382	0.000128019	0.000166731	0.000180642	-0.000127136	-0.00028835	5.04626e-05	2.59312e-05
-0.000527461	-2.28519e-05	0.000406317	7.14668e-05	0.00015571	0.000331679	2.08215e-05	-0.000221181	4.47712e-05	1.97664e-06
-0.000455833	8.66948e-05	0.000312317	4.6973e-06	8.08601e-05	0.000399027	0.000193615	-0.000149576	3.98377e-05	-9.32349e-05
-0.000362467	0.000182623	0.000220607	-4.72785e-05	-2.82939e-05	0.000341161	0.000334146	-0.00013504	9.0836e-06	-0.000207477
-0.000246209	0.000246708	0.000167604	-5.86019e-05	-0.000126986	0.000184796	0.000425265	-0.000219507	-6.39714e-05	-0.000284885
-0.000132041	0.000284665	0.000169682	-1.61728e-05	-0.000174246	3.81592e-06	0.000486657	-0.00037738	-0.00017782	-0.000303917
-5.95951e-05	0.000324064	0.000217395	7.09745e-05	-0.000158056	-0.000133686	0.000538489	-0.000512607	-0.000312089	-0.000277818
-4.90655e-05	0.000388984	0.000285862	0.000174067	-0.000105696	-0.000205217	0.000575367	-0.000518899	-0.000426528	-0.000227447
-7.84418e-05	0.000471872	0.000350403	0.000255622	-6.41449e-05	-0.000230069	0.000574768	-0.000361428	-0.000468239	-0.000163247
-9.99004e-05	0.000528569	0.000393989	0.000284225	-6.23434e-05	-0.000234467	0.000524671	-0.000107684	-0.000398246	-9.0764e-05
-8.15607e-05	0.000505576	0.000404135	0.000249752	-8.78808e-05	-0.000223874	0.000440336	0.000122301	-0.000224934	-1.99993e-05
-3.12264e-05	0.000382471	0.000368968	0.000171386	-0.000101101	-0.000185181	0.000356228	0.000239338	-1.10104e-05	4.05468e-05
2.0198e-05	0.000196316	0.000281894	8.89518e-05	-7.54212e-05	-0.000107681	0.000302852	0.000229339	0.000163211	9.57783e-05
5.25879e-05	2.4525e-05	0.000152328	3.96709e-05	-2.56994e-05	2.42133e-06	0.000289099	0.000135693	0.00025444	0.000159378
7.10451e-05	-6.41841e-05	9.7764e-06	3.80229e-05	4.28314e-06	0.000125504	0.000302808	1.74841e-05	0.000280143	0.000230683
9.24451e-05	-5.18031e-05	-0.000107927	7.56346e-05	-1.58961e-05	0.000242011	0.000324506	-7.35908e-05	0.000289005	0.000278463
0.000125575	2.73447e-05	-0.000175563	0.000138854	-7.32231e-05	0.000341265	0.000338577	-9.5363e-05	0.000308201	0.000256188
0.000165969	0.000120688	-0.000192395	0.000224279	-0.000122778	0.000417644	0.000332967	-2.21982e-05	0.000320095	0.000142545
0.000205004	0.000191561	-0.000174096	0.000335586	-0.000127169	0.000458777	0.000293732	0.000133282	0.000287607	-2.82197e-05
0.000237828	0.00022708	-0.00013425	0.000464782	-8.47633e-05	0.000440429	0.00020587	0.000307888	0.000196232	-0.000178181
0.000259649	0.000228494	-7.5339e-05	0.000577826	-2.49587e-05	0.00033967	6.25354e-05	0.000413516	6.97554e-05	-0.000236288
0.000256282	0.000208381	3.14344e-06	0.000623005	1.74138e-05	0.000159569	-0.000125267	0.000392023	-4.82556e-05	-0.000187488
0.000204665	0.000197173	9.24161e-05	0.000560843	2.41511e-05	-5.89159e-05	-0.000326399	0.000252824	-0.000121487	-7.80645e-05
9.06643e-05	0.000236361	0.000175028	0.000393443	3.96074e-08	-0.000256273	-0.000496876	5.71432e-05	-0.000132356	2.70921e-05
-6.91036e-05	0.000347507	0.000237698	0.000169835	-3.37393e-05	-0.000393404	-0.000594149	-0.000134546	-7.68804e-05	9.52867e-05
-0.000224871	0.000503157	0.000279294	-3.5311e-05	-5.16306e-05	-0.000475097	-0.000592419	-0.000299711	4.25842e-05	0.000139314
-0.000318408	0.000636282	0.000304296	-0.000152793	-3.54628e-05	-0.000535144	-0.000491909	-0.000445305	0.000214693	0.000187212
-0.000315716	0.000687868	0.000312824	-0.000144313	1.75321e-05	-0.000598008	-0.000318459	-0.000574376	0.00040876	0.000244947
-0.000222103	0.000649658	0.000302198	-1.78005e-05	9.31358e-05	-0.000654475	-0.000114783	-0.000669178	0.000572281	0.000290136
-7.38544e-05	0.000562807	0.000276513	0.000171069	0.000166364	-0.000672993	7.32018e-05	-0.000705906	0.000649864	0.000298122
7.92653e-05	0.000478439	0.000247442	0.000338982	0.000213308	-0.000633569	0.000211188	-0.000679985	0.000616267	0.000268758
0.000187938	0.000420264	0.000220893	0.000414474	0.000223205	-0.000551242	0.000287216	-0.000613044	0.00049613	0.000226063
0.000214931	0.000379574	0.000184075	0.000374383	0.000205085	-0.000466518	0.000312559	-0.000534267	0.000349176	0.000194221
0.00015042	0.000338047	0.000109896	0.000250256	0.000184377	-0.000410346	0.000310574	-0.000454657	0.000231427	0.000176197
2.56667e-05	0.000291046	-2.1057e-05	0.000100144	0.000187846	-0.000376468	0.000299127	-0.000360267	0.000166864	0.000154744
-9.25807e-05	0.00024915	-0.000197541	-2.91326e-05	0.000224197	-0.000330082	0.000279704	-0.000233343	0.000151325	0.000111655
-0.00013693	0.000219717	-0.000372733	-0.000118587	0.000276443	-0.000246869	0.00024409	-8.21583e-05	0.000174978	4.48179e-05
-8.45961e-05	0.000191861	-0.00048457	-0.000167265	0.000315215	-0.000142857	0.000194074	5.23104e-05	0.000233149	-3.25462e-05
2.62718e-05	0.000145697	-0.000489784	-0.000178642	0.000321108	-6.23323e-05	0.000153296	0.000124516	0.000315537	-0.000106594
0.000129621	7.88011e-05	-0.000387797	-0.00016267	0.000293382	-3.56148e-05	0.000153846	0.000121752	0.000393269	-0.000173274
0.000187127	1.90238e-05	-0.000218519	-0.000144077	0.000238037	-5.15024e-05	0.000205651	7.20243e-05	0.000425707	-0.000233077
0.000214459	4.25323e-06	-4.12104e-05	-0.000153241	0.00015309	-7.20663e-05	0.000279138	1.44035e-05	0.000384601	-0.000279024
0.000254592	4.7244e-05	8.65098e-05	-0.000198206	3.23852e-05	-7.08597e-05	0.000323004	-3.44906e-05	0.000273555	-0.000295127
0.000328184	0.000122928	0.000122972	-0.000247093	-0.000114302	-5.33383e-05	0.000303659	-8.2916e-05	0.000126676	-0.000268479
0.000411685	0.000191533	5.74877e-05	-0.000247208	-0.000250637	-4.23609e-05	0.000229215	-0.000139825	-9.65893e-06	-0.000200616
0.000460463	0.00023081	-7.57985e-05	-0.000169827	-0.000332114	-5.04803e-05	0.000137611	-0.000196565	-9.6884e-05	-0.000105519
0.000446732	0.000242777	-0.000204102	-4.04316e-05	-0.000340581	-7.02047e-05	6.63082e-05	-0.000231368	-0.000115652	1.02152e-06
0.00037247	0.000233569	-0.000252692	7.47398e-05	-0.000300129	-8.69708e-05	3.52217e-05	-0.000223385	-6.80398e-05	0.000106014
0.000251868	0.000197607	-0.000191297	0.000116346	-0.000256342	-9.30058e-05	5.17544e-05	-0.000159873	2.44331e-05	0.000192357
9.35886e-05	0.000128498	-5.31238e-05	7.5702e-05	-0.000239203	-8.61479e-05	0.000119344	-3.88096e-05	0.000123815	0.000231153
-9.06954e-05	4.09524e-05	9.02983e-05	5.86683e-07	-0.000246133	-6.33458e-05	0.000232204	0.000124716	0.00018307	0.000188579
-0.000263098	-2.98198e-05	0.000178028	-3.97121e-05	-0.000257469	-2.48184e-05	0.000363456	0.000293956	0.000163182	5.04891e-05
-0.000359421	-5.81427e-05	0.000193172	-3.26596e-07	-0.000262007	1.64192e-05	0.000468102	0.00042015	5.60882e-05	-0.000151966
-0.000328495	-5.60628e-05	0.000156941	0.000117769	-0.000264453	3.93516e-05	0.000507284	0.000463814	-0.000103431	-0.000342619
-0.000179025	-6.62256e-05	9.4857e-05	0.000280537	-0.000272176	3.6603e-05	0.000474147	0.000410034	-0.000252345	-0.000438168
1.54337e-05	-0.000122103	1.1336e-05	0.000447715	-0.00028164	2.87689e-05	0.000396486	0.000267685	-0.000335119	-0.000400653
0.000165156	-0.000211394	-0.000101684	0.000589401	-0.000280157	4.89021e-05	0.000313647	6.10697e-05	-0.000333526	-0.000261786
0.000225763	-0.000276498	-0.000234215	0.000687402	-0.000257701	0.000107198	0.00024911	-0.000174105	-0.000265198	-9.85422e-05
0.000219926	-0.000255189	-0.000343763	0.000732656	-0.000213881	0.000172585	0.000200829	-0.000391967	-0.00015496	1.7061e-05
0.000204851	-0.000131799	-0.000379199	0.000726863	-0.000155175	0.000195336	0.000152117	-0.000544687	-1.18021e-05	5.28563e-05
0.00021875	4.23203e-05	-0.000324074	0.000683481	-9.06426e-05	0.000152777	8.91264e-05	-0.000598879	0.000162468	1.79535e-05
0.000252538	0.000179723	-0.000218621	0.000619891	-3.34669e-05	7.34908e-05	1.06461e-05	-0.000549363	0.000346227	-5.45458e-05
0.000264953	0.000218337	-0.000138785	0.000544016	-3.79015e-06	1.46781e-05	-7.34042e-05	-0.000420668	0.000490921	-0.000122425
0.00022121	0.000164099	-0.000149081	0.000449444	-2.25448e-05	1.35903e-05	-0.000148752	-0.00025758	0.000549283	-0.000144631
0.000121117	7.95152e-05	-0.000265774	0.000327006	-9.51347e-05	5.89906e-05	-0.00020128	-0.000111193	0.000511485	-9.68461e-05
-2.35869e-06	3.01302e-05	-0.00045279	0.000182771	-0.000198077	0.000106895	-0.000218013	-2.29352e-05	0.000411718	1.01743e-05
-0.000108017	3.60369e-05	-0.000644045	4.34767e-05	-0.000285005	0.000120707	-0.000190351	-8.15183e-06	0.000300127	0.000128084
-0.00017353	6.51202e-05	-0.000771835	-5.87061e-05	-0.000314509	9.59044e-05	-0.000122975	-4.84832e-05	0.000209035	0.00019469
-0.000205566	6.43161e-05	-0.000789156	-0.000110745	-0.0002805	5.15851e-05	-4.09488e-05	-0.000104847	0.000142038	0.000169041
-0.000229285	-1.43929e-06	-0.000685345	-0.000131707	-0.000217329	6.49261e-06	1.70806e-05	-0.000147251	8.71117e-05	5.18803e-05
-0.000268973	-0.000126767	-0.000493075	-0.000161142	-0.000171395	-3.40564e-05	2.0179e-05	-0.000175801	3.37439e-05	-0.000119217
-0.000334402	-0.000265634	-0.000277667	-0.000228931	-0.000163735	-7.5008e-05	-3.43856e-05	-0.000209705	-2.18244e-05	-0.000289293
-0.000418394	-0.000350629	-0.000105546	-0.000328709	-0.000177884	-0.000125842	-0.000118543	-0.000255694	-8.09729e-05	-0.000405148
-0.000502355	-0.00032667	-8.45861e-06	-0.00041658	-0.000181068	-0.00019972	-0.000191131	-0.000295507	-0.000144468	-0.000430343
-0.000564872	-0.000185391	2.85345e-05	-0.000437208	-0.000154164	-0.000307955	-0.000221678	-0.000311297	-0.000206826	-0.00035825
-0.000590043	2.22564e-05	4.39185e-05	-0.000356383	-0.000102501	-0.000442157	-0.000202818	-0.000317477	-0.000251917	-0.000217723
-0.000572644	0.000209144	6.24466e-05	-0.000175716	-4.39058e-05	-0.000558955	-0.000146822	-0.000354228	-0.00026009	-6.05576e-05
-0.000518348	0.00029851	7.82551e-05	7.52356e-05	8.36038e-06	-0.000593523	-7.65388e-05	-0.000443931	-0.000223575	6.73212e-05
-0.000440905	0.00026155	7.13768e-05	0.00035407	5.15533e-05	-0.000504726	-2.0496e-05	-0.000558884	-0.000154547	0.000150106
-0.000360019	0.000122048	3.70748e-05	0.0006138	8.79018e-05	-0.000317103	-8.50045e-06	-0.000636924	-7.55992e-05	0.000201378
-0.000299314	-6.73141e-05	-3.26028e-06	0.000806671	0.000118573	-0.000117242	-5.90443e-05	-0.000627674	-1.02375e-06	0.000240944
-0.000279029	-0.000252557	-1.98571e-05	0.000894679	0.00014562	5.56547e-07	-0.00016314	-0.000522746	7.16245e-05	0.000272556
-0.000302807	-0.000391546	-1.53177e-06	0.000868279	0.000178166	-3.22772e-06	-0.00028269	-0.00034854	0.000149696	0.000282404
-0.000349247	-0.00045466	3.62067e-05	0.000758735	0.00023029	-9.47855e-05	-0.00037281	-0.000142936	0.000225007	0.000255746
-0.000380324	-0.000426903	6.99198e-05	0.000627452	0.000305382	-0.000204127	-0.000411952	5.4779e-05	0.000268134	0.000191495
-0.000364165	-0.000318075	9.37784e-05	0.000533654	0.000381251	-0.000279552	-0.000411123	0.000200592	0.000248214	9.92782e-05
-0.000295089	-0.000170564	0.000124722	0.000503171	0.000417664	-0.00031166	-0.000392488	0.000251269	0.000162457	-1.63006e-05
-0.000196417	-4.80229e-05	0.000181722	0.000521954	0.000386998	-0.000316573	-0.000359941	0.000187706	4.69e-05	-0.000165142
-0.000105931	-3.42879e-06	0.000260988	0.000555775	0.000299848	-0.000308252	-0.000293885	3.72681e-05	-4.40338e-05	-0.000361222
-5.32213e-05	-4.77721e-05	0.000332416	0.00057544	0.000198473	-0.000290863	-0.000178086	-0.000130363	-7.30181e-05	-0.000598706
-4.06107e-05	-0.000145083	0.000359694	0.000567412	0.000125434	-0.000270717	-3.27462e-05	-0.000238186	-4.18598e-05	-0.000837238
-4.10729e-05	-0.000238172	0.00032419	0.000529454	0.000101341	-0.00026362	8.23832e-05	-0.000245006	1.47101e-05	-0.00101407
-2.03641e-05	-0.00028341	0.000233648	0.000465455	0.000129772	-0.000282735	0.000106336	-0.000164448	5.43379e-05	-0.00107685
3.15264e-05	-0.000268111	0.000113666	0.000386614	0.000210176	-0.000319612	2.7114e-05	-4.58297e-05	5.01533e-05	-0.00101182
9.05294e-05	-0.000203461	-7.57324e-06	0.000310387	0.000332511	-0.000343837	-0.000104895	6.37817e-05	-1.81789e-06	-0.000847207
0.000121807	-0.000107227	-0.000109713	0.000248631	0.000460456	-0.000329011	-0.00021909	0.00014131	-8.76201e-05	-0.000634707
0.00010997	7.05017e-06	-0.000180873	0.000193653	0.000534978	-0.000282593	-0.000285293	0.00018017	-0.00018191	-0.000426865
6.41298e-05	0.000131083	-0.000214157	0.000120307	0.000508785	-0.000247088	-0.000333354	0.000175495	-0.000253125	-0.000263647
5.01614e-07	0.000260282	-0.00021065	7.62385e-06	0.000382267	-0.000264718	-0.000412949	0.000127336	-0.000273386	-0.000167419
-6.86734e-05	0.000393951	-0.000188449	-0.000139027	0.000205145	-0.000336242	-0.000536173	5.48262e-05	-0.000233607	-0.000139193
-0.000127932	0.00053304	-0.000181351	-0.000287167	4.1574e-05	-0.000416329	-0.000660157	-7.09618e-06	-0.000150649	-0.00015553
-0.00015233	0.000670258	-0.000216611	-0.000398591	-7.04899e-05	-0.000453755	-0.000721941	-3.48197e-05	-5.46722e-05	-0.000173953
-0.000122071	0.000777942	-0.000288023	-0.000451664	-0.000134128	-0.000436363	-0.000686823	-3.76577e-05	3.51002e-05	-0.000152224
-4.83713e-05	0.000809508	-0.000353203	-0.000444152	-0.000176789	-0.000393552	-0.000566798	-4.60756e-05	0.000123469	-7.41234e-05
2.01902e-05	0.000723958	-0.000362058	-0.000378565	-0.000221618	-0.000355794	-0.000402162	-7.77889e-05	0.000228629	3.60951e-05
2.68742e-05	0.000519908	-0.000292273	-0.000251222	-0.000270686	-0.000318658	-0.000232475	-0.00011883	0.000357513	0.000125268
-4.88953e-05	0.000249303	-0.000162984	-6.13672e-05	-0.000308648	-0.000251592	-8.34847e-05	-0.000138133	0.000487884	0.00014573
-0.000172041	-6.87341e-06	-2.06121e-05	0.000167979	-0.000317935	-0.000138903	2.72989e-05	-0.00011742	0.000571987	8.85107e-05
-0.000277119	-0.000185578	8.71669e-05	0.00038405	-0.000291424	-5.07811e-06	8.43184e-05	-6.60011e-05	0.000561408	-1.25926e-05
-0.000316843	-0.000274283	0.000130787	0.000528611	-0.000234816	0.000103126	8.13929e-05	-9.78947e-06	0.000437555	-0.000110892
-0.000290999	-0.0003046	0.000103883	0.000574262	-0.000160532	0.00015795	3.46507e-05	3.10086e-05	0.000226368	-0.00018284
-0.000233372	-0.000317148	1.7421e-05	0.000536296	-8.16004e-05	0.000174795	-2.06922e-05	5.4223e-05	-1.32826e-05	-0.00023473
-0.000174959	-0.000329421	-0.000109386	0.000447013	-1.29142e-05	0.000200599	-5.52256e-05	6.9733e-05	-0.000217562	-0.000275598
-0.000120903	-0.000328221	-0.000256069	0.000321104	2.3426e-05	0.000281133	-6.84876e-05	8.4857e-05	-0.000340881	-0.000291233
-5.97079e-05	-0.00028446	-0.00040556	0.000151172	1.4901e-06	0.000433678	-8.25208e-05	9.76074e-05	-0.000362295	-0.000254591
1.03865e-05	-0.000176805	-0.000546814	-6.254e-05	-9.06471e-05	0.000639753	-0.000108756	0.000104219	-0.000281836	-0.000164221
6.77287e-05	-1.20699e-05	-0.00067225	-0.000284884	-0.000232532	0.000856051	-0.000124099	0.000110434	-0.000119497	-6.55604e-05
8.12654e-05	0.000168424	-0.000769673	-0.000456892	-0.00037344	0.00103414	-8.72128e-05	0.000130185	8.37706e-05	-2.62193e-05
3.92506e-05	0.000303463	-0.000818216	-0.000537881	-0.000457656	0.00113964	1.63465e-05	0.000168753	0.000275353	-8.64323e-05
-3.58159e-05	0.000340102	-0.000798635	-0.000534365	-0.000452828	0.00116293	0.000146643	0.000207482	0.000412539	-0.000231316
-0.000102071	0.000255506	-0.000711859	-0.000485362	-0.000361362	0.00111676	0.000232818	0.000210917	0.000479147	-0.000407103
-0.000128917	6.12632e-05	-0.000585019	-0.00042323	-0.000214284	0.00102422	0.000229326	0.000156923	0.000481514	-0.000560912
-0.000113194	-0.00020132	-0.000453726	-0.000354608	-5.91049e-05	0.000907399	0.000151428	6.45887e-05	0.000431339	-0.000667941
-6.86394e-05	-0.000465528	-0.000335784	-0.000277425	5.31702e-05	0.000783222	5.64729e-05	-9.06507e-06	0.00033702	-0.00073056
-8.04498e-06	-0.000652347	-0.000223354	-0.000205333	8.5574e-05	0.000662662	-7.67157e-06	-7.34534e-06	0.000211993	-0.000761265
5.67336e-05	-0.000703789	-0.000101576	-0.000164849	3.5408e-05	0.000548866	-3.52012e-05	8.19402e-05	8.57586e-05	-0.000767682
0.000100016	-0.00061939	2.75365e-05	-0.000166532	-5.82194e-05	0.000436551	-4.87614e-05	0.000214487	-1.15538e-06	-0.000746533
8.12613e-05	-0.000459177	0.000142258	-0.000184104	-0.000134791	0.000316346	-6.12455e-05	0.000321536	-1.94127e-05	-0.000685714
-2.63763e-05	-0.000303135	0.000221197	-0.000168877	-0.000153332	0.000181436	-5.47361e-05	0.000358446	2.82669e-05	-0.000574405
-0.000200169	-0.000202171	0.000263631	-9.07862e-05	-0.000121684	3.26655e-05	4.65132e-06	0.000328388	0.000108224	-0.000419218
-0.000364836	-0.000161058	0.000289463	3.06324e-05	-8.58565e-05	-0.000116755	0.000132411	0.00026655	0.000181296	-0.000256127
-0.000436562	-0.000155282	0.000319953	0.000134889	-8.717e-05	-0.000237375	0.000302358	0.000208101	0.000230694	-0.000143735
-0.00038252	-0.00015335	0.000357621	0.000163032	-0.000126872	-0.000288829	0.000453117	0.000170411	0.000264581	-0.000133571
-0.000245549	-0.00012627	0.000382843	9.81178e-05	-0.000169745	-0.000240025	0.000520132	0.000154714	0.000290616	-0.000233809
-0.000111652	-5.15559e-05	0.000370127	-2.84154e-05	-0.000178696	-9.28213e-05	0.000471664	0.000152307	0.0002929	-0.000395601
-4.80196e-05	7.66434e-05	0.000311214	-0.000164733	-0.00014502	0.000111647	0.00032546	0.000147695	0.000241411	-0.000538676
-6.37338e-05	0.000235978	0.000226486	-0.000274053	-8.95273e-05	0.000311515	0.000137022	0.000125101	0.000125244	-0.00060104
-0.000121639	0.000377327	0.00015546	-0.000350791	-4.00432e-05	0.000453698	-2.97625e-05	8.11142e-05	-2.89614e-05	-0.00057548
-0.000182436	0.000444937	0.000134252	-0.000410586	-8.15093e-06	0.000513653	-0.000129333	3.33923e-05	-0.000174506	-0.00050529
-0.000236534	0.000406045	0.000177647	-0.00046677	1.78197e-05	0.000495687	-0.000146589	1.42382e-05	-0.000276924	-0.000444991
-0.000296915	0.000273388	0.000276342	-0.000512927	6.26905e-05	0.000420214	-9.77957e-05	4.95245e-05	-0.000325901	-0.000418852
-0.000367794	0.000105865	0.000404728	-0.000524171	0.000147219	0.000312326	-2.64386e-05	0.000136433	-0.000319936	-0.000408005
-0.000428251	-1.78588e-05	0.000529239	-0.00047451	0.000273754	0.000199089	1.00815e-05	0.000238796	-0.000250353	-0.000370237
-0.000451348	-4.18121e-05	0.000615094	-0.000356812	0.000418921	0.000108733	-3.14982e-05	0.000308871	-0.000110415	-0.00027135
-0.000436172	3.4325e-05	0.000635164	-0.000193507	0.000535432	6.25677e-05	-0.000149596	0.000320163	7.77608e-05	-0.000104175
-0.000412321	0.000155563	0.000579552	-3.36426e-05	0.00056739	6.44153e-05	-0.000291199	0.00028111	0.000253012	0.000112511
-0.000407656	0.000247516	0.000458034	6.38072e-05	0.000478852	0.000101033	-0.00038193	0.000217843	0.000344575	0.000345932
-0.000414195	0.000264055	0.00029191	5.64106e-05	0.000280834	0.000155086	-0.000372038	0.000148959	0.000321661	0.000558109
-0.000390639	0.0002131	0.000102883	-5.75259e-05	3.45157e-05	0.000215744	-0.000262002	8.20288e-05	0.000216036	0.000706378
-0.000299756	0.000142023	-8.98806e-05	-0.000233486	-0.000177612	0.000274013	-9.17053e-05	3.0094e-05	9.35832e-05	0.000744994
-0.000142885	9.46028e-05	-0.000263389	-0.000401638	-0.000296641	0.000308626	8.90768e-05	1.83281e-05	3.56706e-06	0.000641319
3.94181e-05	7.48162e-05	-0.000386808	-0.0005035	-0.000318807	0.000282197	0.000240445	6.37816e-05	-4.43733e-05	0.000403428
0.000195316	4.83626e-05	-0.000430618	-0.000520804	-0.000291253	0.000160254	0.000334679	0.00014751	-6.12451e-05	9.33299e-05
0.000289866	-1.97835e-05	-0.000384572	-0.000477402	-0.000273267	-5.80016e-05	0.000356348	0.000212279	-5.07864e-05	-0.000197418
0.000314383	-0.000127037	-0.000268359	-0.000415038	-0.000291819	-0.000325773	0.000311734	0.000194882	-7.08486e-06	-0.000398437
0.000279628	-0.000230228	-0.000124429	-0.000363001	-0.00032778	-0.000569727	0.000236152	6.83425e-05	6.69111e-05	-0.000496183
0.000204134	-0.000279657	1.97805e-06	-0.000324111	-0.00034268	-0.000732095	0.000179556	-0.000139792	0.000150258	-0.000524958
0.000104563	-0.000257609	8.13645e-05	-0.000284333	-0.000317335	-0.000798752	0.000172807	-0.000365792	0.000218291	-0.000525781
-9.12946e-06	-0.000189153	0.000106286	-0.000234077	-0.000264426	-0.000791639	0.00020413	-0.000547995	0.000263072	-0.00051164
-0.000132279	-0.00012204	8.51835e-05	-0.000181545	-0.00020781	-0.00073848	0.000231496	-0.000656073	0.000295957	-0.00046481
-0.000260273	-9.62384e-05	3.21206e-05	-0.0001484	-0.000156948	-0.000651565	0.00022108	-0.000694884	0.000330186	-0.000360796
-0.000385796	-0.000123672	-3.87996e-05	-0.000155182	-0.00010552	-0.000531927	0.000174604	-0.000687682	0.000363311	-0.000194002
-0.000501645	-0.000186207	-0.000113403	-0.000209774	-5.14824e-05	-0.00038578	0.000122095	-0.000654359	0.000377509	1.58649e-05
-0.00060417	-0.000249963	-0.000178798	-0.000302792	-1.05934e-05	-0.00022985	9.41722e-05	-0.000597784	0.000356276	0.000236502
-0.000691203	-0.000287463	-0.00023057	-0.0004059	-5.14214e-06	-7.8534e-05	0.000104183	-0.000504134	0.000301117	0.000436486
-0.000756815	-0.000293283	-0.000278292	-0.00047502	-4.0407e-05	7.19119e-05	0.000150378	-0.000355987	0.000234002	0.000586459
-0.000791175	-0.00028155	-0.000337212	-0.000466844	-9.63718e-05	0.000241168	0.000223145	-0.000150094	0.000185269	0.000657425
-0.000787268	-0.000269453	-0.000408919	-0.000366135	-0.000144991	0.000440076	0.000304359	9.13814e-05	0.000178883	0.000632409
-0.000746796	-0.000264538	-0.000471789	-0.000201936	-0.000174599	0.00064449	0.000366381	0.000323204	0.000226638	0.000525455
-0.000679411	-0.000266645	-0.00049561	-3.19849e-05	-0.000195946	0.00079779	0.000383847	0.000491757	0.000331029	0.000381308
-0.000598308	-0.000276111	-0.000467701	9.65499e-05	-0.000225397	0.000847978	0.000352977	0.000555094	0.000486667	0.000244357
-0.000517104	-0.000294061	-0.000404241	0.000176033	-0.000264097	0.000788284	0.000297611	0.000500218	0.000674569	0.00012256
-0.000446928	-0.000314346	-0.000336912	0.000232096	-0.000292669	0.000662369	0.000252127	0.000350451	0.000857064	-1.56447e-05
-0.000389817	-0.000319535	-0.00028939	0.000291892	-0.000284093	0.000529172	0.000235943	0.000158299	0.000985861	-0.000204964
-0.000330499	-0.000289299	-0.000264547	0.000358822	-0.00022323	0.00042219	0.000242795	-1.46772e-05	0.00102367	-0.000441458
-0.000236893	-0.000215369	-0.000250503	0.00041472	-0.000119524	0.000339693	0.000252106	-0.000121293	0.00096328	-0.000673997
-7.8151e-05	-0.00010964	-0.000236747	0.000441881	-5.37048e-06	0.00026617	0.000249311	-0.000143384	0.000826941	-0.000833753
0.000147349	1.7126e-06	-0.000223696	0.000439918	7.90622e-05	0.00019427	0.000237005	-9.25431e-05	0.000646536	-0.000873068
0.000398067	9.24014e-05	-0.000216605	0.000420793	0.000105796	0.000124884	0.000230156	-7.33674e-07	0.000442337	-0.00078374
0.000606982	0.000146563	-0.000212077	0.000390204	7.08725e-05	5.59022e-05	0.00024228	9.25593e-05	0.00021925	-0.000589933
0.000719607	0.000159144	-0.000194734	0.000339051	-1.03911e-05	-1.61942e-05	0.000274322	0.000152464	-1.64743e-05	-0.000332936
0.000720936	0.000130167	-0.000150953	0.000256635	-0.000119576	-7.95276e-05	0.000313704	0.000158623	-0.000236765	-6.38075e-05
0.000632534	6.24823e-05	-8.66276e-05	0.000149917	-0.000246468	-9.90645e-05	0.000343064	0.000111456	-0.000392119	0.000158222
0.000491052	-3.23257e-05	-2.98311e-05	4.46569e-05	-0.000385032	-3.68609e-05	0.000351144	3.17774e-05	-0.000441782	0.000275029
0.000331959	-0.000127618	-1.44671e-05	-3.25744e-05	-0.000521899	0.000112645	0.000336169	-4.83747e-05	-0.000391638	0.000251254
0.000186576	-0.000188346	-5.94266e-05	-6.76845e-05	-0.000632885	0.000304667	0.000298917	-9.98188e-05	-0.000302277	9.59143e-05
8.12647e-05	-0.00019144	-0.000159595	-5.25096e-05	-0.000691504	0.000461183	0.000234246	-0.000106364	-0.000251946	-0.000134015
2.94679e-05	-0.000141609	-0.000291743	2.58151e-05	-0.000680874	0.000512446	0.000133275	-6.59182e-05	-0.00028145	-0.000355633
2.35347e-05	-6.52505e-05	-0.000426795	0.000175536	-0.000601644	0.00043781	-3.08123e-06	1.37609e-05	-0.000367464	-0.000497877
3.91222e-05	1.06738e-05	-0.000539667	0.000375406	-0.000474564	0.000281763	-0.000153364	0.000118084	-0.000445863	-0.000531909
5.22295e-05	7.12548e-05	-0.0006142	0.000565582	-0.000335772	0.000130124	-0.000281813	0.000225943	-0.000461704	-0.000473168
5.43603e-05	0.000107641	-0.000645255	0.000674052	-0.000222385	5.42302e-05	-0.000359351	0.000312455	-0.000402703	-0.000355992
5.30621e-05	0.00010778	-0.000639511	0.000661423	-0.000154079	6.19906e-05	-0.000381811	0.000359942	-0.000296054	-0.000206025
6.0591e-05	6.20654e-05	-0.00061317	0.000547088	-0.00012443	9.85232e-05	-0.000369832	0.000373481	-0.00018407	-3.50575e-05
8.35654e-05	-2.11388e-05	-0.000583788	0.00039581	-0.000110756	9.74178e-05	-0.000350585	0.000384944	-0.000102948	0.000144495
0.000120369	-0.000112327	-0.000558547	0.000276087	-9.53387e-05	3.59048e-05	-0.000335777	0.000432694	-7.15477e-05	0.000309809
0.000162353	-0.000179448	-0.00052866	0.000221048	-8.00753e-05	-5.27495e-05	-0.000312349	0.000528919	-8.5832e-05	0.000436123
0.000195082	-0.000211144	-0.000478141	0.000217963	-8.11859e-05	-0.000111369	-0.000252178	0.000645926	-0.000122004	0.000510438
0.000202571	-0.000220799	-0.000400636	0.000229962	-0.000107795	-0.000100194	-0.000133146	0.00073746	-0.000154748	0.000531839
0.00017636	-0.000227738	-0.000305962	0.0002286	-0.000145137	-1.67242e-05	4.25023e-05	0.000773972	-0.000180287	0.000500771
0.000123174	-0.000234764	-0.000208234	0.000208563	-0.000162985	0.000108407	0.000241761	0.000755995	-0.000218422	0.000415665
6.31676e-05	-0.000223311	-0.000111187	0.000176383	-0.000145813	0.000225654	0.000407779	0.000696207	-0.000283433	0.000284215
1.86826e-05	-0.000169926	-1.0959e-05	0.00013406	-0.000113845	0.000282549	0.000479133	0.000596651	-0.000351396	0.000133838
1.26226e-06	-6.857e-05	8.66755e-05	8.09081e-05	-0.000108194	0.000242833	0.000419046	0.000449965	-0.000364918	1.91788e-06
4.54059e-06	6.10051e-05	0.000157684	2.85797e-05	-0.000150912	0.000107139	0.000242363	0.000261272	-0.000280293	-9.10524e-05
5.30145e-06	0.000184849	0.000173509	3.36132e-06	-0.000219641	-7.86196e-05	1.7899e-05	6.09637e-05	-0.000112682	-0.000157661
-2.81465e-05	0.000273685	0.000125886	2.57467e-05	-0.000261861	-0.000242893	-0.000166364	-0.000110122	6.91964e-05	-0.000226208
-0.00012094	0.000310929	3.96632e-05	8.8982e-05	-0.00023364	-0.000331295	-0.000256012	-0.00022732	0.000197401	-0.000302718
-0.000273639	0.000286129	-3.94567e-05	0.000163021	-0.000127146	-0.000340563	-0.000258929	-0.000290035	0.000256876	-0.000353161
-0.000452449	0.000189421	-7.42766e-05	0.000221432	3.29296e-05	-0.000311676	-0.000225665	-0.000303819	0.000287083	-0.000329709
-0.000599872	2.29104e-05	-5.87499e-05	0.000262428	0.000213203	-0.000286683	-0.00020166	-0.000262009	0.000334602	-0.000217084
-0.000663802	-0.000178471	-1.45751e-05	0.0003024	0.000390086	-0.000270718	-0.000195571	-0.000152588	0.000403139	-5.12937e-05
-0.000625427	-0.000344647	3.26706e-05	0.000349914	0.000549155	-0.000234749	-0.000186218	1.64864e-05	0.000446807	0.000107689
-0.000505397	-0.000403513	7.13705e-05	0.000386173	0.000674988	-0.000150963	-0.000150993	0.000204362	0.000411022	0.000219113
-0.000346575	-0.000330392	9.87303e-05	0.000369871	0.000750435	-2.12186e-05	-8.43126e-05	0.000354624	0.000282088	0.000278381
-0.000190576	-0.000171548	0.00010656	0.000263634	0.000769018	0.00012634	4.97481e-06	0.000428893	0.000100419	0.000300133
-6.42487e-05	-1.63561e-05	8.38448e-05	6.29432e-05	0.000742764	0.000258992	0.000103338	0.000428353	-7.12845e-05	0.000295173
2.41893e-05	6.33811e-05	3.66443e-05	-0.00019428	0.000689312	0.00035191	0.000194857	0.000388236	-0.000191154	0.000265917
8.75781e-05	5.84586e-05	-3.1405e-06	-0.00044486	0.000609124	0.000386019	0.000259366	0.000352419	-0.000253923	0.000216728
0.000158315	1.64996e-05	1.08225e-06	-0.000629561	0.000482011	0.000348503	0.000277311	0.000346781	-0.000274827	0.000160211
0.000270805	-4.68364e-06	5.87891e-05	-0.000712608	0.000293477	0.000245496	0.000239762	0.000366691	-0.000268011	0.000110494
0.000429036	1.8819e-05	0.000144819	-0.000685668	6.45883e-05	0.000113015	0.000151842	0.000383245	-0.000241468	7.22265e-05
0.000585441	7.02621e-05	0.000223588	-0.00056576	-0.000149261	6.94289e-06	2.68152e-05	0.000362365	-0.000204996	3.99939e-05
0.000659006	0.000119142	0.00027754	-0.000390746	-0.000292859	-2.69508e-05	-0.000119612	0.000285268	-0.000174343	1.20723e-05
0.000587193	0.00014957	0.000311323	-0.000204931	-0.000346101	1.99571e-05	-0.000269565	0.000159571	-0.000163716	4.11958e-06
0.000370647	0.000164971	0.000332498	-3.62902e-05	-0.000328278	0.000118154	-0.000403819	1.63602e-05	-0.000174369	4.24482e-05
7.40221e-05	0.000173328	0.000332836	0.000113757	-0.000273579	0.000225423	-0.000507299	-0.000104286	-0.000191914	0.000135876
-0.00021228	0.000174968	0.000289657	0.000251933	-0.000205758	0.000314937	-0.000573501	-0.000172225	-0.000196436	0.000253855
-0.000413053	0.000165414	0.000185402	0.00036287	-0.000134727	0.000381685	-0.000602554	-0.00018173	-0.000177877	0.000340708
-0.000486257	0.000146142	2.83665e-05	0.000404376	-7.1306e-05	0.000427097	-0.000597077	-0.000153489	-0.00014503	0.000359359
-0.000424101	0.000129216	-0.000142393	0.000341642	-3.69043e-05	0.000444053	-0.00056161	-0.000121459	-0.000121735	0.0003204
-0.000253749	0.000130527	-0.000273805	0.000189295	-5.17986e-05	0.000420859	-0.000503521	-0.000111179	-0.00013315	0.000262466
-3.58227e-05	0.000157759	-0.000327852	1.6807e-05	-0.000112527	0.000359719	-0.000430518	-0.000123307	-0.0001918	0.000202901
0.000155336	0.000202808	-0.000302999	-9.31688e-05	-0.000186225	0.000288616	-0.000347444	-0.000134094	-0.000292708	0.000113867
0.000269111	0.000243588	-0.000231777	-9.9017e-05	-0.000233672	0.000250138	-0.000259784	-0.00011302	-0.000418532	-4.54955e-05
0.000304083	0.000253123	-0.000156819	-2.19122e-05	-0.000238206	0.000271197	-0.000183064	-4.49898e-05	-0.000547049	-0.000270617
0.000293502	0.000211192	-0.000105196	7.87683e-05	-0.000208701	0.000337042	-0.000145322	5.85767e-05	-0.000653852	-0.00048841
0.000263763	0.000114781	-8.00018e-05	0.000150658	-0.000157152	0.000394723	-0.000172212	0.000166801	-0.000712285	-0.000600049
0.000211232	-1.66254e-05	-7.03515e-05	0.000177124	-8.37091e-05	0.00038875	-0.000263333	0.000249202	-0.000698922	-0.000554844
0.000121128	-0.000146132	-6.5896e-05	0.000173965	1.05779e-05	0.000301289	-0.000383488	0.000295089	-0.00060651	-0.000387117
7.39598e-07	-0.000236411	-6.39601e-05	0.000167318	0.000103587	0.000162304	-0.000481756	0.000318539	-0.000453242	-0.000183646
-0.000116171	-0.000270765	-6.85733e-05	0.000175782	0.000157511	2.35465e-05	-0.00052237	0.000343572	-0.000275563	-1.72908e-05
-0.000198066	-0.000263507	-8.55604e-05	0.000207341	0.00015091	-7.50611e-05	-0.000498535	0.000380066	-0.000108166	9.07616e-05
-0.000240921	-0.000249386	-0.000115767	0.000263601	0.000104215	-0.000117025	-0.000421002	0.000411489	2.99538e-05	0.000157094
-0.000260984	-0.000257754	-0.000149355	0.000339555	6.9344e-05	-0.000100251	-0.000301465	0.000407192	0.000131955	0.000201899
-0.00026644	-0.000291228	-0.000167983	0.000419398	8.85185e-05	-3.01497e-05	-0.000151391	0.000349453	0.000192375	0.000234308
-0.000241527	-0.000325457	-0.000158396	0.00048016	0.000155926	7.62886e-05	7.84768e-06	0.000250738	0.000206673	0.000260362
-0.000159582	-0.000328092	-0.000128888	0.000507545	0.000216026	0.000190726	0.000144055	0.000145742	0.000181899	0.000288103
-1.09822e-05	-0.000280431	-0.000111856	0.000510196	0.000205199	0.000289481	0.000231332	6.68572e-05	0.000141368	0.000316583
0.000179895	-0.000187271	-0.00014346	0.00051434	0.00010632	0.000370135	0.000269878	2.5066e-05	0.000112116	0.00032535
0.000362443	-7.21822e-05	-0.000232139	0.000538851	-3.14155e-05	0.000445534	0.000285449	8.21333e-06	0.000106971	0.000285185
0.000485566	3.58241e-05	-0.000342698	0.000572279	-0.000128318	0.000518412	0.000304732	-8.89604e-06	0.000121799	0.00018479
0.000522453	0.000115894	-0.000413515	0.000574537	-0.000134278	0.000566042	0.000328839	-5.21635e-05	0.000149356	4.59549e-05
0.000478718	0.000162492	-0.000395591	0.000504298	-5.92447e-05	0.000553707	0.000330631	-0.000136459	0.000189583	-9.05543e-05
0.000382044	0.000183641	-0.000281555	0.000349075	4.59957e-05	0.000462157	0.000278604	-0.000255815	0.000242084	-0.000194841
0.000263501	0.000193208	-0.000102257	0.000132554	0.000130339	0.000300701	0.000165154	-0.000381933	0.000291796	-0.000263135
0.000143172	0.000202993	0.000101207	-0.000103761	0.000167401	9.76581e-05	1.35921e-05	-0.000476649	0.000310056	-0.000306183
2.71086e-05	0.000218073	0.000301933	-0.000323026	0.000157066	-0.000115458	-0.000141801	-0.000513345	0.000276539	-0.000329721
-8.54585e-05	0.000235101	0.000488025	-0.000497887	0.000116689	-0.000309405	-0.000282555	-0.000492027	0.000202098	-0.000330929
-0.000192176	0.000243246	0.000645672	-0.000600277	6.98351e-05	-0.000455342	-0.00041168	-0.000435541	0.000126882	-0.000309608
-0.000283489	0.000229389	0.000747372	-0.000599472	3.21186e-05	-0.000530222	-0.000532135	-0.000370993	9.09881e-05	-0.000274177
-0.000347042	0.00018664	0.000760735	-0.000482507	5.70339e-07	-0.000532268	-0.000623278	-0.000314818	0.00010436	-0.000233946
-0.000374543	0.000119916	0.000671246	-0.0002802	-4.05832e-05	-0.000489025	-0.00064467	-0.00027453	0.000144767	-0.000189916
-0.000362735	4.31221e-05	0.000498262	-6.66506e-05	-9.82969e-05	-0.000440187	-0.000566304	-0.000259248	0.000182228	-0.000137795
-0.000308216	-2.9485e-05	0.000289065	7.82208e-05	-0.000154907	-0.00040317	-0.000394935	-0.000279938	0.000200636	-8.069e-05
-0.000205459	-8.96964e-05	9.4442e-05	0.000116189	-0.000178238	-0.000353954	-0.000171718	-0.000334173	0.000195423	-3.68674e-05
-5.47701e-05	-0.000135222	-5.5491e-05	6.88444e-05	-0.000149988	-0.000247739	5.30178e-05	-0.000393341	0.000157343	-3.19142e-05
0.000126154	-0.000165931	-0.000157768	-7.65941e-06	-8.31297e-05	-6.61042e-05	0.000242706	-0.00041303	6.72092e-05	-7.8766e-05
0.000300097	-0.00018112	-0.000224687	-6.76006e-05	-1.01567e-05	0.000152316	0.000379383	-0.000363223	-9.01755e-05	-0.000160844
0.000422402	-0.000178386	-0.000268659	-0.000102776	4.50319e-05	0.000328641	0.000456018	-0.00025117	-0.00030799	-0.000234242
0.000460321	-0.0001522	-0.000297975	-0.000133656	8.25832e-05	0.000395801	0.000470808	-0.000115346	-0.000552584	-0.000252574
0.000409149	-9.31564e-05	-0.000322069	-0.000178757	0.000114962	0.000341999	0.000429007	2.69553e-06	-0.000773776	-0.000199067
0.000297442	8.00365e-06	-0.000352701	-0.000232524	0.00014213	0.00021117	0.000345495	8.25457e-05	-0.000921077	-0.000100336
0.000176972	0.000149987	-0.000393391	-0.0002709	0.000141278	6.48194e-05	0.000240861	0.000126894	-0.000957839	-8.46648e-06
9.86716e-05	0.00030933	-0.000427734	-0.000276348	8.42288e-05	-5.82346e-05	0.000134391	0.000144973	-0.000870031	3.46381e-05
8.5466e-05	0.000438527	-0.000424593	-0.000254694	-3.26975e-05	-0.000150486	4.32842e-05	0.000136487	-0.000669006	2.14918e-05
0.000119666	0.000483231	-0.000361517	-0.000225241	-0.000175716	-0.000213509	-1.15675e-05	9.22966e-05	-0.000389755	-2.43991e-05
0.000156631	0.000413692	-0.000245293	-0.000196457	-0.000291939	-0.000236536	-5.43981e-06	1.10788e-05	-8.59826e-05	-7.00876e-05
0.000157693	0.000247407	-0.000109088	-0.000157032	-0.000344094	-0.000201391	7.5161e-05	-8.58586e-05	0.000180217	-9.21175e-05
0.000118312	4.0987e-05	1.04423e-05	-9.32213e-05	-0.00033257	-0.000105246	0.000210984	-0.00015961	0.000356017	-8.22963e-05
6.97053e-05	-0.000143629	9.39435e-05	-1.04517e-05	-0.00028926	2.80234e-05	0.000344727	-0.000177413	0.000416143	-4.45848e-05
5.47946e-05	-0.000268598	0.000142449	6.79095e-05	-0.000251901	0.000162826	0.000406739	-0.000133739	0.000368787	9.29359e-06
0.000101492	-0.000322459	0.000168025	0.000122923	-0.000240278	0.00027897	0.000360087	-4.91688e-05	0.00024456	6.40894e-05
0.000214381	-0.000302697	0.000186581	0.000155528	-0.000251357	0.000383683	0.000230619	4.86524e-05	7.97771e-05	0.000107344
0.000382243	-0.000204178	0.000216249	0.000175897	-0.000274719	0.000494689	9.28448e-05	0.000139547	-9.15582e-05	0.000136415
0.000582698	-2.77851e-05	0.000271881	0.000180803	-0.000311571	0.000608024	1.73619e-05	0.000208422	-0.000236689	0.000159964
0.000776596	0.000201699	0.000352928	0.000149777	-0.000376046	0.000682958	2.06208e-05	0.000237468	-0.000325061	0.000189322
0.000906636	0.000430807	0.000438746	6.90715e-05	-0.000476022	0.00066563	5.81978e-05	0.000209995	-0.000336767	0.000224497
0.000915554	0.000595241	0.000503458	-4.19418e-05	-0.000594521	0.000535499	6.55184e-05	0.00012469	-0.000271406	0.000248239
0.000776996	0.000648752	0.000538388	-0.000132281	-0.000692687	0.000330237	9.4805e-06	3.39325e-06	-0.000148185	0.000237548
0.000514926	0.000583699	0.00055625	-0.000149361	-0.000731694	0.000121739	-9.11119e-05	-0.00011824	3.18611e-06	0.00018521
0.000194736	0.000432308	0.000570875	-7.06116e-05	-0.000693504	-3.44525e-05	-0.000185568	-0.00020985	0.000153118	0.000112114
-0.000108447	0.00024966	0.000576362	8.63157e-05	-0.000586641	-0.000128103	-0.000225958	-0.000259482	0.000276065	5.82743e-05
-0.000342341	8.79032e-05	0.000550684	0.00027525	-0.000439188	-0.000181528	-0.000188605	-0.000272651	0.000347432	5.92004e-05
-0.000490746	-2.42218e-05	0.000479247	0.00044323	-0.000287442	-0.00021989	-7.85563e-05	-0.000262859	0.000343954	0.000125613
-0.000564303	-8.49998e-05	0.000372111	0.000552332	-0.000164681	-0.000256926	7.30775e-05	-0.000244199	0.000257743	0.000240214
-0.00058254	-0.000107199	0.000259129	0.000593168	-9.11043e-05	-0.000298784	0.000217945	-0.000229198	0.00011608	0.000370489
-0.000562183	-0.000102588	0.000171526	0.000581034	-6.70588e-05	-0.000346501	0.000311578	-0.000225636	-1.8098e-05	0.000483957
-0.000514384	-7.60414e-05	0.000126833	0.000535363	-7.36601e-05	-0.000388328	0.000339671	-0.000228729	-7.88669e-05	0.000554106
-0.00044419	-2.86813e-05	0.000124463	0.000459774	-8.40638e-05	-0.000395849	0.000326746	-0.000217993	-4.21723e-05	0.00055998
-0.000348537	3.91777e-05	0.000149489	0.000341823	-8.29409e-05	-0.000340113	0.000314092	-0.000171013	5.70598e-05	0.000491809
-0.000217236	0.000128522	0.000181086	0.000172098	-8.23635e-05	-0.000221161	0.0003238	-8.82763e-05	0.000152485	0.000364453
-4.28757e-05	0.000238938	0.000203088	-3.59427e-05	-0.000118942	-8.21696e-05	0.00034134	-3.44842e-06	0.000193264	0.000221865
0.000163441	0.000358915	0.000211056	-0.000241883	-0.000228779	1.39168e-05	0.000331511	3.87539e-05	0.000169674	0.000116673
0.000364541	0.000458159	0.000208784	-0.000392233	-0.000416149	3.23543e-05	0.000271672	2.14125e-05	0.000102466	7.5279e-05
0.000510037	0.000495317	0.000195571	-0.000444762	-0.000639623	-3.41401e-06	0.00017309	-2.69199e-05	1.62549e-05	8.06353e-05
0.000564208	0.000441691	0.000158371	-0.000391454	-0.000827484	-3.14299e-05	7.37676e-05	-5.60921e-05	-7.45724e-05	9.05849e-05
0.000527048	0.000303801	8.18243e-05	-0.00026495	-0.000913249	-5.5182e-06	9.87361e-06	-3.86855e-05	-0.000159378	7.24414e-05
0.000429924	0.000124181	-3.06676e-05	-0.000118751	-0.000868166	6.63442e-05	-1.01146e-05	7.91907e-06	-0.000218619	2.00693e-05
0.00030839	-4.30917e-05	-0.000148179	7.6364e-06	-0.000711244	0.00013457	-6.88737e-06	4.25508e-05	-0.000223166	-5.4879e-05
0.000174879	-0.000163159	-0.000228969	0.000108289	-0.000495519	0.000155362	-7.61336e-06	4.18953e-05	-0.00015066	-0.000136687
1.55746e-05	-0.000233967	-0.000248572	0.000195438	-0.000284765	0.000125931	-2.12618e-05	2.09437e-05	-7.6783e-06	-0.000207206
-0.0001841	-0.000277398	-0.000213937	0.000266003	-0.000133535	7.96205e-05	-3.36335e-05	1.47096e-05	0.000161894	-0.000242928
-0.000407514	-0.000321285	-0.000155441	0.000288913	-7.27602e-05	5.49139e-05	-2.22797e-05	4.44097e-05	0.000295311	-0.000222408
-0.000599394	-0.000384467	-0.000109405	0.00022985	-0.000100583	7.07231e-05	2.65274e-05	0.000104378	0.000347407	-0.000141333
-0.000693663	-0.00046572	-0.000102994	8.841e-05	-0.000184047	0.000123811	0.000113174	0.000178932	0.000316657	-1.83384e-05
-0.000655186	-0.000537219	-0.000141682	-9.01665e-05	-0.000276813	0.000198938	0.000229909	0.000263387	0.000239502	0.00011574
-0.000501886	-0.000552124	-0.000201201	-0.000239145	-0.000345355	0.00027595	0.000364262	0.000361151	0.000162018	0.00023407
-0.000293868	-0.00047156	-0.000235906	-0.000307924	-0.00038464	0.000331579	0.000496407	0.00046169	0.000115755	0.000321647
-0.000105272	-0.000295435	-0.000207541	-0.000285014	-0.000409779	0.000346105	0.000598002	0.00053045	0.000110725	0.000372879
-3.87696e-07	-7.03295e-05	-0.000114283	-0.000196049	-0.00043109	0.000318181	0.000640627	0.000527732	0.00013769	0.000385643
-1.79895e-05	0.000135407	7.38548e-06	-8.39643e-05	-0.000436661	0.000272866	0.00061104	0.000437692	0.00017177	0.000357523
-0.000157217	0.000271054	0.000110946	1.54267e-05	-0.000400213	0.000245319	0.000520593	0.000277474	0.000180339	0.000286729
-0.000369321	0.000328472	0.000171804	8.96389e-05	-0.000307106	0.000247349	0.000398558	8.0846e-05	0.000138424	0.000176895
-0.000570607	0.000336379	0.000194589	0.000148576	-0.000172646	0.000249704	0.000273005	-0.000122595	4.50371e-05	4.06888e-05
-0.000680083	0.000330382	0.000193357	0.000208193	-3.46983e-05	0.000203974	0.000155319	-0.000311829	-7.13475e-05	-0.000102387
-0.000660962	0.000323268	0.000168469	0.000272814	7.10127e-05	8.78589e-05	4.16363e-05	-0.000463748	-0.00016496	-0.000231722
-0.000537015	0.000300686	0.000105323	0.000330781	0.000128537	-6.89363e-05	-7.17856e-05	-0.00054727	-0.000197632	-0.000328496
-0.000373016	0.000244759	-3.90766e-06	0.000364611	0.000139262	-0.00020268	-0.000174753	-0.00053719	-0.000160154	-0.000374847
-0.000235533	0.000160122	-0.000139793	0.00036434	0.000109069	-0.00025988	-0.00024302	-0.000437839	-7.32347e-05	-0.000355708
-0.000161478	7.48151e-05	-0.00026101	0.000334427	4.12109e-05	-0.000229522	-0.000250668	-0.000289641	3.28967e-05	-0.000268356
-0.000149974	1.6768e-05	-0.000333804	0.000294141	-6.13512e-05	-0.00014114	-0.00018425	-0.000145445	0.000140478	-0.000134419
-0.000173133	-7.58245e-06	-0.000357585	0.000273535	-0.000191264	-3.69861e-05	-4.94384e-05	-3.53417e-05	0.000245645	-4.49172e-07
-0.000191928	-1.16573e-05	-0.000360666	0.000301715	-0.000335304	5.666e-05	0.000130253	4.78171e-05	0.000340522	8.19017e-05
-0.000168667	-1.00908e-05	-0.000369792	0.000386885	-0.000476267	0.000138771	0.0003173	0.000130016	0.000400855	8.67916e-05
-7.69514e-05	-4.73323e-06	-0.000384403	0.000501921	-0.000597042	0.000221108	0.000465436	0.000224197	0.000397184	3.22123e-05
8.80237e-05	1.24381e-05	-0.00038181	0.000593648	-0.000685484	0.000309232	0.000531935	0.000315521	0.000317736	-3.26027e-05
0.000301744	4.597e-05	-0.000345756	0.000614013	-0.000737404	0.000396358	0.000497499	0.000376159	0.000177904	-6.33391e-05
0.000512687	8.7885e-05	-0.000284487	0.000548016	-0.000755822	0.000474691	0.000380181	0.000393004	1.00001e-05	-5.13394e-05
0.000658384	0.000121859	-0.000217867	0.000416654	-0.000747828	0.000547896	0.000227506	0.000379092	-0.000150479	-2.23501e-05
0.000690268	0.000136535	-0.000152384	0.000258691	-0.000721162	0.000625364	8.98652e-05	0.000355757	-0.000268201	-5.24866e-06
0.00059583	0.000133222	-7.85784e-05	0.000111607	-0.000681071	0.000702023	-2.45808e-06	0.000323403	-0.000306866	-2.38486e-06
0.000405255	0.000117263	5.00598e-06	4.37404e-06	-0.000628872	0.00075018	-4.15046e-05	0.000253615	-0.000239152	8.30073e-06
0.000175471	8.27325e-05	7.43535e-05	-4.26749e-05	-0.000565381	0.000739857	-2.93314e-05	0.000116064	-7.01501e-05	4.40225e-05
-4.05243e-05	1.30755e-05	9.55044e-05	-2.16228e-05	-0.000497348	0.000669142	3.05275e-05	-8.29161e-05	0.000146035	9.56409e-05
-0.000216818	-9.70221e-05	5.77176e-05	5.46994e-05	-0.000437424	0.000570239	0.000130657	-0.000288514	0.000322814	0.000138178
-0.000352896	-0.000222541	-1.41518e-05	0.000150989	-0.000393245	0.000482864	0.000254662	-0.000426776	0.000391473	0.000158218
-0.000454078	-0.000316624	-8.29595e-05	0.000223487	-0.000357603	0.000423452	0.000378532	-0.000449814	0.000347837	0.000162984
-0.00051727	-0.000340246	-0.000132867	0.000242619	-0.000315321	0.000381871	0.00047869	-0.0003574	0.000249634	0.000159996
-0.000533913	-0.000284284	-0.000177085	0.000205341	-0.000263132	0.000344579	0.000541056	-0.000181423	0.000161384	0.000134654
-0.000500022	-0.000168378	-0.000233015	0.000127365	-0.000220364	0.000314597	0.000564552	4.2574e-05	9.86037e-05	5.81234e-05
-0.000419439	-2.74004e-05	-0.000294076	2.68615e-05	-0.000215407	0.000305528	0.000555117	0.0002845	2.69393e-05	-7.76805e-05
-0.000301069	9.88673e-05	-0.000330458	-8.12626e-05	-0.000258009	0.000318156	0.00051465	0.000506972	-8.61718e-05	-0.000235867
-0.000159424	0.000173532	-0.000318604	-0.000178567	-0.000323027	0.000328066	0.000437729	0.000658128	-0.000224687	-0.000351762
-1.87288e-05	0.000176864	-0.000268425	-0.000240862	-0.000362654	0.000300847	0.000323117	0.000690206	-0.000328904	-0.000379504
8.94118e-05	0.000123243	-0.000220227	-0.000251516	-0.000339435	0.000221053	0.000187988	0.000590517	-0.000341073	-0.000324046
0.000138973	6.23454e-05	-0.000213369	-0.000217504	-0.000252879	0.000104651	6.48612e-05	0.000394407	-0.000244495	-0.000228935
0.000123051	5.29367e-05	-0.000254306	-0.000167141	-0.000136592	-1.83247e-05	-2.04897e-05	0.000167531	-6.65085e-05	-0.000135795
5.55115e-05	0.000123236	-0.000310823	-0.000128041	-2.92362e-05	-0.000131067	-6.76156e-05	-2.71146e-05	0.000145218	-5.81944e-05
-3.86211e-05	0.000249903	-0.000335343	-0.000106648	5.30649e-05	-0.000237196	-9.58682e-05	-0.000153203	0.000346239	7.89002e-06
-0.000132554	0.000376149	-0.00029562	-8.96852e-05	0.00011777	-0.000343925	-0.000121749	-0.000204796	0.000503635	5.69286e-05
-0.000200484	0.000454867	-0.000189067	-6.49745e-05	0.000172915	-0.000446066	-0.00014498	-0.000195555	0.000594231	6.60491e-05
-0.000219426	0.000478491	-3.78164e-05	-3.84702e-05	0.000206623	-0.000530342	-0.000156244	-0.000146683	0.000606213	1.72622e-05
-0.000176698	0.000470557	0.000120368	-2.68492e-05	0.000191898	-0.000590342	-0.000152263	-8.13557e-05	0.000548467	-7.59105e-05
-7.8564e-05	0.000452437	0.000236888	-3.07943e-05	0.000113421	-0.000630372	-0.000136525	-2.21264e-05	0.000455857	-0.000169512
4.98642e-05	0.000421646	0.000263137	-1.94079e-05	-8.81717e-06	-0.000655069	-0.000104724	1.56e-05	0.000374902	-0.000220027
0.000174847	0.000361579	0.000176907	4.92245e-05	-0.000122924	-0.000661576	-3.66417e-05	3.17091e-05	0.000332651	-0.000214521
0.000265968	0.000267417	8.93525e-06	0.000184206	-0.000177197	-0.000645323	8.79105e-05	4.08357e-05	0.000314794	-0.000170701
0.000303026	0.000158726	-0.000161621	0.000338789	-0.000157145	-0.000609745	0.000259315	6.00468e-05	0.000277114	-0.00011049
0.0002781	6.7527e-05	-0.000252429	0.00043702	-9.65338e-05	-0.000565037	0.000425544	9.48903e-05	0.000183789	-3.81721e-05
0.000194692	1.58669e-05	-0.000232741	0.000429231	-5.1433e-05	-0.000517074	0.000516563	0.000134869	3.9514e-05	5.3469e-05
6.40998e-05	2.63156e-06	-0.000141089	0.00032556	-5.77707e-05	-0.000461056	0.000490763	0.000159183	-0.000111208	0.000158517
-9.832e-05	7.48929e-06	-4.92611e-05	0.000179519	-0.000107234	-0.000387906	0.00036381	0.000147175	-0.00021375	0.0002456
-0.000271354	6.34675e-06	-4.10466e-06	4.28416e-05	-0.000158995	-0.000295861	0.000193056	8.84881e-05	-0.000235298	0.000275023
-0.000421987	-1.4251e-05	1.46204e-06	-6.37907e-05	-0.00017243	-0.000194504	3.16457e-05	-1.15989e-05	-0.000176194	0.000229819
-0.000508924	-5.45549e-05	6.11515e-06	-0.000142288	-0.000130932	-9.73571e-05	-0.000105299	-0.00013531	-6.06038e-05	0.00013025
-0.000505208	-0.000110108	3.46368e-05	-0.000189566	-4.30619e-05	-1.1722e-05	-0.000234943	-0.000261672	7.65791e-05	1.90229e-05
-0.000424852	-0.000178899	7.66284e-05	-0.00018578	6.70793e-05	6.19998e-05	-0.000374035	-0.000373727	0.000196011	-6.67152e-05
-0.000323712	-0.000257976	0.000105426	-0.000111889	0.000165112	0.000119343	-0.000512537	-0.000458347	0.000260455	-0.000111199
-0.00026611	-0.000335099	0.000108701	2.36101e-05	0.000210928	0.000141718	-0.000613523	-0.000502403	0.00025012	-0.00011483
-0.000283936	-0.000387682	9.47917e-05	0.000178758	0.000175504	0.000102345	-0.000636033	-0.000492916	0.000176739	-8.12138e-05
-0.000360576	-0.000392513	7.27442e-05	0.000300332	6.60605e-05	-1.19362e-05	-0.000564732	-0.000423245	7.71536e-05	-1.41806e-05
-0.000444828	-0.000338629	3.64138e-05	0.000352731	-6.46885e-05	-0.000181343	-0.000426249	-0.000300099	-1.35282e-05	7.29147e-05
-0.000476839	-0.000233556	-2.39344e-05	0.0003279	-0.000143397	-0.00035603	-0.000277092	-0.000145626	-8.41411e-05	0.000149415
-0.000410906	-9.91852e-05	-9.595e-05	0.000233318	-0.000123038	-0.000482705	-0.000168282	6.33793e-06	-0.000143516	0.000174554
-0.00023231	3.81003e-05	-0.000140661	7.82737e-05	-1.60461e-05	-0.000535745	-0.000115023	0.000118373	-0.000197864	0.000118696
3.3149e-05	0.000153938	-0.0001224	-0.000124037	0.000114301	-0.000529136	-9.73796e-05	0.00016161	-0.000235904	-1.5715e-05
0.000323394	0.000225622	-4.47899e-05	-0.000345186	0.00019798	-0.000500501	-8.71761e-05	0.000129542	-0.000236918	-0.000188964
0.000562214	0.000232649	4.65642e-05	-0.000541346	0.000202572	-0.000480544	-7.1846e-05	4.42113e-05	-0.000191826	-0.000338956
0.000692464	0.000166992	9.92904e-05	-0.000669794	0.000145769	-0.00047327	-5.62519e-05	-5.53555e-05	-0.00011472	-0.000407419
0.000703542	4.67929e-05	9.2389e-05	-0.000706482	7.33288e-05	-0.000462617	-5.07497e-05	-0.00013886	-3.23357e-05	-0.000364999
0.00063483	-8.53717e-05	4.33588e-05	-0.000651438	2.57331e-05	-0.000435387	-6.18673e-05	-0.000204034	3.78748e-05	-0.000226539
0.000547985	-0.000186677	-1.37982e-05	-0.000526224	1.81967e-05	-0.000393863	-8.86155e-05	-0.000270793	9.64908e-05	-4.893e-05
0.00048371	-0.000241372	-5.24241e-05	-0.000370641	4.11583e-05	-0.000344648	-0.000119902	-0.000355438	0.000146867	9.45889e-05
0.000436174	-0.000264514	-6.12487e-05	-0.000233267	7.22598e-05	-0.000279533	-0.000135359	-0.000450636	0.000175085	0.000155713
0.00036707	-0.000279986	-4.15928e-05	-0.000149519	8.80062e-05	-0.000174547	-0.000114387	-0.000529468	0.000153639	0.000140814
0.000245827	-0.00029841	-3.52283e-06	-0.000118934	7.03235e-05	-1.19568e-05	-4.83968e-05	-0.000565414	7.02405e-05	0.000104109
7.93282e-05	-0.000317101	3.95661e-05	-0.000104087	1.08102e-05	0.00019766	5.49339e-05	-0.000546244	-4.88207e-05	0.000107915
-9.17203e-05	-0.00033513	8.03578e-05	-5.77638e-05	-8.32481e-05	0.000417312	0.000178728	-0.000472128	-0.00014854	0.00017999
-0.000220495	-0.00035956	0.000123244	4.09139e-05	-0.000184116	0.000607556	0.000307243	-0.000348413	-0.000182269	0.000296434
-0.000279923	-0.000393909	0.000176408	0.000168392	-0.00025082	0.000748047	0.000429985	-0.000187522	-0.000143955	0.00039761
-0.000269838	-0.000425092	0.000235554	0.00026825	-0.000252985	0.000838338	0.00053801	-1.91582e-05	-7.029e-05	0.000426078
-0.000207656	-0.000427884	0.000277179	0.000282972	-0.000196459	0.00088441	0.000618523	0.000107849	-1.45458e-05	0.000365272
-0.000115503	-0.000384388	0.00027088	0.000185424	-0.000126362	0.000889946	0.000654798	0.000145203	-1.33333e-05	0.000253255
-1.31788e-05	-0.000298178	0.000200065	-7.9559e-06	-0.000100562	0.00085934	0.000633663	7.76052e-05	-6.68831e-05	0.000157497
8.32663e-05	-0.000189375	7.32729e-05	-0.00024762	-0.000153969	0.000802053	0.000556135	-5.8341e-05	-0.000141175	0.000128471
0.000161888	-7.80453e-05	-7.98768e-05	-0.000474944	-0.000280816	0.000727808	0.000442365	-0.000188533	-0.000187684	0.000173007
0.000215869	2.5476e-05	-0.000220565	-0.000642552	-0.00044295	0.000637172	0.000324284	-0.000242082	-0.00016792	0.000268689
0.000243525	0.000114453	-0.000312427	-0.000721068	-0.000590019	0.000521406	0.000229405	-0.00018928	-6.84307e-05	0.00039498
0.000246262	0.000174091	-0.000332183	-0.000697423	-0.000674786	0.000376069	0.000168339	-5.11814e-05	9.90363e-05	0.000541691
0.000226514	0.000182106	-0.000280131	-0.000575949	-0.000661735	0.000215572	0.000135691	0.000119934	0.000304973	0.000690709
0.000188764	0.00012567	-0.000185145	-0.000383812	-0.000537828	7.23744e-05	0.000120983	0.000269458	0.000508317	0.000805384
0.000142942	1.8613e-05	-9.5472e-05	-0.000170201	-0.000325903	-2.02594e-05	0.000117644	0.00036057	0.000663206	0.000852434
0.00010459	-0.000100172	-5.55523e-05	8.83102e-06	-8.58364e-05	-4.6439e-05	0.000122484	0.000382033	0.000733461	0.000835962
8.81891e-05	-0.00018798	-8.31686e-05	0.000113591	0.000109198	-1.15594e-05	0.000129616	0.000347826	0.000710653	0.000800596
9.89426e-05	-0.000222096	-0.000163275	0.000136673	0.000210692	6.78224e-05	0.000128693	0.000290178	0.000618397	0.000790892
0.000132145	-0.000209537	-0.000260602	0.000100505	0.000217884	0.000174573	0.000111872	0.000245739	0.000493785	0.0008036
0.000181344	-0.000179594	-0.00033896	3.75924e-05	0.000167108	0.000290669	8.35304e-05	0.000238647	0.000362223	0.000782558
0.000246298	-0.000166295	-0.000375514	-3.25621e-05	9.95541e-05	0.000389444	6.26656e-05	0.000268637	0.000231617	0.000666504
0.000331301	-0.000189592	-0.000367017	-0.000110501	3.81049e-05	0.000435301	7.38682e-05	0.000310818	0.000109349	0.000447758
0.000433643	-0.000242804	-0.000328765	-0.000200405	-1.01648e-05	0.000400453	0.00013236	0.000327585	1.78916e-05	0.000187502
0.000532507	-0.000293103	-0.000285841	-0.000286955	-3.91632e-05	0.000289466	0.000233116	0.000287046	-1.24222e-05	-2.6132e-05
0.000592132	-0.000297985	-0.000258637	-0.000332823	-4.03147e-05	0.000148215	0.000350208	0.000179461	3.28138e-05	-0.000139307
0.000583207	-0.000231635	-0.000251174	-0.000304968	-1.42207e-05	4.1374e-05	0.000444732	2.38264e-05	0.000136369	-0.000162593
0.000507406	-0.000106063	-0.000251883	-0.000207081	2.21548e-05	9.94296e-06	0.000476425	-0.000139192	0.000256965	-0.00015258
0.000401375	2.86733e-05	-0.000247395	-8.60015e-05	4.83518e-05	4.31865e-05	0.000417136	-0.000265049	0.000352418	-0.000167805
0.000313248	0.000109648	-0.000237682	-2.30711e-06	6.15857e-05	9.10876e-05	0.000265382	-0.000324876	0.000397507	-0.000232896
0.000271648	9.84848e-05	-0.000237538	1.16884e-05	7.87222e-05	0.000106593	5.5078e-05	-0.000316748	0.000383234	-0.000328636
0.00027378	5.90932e-06	-0.000259764	-2.97419e-05	0.000110389	7.89102e-05	-0.000152518	-0.000263169	0.000304401	-0.000407147
0.000299208	-0.00011591	-0.000294103	-8.66894e-05	0.000132939	3.15776e-05	-0.000295579	-0.000196999	0.000155494	-0.000422945
0.000332907	-0.00020917	-0.000305998	-0.000132063	9.3e-05	-3.28544e-06	-0.000342562	-0.000144337	-5.4973e-05	-0.000364561
0.00037642	-0.000247273	-0.000263619	-0.000168419	-5.12716e-05	-5.31302e-06	-0.000306446	-0.000113878	-0.000286414	-0.000265883
0.000439061	-0.000244519	-0.000168998	-0.000207769	-0.000287413	2.9831e-05	-0.000233579	-9.77453e-05	-0.000471163	-0.000184747
0.000518976	-0.000234071	-5.86845e-05	-0.000240733	-0.00054501	8.98008e-05	-0.000176611	-8.22956e-05	-0.000550154	-0.000161813
0.000592755	-0.00023653	2.83171e-05	-0.000233801	-0.00073642	0.000140772	-0.000169472	-6.23076e-05	-0.000513519	-0.00019192
0.000624426	-0.000246497	7.96657e-05	-0.000160909	-0.000806747	0.00013082	-0.000217417	-4.99044e-05	-0.000408952	-0.000230583
0.000586875	-0.00024441	0.000106104	-3.62285e-05	-0.000753538	1.48307e-05	-0.000303262	-7.14244e-05	-0.000306866	-0.000229255
0.000478425	-0.000217565	0.000116014	8.67492e-05	-0.000609537	-0.000208894	-0.000400682	-0.00015106	-0.000250409	-0.000171632
0.000322935	-0.000170035	0.000101339	0.000151204	-0.000414481	-0.00047932	-0.000483887	-0.000288574	-0.000231413	-8.46477e-05
0.000155728	-0.000116023	5.02616e-05	0.000138704	-0.000201948	-0.000692907	-0.000531172	-0.000446807	-0.000207891	-1.76045e-05
7.10297e-06	-6.71154e-05	-2.86909e-05	8.45972e-05	-2.47824e-06	-0.000758392	-0.000527592	-0.000563736	-0.000141878	-6.54021e-06
-0.000106016	-2.70896e-05	-9.83533e-05	5.58713e-05	0.000153485	-0.000653263	-0.000469381	-0.000586026	-2.48224e-05	-5.08589e-05
-0.000178834	1.8994e-06	-0.000113705	0.000106924	0.000243545	-0.00044098	-0.000365944	-0.000499489	0.000121923	-0.000117397
-0.000213629	1.12696e-05	-5.69842e-05	0.000243716	0.000265464	-0.000231784	-0.000236556	-0.000332842	0.000259805	-0.000164955
-0.000215526	-1.08121e-05	4.59441e-05	0.000419305	0.000238678	-0.000113291	-0.000104914	-0.000136587	0.000345322	-0.000169422
-0.000189369	-6.46606e-05	0.000146855	0.00056037	0.000190353	-0.000102431	5.94558e-06	4.18928e-05	0.000341597	-0.000133664
-0.00013846	-0.000128949	0.000214609	0.000605676	0.000138533	-0.000150429	8.01598e-05	0.000172658	0.000233787	-7.98788e-05
-6.81199e-05	-0.000170382	0.000253423	0.000536165	8.95032e-05	-0.000186539	0.000116248	0.000248017	4.2139e-05	-3.39021e-05
7.76959e-06	-0.000167137	0.000285412	0.0003848	4.99453e-05	-0.000160662	0.000127915	0.00028058	-0.000181984	-1.2986e-05
6.74425e-05	-0.000123155	0.000322506	0.000221349	3.46759e-05	-6.03275e-05	0.000133571	0.000291825	-0.00038129	-2.12513e-05
9.59842e-05	-5.95066e-05	0.000358422	0.000115387	5.47529e-05	9.28871e-05	0.000140846	0.000293691	-0.00052129	-4.88503e-05
0.000103415	5.22113e-06	0.000381165	9.55744e-05	9.80565e-05	0.00025308	0.000139162	0.000277776	-0.000597769	-7.16624e-05
0.000124431	6.15111e-05	0.000384263	0.000133859	0.000130686	0.000363244	0.000107069	0.000225488	-0.000619321	-5.65727e-05
0.000192889	9.5431e-05	0.000365513	0.000170457	0.000126488	0.000377251	2.8135e-05	0.000133476	-0.000588298	2.07902e-05
0.000311241	7.55821e-05	0.000322466	0.000161935	9.54323e-05	0.000286854	-9.65559e-05	3.08689e-05	-0.000502742	0.000152717
0.00044238	-3.41297e-05	0.000255413	0.000112157	7.63223e-05	0.000135692	-0.000246144	-3.20135e-05	-0.000373476	0.00029297
0.000530886	-0.000238582	0.000175499	6.08295e-05	9.67978e-05	2.13777e-06	-0.000387523	-1.99478e-05	-0.000230986	0.000382326
0.000536416	-0.000486581	0.000107797	4.48355e-05	0.000141977	-4.6761e-05	-0.000488724	5.44243e-05	-0.000109858	0.000390805
0.000455999	-0.000687418	8.20824e-05	7.18382e-05	0.000166353	-7.31161e-07	-0.000531912	0.000132609	-2.62928e-05	0.000340794
0.000323013	-0.000760564	0.000112744	0.000127364	0.000137443	8.56735e-05	-0.000518711	0.000151269	2.72977e-05	0.000290157
0.00018678	-0.00067937	0.000181383	0.000197034	6.59139e-05	0.000131986	-0.000465356	9.06284e-05	6.56942e-05	0.000289655
8.78424e-05	-0.000478049	0.000242073	0.000272438	-7.02374e-06	8.69267e-05	-0.000392734	-1.09046e-05	9.0898e-05	0.000349099
4.34838e-05	-0.000224168	0.000253494	0.000337377	-4.89051e-05	-4.27615e-05	-0.000318037	-8.84961e-05	8.98449e-05	0.000435018
4.75986e-05	1.81036e-05	0.000210655	0.00036188	-6.27638e-05	-0.000202863	-0.000250114	-0.000101671	5.18296e-05	0.000493467
7.93663e-05	0.000209991	0.000141736	0.000322684	-8.03725e-05	-0.000320973	-0.000187684	-6.21432e-05	-1.19919e-05	0.000473749
0.00011396	0.000338561	7.32044e-05	0.000231817	-0.000133727	-0.000333808	-0.000120986	-1.81412e-05	-6.70033e-05	0.000339427
0.000131847	0.000406365	5.7861e-06	0.000138041	-0.0002311	-0.000212362	-3.90052e-05	-1.18569e-05	-7.56712e-05	7.66569e-05
0.000125042	0.00042465	-7.01526e-05	9.20005e-05	-0.000353716	1.4631e-05	5.78311e-05	-4.76911e-05	-2.39942e-05	-0.000287158
9.88513e-05	0.000411928	-0.000142796	0.00010563	-0.000468225	0.000258775	0.000146478	-9.55972e-05	6.91548e-05	-0.00066683
6.83052e-05	0.000387976	-0.000173627	0.000144412	-0.00053892	0.000411527	0.000185236	-0.000120019	0.000167364	-0.000936606
4.95917e-05	0.000359889	-0.000126498	0.000158562	-0.000532997	0.000409374	0.000140689	-0.000105416	0.000241314	-0.000991759
4.90205e-05	0.000313335	1.9832e-06	0.000122349	-0.000428199	0.000277066	2.24181e-05	-6.09209e-05	0.000281782	-0.000817718
5.59138e-05	0.000224048	0.00018141	4.78015e-05	-0.000229067	0.000113491	-0.000109119	-1.01343e-05	0.000295972	-0.000508008
4.71417e-05	8.46194e-05	0.000371381	-3.23074e-05	2.31427e-05	2.93825e-05	-0.000180598	1.97643e-05	0.000297693	-0.000207741
3.21917e-06	-7.76494e-05	0.000541483	-9.03301e-05	0.000267382	8.02513e-05	-0.000162594	5.1164e-06	0.000300383	-2.37626e-05
-7.71581e-05	-0.00021023	0.000669623	-0.000115478	0.000460267	0.000237064	-9.15269e-05	-6.61293e-05	0.00031165	2.83949e-05
-0.000178894	-0.000265369	0.000731198	-0.000107818	0.000598961	0.000409218	-3.4126e-05	-0.000185022	0.000326641	7.30667e-06
-0.000286151	-0.000227562	0.00070487	-6.9347e-05	0.000704458	0.000502035	-2.94108e-05	-0.000320838	0.000326204	-1.20401e-05
-0.000392803	-0.000121951	0.000598512	-6.53834e-06	0.000783044	0.000472673	-6.19807e-05	-0.000436335	0.000288998	1.80095e-05
-0.00049591	-2.00758e-06	0.000465947	5.92648e-05	0.000809635	0.000351407	-8.32085e-05	-0.000508716	0.00021444	0.000111314
-0.000583009	7.63632e-05	0.000384794	9.19715e-05	0.000753036	0.000217126	-5.23102e-05	-0.000535703	0.000137207	0.000259551
-0.000631114	8.23562e-05	0.000404908	6.09964e-05	0.000615857	0.000145138	3.65444e-05	-0.000521583	0.000114257	0.000436367
-0.000618585	2.43309e-05	0.000512171	-3.40448e-05	0.000444685	0.000163346	0.00015114	-0.000463432	0.000186685	0.000594615
-0.000535612	-5.85269e-05	0.000640821	-0.000161189	0.000297961	0.000244218	0.000235441	-0.000359015	0.000343167	0.000674848
-0.000384869	-0.000121099	0.000720939	-0.000282426	0.000203876	0.000331014	0.000234598	-0.000229432	0.000516019	0.000631065
-0.000179194	-0.000137968	0.000718246	-0.000382086	0.000150034	0.000373312	0.00012354	-0.000125656	0.000618273	0.000457458
5.52e-05	-0.000115873	0.000639751	-0.000467177	0.000111717	0.000348295	-7.5255e-05	-0.000100573	0.000597167	0.000195567
0.000274699	-8.71163e-05	0.000515126	-0.000541237	8.51116e-05	0.000263373	-0.000297542	-0.000165516	0.000463709	-8.34677e-05
0.00042619	-8.74856e-05	0.000377625	-0.000583201	8.99601e-05	0.000149489	-0.000464078	-0.000271247	0.000275635	-0.000310076
0.000469565	-0.000131562	0.000253744	-0.000556571	0.000142615	5.13434e-05	-0.000514025	-0.000335351	8.97736e-05	-0.000444027
0.000400382	-0.000201683	0.000156221	-0.000442009	0.00023243	1.16634e-05	-0.000431682	-0.000298801	-7.43263e-05	-0.000486219
0.000253794	-0.000258341	7.97919e-05	-0.000263627	0.000327329	4.94787e-05	-0.000256043	-0.00016882	-0.000229809	-0.000469359
8.47215e-05	-0.000264073	8.07602e-06	-8.48407e-05	0.00040062	0.000146017	-6.40092e-05	-1.39776e-05	-0.0003872	-0.000431913
-6.17324e-05	-0.000203249	-6.83136e-05	2.47504e-05	0.000449705	0.000254989	6.95292e-05	8.55023e-05	-0.000527449	-0.00039193
-0.000168459	-8.5251e-05	-0.000139225	2.59552e-05	0.000488291	0.000333975	0.000110592	9.31125e-05	-0.000611189	-0.000342206
-0.000242496	6.66046e-05	-0.000182894	-7.7547e-05	0.000522245	0.000370115	7.63664e-05	3.44413e-05	-0.000613121	-0.000271838
-0.000297039	0.000227863	-0.000187282	-0.000254639	0.000536035	0.000377238	1.32928e-05	-3.10377e-05	-0.000545161	-0.000191242
-0.000336973	0.000378707	-0.000163977	-0.000466801	0.000506248	0.000372432	-3.45572e-05	-5.52925e-05	-0.000446638	-0.000132141
-0.000358274	0.000504711	-0.000143162	-0.000670247	0.000430224	0.00036074	-4.34639e-05	-2.53135e-05	-0.000355705	-0.0001232
-0.00035571	0.000598056	-0.00015457	-0.000807651	0.000338982	0.000341572	-1.03181e-05	4.76968e-05	-0.000291832	-0.000170519
-0.000326401	0.000658416	-0.000207051	-0.000818337	0.000276234	0.00032035	5.4022e-05	0.000151992	-0.000259663	-0.000262477
-0.000266737	0.000688614	-0.000280296	-0.000675473	0.000260347	0.000304112	0.00012947	0.000282214	-0.000258263	-0.000385432
-0.000173186	0.00068696	-0.000337329	-0.00041709	0.0002669	0.000285469	0.00019139	0.00042488	-0.000279821	-0.000526982
-5.35839e-05	0.000646209	-0.000350865	-0.000130454	0.000250586	0.000239943	0.000220821	0.000546541	-0.000302974	-0.000667254
6.27387e-05	0.000563625	-0.000320518	0.000105232	0.000185261	0.000148792	0.000216708	0.000607326	-0.000296943	-0.0007784
0.000133936	0.000451612	-0.000263605	0.000265303	8.35681e-05	2.74822e-05	0.000195938	0.000591773	-0.00024035	-0.000839043
0.000132661	0.000334486	-0.000190475	0.000372259	-1.89922e-05	-7.24091e-05	0.000173536	0.000524857	-0.000139761	-0.000845371
6.70287e-05	0.000231585	-9.44878e-05	0.000448916	-9.40675e-05	-9.64387e-05	0.000139523	0.000453744	-2.91408e-05	-0.000802081
-2.6114e-05	0.000142533	2.90617e-05	0.00048519	-0.000133464	-2.83117e-05	6.19346e-05	0.000412017	5.28279e-05	-0.000704071
-0.000109702	4.9052e-05	0.000155941	0.000450408	-0.000138729	9.85331e-05	-7.78974e-05	0.000400881	8.92047e-05	-0.000534805
-0.000168896	-6.72609e-05	0.000232134	0.00033174	-0.000107718	0.000227742	-0.000251094	0.000400355	9.15285e-05	-0.000287819
-0.000208181	-0.000204331	0.000207898	0.000155668	-3.6819e-05	0.000317206	-0.000387501	0.000390293	8.31493e-05	1.0889e-05
-0.000232703	-0.000331259	7.85974e-05	-2.76128e-05	6.6224e-05	0.000352761	-0.000422217	0.000357425	7.96529e-05	0.000303286
-0.000238318	-0.000400305	-0.000105063	-0.000178096	0.000178143	0.000334689	-0.00034118	0.000290844	8.56628e-05	0.000522248
-0.000219691	-0.000375144	-0.000267784	-0.000284384	0.000273229	0.000261814	-0.000188337	0.000185118	0.000102598	0.000619418
-0.000182338	-0.000258527	-0.000356024	-0.000352641	0.000341692	0.000132823	-3.56631e-05	5.45717e-05	0.000128978	0.00058363
-0.00014133	-9.79622e-05	-0.00036349	-0.000384458	0.00039377	-4.16078e-05	5.5137e-05	-6.13648e-05	0.000152375	0.000444531
-0.000106519	3.93808e-05	-0.000320783	-0.000372324	0.000443296	-0.000233393	5.68438e-05	-0.000118247	0.000151829	0.000260273
-7.01319e-05	0.000106296	-0.000265308	-0.000317319	0.000486117	-0.000403184	-1.65079e-05	-0.000100452	0.000116951	9.39696e-05
-1.23345e-05	9.8468e-05	-0.000218865	-0.000243696	0.000496714	-0.000510064	-0.000118615	-3.82918e-05	6.10453e-05	-9.464e-06
7.55307e-05	4.37355e-05	-0.000186047	-0.000187493	0.000449252	-0.000519984	-0.000196408	1.06532e-05	6.97103e-06	-3.6092e-05
0.000170245	-2.71558e-05	-0.00016477	-0.000168959	0.000343278	-0.00041604	-0.00022246	4.47475e-06	-4.01232e-05	-3.51766e-06
0.000223662	-9.81629e-05	-0.000152044	-0.000178958	0.000208346	-0.000211001	-0.000210081	-5.05975e-05	-9.89401e-05	4.94312e-05
0.000200143	-0.000162536	-0.000139029	-0.000192702	8.407e-05	4.6847e-05	-0.00019633	-0.000107945	-0.000187651	8.20774e-05
0.000113537	-0.000211131	-0.000106148	-0.000193852	-2.51624e-06	0.00028539	-0.000209071	-0.00012331	-0.00029642	7.21125e-05
2.46942e-05	-0.000233749	-3.14545e-05	-0.000184607	-4.0448e-05	0.000438102	-0.000248911	-9.16707e-05	-0.000387958	2.35154e-05
-4.50403e-06	-0.000230245	9.04345e-05	-0.000177057	-2.22586e-05	0.00047622	-0.000296861	-4.18065e-05	-0.000427524	-4.17517e-05
4.04539e-05	-0.000213592	0.000236134	-0.000181047	6.25531e-05	0.000421908	-0.00033128	1.78815e-06	-0.000414431	-9.72304e-05
0.000120395	-0.000198878	0.000360435	-0.000202137	0.000216251	0.000331071	-0.00033578	4.41682e-05	-0.000384171	-0.000118754
0.000178699	-0.000190781	0.000417304	-0.000245724	0.000416907	0.000257528	-0.000298781	0.000105137	-0.000376034	-8.62445e-05
0.000180648	-0.000182358	0.000379899	-0.000314238	0.000616975	0.000226581	-0.000216232	0.000186096	-0.000395552	9.59582e-06
0.000124248	-0.000163564	0.000249526	-0.000395903	0.000757997	0.000237435	-9.96882e-05	0.000259844	-0.000410972	0.000154403
2.76832e-05	-0.000128485	5.35084e-05	-0.000460807	0.000788734	0.000285206	2.10634e-05	0.000294804	-0.000390699	0.000303674
-8.34581e-05	-7.44433e-05	-0.000163398	-0.000477743	0.000678973	0.000374115	0.000109155	0.000285268	-0.000342904	0.000396286
-0.000179094	2.18005e-06	-0.000350631	-0.000441461	0.000430546	0.000506864	0.000139333	0.000254348	-0.000311879	0.000386202
-0.000225706	0.000101805	-0.000464705	-0.000381876	8.43984e-05	0.000666127	0.000109637	0.000228025	-0.000331633	0.000272174
-0.000196075	0.000206957	-0.000481565	-0.000340149	-0.000284812	0.000814102	3.85843e-05	0.000209764	-0.00038512	0.000101091
-8.80152e-05	0.000274497	-0.000405671	-0.000330781	-0.000592077	0.00091314	-4.60407e-05	0.000182813	-0.00041246	-6.18915e-05
6.05711e-05	0.000255566	-0.000271325	-0.000325871	-0.000775337	0.000945238	-0.000116681	0.000135144	-0.000360408	-0.000174756
0.00017913	0.000135863	-0.000131852	-0.000277216	-0.000820728	0.000911965	-0.000152123	7.57926e-05	-0.000225557	-0.000236881
0.000201147	-4.18894e-05	-3.85515e-05	-0.000156587	-0.000764296	0.000821194	-0.000144905	2.19127e-05	-5.44356e-05	-0.00027056
0.000108563	-0.000201192	-2.04967e-05	1.98776e-05	-0.000667418	0.000679976	-0.00010757	-2.71655e-05	9.27543e-05	-0.00028953
-5.42961e-05	-0.000282127	-7.6742e-05	0.000200653	-0.000579615	0.000500357	-6.75574e-05	-9.37756e-05	0.000178199	-0.000289656
-0.000213656	-0.000272307	-0.00018194	0.000330628	-0.000513558	0.000306831	-4.94687e-05	-0.000194277	0.00019561	-0.000267695
-0.000318217	-0.000196294	-0.000297635	0.000378907	-0.000450719	0.000133437	-5.93242e-05	-0.000310746	0.000157905	-0.000239669
-0.000364079	-8.52597e-05	-0.000384153	0.000342375	-0.000370709	1.19401e-05	-8.44182e-05	-0.000396394	8.5956e-05	-0.000232664
-0.00037641	4.04629e-05	-0.000414202	0.000229146	-0.000275559	-3.9146e-05	-0.000105181	-0.000411369	7.40625e-06	-0.000257926
-0.000374956	0.000168685	-0.000386117	4.66598e-05	-0.000186984	-1.84983e-05	-0.000105352	-0.000353175	-4.68063e-05	-0.000296332
-0.000359886	0.000287678	-0.000325157	-0.000187689	-0.000123088	6.02714e-05	-7.40786e-05	-0.000254411	-5.89913e-05	-0.000313572
-0.00032459	0.000385172	-0.00026315	-0.000427133	-7.96408e-05	0.000172693	-5.08182e-06	-0.000154703	-4.2439e-05	-0.000289738
-0.000271269	0.000451276	-0.000207653	-0.000600166	-3.3433e-05	0.000286319	0.000100593	-7.49224e-05	-3.68056e-05	-0.000233308
-0.000208788	0.00047788	-0.000131254	-0.000648815	3.61374e-05	0.000364963	0.00022929	-1.34402e-05	-7.67818e-05	-0.00016733
-0.000141374	0.000454023	-1.24662e-07	-0.000567891	0.000126343	0.000380167	0.000354333	3.90516e-05	-0.000159651	-0.000104779
-7.1106e-05	0.000364211	0.000179947	-0.000405599	0.000209794	0.000328424	0.000445528	8.40096e-05	-0.000242316	-3.91447e-05
-1.58987e-05	0.000196229	0.000348643	-0.000226444	0.0002555	0.000240275	0.000483876	0.000112254	-0.000271393	4.27573e-05
-1.6351e-05	-4.33854e-05	0.000430795	-7.54078e-05	0.000255376	0.000167353	0.000468859	0.000112353	-0.000220186	0.000142329
-0.000110547	-0.000316724	0.000396975	2.76405e-05	0.000232601	0.000150924	0.000410111	7.8986e-05	-0.000102884	0.000243366
-0.000294021	-0.000557192	0.000286125	7.3859e-05	0.000223774	0.000193798	0.000311678	1.48534e-05	4.18508e-05	0.000319624
-0.0005066	-0.000693132	0.000170392	5.93028e-05	0.000250726	0.000257514	0.000168245	-6.92974e-05	0.000180963	0.000345583
-0.000665499	-0.000684649	0.000101422	-6.41691e-06	0.000305294	0.000288036	-1.88991e-05	-0.000151842	0.000305711	0.000306647
-0.000717681	-0.000551959	8.88532e-05	-9.44206e-05	0.000355318	0.000251768	-0.000223175	-0.0002017	0.000425774	0.000210897
-0.000667183	-0.000371362	0.000118515	-0.000167975	0.000361985	0.000156889	-0.000395329	-0.000193903	0.000546633	9.59258e-05
-0.000561516	-0.000233755	0.000176862	-0.000202877	0.000296253	4.75488e-05	-0.000489477	-0.000132011	0.00065218	1.68945e-05
-0.000457401	-0.000190738	0.000253353	-0.000198427	0.000150761	-2.09574e-05	-0.000489681	-5.42195e-05	0.000710306	1.53485e-05
-0.000391981	-0.000227454	0.000326704	-0.000171618	-5.28366e-05	-7.5632e-06	-0.000414761	-1.0625e-05	0.000698157	9.03457e-05
-0.00037056	-0.000281154	0.00036046	-0.00014131	-0.00026621	0.000100158	-0.000301056	-2.73784e-05	0.000622733	0.000195999
-0.000372218	-0.000286828	0.000321126	-0.000113439	-0.000432463	0.000281593	-0.000180902	-8.79228e-05	0.000514929	0.000268951
-0.000370101	-0.00021395	0.000205622	-7.7143e-05	-0.000514267	0.000485684	-7.29233e-05	-0.00014723	0.000403774	0.0002679
-0.000352719	-7.52675e-05	5.15679e-05	-1.7484e-05	-0.000512353	0.000643986	1.4236e-05	-0.000166284	0.000300712	0.000200422
-0.000327607	8.58685e-05	-8.28758e-05	6.22654e-05	-0.000458841	0.000696548	7.38845e-05	-0.000137154	0.000209943	0.000118203
-0.000304597	0.000216717	-0.000155152	0.000129452	-0.000392985	0.000619792	9.77781e-05	-7.9153e-05	0.000146221	7.98265e-05
-0.000278573	0.00027868	-0.000160944	0.000138044	-0.000342578	0.00043709	8.00922e-05	-1.42888e-05	0.000132217	0.000107494
-0.000232136	0.000266405	-0.000126466	6.39973e-05	-0.000322091	0.000203525	2.60379e-05	5.17228e-05	0.000175968	0.000175728
-0.0001546	0.000209025	-8.10354e-05	-6.71376e-05	-0.000335197	-2.26559e-05	-4.32507e-05	0.000125512	0.000256482	0.000241678
-5.45691e-05	0.00014613	-3.62095e-05	-0.000183625	-0.000367109	-0.0002003	-9.87747e-05	0.000206815	0.000336815	0.00028251
4.70566e-05	9.33249e-05	1.22916e-05	-0.00020379	-0.000373942	-0.000307694	-0.000122661	0.000276665	0.000391829	0.000300553
0.000131846	2.82971e-05	6.74691e-05	-8.48377e-05	-0.000291586	-0.000336619	-0.000120923	0.000307301	0.00042226	0.000299344
0.000187636	-8.52989e-05	0.000119179	0.000146255	-7.23819e-05	-0.000293013	-0.000115308	0.000286127	0.000443122	0.00026749
0.000201536	-0.00025479	0.00014833	0.000401721	0.000272381	-0.000205106	-0.000122395	0.000232097	0.000460978	0.000191726
0.000159105	-0.00043624	0.000139077	0.000578016	0.000659802	-0.000123617	-0.000143098	0.000188969	0.000463237	8.1298e-05
5.81489e-05	-0.0005542	8.42861e-05	0.000607553	0.000969147	-0.000100682	-0.000171063	0.000198895	0.000428787	-2.82106e-05
-7.59572e-05	-0.000545576	-1.85071e-05	0.000485496	0.0011031	-0.00015538	-0.000203526	0.000275236	0.000348898	-0.000100887
-0.000193123	-0.000392682	-0.000168257	0.000261596	0.0010359	-0.000253738	-0.00023846	0.000393358	0.00023817	-0.000132694
-0.000243158	-0.000128139	-0.000348718	9.25623e-06	0.000817752	-0.000326637	-0.000265752	0.000503429	0.000125136	-0.00015539
-0.000204966	0.000180489	-0.000515732	-0.000209119	0.000537951	-0.000318171	-0.000270636	0.0005536	3.24596e-05	-0.000202405
-9.83725e-05	0.000452263	-0.000608448	-0.000363674	0.000278389	-0.000227159	-0.000248896	0.000510002	-3.33319e-05	-0.000267492
2.95386e-05	0.000615528	-0.000588195	-0.000454545	8.79355e-05	-0.000107794	-0.000214181	0.000369479	-7.50406e-05	-0.000300787
0.000133214	0.000630858	-0.000471528	-0.000489143	-1.84588e-05	-3.08314e-05	-0.00018623	0.000165196	-9.37747e-05	-0.00025195
0.000192895	0.000506887	-0.000319766	-0.000461857	-5.25071e-05	-3.83581e-05	-0.000172749	-4.17208e-05	-8.90032e-05	-0.000119045
0.000218543	0.000297237	-0.000190022	-0.000358071	-4.68506e-05	-0.000124237	-0.000165395	-0.00019194	-6.6463e-05	4.71605e-05
0.00023154	7.54655e-05	-9.51331e-05	-0.0001784	-4.42233e-05	-0.000246755	-0.000153332	-0.00026645	-3.71834e-05	0.000186351
0.000239815	-9.92331e-05	-1.04588e-05	4.45581e-05	-7.63549e-05	-0.000357651	-0.000136856	-0.000299946	-3.28262e-06	0.000272034
0.000230143	-0.000204584	8.52258e-05	0.000257334	-0.000143604	-0.000427546	-0.000123273	-0.000348356	5.05798e-05	0.000314445
0.000187239	-0.000252593	0.000180507	0.000414393	-0.000213034	-0.000456224	-0.000109189	-0.000435677	0.000141536	0.000333471
0.000120652	-0.000267008	0.000240378	0.000495591	-0.000240167	-0.000466176	-7.28107e-05	-0.00053268	0.00025982	0.000340176
6.85437e-05	-0.000261235	0.000237458	0.000497512	-0.000201058	-0.000484726	8.68484e-06	-0.000589493	0.000360881	0.000340974
7.05087e-05	-0.000234315	0.000172312	0.000415401	-0.000112901	-0.000524705	0.000131181	-0.000586325	0.000394777	0.000344952
0.000135191	-0.000184295	6.90413e-05	0.000244292	-2.78672e-05	-0.000575138	0.000255398	-0.000549046	0.000348255	0.000358126
0.000232846	-0.000122446	-4.20845e-05	3.58547e-06	-1.67781e-06	-0.000608839	0.000330709	-0.000517997	0.00025712	0.00037311
0.00031623	-7.2289e-05	-0.00013714	-0.000245262	-5.71029e-05	-0.000602926	0.000331279	-0.00050811	0.000173791	0.000369619
0.000349483	-5.23647e-05	-0.000200249	-0.000418952	-0.00016977	-0.000556943	0.000274014	-0.000501668	0.000120508	0.000327513
0.000325195	-5.83643e-05	-0.000221165	-0.000460963	-0.000287849	-0.000492161	0.000206317	-0.000475071	7.50938e-05	0.000243044
0.000262818	-6.37291e-05	-0.000196388	-0.000373924	-0.000367422	-0.000431036	0.000176364	-0.000426177	3.55805e-06	0.000137548
0.000191144	-4.20726e-05	-0.000132407	-0.000207234	-0.000392453	-0.000376108	0.000207064	-0.000374057	-9.57085e-05	4.9281e-05
0.000124567	7.33903e-06	-4.35075e-05	-2.0055e-05	-0.000368278	-0.000309665	0.000286803	-0.000335864	-0.000182741	7.94711e-06
4.98562e-05	5.51233e-05	5.75255e-05	0.000140855	-0.000305676	-0.000213735	0.000377427	-0.00030769	-0.000208344	1.03025e-05
-6.21167e-05	6.35856e-05	0.000166812	0.000239688	-0.000214877	-8.88988e-05	0.000431525	-0.000268053	-0.000151016	2.25776e-05
-0.000224648	1.58073e-05	0.000285441	0.00025118	-0.000108408	4.55786e-05	0.000410289	-0.000198185	-2.41005e-05	1.16977e-05
-0.000411307	-7.24867e-05	0.000406678	0.000176975	1.78903e-07	0.00016604	0.000297762	-9.89168e-05	0.000142975	-2.51646e-05
-0.000566544	-0.000165821	0.000507672	6.01228e-05	0.000104171	0.00025719	0.000109517	9.33357e-06	0.000321499	-6.24068e-05
-0.000645215	-0.000233271	0.000556085	-3.03653e-05	0.000206755	0.000315754	-0.000108614	9.91724e-05	0.000483493	-7.36094e-05
-0.000643784	-0.000265285	0.000527763	-4.24332e-05	0.000311393	0.000348885	-0.00029501	0.000147797	0.00059627	-5.32539e-05
-0.000592963	-0.000274225	0.000420665	2.48499e-05	0.000408033	0.000369785	-0.000394748	0.00014113	0.000629637	-1.31572e-05
-0.000522331	-0.000282052	0.000254413	0.000126827	0.000471696	0.000388404	-0.000379334	7.60699e-05	0.000576243	3.54095e-05
-0.000435458	-0.000304073	5.93653e-05	0.000209457	0.000479193	0.000402284	-0.000256387	-3.34699e-05	0.000464526	9.14803e-05
-0.000318019	-0.000337635	-0.000132251	0.000239367	0.000430962	0.000400278	-6.73925e-05	-0.00015201	0.000343657	0.000157841
-0.000163015	-0.000361646	-0.000287723	0.000206817	0.000357137	0.00037881	0.000126433	-0.000231026	0.000245746	0.000228079
1.74731e-05	-0.000347731	-0.000375331	0.000115713	0.000298671	0.000349012	0.000266619	-0.000233465	0.000158369	0.000282091
0.000202628	-0.000278068	-0.00037455	-1.71169e-05	0.000277044	0.000319772	0.000319368	-0.000159823	3.70086e-05	0.000296843
0.000376664	-0.000160034	-0.000290221	-0.000155543	0.000278799	0.000275554	0.000288021	-5.28326e-05	-0.000150287	0.000264461
0.000528249	-2.66765e-05	-0.00015565	-0.000250678	0.000268753	0.000182462	0.000211618	2.83723e-05	-0.000386506	0.00019916
0.000641321	8.05204e-05	-1.69209e-05	-0.000266486	0.000218996	2.47944e-05	0.000147157	4.59889e-05	-0.000609929	0.00012353
0.000696312	0.00013565	9.16969e-05	-0.000204827	0.000128424	-0.000166427	0.000137842	1.0085e-06	-0.000752205	4.93329e-05
0.000686915	0.000139834	0.000162165	-0.000105729	2.10643e-05	-0.000329069	0.00018467	-8.26605e-05	-0.000775731	-2.42019e-05
0.000634864	0.00011038	0.00020591	-1.95157e-05	-6.84748e-05	-0.000419393	0.00024763	-0.000186546	-0.000684397	-9.66314e-05
0.000582173	5.9033e-05	0.000232634	2.82942e-05	-0.00010954	-0.000448037	0.000281093	-0.00030668	-0.000510834	-0.000162333
0.000562358	-1.85492e-05	0.000234437	5.18402e-05	-8.51777e-05	-0.000468911	0.000271041	-0.000436778	-0.000300048	-0.000225469
0.000575512	-0.000132219	0.000191451	8.8204e-05	2.28207e-06	-0.000534087	0.0002379	-0.000550265	-0.000100353	-0.000308895
0.00059002	-0.000278126	9.58226e-05	0.000163842	0.000130804	-0.00065474	0.000208213	-0.000606538	4.53237e-05	-0.000432911
0.000568065	-0.000431082	-2.80892e-05	0.000271933	0.000265433	-0.000793978	0.000191383	-0.000578315	0.000116084	-0.000580705
0.000491536	-0.000555222	-0.000128687	0.000376526	0.000371303	-0.000888362	0.000183916	-0.000473567	0.000128547	-0.000693921
0.000369439	-0.000621882	-0.000156887	0.000436402	0.000428646	-0.000881	0.00018742	-0.000331204	0.00013014	-0.000713538
0.000227712	-0.000619707	-9.79034e-05	0.000429474	0.000443269	-0.000750127	0.000214561	-0.000194472	0.00016382	-0.000628778
9.56156e-05	-0.000552738	1.97658e-05	0.000362444	0.000443461	-0.000520456	0.000275527	-8.50893e-05	0.000228999	-0.000484687
-2.36143e-07	-0.000434899	0.000144208	0.000262317	0.000458857	-0.000251281	0.000358903	7.56854e-07	0.000276149	-0.000343493
-3.66131e-05	-0.00029023	0.000232625	0.000158952	0.000493762	-9.17986e-06	0.000426554	7.39719e-05	0.000246311	-0.000242268
6.87478e-08	-0.000155435	0.000272179	7.2951e-05	0.000520133	0.000156996	0.000432363	0.000132685	0.000123355	-0.000185303
0.000100144	-7.1197e-05	0.00027621	1.42917e-05	0.000500037	0.000227705	0.000355713	0.000163127	-4.77947e-05	-0.000165024
0.000224836	-5.89033e-05	0.00026451	-1.60208e-05	0.000415592	0.000212694	0.000223849	0.00015978	-0.000192407	-0.00017757
0.000322847	-0.000101612	0.000248223	-2.81216e-05	0.000277251	0.00014289	9.93939e-05	0.000139137	-0.000257109	-0.000217371
0.000360908	-0.000152438	0.000229399	-4.35548e-05	0.000110205	5.31604e-05	3.671e-05	0.000126636	-0.000237811	-0.000268253
0.000341586	-0.000169004	0.000205697	-8.48841e-05	-5.67209e-05	-3.8383e-05	4.25488e-05	0.000127898	-0.000167643	-0.000311886
0.000292781	-0.00014521	0.000169243	-0.000158852	-0.000188669	-0.000136839	7.70108e-05	0.000115833	-8.37313e-05	-0.000346976
0.000240956	-0.000112003	0.000105448	-0.000248365	-0.000245842	-0.000252368	9.28583e-05	4.94958e-05	-4.08649e-06	-0.000394083
0.000193126	-0.000106625	3.57705e-06	-0.000322984	-0.000203767	-0.000373445	7.40548e-05	-9.12614e-05	6.98525e-05	-0.000476483
0.000140687	-0.000137533	-0.000126658	-0.000361569	-7.93511e-05	-0.000461252	4.03796e-05	-0.000283956	0.000135572	-0.000596014
7.7421e-05	-0.000175405	-0.000252935	-0.000369506	6.54621e-05	-0.000475208	2.32986e-05	-0.000469753	0.000180276	-0.000727953
1.33259e-05	-0.000177488	-0.000340406	-0.000375131	0.00015123	-0.00040587	4.09907e-05	-0.000582533	0.000191057	-0.000836187
-2.81108e-05	-0.000123658	-0.000376499	-0.000405707	0.00012042	-0.000281638	8.86609e-05	-0.000582368	0.000169587	-0.000890246
-2.54204e-05	-3.34344e-05	-0.000377067	-0.000462393	-3.78551e-05	-0.000143109	0.000141256	-0.000473708	0.000129456	-0.000872486
2.76114e-05	4.86816e-05	-0.00036984	-0.000517689	-0.000290261	-1.40527e-05	0.000163726	-0.000299955	7.82285e-05	-0.000781113
0.000120858	8.51229e-05	-0.000372266	-0.000538516	-0.000581709	0.000100514	0.000128755	-0.000122572	9.28225e-06	-0.000634921
0.000234863	6.86023e-05	-0.00038264	-0.000512153	-0.000858754	0.000193259	3.59858e-05	9.47461e-07	-8.4064e-05	-0.000471696
0.000347699	2.13991e-05	-0.000387982	-0.000450557	-0.00107854	0.000242619	-8.2248e-05	3.40962e-05	-0.000190875	-0.000332431
0.000441026	-2.56942e-05	-0.000376692	-0.000373206	-0.00120562	0.000228936	-0.000177591	-2.5263e-05	-0.000285292	-0.000241261
0.000508064	-5.71404e-05	-0.000342487	-0.000288916	-0.00121264	0.000160009	-0.0002146	-0.000138728	-0.00034631	-0.000198967
0.000559215	-8.08569e-05	-0.000278858	-0.000191763	-0.00109297	7.28374e-05	-0.000190876	-0.00023942	-0.000369888	-0.000192732
0.000616405	-0.000116834	-0.000176515	-6.89099e-05	-0.000874045	5.37684e-06	-0.000134924	-0.000265411	-0.000359827	-0.000208637
0.000694554	-0.000180089	-3.34008e-05	8.82623e-05	-0.00061317	-3.20544e-05	-8.48614e-05	-0.000196581	-0.000311156	-0.000235896
0.000781551	-0.000273296	0.000131322	0.000273743	-0.000373669	-5.59021e-05	-6.37343e-05	-6.66049e-05	-0.000209611	-0.000264006
0.000834898	-0.000387796	0.000279207	0.000459824	-0.000197823	-8.43439e-05	-6.93124e-05	6.16744e-05	-5.19952e-05	-0.000279356
0.000805579	-0.000502364	0.000376221	0.00060002	-9.4652e-05	-0.000118835	-8.49559e-05	0.000138753	0.000132745	-0.000265731
0.000677863	-0.000581331	0.000417508	0.000646743	-4.58272e-05	-0.000148991	-9.9719e-05	0.000155926	0.000285215	-0.00021048
0.000493495	-0.000584652	0.000425701	0.00057654	-2.03136e-05	-0.000166927	-0.000117562	0.000140741	0.000343242	-0.000114455
0.000333931	-0.000489912	0.000420942	0.000405951	1.26558e-05	-0.000170263	-0.000147312	0.000132523	0.000276809	1.98502e-06
0.000269122	-0.000307389	0.000393587	0.000185945	7.61263e-05	-0.000154368	-0.000184953	0.000161525	0.000106087	0.000105344
0.000314477	-7.46849e-05	0.000312348	-2.19485e-05	0.000181231	-0.000111553	-0.000207773	0.000240002	-0.000109243	0.000166181
0.000431481	0.000160034	0.00016431	-0.000173566	0.000322995	-4.41473e-05	-0.000189011	0.000356298	-0.000300779	0.000174859
0.000564044	0.000350241	-1.35077e-05	-0.00025884	0.000477358	2.48151e-05	-0.000121913	0.000469513	-0.000420735	0.000145929
0.000669716	0.000457926	-0.000146719	-0.000298765	0.000604348	6.21582e-05	-3.13152e-05	0.000519889	-0.000454071	0.000111438
0.000720846	0.00046435	-0.000173128	-0.000325473	0.000658848	5.08667e-05	4.00851e-05	0.000463741	-0.00041422	0.000106548
0.000693484	0.000382596	-8.58785e-05	-0.00035924	0.000604171	5.87269e-06	6.13826e-05	0.000310386	-0.000331063	0.000149271
0.00057446	0.000256402	6.72889e-05	-0.000397015	0.000424701	-3.74786e-05	3.50602e-05	0.000123808	-0.000235604	0.000222949
0.000384626	0.000137723	0.000225029	-0.000416418	0.000138627	-5.10601e-05	-6.16717e-06	-1.95794e-05	-0.000144694	0.000278504
0.000185243	5.74782e-05	0.000352781	-0.000388993	-0.000191937	-3.25822e-05	-2.21859e-05	-8.20051e-05	-5.59005e-05	0.000263726
4.77261e-05	1.2636e-05	0.000445243	-0.000295995	-0.000466948	-2.37304e-06	1.18024e-05	-7.97339e-05	3.88476e-05	0.000161834
7.8492e-06	-2.24417e-05	0.000496835	-0.000142866	-0.000583268	1.42983e-05	9.7189e-05	-5.37712e-05	0.000130333	8.72239e-06
4.47424e-05	-7.34811e-05	0.000482495	3.4035e-05	-0.000489484	4.35972e-06	0.000217013	-2.89662e-05	0.00018439	-0.00012619
0.000101735	-0.000150704	0.000376893	0.000177113	-0.000226789	-2.61631e-05	0.000344929	-4.45455e-07	0.000162504	-0.000181343
0.000127646	-0.000246531	0.000190617	0.000233514	7.90866e-05	-5.77523e-05	0.00045356	4.6562e-05	5.43528e-05	-0.000136499
0.000103307	-0.000340871	-2.23062e-05	0.000182864	0.000279597	-7.16531e-05	0.000522621	0.000111825	-0.000108072	-1.76442e-05
3.9211e-05	-0.000407269	-0.00019999	4.86241e-05	0.000284221	-6.26924e-05	0.000544691	0.000178901	-0.000268614	0.000124298
-4.06204e-05	-0.000418973	-0.000316861	-0.000114591	0.000108712	-4.0172e-05	0.000524006	0.00023556	-0.000381949	0.000242825
-0.000107962	-0.000356815	-0.000392141	-0.000251907	-0.000141845	-1.73517e-05	0.000468383	0.000287658	-0.00043532	0.000315439
-0.000131654	-0.000218255	-0.000457274	-0.0003401	-0.000343623	-1.89149e-06	0.000381775	0.00034661	-0.000439715	0.000345481
-8.54367e-05	-2.35381e-05	-0.000518793	-0.000396921	-0.000427808	3.73809e-06	0.000265049	0.000403852	-0.000403409	0.000348829
3.21749e-05	0.000186175	-0.000552874	-0.000456623	-0.000406008	-2.34228e-06	0.000124022	0.00042452	-0.000319084	0.000336082
0.00018282	0.000361737	-0.000531102	-0.000533148	-0.000337423	-1.91876e-05	-2.45661e-05	0.000373583	-0.000178891	0.000303916
0.000300412	0.000466547	-0.000447998	-0.000609542	-0.000274843	-3.53592e-05	-0.000157431	0.000251026	3.32527e-06	0.000243237
0.000330464	0.000492871	-0.000326969	-0.000663236	-0.00023443	-2.95065e-05	-0.000257823	9.89472e-05	0.000193388	0.000157366
0.00026808	0.000460787	-0.000206693	-0.000693125	-0.000202508	1.46775e-05	-0.00032621	-3.07837e-05	0.000363143	7.22484e-05
0.000161676	0.000398622	-0.000123144	-0.000714101	-0.000160445	9.28178e-05	-0.00037778	-0.000119408	0.000510713	2.52518e-05
7.66277e-05	0.000320933	-9.62588e-05	-0.000727911	-0.000103745	0.000181692	-0.000427005	-0.000193275	0.000648612	3.80307e-05
4.73386e-05	0.000224139	-0.00012226	-0.000708523	-4.51065e-05	0.00025693	-0.000472566	-0.000293526	0.000771637	9.53938e-05
5.58605e-05	0.000103479	-0.000174464	-0.000621471	-4.33952e-06	0.000306239	-0.000498039	-0.000432982	0.000843225	0.00015041
5.17534e-05	-2.65312e-05	-0.000216778	-0.000457945	5.36867e-06	0.000325486	-0.00048914	-0.000578158	0.000821183	0.000155779
-5.38305e-06	-0.000129904	-0.000224289	-0.0002499	-1.49025e-05	0.000308662	-0.000449599	-0.000666777	0.000699227	9.77713e-05
-0.000113901	-0.000169512	-0.000195102	-5.23767e-05	-5.1063e-05	0.000250694	-0.000397125	-0.000643278	0.00052021	3.21617e-06
-0.00023067	-0.000133358	-0.000144238	9.04123e-05	-8.06953e-05	0.000162765	-0.000343223	-0.00049019	0.000345254	-8.78391e-05
-0.000301333	-4.52885e-05	-8.84935e-05	0.000166233	-7.69171e-05	7.7869e-05	-0.000281422	-0.000241662	0.000208384	-0.000158512
-0.00029535	4.78893e-05	-3.78253e-05	0.000188422	-1.58126e-05	3.04238e-05	-0.000200166	2.74664e-05	9.91682e-05	-0.000225169
-0.000218062	0.000102536	2.77644e-06	0.000172953	0.00010853	2.51376e-05	-0.000105694	0.000233934	-1.42081e-05	-0.000310832
-9.46127e-05	9.95959e-05	2.87709e-05	0.000123055	0.00027119	2.95063e-05	-2.49325e-05	0.000322059	-0.00014692	-0.000407853
5.1542e-05	5.02093e-05	3.50065e-05	3.45809e-05	0.000423058	4.13582e-06	1.89167e-05	0.000281541	-0.000279006	-0.000468662
0.000201906	-1.40027e-05	1.76764e-05	-8.69485e-05	0.000518685	-5.5057e-05	3.11072e-05	0.000141164	-0.000368622	-0.000439181
0.000332438	-5.87453e-05	-2.15106e-05	-0.000217035	0.000543761	-0.00010489	4.11261e-05	-4.83182e-05	-0.000381236	-0.000308053
0.000413704	-6.3855e-05	-7.02941e-05	-0.000319919	0.000518609	-8.88265e-05	7.31588e-05	-0.00022913	-0.00030882	-0.000125738
0.000430552	-3.09118e-05	-0.000107601	-0.000365655	0.000477262	1.18146e-05	0.000122976	-0.00035006	-0.000165817	2.61404e-05
0.000400316	2.10583e-05	-0.000118314	-0.000342603	0.000443818	0.000156333	0.000164971	-0.000382109	2.83153e-05	8.80208e-05
0.000365223	6.63943e-05	-0.000110376	-0.000258335	0.000426249	0.000272304	0.000180683	-0.000328764	0.000257887	5.3489e-05
0.000362898	8.18997e-05	-0.000113107	-0.00013214	0.000426821	0.000305187	0.000178337	-0.000220674	0.000500831	-3.9447e-05
0.000402695	5.13482e-05	-0.00015307	1.3331e-05	0.000450744	0.000245966	0.00018243	-9.73391e-05	0.000715094	-0.000138399
0.000467168	-3.11928e-05	-0.000230259	0.000156308	0.000498748	0.00012166	0.0002032	1.13482e-05	0.000846793	-0.000201267
0.000530587	-0.000156268	-0.000317767	0.000276599	0.000551089	-2.92172e-05	0.000217895	9.5394e-05	0.000863109	-0.000205955
0.000573302	-0.000295517	-0.000383223	0.000357322	0.000565607	-0.000169894	0.00018646	0.000166288	0.000780788	-0.00015125
0.000583345	-0.000406999	-0.000411755	0.00039093	0.000500759	-0.000266161	9.04377e-05	0.000249537	0.000657981	-5.54972e-05
0.000555341	-0.000451494	-0.000413868	0.000385945	0.000346922	-0.000291901	-4.15132e-05	0.000367382	0.00055165	4.70064e-05
0.000496761	-0.000411749	-0.000415578	0.000365593	0.000138193	-0.0002463	-0.000147688	0.000518365	0.000478582	0.000114776
0.000433824	-0.000302732	-0.000439731	0.000355327	-6.52946e-05	-0.000166511	-0.000175508	0.000667985	0.000414771	0.000113597
0.000399887	-0.000167172	-0.000492499	0.000369065	-0.000209891	-0.000114034	-0.000114264	0.000760398	0.000328739	3.30551e-05
0.000406642	-5.87383e-05	-0.000563737	0.000407011	-0.000273645	-0.00013567	6.25231e-06	0.000747345	0.000212482	-0.000103654
0.000425144	-1.85793e-05	-0.000635732	0.000464756	-0.000270865	-0.000228583	0.000140995	0.000618574	8.21984e-05	-0.000247502
0.000403151	-5.35778e-05	-0.000687621	0.000540251	-0.000236116	-0.000341662	0.000250721	0.000414383	-4.29021e-05	-0.000349774
0.000309463	-0.000128999	-0.000693343	0.000629211	-0.000200137	-0.000414786	0.000304985	0.000207429	-0.000153255	-0.000388388
0.000162631	-0.000186237	-0.00062458	0.000715542	-0.000175129	-0.000422316	0.000278282	6.00885e-05	-0.000238678	-0.000371451
1.27104e-05	-0.000179954	-0.000465514	0.000771536	-0.000157059	-0.000383784	0.000157773	-1.3407e-05	-0.00027473	-0.000317175
-0.000105482	-0.000108344	-0.000229216	0.000772928	-0.000136457	-0.000337399	-3.7168e-05	-4.84152e-05	-0.00023378	-0.000234321
-0.000196049	-1.01067e-05	4.0256e-05	0.000717094	-0.000105826	-0.000305343	-0.000246553	-9.32037e-05	-0.000117966	-0.000122708
-0.000276949	6.9257e-05	0.000284665	0.000627646	-6.23286e-05	-0.000280602	-0.000393479	-0.000168133	2.23736e-05	1.32432e-05
-0.000338942	0.000109088	0.000457536	0.000540608	-1.01737e-05	-0.000239741	-0.000429087	-0.000256323	0.000113627	0.000156563
-0.000342243	0.00011528	0.000542762	0.000483018	3.89194e-05	-0.000165459	-0.000360673	-0.000326644	0.000111952	0.000280131
-0.000260084	9.99677e-05	0.000553011	0.000459721	7.20853e-05	-6.14633e-05	-0.00023721	-0.000359058	3.68517e-05	0.000352246
-0.000120079	6.99976e-05	0.000510394	0.000456504	8.45782e-05	4.87466e-05	-0.00010797	-0.000348832	-4.71267e-05	0.000344612
7.42124e-06	3.79117e-05	0.000428696	0.000455168	8.01045e-05	0.000137216	6.17668e-06	-0.000296834	-8.42927e-05	0.00024788
6.63934e-05	3.55726e-05	0.000314341	0.00044754	5.91426e-05	0.000189357	0.000107177	-0.000207659	-6.71453e-05	8.87009e-05
5.88853e-05	0.000102742	0.000180844	0.000437194	9.41303e-06	0.000209619	0.000194546	-9.97861e-05	-2.68502e-05	-7.06307e-05
3.16003e-05	0.000250987	5.61659e-05	0.000428424	-8.60709e-05	0.00021117	0.000250806	-8.94783e-06	9.5002e-06	-0.000160223
2.4419e-05	0.000436242	-2.72654e-05	0.000413285	-0.000228376	0.000201889	0.000252534	3.03857e-05	4.78774e-05	-0.000142757
3.77827e-05	0.000573911	-4.92811e-05	0.000370087	-0.000391455	0.000180948	0.000194304	1.3102e-05	0.000114738	-3.4655e-05
4.81523e-05	0.00059301	-9.48831e-06	0.000277908	-0.000533369	0.000145019	9.88876e-05	-2.85052e-05	0.000220511	0.000109021
4.50815e-05	0.000484996	7.75718e-05	0.000136532	-0.000619352	9.18465e-05	-2.6037e-08	-5.07748e-05	0.000339274	0.000231865
4.52379e-05	0.00030273	0.000190227	-2.68613e-05	-0.000636121	1.72219e-05	-8.68384e-05	-3.7985e-05	0.000424638	0.00030466
7.26853e-05	0.000111614	0.00030289	-0.000172856	-0.000588679	-8.48414e-05	-0.000173558	-1.66995e-05	0.000444099	0.000327938
0.000134451	-5.85733e-05	0.000387565	-0.000275092	-0.000488295	-0.000212286	-0.00027768	-2.88554e-05	0.000397645	0.000317732
0.000219557	-0.000217817	0.000420131	-0.000334829	-0.00034617	-0.000345361	-0.000391004	-8.92088e-05	0.000305789	0.000293793
0.000315789	-0.000381939	0.000390532	-0.000375176	-0.000177879	-0.000451452	-0.000472451	-0.000169803	0.000185353	0.000277401
0.000417696	-0.000541647	0.000308433	-0.000422512	-9.30207e-06	-0.000502958	-0.000472953	-0.000225484	4.19595e-05	0.000289431
0.000516332	-0.000662253	0.000198137	-0.000488753	0.000129246	-0.000490272	-0.000369805	-0.000231109	-0.000114669	0.000338188
0.000589859	-0.000706367	8.60319e-05	-0.000563491	0.000220601	-0.000416398	-0.000182877	-0.000192079	-0.00025561	0.000402805
0.000614765	-0.000655902	-9.58702e-06	-0.00061948	0.000272421	-0.000282	3.57394e-05	-0.000123797	-0.000341102	0.000432732
0.000589089	-0.000519243	-8.04937e-05	-0.000630481	0.000306663	-8.3861e-05	0.000227004	-3.08258e-05	-0.000346721	0.000375423
0.000539358	-0.000324616	-0.000126966	-0.000592054	0.000334523	0.000164437	0.000348133	8.77966e-05	-0.000279451	0.000216533
0.000498692	-0.000107752	-0.000160112	-0.000528017	0.000343265	0.000411258	0.00038404	0.000215495	-0.000167344	-3.29048e-07
0.00047683	9.913e-05	-0.000204583	-0.000472436	0.000308921	0.000576852	0.000347784	0.000308494	-3.63948e-05	-0.000193722
0.000453069	0.000274354	-0.000289066	-0.000440111	0.000219547	0.000598079	0.000275572	0.000317827	9.99153e-05	-0.000291917
0.000397967	0.000409242	-0.000422491	-0.000413811	8.55441e-05	0.000472127	0.000217005	0.000228843	0.000230896	-0.00027383
0.000299938	0.000504241	-0.000575544	-0.000361982	-6.70191e-05	0.000258149	0.00021511	8.27367e-05	0.000335829	-0.000174552
0.000171914	0.000558792	-0.000690552	-0.00026917	-0.000207486	3.47574e-05	0.000278943	-4.5857e-05	0.000389019	-5.39138e-05
3.69553e-05	0.000563079	-0.000717594	-0.000148553	-0.00030821	-0.000146794	0.000370608	-0.000103402	0.000382825	4.55656e-05
-8.92154e-05	0.000504061	-0.000646952	-2.70595e-05	-0.000351089	-0.000275376	0.000428415	-9.79536e-05	0.000344932	0.000119288
-0.000203211	0.000386121	-0.000510638	7.63714e-05	-0.000334567	-0.000360505	0.000414301	-8.75816e-05	0.000326228	0.00018827
-0.000307154	0.000246303	-0.000356459	0.000154847	-0.000276422	-0.000411586	0.000342046	-0.000127841	0.000363335	0.000269767
-0.00040259	0.000141176	-0.000221752	0.000200406	-0.000207229	-0.000434799	0.000258031	-0.000227503	0.000448171	0.000356869
-0.000493575	0.000107881	-0.000126566	0.000196723	-0.000154077	-0.000438179	0.000196841	-0.000348116	0.000534535	0.00042113
-0.000592173	0.000131518	-8.16471e-05	0.000133378	-0.000120758	-0.000429926	0.000159536	-0.000438076	0.000577937	0.000432846
-0.000712394	0.000151465	-9.37754e-05	2.9703e-05	-7.87777e-05	-0.000412982	0.000131678	-0.000466135	0.00057224	0.000382897
-0.000851164	0.000106937	-0.00015955	-5.98394e-05	1.54935e-05	-0.000388394	0.000110647	-0.000431039	0.000549466	0.000292279
-0.000974077	-1.35274e-05	-0.000255666	-7.24926e-05	0.000181336	-0.000366139	0.000106325	-0.000350523	0.000546634	0.000204426
-0.00102567	-0.00016031	-0.00034139	2.09725e-05	0.000384284	-0.000365864	0.000118523	-0.000247093	0.000575843	0.000164671
-0.00096364	-0.000260008	-0.000379542	0.000193575	0.00055061	-0.000397712	0.000124754	-0.000142967	0.000624392	0.000197589
-0.000793582	-0.000270375	-0.000362961	0.000377827	0.000619084	-0.000439876	9.64571e-05	-6.24396e-05	0.00067394	0.000294357
-0.000576842	-0.000205777	-0.000322679	0.000506196	0.000582614	-0.000441832	2.55148e-05	-3.15421e-05	0.000710409	0.000417468
-0.000402455	-0.00011468	-0.000306116	0.000543832	0.000482354	-0.000360372	-6.7704e-05	-7.00117e-05	0.000718393	0.000520204
-0.00033939	-3.63045e-05	-0.000340528	0.000493134	0.000367355	-0.000199714	-0.000150731	-0.000182284	0.00067963	0.000568727
-0.000399636	2.08614e-05	-0.000411962	0.000377595	0.000263779	-1.76518e-05	-0.000201315	-0.000356195	0.000587308	0.000553096
-0.000536044	6.47233e-05	-0.000476574	0.000226379	0.000177188	0.000109759	-0.000216607	-0.000567529	0.000460299	0.000483373
-0.000674645	9.40888e-05	-0.000493108	7.00016e-05	0.000111028	0.000133722	-0.000207025	-0.00078216	0.000335419	0.000379466
-0.000756754	9.35404e-05	-0.000450126	-6.12661e-05	7.19021e-05	5.16215e-05	-0.000185028	-0.000956229	0.000240709	0.000265765
-0.000761811	5.23212e-05	-0.000369165	-0.000146153	5.56338e-05	-0.000107209	-0.00015777	-0.00104416	0.000176101	0.000171582
-0.000701441	-1.70894e-05	-0.000284563	-0.000182589	3.53446e-05	-0.000306148	-0.000125873	-0.00101703	0.000121071	0.000127647
-0.000599214	-8.27745e-05	-0.000217934	-0.0001855	-2.69652e-05	-0.000513868	-8.65476e-05	-0.000878201	6.09317e-05	0.000151153
-0.000476845	-0.000114865	-0.000169427	-0.00017158	-0.000148734	-0.000702363	-3.72152e-05	-0.000661718	4.42555e-06	0.00022808
-0.000353593	-0.000101252	-0.000132559	-0.000147317	-0.000302427	-0.000841932	2.44518e-05	-0.000414633	-2.5993e-05	0.000313518
-0.000249107	-4.45934e-05	-0.000114651	-0.000113213	-0.000425235	-0.000903435	0.000103064	-0.000178502	-2.16057e-05	0.000358228
-0.000178378	4.79161e-05	-0.000137165	-7.73547e-05	-0.000461742	-0.00086942	0.000203597	1.84396e-05	-3.00547e-06	0.000341351
-0.000141401	0.000165048	-0.000211897	-6.0501e-05	-0.000405366	-0.000746883	0.000322008	0.000160725	-5.27757e-06	0.000279427
-0.000121905	0.000284357	-0.000317481	-8.55542e-05	-0.000300629	-0.000569653	0.000437901	0.00024553	-4.6962e-05	0.000205158
-0.000102447	0.000373177	-0.000402982	-0.000161508	-0.00020455	-0.00038366	0.000521749	0.000285074	-0.000114493	0.000138536
-8.30009e-05	0.000402454	-0.000418099	-0.000275335	-0.000145154	-0.000223929	0.000553188	0.000304872	-0.000175729	7.58592e-05
-8.13778e-05	0.000360753	-0.00034343	-0.000395117	-0.000113301	-0.000103086	0.00053081	0.000332002	-0.000205499	1.48623e-06
-0.000110922	0.000257342	-0.00019777	-0.000480221	-8.54698e-05	-2.08807e-05	0.000462641	0.000377697	-0.000198595	-9.18858e-05
-0.000158138	0.000116466	-2.46682e-05	-0.000495279	-4.80107e-05	1.9178e-05	0.000352155	0.000427968	-0.000164641	-0.000191318
-0.000187727	-3.10599e-05	0.000125297	-0.000425737	-3.28717e-06	8.07185e-06	0.000201012	0.000453266	-0.00011745	-0.000267794
-0.00017415	-0.000157488	0.000209625	-0.000289322	3.75697e-05	-5.30838e-05	2.49439e-05	0.000431024	-7.0178e-05	-0.000292247
-0.000127097	-0.000247079	0.000210192	-0.000135374	6.22924e-05	-0.000140568	-0.000141987	0.000359623	-3.54613e-05	-0.000251503
-8.26383e-05	-0.000298486	0.000146798	-2.71701e-05	6.06784e-05	-0.000217297	-0.000266091	0.000251036	-2.39055e-05	-0.000154029
-6.97137e-05	-0.000318481	7.18347e-05	-1.1292e-05	2.66016e-05	-0.000257756	-0.000337352	0.000116255	-3.8542e-05	-2.58267e-05
-8.78349e-05	-0.000313921	3.88195e-05	-8.96843e-05	-3.77895e-05	-0.000264059	-0.00037241	-3.24338e-05	-6.99107e-05	9.64018e-05
-0.000115759	-0.00028957	6.45527e-05	-0.000214694	-0.000117587	-0.000256742	-0.000395092	-0.000162552	-9.93128e-05	0.000173391
-0.000134985	-0.00025037	0.000118513	-0.000315633	-0.000187844	-0.000250498	-0.000415899	-0.000215027	-0.000112503	0.000178067
-0.000139761	-0.0002016	0.000151765	-0.000342561	-0.000228545	-0.000241113	-0.000430939	-0.000133707	-0.000114017	0.000113713
-0.000127575	-0.000146006	0.000138853	-0.00029757	-0.000242107	-0.00021646	-0.000438323	8.41725e-05	-0.000125951	1.79363e-05
-9.0293e-05	-8.32459e-05	9.3174e-05	-0.00022943	-0.000252283	-0.000176464	-0.000450709	0.000362274	-0.000167099	-5.99992e-05
-2.37407e-05	-1.32849e-05	4.5869e-05	-0.000192912	-0.000278134	-0.00013748	-0.000487767	0.000578785	-0.000230352	-9.489e-05
5.3842e-05	6.20845e-05	1.59212e-05	-0.000203737	-0.000307973	-0.000116237	-0.000555879	0.000645097	-0.000282373	-0.000103506
0.000101091	0.000143053	1.34442e-06	-0.000228288	-0.000305022	-0.000112441	-0.000637313	0.000568935	-0.000289353	-0.000126949
7.97273e-05	0.000233616	-8.5868e-06	-0.000218647	-0.000243046	-0.000109489	-0.000701345	0.000444527	-0.000245765	-0.000191643
-1.58814e-05	0.000332083	-2.19958e-05	-0.000159609	-0.00013496	-9.08814e-05	-0.000726991	0.000373458	-0.000178208	-0.000283348
-0.000156445	0.00041619	-4.7068e-05	-8.16302e-05	-2.43916e-05	-5.23894e-05	-0.000715726	0.000385353	-0.000120355	-0.000357143
-0.000304008	0.000443682	-9.97408e-05	-2.97326e-05	4.90001e-05	3.0974e-06	-0.000683307	0.000427422	-8.39724e-05	-0.000372899
-0.000437168	0.000379579	-0.000199906	-2.34314e-05	7.33222e-05	7.86313e-05	-0.000640379	0.000422788	-5.4051e-05	-0.000323995
-0.000550356	0.000231448	-0.00035248	-4.5865e-05	5.72443e-05	0.000184483	-0.000580942	0.000335078	-1.00313e-05	-0.00023831
-0.000634969	5.80649e-05	-0.000527573	-6.3356e-05	9.27121e-06	0.000322795	-0.000488555	0.000185325	5.06258e-05	-0.000157687
-0.00067007	-6.24748e-05	-0.000660298	-4.85252e-05	-6.6436e-05	0.000472393	-0.000353487	2.38242e-05	0.00010883	-0.000114006
-0.000635657	-8.14759e-05	-0.000679502	1.05187e-05	-0.000153983	0.000592311	-0.000185564	-0.000104872	0.000139696	-0.000113764
-0.000533461	-6.31203e-06	-0.00055155	0.000108974	-0.000216602	0.000642611	-1.28875e-05	-0.000177865	0.000129889	-0.000136638
-0.00039197	0.000112296	-0.000307534	0.000222623	-0.000216776	0.000603544	0.000130736	-0.000193288	8.23955e-05	-0.000150123
-0.000249929	0.000215843	-3.0251e-05	0.000308298	-0.000151552	0.000479341	0.000219918	-0.000165806	1.04872e-05	-0.000131638
-0.000133995	0.000266618	0.000190543	0.000318184	-6.4696e-05	0.000292045	0.000247184	-0.000121825	-6.97897e-05	-7.95381e-05
-4.97743e-05	0.000254177	0.000300722	0.000226059	-1.56256e-05	7.80036e-05	0.000226872	-9.0212e-05	-0.000145479	-4.64805e-06
9.67094e-06	0.000186873	0.000295909	4.79175e-05	-2.82476e-05	-0.000113056	0.000191607	-8.86722e-05	-0.00021236	8.27336e-05
5.01451e-05	8.33303e-05	0.000208612	-0.000160589	-6.57613e-05	-0.000228045	0.000178638	-0.000114126	-0.000275622	0.000171796
7.12931e-05	-3.02992e-05	8.55579e-05	-0.000330586	-5.6036e-05	-0.000233239	0.000210361	-0.000145597	-0.000338901	0.00024166
7.20635e-05	-0.00012343	-3.2461e-05	-0.000413186	5.28069e-05	-0.000135683	0.000281837	-0.000159799	-0.000389281	0.000265965
5.7161e-05	-0.00017163	-0.000124584	-0.000399095	0.000252604	1.49664e-05	0.000365954	-0.000149678	-0.000397554	0.000236586
3.48566e-05	-0.000170974	-0.000195442	-0.000315265	0.000481043	0.000148206	0.000433017	-0.000130882	-0.00034011	0.00018076
6.63411e-06	-0.000142103	-0.000269249	-0.000204297	0.000662869	0.00020551	0.000468719	-0.000127369	-0.000223961	0.000145139
-4.00327e-05	-0.000114907	-0.000372356	-0.000102378	0.000749842	0.000166422	0.000476215	-0.000146306	-9.06767e-05	0.000155199
-0.000124388	-0.000103848	-0.000510813	-3.06703e-05	0.000732716	5.52219e-05	0.000463767	-0.000167005	5.82782e-06	0.000189052
-0.000252728	-9.63697e-05	-0.000656866	-6.98029e-07	0.00062945	-7.5374e-05	0.000432913	-0.000157499	3.13877e-05	0.000193755
-0.000403137	-6.61505e-05	-0.000758648	-1.87089e-05	0.000471336	-0.000174795	0.000379784	-0.000103057	-8.18496e-06	0.000130167
-0.000530193	7.67848e-07	-0.000772054	-7.75875e-05	0.00029785	-0.000219458	0.000308474	-1.79861e-05	-7.13826e-05	5.21087e-06
-0.000587359	9.02523e-05	-0.000691229	-0.000146855	0.000151513	-0.000215223	0.000243213	6.8296e-05	-0.000107315	-0.000134595
-0.000548725	0.000167438	-0.000550422	-0.000182125	6.29971e-05	-0.00018219	0.000223495	0.000133033	-8.71833e-05	-0.000237845
-0.000415135	0.000200523	-0.000396081	-0.000156209	3.43633e-05	-0.000142476	0.000277775	0.000168882	-1.90842e-05	-0.000280609
-0.000207857	0.000182461	-0.000257314	-8.58581e-05	3.96541e-05	-0.000120359	0.000393611	0.000177301	6.39708e-05	-0.000274945
3.67971e-05	0.00013335	-0.00014078	-2.58642e-05	4.89948e-05	-0.000141627	0.000514206	0.000158874	0.000131199	-0.00025412
0.000268226	8.01413e-05	-4.61326e-05	-3.05631e-05	5.61606e-05	-0.000218801	0.000572491	0.000111967	0.000172673	-0.000249488
0.000428834	3.03514e-05	2.20265e-05	-0.000112773	8.0989e-05	-0.000332278	0.000537532	4.13287e-05	0.000195736	-0.000272817
0.000476647	-3.43958e-05	5.81496e-05	-0.000232904	0.000141679	-0.000431135	0.000433838	-3.29888e-05	0.000208393	-0.000309033
0.000412352	-0.000136515	6.39568e-05	-0.000324923	0.000225315	-0.000460298	0.000318795	-8.08017e-05	0.000211431	-0.000320727
0.000286121	-0.000274536	4.44433e-05	-0.000335829	0.000289758	-0.00039291	0.000240559	-8.30771e-05	0.000208264	-0.000267194
0.000171649	-0.000418898	-5.75426e-06	-0.000248685	0.000297778	-0.000241882	0.00021147	-4.93026e-05	0.00021637	-0.000134404
0.000124764	-0.000533063	-0.000106409	-7.97326e-05	0.000249667	-4.70717e-05	0.000212604	-9.39234e-06	0.000258561	4.33184e-05
0.000159417	-0.000593285	-0.000274506	0.000136542	0.000181772	0.000144701	0.000216394	1.32171e-05	0.000337618	0.000193978
0.000254572	-0.000589383	-0.000497809	0.000357596	0.00013307	0.000292333	0.000203622	1.82256e-05	0.000423061	0.000253938
0.000373629	-0.000519105	-0.000724545	0.000535807	0.000112291	0.000367256	0.000164601	2.02406e-05	0.000468847	0.00021827
0.000474019	-0.000393909	-0.000883073	0.000623364	9.58246e-05	0.000361965	9.45647e-05	3.10296e-05	0.000446534	0.000150767
0.000510329	-0.000247129	-0.000920168	0.000586751	5.73872e-05	0.000299138	-2.65516e-06	5.29373e-05	0.000362696	0.000137089
0.000449593	-0.000120643	-0.00083051	0.000427845	9.62618e-07	0.000229333	-0.000105139	8.3934e-05	0.000248861	0.000216086
0.000298306	-3.20059e-05	-0.000656859	0.000196626	-3.57648e-05	0.000206834	-0.000175579	0.000121391	0.000139094	0.000348964
0.000113871	4.21817e-05	-0.000462965	-2.18862e-05	-1.30598e-05	0.000251649	-0.000185036	0.000159995	5.44472e-05	0.000453178
-2.19576e-05	0.000140207	-0.000300219	-0.000147465	7.34427e-05	0.000326796	-0.000139842	0.000191221	-8.87813e-07	0.000468073
-5.37984e-05	0.000267818	-0.000190293	-0.000147336	0.000184357	0.000357453	-8.34548e-05	0.000208845	-3.62999e-05	0.000393412
1.42318e-05	0.000378926	-0.000130501	-5.08838e-05	0.000261945	0.000284131	-6.78966e-05	0.000213404	-6.65577e-05	0.000273257
0.000131393	0.000406463	-0.000109726	7.2445e-05	0.000264462	0.000106792	-0.00011955	0.000206567	-9.93316e-05	0.000149882
0.000244958	0.000314208	-0.000117003	0.000152102	0.000185964	-0.000118117	-0.00022737	0.000178464	-0.000125004	3.40957e-05
0.00033377	0.000122812	-0.000137664	0.000145483	5.73997e-05	-0.000321424	-0.000357643	0.000103234	-0.000118964	-8.53932e-05
0.000401683	-0.000107247	-0.000149117	4.74142e-05	-6.62129e-05	-0.000463051	-0.000476679	-4.53396e-05	-5.89606e-05	-0.000210503
0.000443674	-0.00031402	-0.000129596	-0.000113228	-0.000129933	-0.000539035	-0.000562405	-0.000265662	5.29138e-05	-0.000313906
0.00042617	-0.000461914	-7.74692e-05	-0.00028463	-0.000108351	-0.000561012	-0.000602925	-0.000512713	0.000179735	-0.000348478
0.000308839	-0.000545435	-2.38048e-05	-0.000412931	-2.43198e-05	-0.000538007	-0.000594145	-0.000714739	0.000260463	-0.00027639
8.96689e-05	-0.000576129	-2.20358e-05	-0.000467801	5.98915e-05	-0.000476075	-0.000544424	-0.000814348	0.00023879	-9.46048e-05
-0.000173792	-0.000567143	-0.000115559	-0.000454693	7.99014e-05	-0.000385627	-0.000478166	-0.000802377	9.59465e-05	0.000158974
-0.000392804	-0.000526263	-0.000304764	-0.000402317	1.35188e-05	-0.000280684	-0.000424158	-0.000717468	-0.000131572	0.000417587
-0.000502057	-0.000459596	-0.000540694	-0.000338409	-9.9822e-05	-0.000170402	-0.000390415	-0.000612687	-0.00036404	0.000605789
-0.000493463	-0.000378035	-0.0007528	-0.00027741	-0.000182572	-5.76345e-05	-0.000349366	-0.000517189	-0.000518695	0.000661378
-0.000405134	-0.000296345	-0.000888759	-0.000225707	-0.000171713	4.76475e-05	-0.000256404	-0.000424434	-0.000555409	0.000557636
-0.000283075	-0.000225684	-0.000935849	-0.000188845	-6.25965e-05	0.00011436	-9.46458e-05	-0.000315438	-0.000496689	0.000319101
-0.000152723	-0.000171377	-0.00091368	-0.000168334	8.73085e-05	9.94329e-05	9.24218e-05	-0.000192866	-0.000406579	1.64741e-05
-2.13806e-05	-0.000141164	-0.000852432	-0.00015444	0.000194829	-1.69991e-05	0.000215634	-8.9804e-05	-0.000343399	-0.000265777
0.000100419	-0.00015167	-0.000774851	-0.000128279	0.000200347	-0.000199338	0.000197654	-4.20118e-05	-0.000322013	-0.000471206
0.000187861	-0.000217305	-0.000688395	-7.53785e-05	9.80451e-05	-0.000362222	2.84167e-05	-5.18411e-05	-0.000313395	-0.000589701
0.000215658	-0.000325825	-0.000585521	-6.77355e-07	-6.86735e-05	-0.0004182	-0.000227201	-8.27035e-05	-0.000277034	-0.000638016
0.000181815	-0.000426916	-0.000451673	6.73781e-05	-0.000237914	-0.000332613	-0.000473571	-9.10308e-05	-0.000195365	-0.000626757
0.00011457	-0.000455095	-0.000280805	9.07487e-05	-0.000360182	-0.00014268	-0.000640574	-6.25407e-05	-8.54956e-05	-0.000551933
5.30836e-05	-0.000374974	-8.97978e-05	4.96863e-05	-0.000408541	7.19911e-05	-0.000708577	-1.65056e-05	9.78822e-06	-0.000417719
1.89474e-05	-0.000210382	8.30341e-05	-3.47405e-05	-0.000371609	0.000240709	-0.000694194	2.1239e-05	3.81768e-05	-0.000257264
3.91572e-06	-3.10123e-05	0.00020003	-0.000107291	-0.000249443	0.000334991	-0.000622286	4.24282e-05	-4.16794e-05	-0.000120404
-1.66645e-05	9.12482e-05	0.000251448	-0.000117096	-6.12211e-05	0.000365657	-0.000510834	5.26649e-05	-0.000233882	-3.84973e-05
-5.80782e-05	0.000121034	0.000263943	-5.79112e-05	0.000148851	0.000358366	-0.000373358	5.27989e-05	-0.000487435	-5.08751e-06
-0.000110786	6.91529e-05	0.000280606	2.7886e-05	0.000323475	0.000335097	-0.000226128	3.58714e-05	-0.000710091	7.5537e-06
-0.000147515	-2.46986e-05	0.000328631	8.61841e-05	0.000417701	0.000312991	-8.82095e-05	5.28557e-06	-0.000815642	1.67185e-05
-0.000145007	-0.000118108	0.000403191	9.2029e-05	0.000417477	0.000308177	2.49885e-05	-1.37733e-05	-0.000773492	1.68419e-05
-0.000100834	-0.000183629	0.000480316	5.64552e-05	0.000338381	0.000329175	0.000105552	6.38913e-06	-0.000623651	-4.90571e-06
-3.28023e-05	-0.000211569	0.000541553	2.02057e-06	0.000210373	0.000363368	0.000150261	6.18588e-05	-0.000449068	-4.70777e-05
3.47527e-05	-0.000203754	0.000583219	-5.86824e-05	6.22925e-05	0.000374565	0.000157775	0.00010897	-0.000329313	-9.04648e-05
8.49029e-05	-0.000168321	0.000606288	-0.000121623	-8.61616e-05	0.000321151	0.000132584	9.84019e-05	-0.000305319	-0.000113637
0.000113889	-0.000118393	0.000607762	-0.00018078	-0.000224231	0.000183662	9.09675e-05	2.05136e-05	-0.00036788	-0.000108909
0.000128276	-6.92159e-05	0.000586356	-0.000228369	-0.000343775	-1.9462e-05	5.75143e-05	-8.37062e-05	-0.000466799	-8.27562e-05
0.000137692	-3.14636e-05	0.000549103	-0.000263539	-0.000432264	-0.000239528	4.94898e-05	-0.000156547	-0.000534417	-4.35247e-05
0.000148085	-7.81058e-06	0.000503228	-0.000293253	-0.000472965	-0.000421812	6.19773e-05	-0.000167448	-0.000517132	7.46714e-06
0.000158035	2.21659e-06	0.00044324	-0.000320831	-0.000454866	-0.000529686	7.11571e-05	-0.00012561	-0.000402952	7.19493e-05
0.000158199	-2.58682e-06	0.000355654	-0.000335949	-0.000384111	-0.000556633	5.79038e-05	-5.67403e-05	-0.000228585	0.000145545
0.000135332	-1.98135e-05	0.000241711	-0.000320995	-0.000284806	-0.000523573	3.05325e-05	2.49726e-05	-5.78797e-05	0.000217451
8.25818e-05	-3.57611e-05	0.000132358	-0.00027166	-0.000185849	-0.00046486	2.01377e-05	0.000121705	5.64967e-05	0.00028136
1.03839e-05	-3.3366e-05	7.56053e-05	-0.00021241	-0.000103895	-0.000410339	4.83641e-05	0.000236128	0.000101302	0.00034422
-5.52367e-05	-1.42718e-05	0.00010549	-0.000187797	-3.59445e-05	-0.000372983	0.000101251	0.000356105	0.000101143	0.000417669
-9.2001e-05	-7.69671e-06	0.0002188	-0.000230982	3.50273e-05	-0.000346739	0.00014054	0.000453958	9.25225e-05	0.000494717
-0.000102561	-4.69538e-05	0.000375506	-0.000334168	0.000128701	-0.000311925	0.000140893	0.000498601	9.75749e-05	0.000535815
-0.000113473	-0.000133326	0.000518548	-0.000448023	0.000256081	-0.000245437	0.000109739	0.000471859	0.000116103	0.000487837
-0.000148705	-0.000227643	0.000599147	-0.000511813	0.000408258	-0.000135874	6.91661e-05	0.000380844	0.000134866	0.000329161
-0.000204658	-0.000282339	0.000596791	-0.000487097	0.000549822	1.9917e-06	2.69501e-05	0.000259452	0.000141511	0.000102245
-0.000255596	-0.000281957	0.000527093	-0.000367809	0.000629087	0.000127231	-2.67142e-05	0.000154081	0.000133721	-0.000101067
-0.000284796	-0.000251112	0.000432041	-0.000168557	0.000607551	0.000194126	-9.69795e-05	9.73762e-05	0.000121227	-0.000195024
-0.000305758	-0.000224096	0.000354556	8.51672e-05	0.00048818	0.000181366	-0.000166922	8.72827e-05	0.000120649	-0.000152213
-0.000347652	-0.00020812	0.000312858	0.000352471	0.000316563	0.00010516	-0.000204307	9.14003e-05	0.000143957	-1.33292e-05
-0.000419665	-0.000175105	0.000293762	0.00057243	0.000153302	6.04608e-06	-0.000183283	7.7036e-05	0.000186571	0.000145964
-0.000494105	-8.78108e-05	0.000268117	0.000679781	4.31081e-05	-7.73253e-05	-0.000101258	4.09677e-05	0.000226048	0.000260156
-0.000529015	6.50279e-05	0.000212665	0.000639435	4.13312e-06	-0.000125776	1.84174e-05	1.06765e-05	0.000236599	0.000300396
-0.000507613	0.000255949	0.000121638	0.000474058	3.55373e-05	-0.000139351	0.000135232	1.65695e-05	0.000208675	0.000272966
-0.000451494	0.000436585	5.53124e-06	0.000258586	0.000125242	-0.000126789	0.000206009	6.25414e-05	0.000154584	0.000201374
-0.000392362	0.000566092	-0.000115859	7.96058e-05	0.000249227	-9.69237e-05	0.000201245	0.000120746	9.44421e-05	0.000111468
-0.000333806	0.000625937	-0.000221678	-1.41089e-05	0.000371357	-5.74644e-05	0.000118939	0.000151119	3.83718e-05	2.87029e-05
-0.000246689	0.000616934	-0.000299246	-3.39411e-05	0.000454685	-1.83943e-05	-1.18142e-05	0.000126467	-1.59742e-05	-2.09967e-05
-0.0001038	0.000551971	-0.000350389	-2.99704e-05	0.000480412	6.55818e-06	-0.000144481	4.66363e-05	-7.10589e-05	-1.88523e-05
8.45308e-05	0.000454489	-0.000387086	-4.51374e-05	0.000457639	4.91162e-06	-0.000242143	-6.10237e-05	-0.000119752	3.38554e-05
0.00027161	0.000358098	-0.00041653	-8.54454e-05	0.000412262	-2.52332e-05	-0.0003	-0.00015215	-0.000149725	0.000112994
0.000408005	0.000297081	-0.000429512	-0.000129077	0.000363512	-6.9955e-05	-0.000344393	-0.000186242	-0.000154823	0.000185955
0.00047054	0.000287876	-0.000405878	-0.000157933	0.000309757	-0.000105617	-0.000407763	-0.000151876	-0.000139682	0.000231347
0.000461874	0.000315872	-0.000332784	-0.000176197	0.000235018	-0.000113982	-0.000500274	-7.70534e-05	-0.000114985	0.000245544
0.000392904	0.000341921	-0.000216893	-0.000199481	0.0001265	-9.50976e-05	-0.000601299	-8.08128e-06	-9.19965e-05	0.000232238
0.00027548	0.000326127	-7.87695e-05	-0.000229861	-1.31585e-05	-6.82021e-05	-0.00067616	2.99449e-05	-8.14649e-05	0.000191366
0.000132345	0.000250691	6.28642e-05	-0.000244473	-0.000164242	-6.07897e-05	-0.000703401	5.19647e-05	-9.15525e-05	0.000123325
4.91312e-06	0.000125798	0.000200091	-0.000211044	-0.000294823	-9.32884e-05	-0.000691245	8.94599e-05	-0.000119858	4.10838e-05
-6.0169e-05	-2.14339e-05	0.000329679	-0.00011773	-0.000369464	-0.000167065	-0.000670634	0.000151351	-0.000146763	-3.10096e-05
-3.98159e-05	-0.000163123	0.000439353	1.05811e-05	-0.000361604	-0.000261649	-0.000670066	0.000215074	-0.000142549	-7.4322e-05
4.70884e-05	-0.000281204	0.000502755	0.000125797	-0.000266202	-0.000344386	-0.00069194	0.000256221	-8.84884e-05	-8.68016e-05
0.000149694	-0.000369265	0.000493267	0.000186879	-0.000105553	-0.000387633	-0.000708695	0.000278371	4.49851e-06	-7.32071e-05
0.000215362	-0.000427806	0.000407798	0.000178726	7.64534e-05	-0.000380091	-0.000680163	0.000307414	9.82506e-05	-3.03554e-05
0.000216231	-0.00045742	0.000276157	0.000109258	0.000229646	-0.000323454	-0.000577976	0.000359759	0.000154009	4.92245e-05
0.000157641	-0.00045507	0.000141535	1.38778e-07	0.000315116	-0.00022237	-0.00040196	0.000423858	0.000164331	0.000158334
7.17336e-05	-0.000416113	2.92606e-05	-0.00011519	0.000316505	-8.31588e-05	-0.000181958	0.000476254	0.00016061	0.000267029
5.12484e-06	-0.000339831	-6.24958e-05	-0.00019571	0.000239327	7.69274e-05	3.44145e-05	0.00051159	0.000183778	0.000339292
3.97615e-06	-0.000234189	-0.000141031	-0.000212145	0.00010003	0.000225487	0.000202506	0.000548718	0.000243153	0.000358376
9.70553e-05	-0.000117234	-0.000196018	-0.000167748	-8.37152e-05	0.000327976	0.000298151	0.000601673	0.000305751	0.000336732
0.000281104	-1.38079e-05	-0.000206474	-9.31759e-05	-0.000290003	0.000369472	0.000320284	0.00064641	0.000328311	0.000306149
0.000515288	5.29112e-05	-0.000170144	-1.55102e-05	-0.000482165	0.000364913	0.000279718	0.00062463	0.000297791	0.000300837
0.000729525	7.12778e-05	-0.000117899	6.54198e-05	-0.000610503	0.000347556	0.000188425	0.000489931	0.000239045	0.000343005
0.000848171	4.53851e-05	-9.29206e-05	0.000168475	-0.00063416	0.000343849	5.92171e-05	0.000255084	0.000187119	0.000432186
0.000824536	-9.53087e-06	-0.000115172	0.000302934	-0.000543983	0.000352502	-9.02428e-05	-7.6005e-06	0.000157546	0.000541496
0.000669756	-7.6029e-05	-0.000166532	0.000451492	-0.000362731	0.00034345	-0.000239253	-0.000217591	0.000143098	0.000626956
0.000452851	-0.000140812	-0.00020923	0.000578937	-0.00012534	0.000281147	-0.000370643	-0.000342836	0.000132918	0.000648236
0.000264747	-0.000194961	-0.000220121	0.000654617	0.000135762	0.000158279	-0.000473608	-0.000409746	0.000128147	0.000588914
0.000169954	-0.000229186	-0.000212644	0.000666747	0.000386352	1.24967e-05	-0.000539545	-0.000461019	0.000136904	0.000465416
0.000180561	-0.00022901	-0.000228461	0.000618269	0.000581517	-9.20108e-05	-0.000555553	-0.000506089	0.000158001	0.000322926
0.000263699	-0.000176232	-0.000303759	0.0005147	0.000674384	-0.000106729	-0.000503588	-0.000511049	0.000176524	0.000220394
0.000365708	-5.88748e-05	-0.000438246	0.000362557	0.00064221	-3.15813e-05	-0.000371231	-0.000431406	0.000178589	0.000205724
0.000434876	0.000116519	-0.000594728	0.000181347	0.000505644	8.6827e-05	-0.000169867	-0.000252193	0.000165634	0.000288546
0.000439225	0.000321008	-0.00072616	1.02879e-05	0.000320293	0.00018747	5.65414e-05	-2.48142e-06	0.000146781	0.00042957
0.000379072	0.000513056	-0.000798871	-0.000107866	0.000145484	0.00023124	0.000245925	0.000259163	0.000117605	0.000561696
0.000287356	0.000655779	-0.000792549	-0.000156305	1.53261e-05	0.000216066	0.000348044	0.000471597	5.60324e-05	0.00063167
0.000213387	0.000729601	-0.000692198	-0.000156191	-6.67684e-05	0.000165912	0.000346309	0.000594151	-5.28785e-05	0.000627624
0.000198219	0.000734494	-0.000494632	-0.000144365	-0.000111582	0.000109974	0.00025719	0.00061696	-0.000189537	0.000568119
0.000255424	0.000685667	-0.000224333	-0.000136921	-0.000125543	7.14351e-05	0.000114111	0.000556425	-0.000302707	0.000467244
0.000365092	0.000607677	6.6171e-05	-0.000116623	-0.000106921	6.71921e-05	-4.88501e-05	0.000441802	-0.00034203	0.000316387
0.000482058	0.000526104	0.000319483	-5.83804e-05	-5.51195e-05	0.000103872	-0.000205326	0.000303579	-0.000288823	0.000104234
0.000555825	0.000455428	0.000499916	3.37423e-05	2.01122e-05	0.000165586	-0.000337425	0.000168453	-0.000160402	-0.000148656
0.00055363	0.000390198	0.000600831	0.000117917	9.79691e-05	0.000212174	-0.000432041	5.72504e-05	7.36564e-06	-0.000382535
0.000472578	0.000310653	0.000632886	0.000145509	0.000153117	0.000204205	-0.000477551	-1.77789e-05	0.000177687	-0.000529768
0.000333767	0.000202394	0.00061015	0.000101561	0.000164792	0.000137929	-0.000466508	-5.49118e-05	0.000316964	-0.000554786
0.000167704	7.28725e-05	0.00054485	1.54296e-05	0.000124961	5.40909e-05	-0.000404477	-6.2378e-05	0.000389697	-0.000468162
5.45797e-06	-5.2113e-05	0.000447665	-6.53884e-05	4.26013e-05	8.49814e-06	-0.000316199	-5.61666e-05	0.000359031	-0.000310517
-0.000123432	-0.000147802	0.00032739	-0.000108172	-5.81629e-05	3.1084e-05	-0.00023891	-5.64779e-05	0.00020345	-0.000127608
-0.000196822	-0.000205153	0.000189189	-0.000104284	-0.000145908	0.000109442	-0.000202653	-8.02735e-05	-5.73813e-05	4.43064e-05
-0.000211771	-0.000228483	3.39413e-05	-5.69897e-05	-0.000193306	0.000207244	-0.000210522	-0.000128992	-0.000351973	0.000180773
-0.000188363	-0.000224424	-0.00013835	2.70502e-05	-0.000188764	0.000296478	-0.000235905	-0.00017888	-0.000581599	0.000267321
-0.000153629	-0.000197205	-0.000319258	0.000130345	-0.000143773	0.000372506	-0.000241996	-0.000188153	-0.000670051	0.000300619
-0.000116499	-0.000153192	-0.000481599	0.000217421	-9.01992e-05	0.000440075	-0.000208505	-0.000126245	-0.00060148	0.000293887
-6.11434e-05	-0.000105491	-0.000581172	0.000248365	-6.5504e-05	0.000489936	-0.000142505	-6.09031e-06	-0.000418053	0.000280344
2.92919e-05	-7.08218e-05	-0.000578125	0.000206817	-9.33784e-05	0.000497126	-6.65473e-05	0.000112837	-0.000186135	0.00030309
0.000141408	-6.05735e-05	-0.000464814	0.00011445	-0.000173097	0.00044724	2.24898e-07	0.000161073	3.67279e-05	0.000387948
0.000228534	-7.38009e-05	-0.000275101	1.64666e-05	-0.00028453	0.000361315	4.92123e-05	0.000105203	0.000214477	0.000516944
0.000243251	-9.75952e-05	-6.59498e-05	-4.76195e-05	-0.000402776	0.000286777	7.6146e-05	-3.90218e-05	0.000331856	0.000629488
0.000173953	-0.000114398	0.000110737	-6.30367e-05	-0.000509662	0.000258661	7.52931e-05	-0.000234712	0.000393681	0.000657537
5.01549e-05	-0.000112041	0.000222473	-3.85504e-05	-0.000594283	0.000270109	4.58787e-05	-0.000458118	0.000422605	0.000570072
-8.46295e-05	-9.16207e-05	0.000253719	6.96422e-06	-0.000646327	0.000281965	6.21325e-06	-0.000701863	0.000446143	0.000394507
-0.000201674	-6.89194e-05	0.00020246	5.65314e-05	-0.000653218	0.000259273	-3.79433e-06	-0.000949007	0.000476673	0.000201781
-0.000291164	-6.66113e-05	8.63698e-05	9.76589e-05	-0.000607278	0.000197492	5.38955e-05	-0.00115382	0.000502254	6.65072e-05
-0.000346547	-9.90664e-05	-5.11213e-05	0.00011807	-0.000516135	0.000118987	0.000178698	-0.00125689	0.000499292	2.71401e-05
-0.000354583	-0.000158582	-0.000153172	0.000104564	-0.000403532	5.35336e-05	0.000317112	-0.00122362	0.000456536	6.88815e-05
-0.000305214	-0.00021505	-0.00018203	5.07872e-05	-0.000296173	2.48052e-05	0.000393758	-0.00106978	0.000387693	0.000135607
-0.000208905	-0.000233515	-0.000147482	-3.33679e-05	-0.000206531	4.59541e-05	0.000366944	-0.000851293	0.000320051	0.00015887
-9.93235e-05	-0.000198707	-0.000102814	-0.000123692	-0.000126973	0.000113967	0.000259453	-0.00063135	0.000269883	8.75524e-05
-1.53436e-05	-0.00012622	-0.000107625	-0.000196081	-4.19006e-05	0.000202724	0.000136833	-0.000455182	0.000230227	-9.04257e-05
2.18335e-05	-4.85712e-05	-0.000187947	-0.000238571	5.16564e-05	0.000268911	5.59063e-05	-0.000346263	0.000185889	-0.000338863
1.68167e-05	1.33356e-05	-0.000324367	-0.000248561	0.000133702	0.000276768	3.11957e-05	-0.00031271	0.000141154	-0.000584494
-1.0295e-05	6.70828e-05	-0.000470227	-0.000223172	0.000171672	0.000224208	4.2869e-05	-0.000349487	0.000128402	-0.000751476
-3.93655e-05	0.000137216	-0.000577691	-0.000160095	0.000143318	0.00014535	6.73757e-05	-0.000436135	0.00018328	-0.000801261
-5.661e-05	0.000236679	-0.000611419	-6.85201e-05	5.31696e-05	8.49475e-05	9.58892e-05	-0.000537954	0.000308994	-0.000747025
-5.11765e-05	0.00034904	-0.000549809	2.98716e-05	-6.96606e-05	6.66714e-05	0.000126157	-0.000614213	0.000466688	-0.000631311
-1.27011e-05	0.000435753	-0.000388005	0.000119012	-0.000188278	8.22574e-05	0.000143535	-0.000630876	0.00060171	-0.000491217
6.18259e-05	0.000458099	-0.000149282	0.000205825	-0.000274447	0.00010857	0.000116608	-0.00057332	0.000677441	-0.000344605
0.000156949	0.000397329	0.000109407	0.000311798	-0.000313683	0.000133764	1.63993e-05	-0.00045407	0.000684643	-0.000202211
0.000238485	0.000266376	0.000317551	0.000442409	-0.000302482	0.000165892	-0.000155569	-0.000310851	0.000626721	-8.07845e-05
0.000272381	0.000109937	0.000432072	0.000565346	-0.000248832	0.000216769	-0.000354349	-0.000192453	0.00050704	3.54019e-06
0.000250114	-1.3741e-05	0.000464442	0.000622112	-0.000177117	0.000282502	-0.000505994	-0.000135252	0.000334627	5.36639e-05
0.000195916	-6.64172e-05	0.000464075	0.000566552	-0.000124583	0.000345997	-0.000540499	-0.000141707	0.000137179	9.63461e-05
0.000146149	-5.48381e-05	0.000470332	0.000400531	-0.000121162	0.000397884	-0.00042237	-0.000177138	-4.05991e-05	0.000161082
0.000119985	-2.093e-05	0.000479364	0.000179487	-0.00016597	0.000446912	-0.00016321	-0.000191997	-0.000159574	0.000249282
0.000109781	-1.51949e-06	0.00045727	-1.69834e-05	-0.000224423	0.000504532	0.000184343	-0.000155627	-0.000211287	0.000324668
9.77718e-05	4.48567e-06	0.000382564	-0.000129072	-0.000252524	0.000563073	0.000542314	-7.51137e-05	-0.000220567	0.00034006
7.80129e-05	2.77804e-05	0.000272553	-0.000144761	-0.000227822	0.000595048	0.00082549	1.55947e-05	-0.000222278	0.000280552
5.95027e-05	8.73013e-05	0.000169267	-9.56348e-05	-0.000160766	0.000574365	0.000961371	8.63807e-05	-0.000235632	0.000181586
4.9534e-05	0.000158898	0.000104389	-2.99502e-05	-8.04646e-05	0.000496111	0.000912323	0.000136297	-0.000258478	0.000100479
3.90357e-05	0.000187889	8.09484e-05	1.567e-05	-1.09208e-05	0.000376978	0.000692327	0.000192913	-0.000277819	6.81203e-05
9.06347e-06	0.000135731	8.64091e-05	3.22114e-05	4.28676e-05	0.000239753	0.00036444	0.000284671	-0.000278342	7.08353e-05
-4.73808e-05	1.68921e-05	0.00011626	3.80802e-05	9.18284e-05	9.85903e-05	1.42377e-05	0.000408144	-0.000244043	7.89521e-05
-0.000113098	-0.000109101	0.000177717	6.29577e-05	0.000149291	-4.12466e-05	-0.000284508	0.000520577	-0.000163332	8.60063e-05
-0.00015902	-0.000182113	0.000268304	0.000123493	0.000219102	-0.000170816	-0.000487477	0.000568819	-4.17938e-05	0.000114148
-0.000167646	-0.000180356	0.000355293	0.000208317	0.000292971	-0.000268941	-0.000574996	0.000531194	8.95263e-05	0.000183912
-0.000141234	-0.000122778	0.00038443	0.000284951	0.000354854	-0.000311963	-0.000543193	0.000434593	0.000184349	0.000285139
-8.73821e-05	-4.39513e-05	0.000316101	0.000321059	0.00038485	-0.000294386	-0.00040791	0.00033327	0.000208171	0.000378963
-2.26841e-06	2.74497e-05	0.000156523	0.000299876	0.000360041	-0.000237066	-0.000213337	0.000271792	0.000163176	0.000425513
0.000126427	7.17842e-05	-4.55724e-05	0.000218922	0.00025845	-0.000171176	-2.3487e-05	0.000262931	8.95517e-05	0.000409942
0.000300354	7.55906e-05	-0.000233124	7.99057e-05	7.19169e-05	-0.000112988	0.000108362	0.000289695	3.76313e-05	0.000346305
0.000498794	3.84606e-05	-0.00037484	-0.000114908	-0.000178697	-5.48838e-05	0.000168399	0.000320853	2.98914e-05	0.000260409
0.000688509	-1.56102e-05	-0.000473105	-0.000354518	-0.000442246	1.93214e-05	0.000180077	0.000329035	4.44088e-05	0.000168995
0.000843028	-4.3105e-05	-0.000545706	-0.000608933	-0.000657736	0.000110826	0.000169935	0.000305355	3.55196e-05	7.25837e-05
0.00094989	-9.34603e-06	-0.000600562	-0.000831301	-0.000784185	0.000195327	0.000134193	0.000261952	-2.64172e-05	-3.62778e-05
0.00100186	8.20865e-05	-0.000623265	-0.000976288	-0.000818576	0.000231984	4.11358e-05	0.000216437	-0.000131976	-0.000162968
0.000988647	0.000189737	-0.00058609	-0.00102201	-0.000791103	0.000183817	-0.000130374	0.000170759	-0.000243485	-0.000309062
0.000903587	0.000267095	-0.000471479	-0.000976874	-0.000743059	3.89184e-05	-0.000353795	0.000109999	-0.000322771	-0.000472378
0.00075955	0.000296323	-0.000290653	-0.000865554	-0.00070114	-0.000176548	-0.000558813	2.76802e-05	-0.000347802	-0.000639941
0.000594653	0.000291729	-8.13885e-05	-0.000708663	-0.000662313	-0.000403269	-0.000677503	-5.07267e-05	-0.000310942	-0.000783137
0.000455403	0.000275864	0.00011135	-0.000516264	-0.000598225	-0.000575652	-0.00069119	-7.9228e-05	-0.000214469	-0.000870901
0.000366949	0.000258121	0.000253638	-0.000299378	-0.000477502	-0.000657599	-0.000633817	-3.29123e-05	-7.59497e-05	-0.000893105
0.000317141	0.000236183	0.000328824	-8.40294e-05	-0.000293073	-0.000660833	-0.000551276	6.2087e-05	6.4854e-05	-0.000865589
0.000273149	0.000210979	0.000337477	9.02136e-05	-7.72857e-05	-0.000628999	-0.000460876	0.000143332	0.000154449	-0.000807072
0.00021796	0.000193277	0.000298507	0.000189512	0.000106722	-0.000599408	-0.000350631	0.000159458	0.000151359	-0.000714736
0.000171075	0.000195087	0.000246026	0.000207845	0.000195943	-0.000574415	-0.00021082	0.000106844	5.15318e-05	-0.000568365
0.000172283	0.000217287	0.000212945	0.000173998	0.00016437	-0.000524741	-5.68833e-05	2.57835e-05	-0.000107352	-0.000358412
0.000245411	0.000246076	0.000208723	0.000138096	4.13415e-05	-0.000417529	8.01474e-05	-3.44148e-05	-0.000268643	-0.000107035
0.000376787	0.000260838	0.000213519	0.000146984	-0.00010522	-0.000243361	0.000178411	-4.86181e-05	-0.000391317	0.000138
0.000523116	0.000247437	0.00019916	0.000222393	-0.000213182	-2.43909e-05	0.000234665	-2.40837e-05	-0.00046939	0.000328635
0.000633978	0.000207153	0.000158369	0.000351108	-0.000266496	0.000194501	0.000253518	1.44788e-05	-0.000520541	0.000439244
0.000669492	0.000153603	0.000112697	0.000490302	-0.000298911	0.000360938	0.000237256	4.54299e-05	-0.000557494	0.000471867
0.000610734	0.000100355	9.1089e-05	0.000586218	-0.000358172	0.00043218	0.000189893	6.08106e-05	-0.000572227	0.000445186
0.000469839	5.29196e-05	0.000101185	0.000598401	-0.00046247	0.000394218	0.00012403	6.37298e-05	-0.00054634	0.000381051
0.000296274	1.54456e-05	0.000122024	0.000516884	-0.000585905	0.000274823	5.41796e-05	5.91216e-05	-0.000470824	0.000301034
0.000165251	3.66391e-06	0.000124654	0.000362946	-0.000680123	0.000134822	-1.7985e-05	4.52543e-05	-0.000351301	0.000230098
0.000143498	4.24797e-05	0.00010001	0.000176265	-0.000707092	3.46893e-05	-0.00010437	9.21787e-06	-0.000196158	0.000193621
0.000249639	0.000140226	6.74139e-05	1.17269e-06	-0.000654921	-2.23408e-07	-0.000209596	-7.07011e-05	-6.61282e-06	0.000204644
0.000437901	0.000262272	5.638e-05	-0.000120246	-0.000532159	1.33182e-05	-0.0003106	-0.000210727	0.000215505	0.000255596
0.000620552	0.000337405	7.97914e-05	-0.000154837	-0.000356897	3.87627e-05	-0.000364706	-0.000397659	0.000449857	0.00032539
0.000715158	0.000301741	0.000123708	-9.37699e-05	-0.000154185	4.50357e-05	-0.000343959	-0.000574839	0.000653046	0.000393504
0.00068391	0.000145119	0.00016128	3.19085e-05	4.25104e-05	1.52676e-05	-0.000260884	-0.000662154	0.000778474	0.000447002
0.000542802	-8.07008e-05	0.000173747	0.000158082	0.000198701	-5.32492e-05	-0.000156439	-0.000607335	0.000803275	0.000480032
0.000345136	-0.000296983	0.000157246	0.000223884	0.000297171	-0.000144691	-6.09178e-05	-0.000428464	0.000735247	0.000493454
0.000156537	-0.000442762	0.000114328	0.000211614	0.000351861	-0.000223368	3.24281e-05	-0.000206107	0.000595746	0.000494708
3.13796e-05	-0.000494657	4.72516e-05	0.000153863	0.00039857	-0.000250603	0.000155058	-2.89311e-05	0.000402208	0.000492686
-5.48249e-06	-0.000458769	-3.69951e-05	0.000101131	0.000462617	-0.000212192	0.000324733	5.90535e-05	0.000171164	0.000489514
3.6131e-05	-0.000357028	-0.000119713	8.10263e-05	0.000530481	-0.000129339	0.000516376	6.81121e-05	-6.61416e-05	0.000477016
0.000124838	-0.000223187	-0.000174933	8.33805e-05	0.000556939	-4.14279e-05	0.000667775	3.39624e-05	-0.000261034	0.00043974
0.000228355	-0.000100792	-0.00018252	7.54515e-05	0.0005069	2.04628e-05	0.000718008	-1.36921e-05	-0.0003683	0.000359872
0.000322982	-3.00307e-05	-0.000135482	2.68379e-05	0.000392209	4.46466e-05	0.000651558	-6.10583e-05	-0.000373402	0.000222938
0.000388119	-2.77709e-05	-3.58271e-05	-7.34521e-05	0.000265538	3.14057e-05	0.000514275	-0.000104113	-0.000300505	2.72039e-05
0.000401126	-8.00893e-05	0.000110695	-0.000211461	0.000178505	-1.74786e-05	0.000386447	-0.000143443	-0.000195178	-0.000206954
0.000344728	-0.000157389	0.000290337	-0.000352444	0.000146752	-9.94182e-05	0.000332911	-0.000184882	-9.91144e-05	-0.00043894
0.00021977	-0.000237744	0.000472211	-0.000452857	0.000151109	-0.000203443	0.000368974	-0.000237517	-3.6501e-05	-0.000624841
4.85079e-05	-0.000313789	0.000608335	-0.000475992	0.000163031	-0.000305208	0.000463768	-0.000303728	-1.49966e-05	-0.000736824
-0.000133909	-0.000377321	0.000649822	-0.000405388	0.000164222	-0.000372983	0.000568599	-0.000368571	-3.12055e-05	-0.000768465
-0.000290088	-0.000403278	0.000573126	-0.000251615	0.000148059	-0.000382533	0.000642668	-0.000400906	-7.35388e-05	-0.00072416
-0.000387667	-0.000357884	0.000401331	-4.87075e-05	0.00011389	-0.000329809	0.000662034	-0.000370218	-0.000124046	-0.000608325
-0.000407267	-0.000229267	0.000201933	0.000161607	6.64641e-05	-0.000231783	0.000617914	-0.000269081	-0.000162952	-0.000429992
-0.000352426	-5.13278e-05	5.25892e-05	0.000350325	1.76491e-05	-0.000116621	0.000515715	-0.000123525	-0.000176745	-0.000218564
-0.000252202	0.000107376	-6.34243e-06	0.000508848	-1.87285e-05	-1.29564e-05	0.000376551	1.95586e-05	-0.000167177	-2.82365e-05
-0.000148547	0.000187311	5.71504e-06	0.000635033	-3.6775e-05	5.53755e-05	0.000233245	0.000120181	-0.000153894	8.43861e-05
-7.63522e-05	0.00017958	3.15968e-05	0.000713659	-4.03091e-05	7.23064e-05	0.000115183	0.000166576	-0.000162736	9.69233e-05
-5.2223e-05	0.000129291	2.05444e-05	0.000717922	-3.20977e-05	3.50897e-05	2.95744e-05	0.000174665	-0.000203605	4.07037e-05
-7.6069e-05	9.80831e-05	-4.4918e-05	0.000635388	-4.09825e-06	-4.05261e-05	-4.37497e-05	0.000170557	-0.000257062	-1.74084e-05
-0.000136022	0.000119766	-0.000153587	0.000491166	5.63326e-05	-0.000123263	-0.000134894	0.000173898	-0.00028518	-2.08868e-05
-0.00021106	0.000185876	-0.000283129	0.000341735	0.000149157	-0.000178793	-0.000256276	0.000193241	-0.000258455	3.65206e-05
-0.000275737	0.000265599	-0.000409174	0.000243006	0.000253872	-0.000183417	-0.000389633	0.000228821	-0.000174006	0.000108535
-0.000308705	0.000332833	-0.000506335	0.00021899	0.000342214	-0.00012996	-0.000499628	0.000272659	-5.08791e-05	0.000135536
-0.000298722	0.000375091	-0.000553955	0.000252259	0.000398665	-2.60684e-05	-0.000560787	0.000306176	8.70262e-05	9.41904e-05
-0.00024537	0.000386935	-0.000547321	0.000298106	0.000426778	0.000107811	-0.000574081	0.000305102	0.000219457	1.51148e-05
-0.000159329	0.000366564	-0.000499809	0.000310449	0.000435361	0.000238724	-0.000562006	0.000254272	0.000323346	-4.65073e-05
-6.23169e-05	0.000320354	-0.000428648	0.000264345	0.000421458	0.000327733	-0.000549742	0.000160055	0.000366594	-5.85791e-05
2.14517e-05	0.000262881	-0.000338687	0.000164803	0.000370259	0.000347585	-0.000548281	4.79781e-05	0.000319368	-3.33388e-05
8.19466e-05	0.000207351	-0.000224361	4.09185e-05	0.00027236	0.000300133	-0.000550993	-5.10603e-05	0.00017825	-6.8524e-06
0.000131292	0.000159129	-8.97932e-05	-6.79881e-05	0.000139793	0.000215513	-0.000543922	-0.000112862	-2.15282e-05	-3.03381e-06
0.000190534	0.000121963	3.54568e-05	-0.000127577	4.7432e-06	0.000130852	-0.000518964	-0.000124802	-0.000222614	-1.77184e-05
0.000267418	0.000106341	0.000105482	-0.000122711	-9.73984e-05	6.62168e-05	-0.000477587	-8.83e-05	-0.000378585	-3.09234e-05
0.000348195	0.000124225	8.81698e-05	-6.73725e-05	-0.00014687	1.64802e-05	-0.000424367	-2.1227e-05	-0.000474303	-2.71311e-05
0.000408223	0.000173246	-8.4704e-06	-1.11204e-06	-0.000148177	-3.80903e-05	-0.000361687	4.56148e-05	-0.000518782	-3.84516e-06
0.000426137	0.000229831	-0.00013691	3.3527e-05	-0.000125438	-0.000113539	-0.000293724	8.22685e-05	-0.000523884	3.064e-05
0.000390118	0.000261924	-0.000239237	1.98824e-05	-0.000109011	-0.000209208	-0.000233437	7.7084e-05	-0.000492422	5.89464e-05
0.000299613	0.00024986	-0.000283408	-2.32407e-05	-0.000120495	-0.000307165	-0.000200653	4.47981e-05	-0.000423909	5.55287e-05
0.00016824	0.000196571	-0.000278959	-6.19424e-05	-0.00016184	-0.000383358	-0.000210436	1.74931e-05	-0.00032687	-3.39326e-06
2.51483e-05	0.000122009	-0.000261349	-7.71556e-05	-0.00021335	-0.000422191	-0.000263206	2.26143e-05	-0.000222943	-0.000122032
-9.19623e-05	5.15613e-05	-0.000260926	-7.34154e-05	-0.000244403	-0.000422554	-0.000345666	6.21063e-05	-0.000138212	-0.000276279
-0.000154296	8.02721e-06	-0.00028385	-6.09952e-05	-0.000233521	-0.000390118	-0.000439078	0.000108035	-8.84845e-05	-0.000424315
-0.000162042	8.2459e-06	-0.000316658	-3.74046e-05	-0.000183095	-0.000325474	-0.000525533	0.000119625	-7.04745e-05	-0.000525414
-0.000149895	6.13132e-05	-0.000342471	6.62044e-06	-0.00011483	-0.000223991	-0.000588465	7.05381e-05	-6.78358e-05	-0.000550573
-0.000165397	0.000166605	-0.000351453	6.41719e-05	-5.08433e-05	-8.98993e-05	-0.000611081	-3.25569e-05	-6.83805e-05	-0.000485021
-0.000232172	0.000311562	-0.000342483	0.000103697	-8.33705e-07	5.19282e-05	-0.000577911	-0.000151814	-7.50194e-05	-0.000334344
-0.000331317	0.000470773	-0.000324159	9.08475e-05	3.40476e-05	0.000163506	-0.000481752	-0.000237927	-9.62212e-05	-0.000135819
-0.000419942	0.000609575	-0.000315974	1.99593e-05	5.19982e-05	0.00021717	-0.000333304	-0.000255361	-0.000125667	4.06325e-05
-0.000466043	0.000694254	-0.000339073	-7.84232e-05	5.01895e-05	0.000213561	-0.000165028	-0.000198847	-0.000138052	0.000117101
-0.000461983	0.000705839	-0.000394494	-0.000162303	2.9251e-05	0.000177477	-2.045e-05	-9.19467e-05	-0.000111768	5.10709e-05
-0.000408052	0.000649065	-0.000449679	-0.00021074	-9.87762e-06	0.000136871	6.82508e-05	3.09966e-05	-5.54828e-05	-0.000132073
-0.000296056	0.000548638	-0.000456025	-0.000234405	-7.45471e-05	0.00010521	9.67287e-05	0.000146667	-7.19008e-06	-0.000346018
-0.000120602	0.000433809	-0.000387997	-0.00025808	-0.000179065	8.0246e-05	8.34934e-05	0.000251539	-2.8331e-06	-0.000491247
9.37952e-05	0.000323006	-0.000265457	-0.000294351	-0.000328659	5.41095e-05	4.9952e-05	0.000350987	-4.34046e-05	-0.000512855
0.000286879	0.000220614	-0.000135249	-0.000332048	-0.000503785	2.22671e-05	7.8143e-06	0.00044037	-9.08479e-05	-0.000427786
0.000394082	0.000125247	-3.15161e-05	-0.00034664	-0.000661749	-1.44399e-05	-3.66424e-05	0.000497916	-9.65724e-05	-0.000302806
0.000389897	3.71438e-05	4.45502e-05	-0.000320485	-0.000755477	-5.28716e-05	-7.59243e-05	0.000497403	-3.89323e-05	-0.000203164
0.000303548	-4.37411e-05	0.000108794	-0.000254836	-0.000754323	-9.17146e-05	-0.000106193	0.000429291	5.9448e-05	-0.000154035
0.00019321	-0.000123151	0.000164538	-0.000165677	-0.00065337	-0.00013199	-0.000134115	0.000312015	0.00014529	-0.000140623
0.000102413	-0.00021015	0.000193399	-7.09066e-05	-0.000470431	-0.000171571	-0.00016873	0.000184354	0.000166573	-0.000134194
3.59731e-05	-0.000305959	0.000175042	1.76084e-05	-0.000238599	-0.000199702	-0.0002044	8.41714e-05	0.000101484	-0.000112353
-2.68399e-05	-0.000395116	0.000112439	9.21786e-05	8.50738e-07	-0.000202083	-0.000219246	2.85081e-05	-2.95863e-05	-6.11871e-05
-9.78414e-05	-0.00044905	3.44641e-05	0.000145242	0.000207127	-0.000175094	-0.000195966	9.84461e-06	-0.000172905	2.50821e-05
-0.000158138	-0.000440318	-2.72847e-05	0.000172595	0.000350758	-0.000131075	-0.000140553	1.14005e-05	-0.000268263	0.000134022
-0.000169601	-0.00035683	-6.34682e-05	0.000182788	0.000420495	-8.34503e-05	-7.45524e-05	2.76563e-05	-0.000283746	0.000228131
-0.000107303	-0.00020736	-8.8286e-05	0.000200421	0.000420389	-2.94527e-05	-1.08666e-05	7.05601e-05	-0.000239676	0.000261407
1.96645e-05	-1.827e-05	-0.00011618	0.000252606	0.000360706	4.23068e-05	5.46198e-05	0.000155095	-0.000201574	0.000211539
0.000177113	0.000173522	-0.000138051	0.000344214	0.000253488	0.000123898	0.000125444	0.000277981	-0.000237522	9.66436e-05
0.000329558	0.000329256	-0.000121697	0.000443737	0.000117656	0.000177244	0.000188166	0.000409994	-0.000364324	-3.95089e-05
0.000451473	0.000420154	-3.80834e-05	0.000496976	-1.5243e-05	0.000162392	0.000224477	0.000509919	-0.000526096	-0.000157922
0.00052029	0.000439808	0.00010942	0.000460161	-0.000108313	7.83155e-05	0.000239564	0.000549533	-0.000630534	-0.000244932
0.000511688	0.000408309	0.000279675	0.000324855	-0.000139861	-2.92834e-05	0.000267985	0.000529617	-0.000617153	-0.000312126
0.000414121	0.000361522	0.000418521	0.000116111	-0.000119192	-0.000103705	0.000341367	0.00047293	-0.000497657	-0.000380594
0.000250493	0.000329189	0.000492098	-0.000127703	-7.9185e-05	-0.000121436	0.000448062	0.000398722	-0.000334628	-0.000461503
7.72932e-05	0.000314791	0.000500076	-0.000370535	-4.88009e-05	-0.000104691	0.000528758	0.000301921	-0.000186925	-0.000545809
-4.92578e-05	0.000292599	0.000462808	-0.000578754	-3.01528e-05	-9.62277e-05	0.000518053	0.000158951	-7.78324e-05	-0.000608668
-0.00011304	0.000228512	0.000402978	-0.000716602	-1.87421e-06	-0.000121877	0.000396676	-4.29692e-05	-6.2568e-06	-0.000621981
-0.000144986	0.000110854	0.00034105	-0.00075305	5.58509e-05	-0.000169092	0.000208703	-0.00027999	2.87342e-05	-0.000564753
-0.000189243	-3.68345e-05	0.000299722	-0.0006791	0.000141256	-0.000193543	3.09939e-05	-0.000492322	2.48314e-05	-0.000429214
-0.000261536	-0.000174018	0.000299649	-0.000518287	0.000235148	-0.000148345	-7.63174e-05	-0.000610169	-6.40836e-06	-0.000226259
-0.000338886	-0.000272534	0.000342928	-0.000318539	0.000319881	-1.74991e-05	-9.86928e-05	-0.000586748	-3.14597e-05	1.19873e-05
-0.000386271	-0.000326894	0.000401274	-0.00013208	0.00038839	0.000169665	-6.04977e-05	-0.000421793	-1.47731e-05	0.00023974
-0.00038911	-0.000341388	0.000425904	1.96799e-06	0.000433809	0.000354314	1.85356e-06	-0.000166967	4.74951e-05	0.000415292
-0.000358553	-0.000317514	0.000376094	6.63135e-05	0.000435633	0.000481079	6.27227e-05	9.02777e-05	0.000114299	0.000517945
-0.000309803	-0.000259067	0.000245611	6.84408e-05	0.000363607	0.000521776	0.000113634	0.000261636	0.000125343	0.000552822
-0.000244393	-0.000183914	6.76093e-05	3.7607e-05	0.000201393	0.000476607	0.000155907	0.000297556	4.55489e-05	0.000541913
-0.000159152	-0.000120262	-0.000104359	1.01509e-05	-3.0159e-05	0.000362855	0.000189647	0.000209626	-0.000111047	0.000508688
-6.75386e-05	-8.477e-05	-0.000224147	5.11494e-06	-0.000273711	0.000206367	0.000208051	6.12985e-05	-0.000295215	0.000467005
-1.14607e-06	-6.41855e-05	-0.000269711	8.2589e-06	-0.000464401	3.69968e-05	0.000199212	-6.77292e-05	-0.000453995	0.000421404
1.5278e-05	-2.20694e-05	-0.000240046	-1.65896e-05	-0.000565411	-0.000118556	0.000151351	-0.000121963	-0.000549655	0.000375514
-1.37063e-05	7.1082e-05	-0.000142287	-9.30731e-05	-0.000580068	-0.000243392	5.77895e-05	-9.29158e-05	-0.000560071	0.000336532
-6.2001e-05	0.00020862	1.27938e-05	-0.000203495	-0.000531248	-0.000327574	-7.79959e-05	-1.40538e-05	-0.000477687	0.000309104
-0.000111349	0.000345478	0.000201485	-0.000292758	-0.000431372	-0.000360131	-0.000238008	6.5791e-05	-0.000318822	0.000287667
-0.000168675	0.000427436	0.000379359	-0.000304636	-0.00027596	-0.000330859	-0.000391866	0.000112378	-0.000132107	0.000261843
-0.000253559	0.000428675	0.000492922	-0.000222419	-6.71209e-05	-0.000242673	-0.000509021	0.000120846	1.43756e-05	0.000233911
-0.000372457	0.000366859	0.000507094	-8.21298e-05	0.000160884	-0.00011593	-0.000573867	0.00010844	6.98088e-05	0.000227745
-0.000507793	0.000287515	0.000424979	5.14822e-05	0.000345047	2.56583e-05	-0.000590525	9.45422e-05	3.57044e-05	0.000271608
-0.000629447	0.000237869	0.000282764	0.000126916	0.000427635	0.000171586	-0.000572275	8.62079e-05	-3.49276e-05	0.000365351
-0.000711705	0.00025223	0.000126517	0.00013397	0.000393201	0.000321843	-0.000526179	8.04612e-05	-8.20968e-05	0.000465221
-0.00073795	0.000348377	-9.73426e-06	9.92622e-05	0.000278257	0.000467161	-0.000450127	7.67218e-05	-9.16989e-05	0.000507223
-0.000694663	0.000520799	-0.000113162	5.84324e-05	0.000145597	0.00057574	-0.000347729	8.30616e-05	-0.000106481	0.000453409
-0.000570726	0.000729711	-0.000189326	3.27124e-05	4.33794e-05	0.000603149	-0.000244872	0.000110566	-0.000182382	0.000323514
-0.00037079	0.000903452	-0.000252087	2.92851e-05	-1.87914e-05	0.000518887	-0.000184501	0.000166506	-0.000332167	0.000186914
-0.000131145	0.000966913	-0.000311478	5.70283e-05	-5.96655e-05	0.00032992	-0.000196786	0.000256032	-0.000509669	0.000120425
8.2945e-05	0.000882943	-0.000366233	0.000131791	-9.52204e-05	8.56972e-05	-0.000270941	0.000385574	-0.000644693	0.00016078
0.000205355	0.000675803	-0.000405318	0.000259419	-0.000117001	-0.000139707	-0.000357592	0.000554086	-0.000691068	0.000283848
0.000204966	0.000415238	-0.000415992	0.000415092	-9.82486e-05	-0.000282063	-0.000400684	0.000733372	-0.000646831	0.000424043
0.000101913	0.00017013	-0.000392012	0.000547513	-1.83629e-05	-0.000321283	-0.000369765	0.000859606	-0.000540596	0.00051776
-4.7456e-05	-3.21277e-05	-0.000337148	0.000611597	0.000118349	-0.000292876	-0.000268981	0.000857771	-0.000408522	0.000537733
-0.000182754	-0.00020627	-0.00026227	0.000599986	0.000282466	-0.000264105	-0.000126468	0.000692312	-0.000282858	0.000496828
-0.000264645	-0.000371657	-0.000177804	0.000541463	0.00043071	-0.00028875	1.88768e-05	0.000405149	-0.000188699	0.000427226
-0.000282155	-0.000516612	-8.77181e-05	0.000469185	0.000517567	-0.000374097	0.000127066	0.000102507	-0.00013519	0.000356344
-0.000248946	-0.000601969	8.38333e-06	0.00039467	0.000507628	-0.000483725	0.000168485	-0.000107191	-0.000103672	0.000294418
-0.000195751	-0.000597766	0.00010626	0.000314375	0.000393275	-0.000567652	0.000137589	-0.000176552	-5.29467e-05	0.000235385
-0.000156361	-0.000512408	0.000191578	0.000235015	0.000209321	-0.000591561	5.82778e-05	-0.000132801	4.90248e-05	0.000166809
-0.000146419	-0.000386059	0.000247188	0.000181581	2.53024e-05	-0.000547741	-2.86173e-05	-3.74337e-05	0.000189818	8.31862e-05
-0.000148721	-0.000260249	0.000269186	0.000174483	-9.08465e-05	-0.000452664	-9.04742e-05	6.31461e-05	0.000310532	-6.17307e-06
-0.000122974	-0.000155921	0.000275767	0.000200286	-0.000115031	-0.000341072	-0.000121539	0.000151175	0.000347048	-8.23602e-05
-3.90484e-05	-7.50441e-05	0.000296129	0.000209951	-7.9861e-05	-0.00025482	-0.000139587	0.000216655	0.000281715	-0.000131908
9.17522e-05	-1.33289e-05	0.000344692	0.000151773	-4.50702e-05	-0.000221751	-0.000165204	0.000239658	0.000159844	-0.000157066
0.000215499	3.46352e-05	0.000402823	1.33134e-05	-4.96213e-05	-0.000235503	-0.000203771	0.000199946	5.63113e-05	-0.000169762
0.000268646	8.00458e-05	0.000427697	-0.000162042	-8.49277e-05	-0.000259085	-0.000244211	9.84495e-05	2.06902e-05	-0.000174408
0.000221626	0.000140734	0.000383957	-0.000297787	-0.000107755	-0.000258704	-0.000271194	-3.93498e-05	4.56206e-05	-0.000158263
0.00010159	0.000228078	0.000270399	-0.000330206	-7.60778e-05	-0.00024027	-0.000279132	-0.000183741	8.12853e-05	-0.00010272
-2.23074e-05	0.000328979	0.00011761	-0.000246112	2.45594e-05	-0.000249249	-0.000279755	-0.000321022	7.93738e-05	-7.24015e-06
-8.17756e-05	0.000404712	-3.82335e-05	-8.96892e-05	0.000180062	-0.000326456	-0.000299302	-0.000450585	2.71847e-05	9.85725e-05
-4.9722e-05	0.000416203	-0.000177473	6.19544e-05	0.000360311	-0.000459317	-0.000364239	-0.000563802	-5.29409e-05	0.000171086
5.15563e-05	0.000356433	-0.000296102	0.00013697	0.000526834	-0.000578687	-0.00048114	-0.00063186	-0.000128167	0.000186377
0.000175161	0.000258607	-0.000390881	9.94841e-05	0.000636251	-0.000609169	-0.00062399	-0.000620795	-0.000175473	0.00016126
0.000278499	0.000171879	-0.000451929	-3.9476e-05	0.000653761	-0.000527585	-0.000740178	-0.000521081	-0.000185035	0.0001394
0.000331776	0.000128909	-0.000469513	-0.000230562	0.00057608	-0.00037615	-0.000773729	-0.000360768	-0.000156621	0.000152307
0.000313674	0.000132518	-0.000442686	-0.000406805	0.000440809	-0.000222931	-0.000692106	-0.000187289	-0.000100151	0.000191812
0.000217313	0.00016259	-0.000379014	-0.000509236	0.000305697	-0.00011213	-0.000501635	-3.62424e-05	-3.74754e-05	0.000221956
6.75962e-05	0.000186717	-0.000289675	-0.000510335	0.000213682	-4.77731e-05	-0.000245141	8.29691e-05	3.11997e-06	0.000218295
-7.61799e-05	0.000168136	-0.000188568	-0.000424428	0.000175945	-1.24774e-05	1.51699e-05	0.000176998	-1.70373e-07	0.000193721
-0.000150454	7.89786e-05	-9.41202e-05	-0.000295801	0.00018297	9.2267e-06	0.000221559	0.000252536	-5.0226e-05	0.000184855
-0.000131065	-8.0004e-05	-2.64163e-05	-0.000170279	0.000222835	2.50134e-05	0.00034189	0.000311625	-0.00012692	0.000214974
-4.97513e-05	-0.000268968	1.32648e-06	-7.17323e-05	0.000285825	4.09955e-05	0.000378685	0.00035454	-0.000195483	0.00027247
3.43227e-05	-0.000422407	-1.0317e-05	-9.80743e-07	0.000359061	6.37727e-05	0.000360961	0.000377749	-0.000224901	0.000325388
8.12805e-05	-0.000481639	-4.91099e-05	4.7708e-05	0.000426324	9.29247e-05	0.000324074	0.000367469	-0.000204218	0.000353311
9.128e-05	-0.000426844	-0.000102739	7.32172e-05	0.000474916	0.000113504	0.000292534	0.000302171	-0.000143073	0.000360042
8.424e-05	-0.000290583	-0.000170748	7.02119e-05	0.000499025	0.000101542	0.000277597	0.000169528	-5.91036e-05	0.000355755
6.64798e-05	-0.00014402	-0.00026307	4.03891e-05	0.000495859	4.41216e-05	0.000285254	-1.63268e-05	2.92843e-05	0.000337175
2.17727e-05	-5.97199e-05	-0.000380632	-3.80374e-06	0.000461876	-4.20279e-05	0.000319043	-0.000216588	9.70657e-05	0.000297157
-6.69183e-05	-7.09868e-05	-0.000493638	-4.82374e-05	0.000393987	-0.000114645	0.000371271	-0.000389205	0.000111352	0.000253228
-0.00019219	-0.000155648	-0.000543897	-8.87224e-05	0.000291799	-0.00013491	0.000415496	-0.000509462	5.16071e-05	0.00025285
-0.000320431	-0.000256844	-0.000481271	-0.0001324	0.000157656	-9.60132e-05	0.000417557	-0.000572184	-6.43127e-05	0.00033713
-0.000413619	-0.000323255	-0.00031003	-0.000187502	-1.42654e-06	-2.34172e-05	0.000363441	-0.000579965	-0.000182498	0.000496083
-0.000453507	-0.000335439	-0.000102132	-0.000252409	-0.000167371	5.14496e-05	0.000278961	-0.000534409	-0.000250985	0.000662615
-0.000448294	-0.000300478	4.35323e-05	-0.000315364	-0.000308753	0.000114971	0.000216139	-0.000438333	-0.00025885	0.000753281
-0.000418079	-0.000228395	6.87221e-05	-0.000363569	-0.000393007	0.000171547	0.000210874	-0.000302583	-0.000237938	0.000719606
-0.000372806	-0.000118931	-4.49215e-06	-0.000388619	-0.000407315	0.000228459	0.000248837	-0.000148726	-0.000228294	0.000570034
-0.000303112	2.86514e-05	-9.46656e-05	-0.00038052	-0.000367851	0.000285259	0.000275101	-5.68977e-06	-0.000244333	0.000353491
-0.000193406	0.000197589	-0.000124489	-0.000321063	-0.0003068	0.000333868	0.00024319	9.74169e-05	-0.000272493	0.000125255
-4.55056e-05	0.000350274	-7.55105e-05	-0.000193742	-0.000250627	0.00036253	0.000159291	0.000141067	-0.000295022	-7.74595e-05
0.00010896	0.000444614	7.69039e-06	-7.79338e-06	-0.000210324	0.000358982	7.91855e-05	0.00012534	-0.000310198	-0.000236444
0.000219027	0.000455338	6.28167e-05	0.000190688	-0.000186369	0.000314212	6.03285e-05	7.26996e-05	-0.000328187	-0.000337812
0.000241074	0.000384107	6.21873e-05	0.00034257	-0.000174183	0.000227145	0.000115263	1.64122e-05	-0.00034989	-0.000363092
0.00016458	0.000255123	2.69891e-05	0.000419308	-0.000162966	0.000107462	0.000208416	-2.06533e-05	-0.000354221	-0.000299899
2.10715e-05	0.000103989	-9.86025e-07	0.000442698	-0.000138542	-2.51592e-05	0.000289789	-4.0534e-05	-0.000311049	-0.000162114
-0.000129954	-3.20389e-05	5.96909e-06	0.000456305	-9.86754e-05	-0.000144532	0.000323218	-6.55365e-05	-0.000210768	5.17187e-06
-0.000230884	-0.000121434	5.19063e-05	0.000475578	-6.65276e-05	-0.000223399	0.000286475	-0.000118296	-8.24813e-05	0.000147535
-0.000254606	-0.000147214	0.000127186	0.00046895	-7.92749e-05	-0.0002408	0.000165011	-0.00020216	1.98925e-05	0.000233115
-0.000216095	-0.000115687	0.000214666	0.00039026	-0.000153975	-0.000188964	-3.34745e-05	-0.000295465	5.57257e-05	0.000265448
-0.000161434	-5.51222e-05	0.000287986	0.000229371	-0.000263285	-7.52155e-05	-0.000257163	-0.000362159	2.79005e-05	0.000266201
-0.000140022	1.7267e-06	0.000317293	3.04779e-05	-0.000348923	8.20102e-05	-0.000420012	-0.000370296	-2.26287e-05	0.00024659
-0.000174592	4.0253e-05	0.000287131	-0.000139066	-0.000363027	0.000258142	-0.000451862	-0.000305581	-5.34666e-05	0.000196825
-0.000248134	7.15939e-05	0.000209741	-0.000239051	-0.000299723	0.000424606	-0.000348129	-0.0001723	-5.46167e-05	0.000103183
-0.0003189	0.000117793	0.000118692	-0.000279497	-0.000191825	0.000550878	-0.000173355	1.43817e-05	-4.98921e-05	-2.73697e-05
-0.000352849	0.000188116	4.96869e-05	-0.000299276	-8.33962e-05	0.000611412	-1.57604e-05	0.000233416	-6.92252e-05	-0.000163011
-0.000346471	0.000267121	2.65631e-05	-0.000327192	-6.59093e-06	0.000596783	6.89639e-05	0.000455175	-0.000120348	-0.000268685
-0.000322493	0.000324299	5.91846e-05	-0.000365158	2.41682e-05	0.000521388	8.29014e-05	0.000639774	-0.000182584	-0.000330636
-0.000306473	0.00033775	0.000145159	-0.000402148	9.79137e-06	0.000419395	6.63403e-05	0.000747553	-0.000222383	-0.000359406
-0.000305864	0.000311896	0.000267827	-0.000431704	-3.39839e-05	0.000328762	5.47016e-05	0.000758149	-0.000215502	-0.000372792
-0.000305868	0.000272478	0.000393857	-0.000448982	-7.95667e-05	0.000273658	5.18024e-05	0.000681277	-0.00016177	-0.00038163
-0.000281878	0.00024297	0.00047922	-0.000437507	-0.000101178	0.000256916	4.2321e-05	0.000548861	-8.57067e-05	-0.000392599
-0.000218298	0.000225791	0.000486659	-0.000372981	-9.30831e-05	0.000263981	2.4317e-05	0.000396465	-2.30823e-05	-0.000416433
-0.000120402	0.000205707	0.000407685	-0.000248227	-7.36337e-05	0.000271461	2.08526e-05	0.000249502	-7.6571e-07	-0.000461921
-1.14841e-05	0.000168358	0.000275007	-9.14814e-05	-6.55254e-05	0.000256751	5.65221e-05	0.000121075	-2.26958e-05	-0.000517955
8.04265e-05	0.000114562	0.00015177	4.72593e-05	-6.76918e-05	0.000210696	0.000127714	1.80538e-05	-7.13217e-05	-0.000548812
0.00013459	6.17506e-05	9.69637e-05	0.00013196	-4.79003e-05	0.000149677	0.000201541	-5.06923e-05	-0.000122066	-0.000518211
0.000141528	3.70928e-05	0.00012809	0.000163324	3.10857e-05	0.000113237	0.000243547	-7.06674e-05	-0.000158974	-0.000423383
0.000102205	6.61712e-05	0.000211309	0.000167622	0.000171837	0.000138662	0.000243489	-2.98784e-05	-0.000179766	-0.000304187
2.72917e-05	0.000156572	0.000288748	0.000165977	0.000325069	0.000227392	0.000214939	6.30564e-05	-0.000186978	-0.000216279
-6.54808e-05	0.000281984	0.000319496	0.000155695	0.000412106	0.000333705	0.000174667	0.000168219	-0.000174823	-0.000193218
-0.000159067	0.000382391	0.000301529	0.000118997	0.000369913	0.000390311	0.000126584	0.000228722	-0.000128802	-0.000229584
-0.000243855	0.000390819	0.000264261	4.71799e-05	0.00018622	0.000351363	6.56512e-05	0.000203904	-4.31667e-05	-0.000292322
-0.000314161	0.000275488	0.000246484	-4.24868e-05	-9.44421e-05	0.000217997	-6.23482e-06	9.36881e-05	6.26013e-05	-0.000342224
-0.0003586	6.84854e-05	0.000276913	-0.000110681	-0.000391357	2.97522e-05	-7.16422e-05	-6.56756e-05	0.000151969	-0.000346996
-0.000359905	-0.00014357	0.000361798	-0.000119015	-0.000621481	-0.000164764	-0.000105102	-0.000227081	0.000200867	-0.000285273
-0.000308843	-0.00026683	0.000477954	-5.75118e-05	-0.000731226	-0.000331652	-8.82696e-05	-0.000356289	0.000217843	-0.000152216
-0.000217491	-0.000257328	0.000575838	4.41514e-05	-0.000712265	-0.000454673	-1.98738e-05	-0.000439065	0.000232388	3.09122e-05
-0.000117416	-0.000148494	0.000600766	0.000133082	-0.000595729	-0.000523516	8.37758e-05	-0.000474435	0.000263429	0.000215419
-4.58082e-05	-2.75954e-05	0.000527	0.000165678	-0.000433247	-0.000525797	0.000194673	-0.000465884	0.000299651	0.000344448
-3.08773e-05	2.26665e-05	0.000379648	0.000129562	-0.000279497	-0.000453577	0.000282302	-0.000417938	0.000308404	0.000387321
-8.06763e-05	-2.55078e-05	0.000220189	3.93952e-05	-0.000182215	-0.00031665	0.00032382	-0.000336669	0.000262094	0.000364292
-0.000176163	-0.000137152	0.000101784	-8.35669e-05	-0.000174478	-0.000145906	0.000311578	-0.000229619	0.00015944	0.000336854
-0.00027567	-0.000248238	3.21359e-05	-0.000225727	-0.000264353	1.96267e-05	0.00025468	-0.000104395	2.74249e-05	0.000364054
-0.000334967	-0.000309886	-2.19369e-05	-0.000377393	-0.000426615	0.000150996	0.000174008	3.11591e-05	-9.63017e-05	0.000457399
-0.00032921	-0.000311116	-9.35483e-05	-0.000519534	-0.000607426	0.000236122	9.3018e-05	0.000164855	-0.000188892	0.000572757
-0.000256702	-0.000271906	-0.000179533	-0.000618946	-0.000746429	0.000271103	2.93309e-05	0.000274085	-0.000256216	0.000645006
-0.000125946	-0.000221284	-0.000244126	-0.000640281	-0.000805259	0.000249923	-7.35028e-06	0.000325281	-0.000321502	0.000631939
5.15724e-05	-0.000179199	-0.000255202	-0.00056607	-0.000782582	0.000168687	-1.1185e-05	0.000286796	-0.000397148	0.000530286
0.00025286	-0.000151206	-0.000212215	-0.000408683	-0.000704836	4.10843e-05	2.2716e-05	0.000152435	-0.00046687	0.000360158
0.0004371	-0.000135334	-0.000137295	-0.00020617	-0.000601415	-9.73318e-05	9.44208e-05	-4.19104e-05	-0.000497063	0.000144972
0.000559599	-0.000133985	-4.43967e-05	-5.9673e-06	-0.000484218	-0.000209532	0.000192295	-0.000227077	-0.00046683	-9.03278e-05
0.000595933	-0.000159524	7.44997e-05	0.000154698	-0.00034565	-0.00028382	0.000291933	-0.000334179	-0.000386905	-0.000308787
0.000551698	-0.000226337	0.000229388	0.000263761	-0.000173546	-0.000334509	0.000364589	-0.000329573	-0.000290067	-0.000462049
0.000451213	-0.000335268	0.00040258	0.000337198	3.08751e-05	-0.000371819	0.000389722	-0.000226023	-0.000205759	-0.000511891
0.000321389	-0.000464935	0.00054551	0.00040477	0.000245795	-0.000376009	0.000362266	-6.64298e-05	-0.000145317	-0.000455559
0.000186106	-0.000578356	0.00060921	0.000483754	0.000435072	-0.000310014	0.000289923	0.00010129	-0.000107469	-0.000329609
6.9291e-05	-0.000640292	0.000579884	0.000558799	0.000560719	-0.000160445	0.000185063	0.000239269	-9.01026e-05	-0.00018732
-4.56386e-06	-0.000633419	0.000486546	0.000587404	0.000594604	3.74861e-05	6.0011e-05	0.00032308	-9.25989e-05	-7.00294e-05
-1.846e-05	-0.000562929	0.000376046	0.000532691	0.000528271	0.000218534	-7.13138e-05	0.000343013	-0.000110293	5.11977e-06
2.44151e-05	-0.00044685	0.000280188	0.000399777	0.000380309	0.000331224	-0.000191078	0.000306678	-0.000132922	3.89962e-05
9.38214e-05	-0.000300246	0.000202536	0.00024258	0.000195231	0.00036676	-0.000281101	0.000236545	-0.00015179	4.0323e-05
0.000142081	-0.000128238	0.000130938	0.000129552	2.73376e-05	0.000352847	-0.000331995	0.000157947	-0.000169147	2.22875e-05
0.000130135	6.40163e-05	5.95803e-05	9.52528e-05	-8.52576e-05	0.000326017	-0.000351193	8.37861e-05	-0.000200652	3.43964e-06
5.19464e-05	0.000254506	2.81796e-07	0.000120994	-0.000138011	0.000309562	-0.000362129	7.43611e-06	-0.000266063	4.90525e-06
-6.54173e-05	0.000401837	-2.4222e-05	0.000160038	-0.000153732	0.000310634	-0.000391151	-9.03357e-05	-0.000370424	4.06194e-05
-0.000186299	0.000465615	3.64147e-06	0.000179261	-0.000158703	0.000328114	-0.000447929	-0.000225141	-0.000487963	0.000105508
-0.000289378	0.000433	8.54488e-05	0.000177547	-0.000163279	0.000354803	-0.000514448	-0.000395338	-0.000566434	0.000172128
-0.000367369	0.000326196	0.00020846	0.000170138	-0.000162166	0.000370415	-0.0005554	-0.000580905	-0.000556918	0.000202677
-0.000413001	0.00018535	0.000353355	0.000162411	-0.000148557	0.000340698	-0.000544389	-0.00075304	-0.00044821	0.000169935
-0.000416636	4.53725e-05	0.000495983	0.000142641	-0.000124921	0.000237502	-0.000482045	-0.00088251	-0.000275442	7.1012e-05
-0.000380232	-7.42078e-05	0.000602411	0.000100162	-0.000101384	6.94641e-05	-0.00038747	-0.000940598	-9.57392e-05	-7.49293e-05
-0.000325021	-0.000165883	0.00063264	4.6434e-05	-8.78284e-05	-0.000108168	-0.000272071	-0.000901685	4.55598e-05	-0.00023765
-0.000275923	-0.000228124	0.000564334	1.09246e-05	-9.04619e-05	-0.000222085	-0.000125011	-0.000756486	0.000131457	-0.00038331
-0.000238066	-0.000260852	0.000420833	1.1448e-05	-0.000114195	-0.000227114	7.19688e-05	-0.000526058	0.000168798	-0.000477523
-0.000194939	-0.000259612	0.000270011	3.12647e-05	-0.00016196	-0.000130619	0.000314148	-0.00025825	0.000176058	-0.000494168
-0.000131741	-0.000212095	0.000182707	3.17534e-05	-0.000225419	2.15782e-05	0.000559071	-6.45863e-06	0.000172736	-0.000433791
-5.50517e-05	-0.000106745	0.00018278	-1.04342e-05	-0.000276189	0.000177051	0.000744157	0.000189629	0.000170375	-0.000336268
1.5696e-05	4.84504e-05	0.000234068	-8.15006e-05	-0.000274097	0.000295982	0.000823136	0.000308354	0.000166696	-0.0002662
7.34813e-05	0.000215538	0.000274117	-0.000145363	-0.000194708	0.000352019	0.000791668	0.000344025	0.000149269	-0.00027263
0.000132727	0.00033902	0.000260822	-0.000174463	-5.42807e-05	0.000333066	0.000683841	0.000311432	0.000109344	-0.000355698
0.000208158	0.000373158	0.000192929	-0.000161988	9.32049e-05	0.00025266	0.000546682	0.000251529	5.43971e-05	-0.000471735
0.000285696	0.000303721	9.70929e-05	-0.000110267	0.00018631	0.000157204	0.000415426	0.000220163	6.3702e-06	-0.000570604
0.00031923	0.000152635	4.03298e-06	-2.12456e-05	0.000187296	0.000109298	0.000305198	0.000256888	-1.4457e-05	-0.000628104
0.000262281	-3.23059e-05	-6.33675e-05	9.37127e-05	9.27993e-05	0.000150906	0.000215366	0.000358042	-5.75848e-06	-0.000648089
0.000109352	-0.000196339	-8.91758e-05	0.000201736	-7.20186e-05	0.000272481	0.000134433	0.000481175	1.62611e-05	-0.00064457
-8.87249e-05	-0.00029846	-6.58855e-05	0.000261099	-0.000260985	0.000411952	4.37394e-05	0.000578742	3.39927e-05	-0.000628126
-0.000250285	-0.000324113	-4.76709e-06	0.000255063	-0.00041466	0.000486965	-7.23933e-05	0.000630386	4.64284e-05	-0.000604451
-0.000311641	-0.000282099	5.89147e-05	0.000211505	-0.000479591	0.000442449	-0.000212013	0.000646891	6.73144e-05	-0.000576428
-0.000263397	-0.000190782	8.19592e-05	0.000181806	-0.000438941	0.00028441	-0.000351558	0.000648248	0.000103298	-0.00054385
-0.000147969	-6.87957e-05	4.35112e-05	0.00019373	-0.000330702	7.71806e-05	-0.000459612	0.000640842	0.000136851	-0.000502414
-2.32177e-05	6.21837e-05	-3.75211e-05	0.000221453	-0.000228391	-9.46427e-05	-0.000514754	0.000614648	0.00013628	-0.000443594
7.48381e-05	0.000172365	-0.000115578	0.000202172	-0.000190968	-0.000172339	-0.000510817	0.000559926	8.46841e-05	-0.000357002
0.000139633	0.000230403	-0.000150743	8.72651e-05	-0.000221581	-0.000145321	-0.000450743	0.000486217	-2.48449e-06	-0.000238716
0.000174608	0.000221237	-0.00013221	-0.000115065	-0.000270444	-3.99014e-05	-0.000342576	0.000425469	-8.85869e-05	-0.000101778
0.000177392	0.000159866	-7.68673e-05	-0.000342085	-0.000278648	0.000107162	-0.000203408	0.000412886	-0.000141808	2.54708e-05
0.00014657	8.70068e-05	-1.21556e-05	-0.000520887	-0.000224811	0.000265808	-6.35827e-05	0.000456292	-0.00015031	0.000118789
9.39093e-05	4.73669e-05	3.70802e-05	-0.000614678	-0.000136634	0.00041379	3.87046e-05	0.000518472	-0.000119046	0.000176752
3.64563e-05	6.48664e-05	5.06034e-05	-0.000631916	-6.28328e-05	0.000533371	7.30771e-05	0.000533138	-6.22697e-05	0.000215955
-2.36e-05	0.00013067	1.31232e-05	-0.000597945	-3.62163e-05	0.000613205	3.35312e-05	0.000448853	-3.4706e-06	0.000247289
-9.80757e-05	0.000210247	-7.73921e-05	-0.000523798	-6.05282e-05	0.000650278	-5.62008e-05	0.000267245	2.47635e-05	0.000261965
-0.00018346	0.000263284	-0.000198229	-0.000402197	-0.000121235	0.000643377	-0.000154081	4.36396e-05	-5.23099e-06	0.0002436
-0.000239721	0.000263503	-0.000302935	-0.000227325	-0.000194495	0.000584327	-0.000221704	-0.000147513	-9.23403e-05	0.000190665
-0.000211804	0.000207762	-0.000343335	-1.26056e-05	-0.000242109	0.000463234	-0.00024198	-0.000250146	-0.000196478	0.000123461
-7.77641e-05	0.000112659	-0.000299497	0.000210204	-0.000211897	0.000288636	-0.000221039	-0.000241549	-0.000259132	7.04206e-05
0.00012682	4.5621e-06	-0.000191062	0.000403998	-6.47322e-05	9.95033e-05	-0.000175851	-0.000128858	-0.000242692	4.98036e-05
0.00033275	-9.01261e-05	-5.777e-05	0.000536005	0.000185365	-5.10361e-05	-0.000119229	5.60762e-05	-0.000155839	6.1732e-05
0.000481887	-0.000151289	7.19643e-05	0.000580278	0.000458446	-0.000128584	-5.26497e-05	0.000260252	-4.31496e-05	9.18856e-05
0.000549492	-0.00016788	0.000193501	0.000521578	0.000645743	-0.000134284	3.09715e-05	0.000421553	5.04206e-05	0.000121043
0.000534118	-0.000138481	0.000310441	0.000366206	0.000673967	-9.04085e-05	0.000138833	0.000492544	0.000107687	0.000135529
0.000440134	-7.102e-05	0.000412576	0.000151937	0.000548168	-1.4549e-05	0.000269837	0.000463538	0.000137418	0.000134002
0.000275794	1.89643e-05	0.000473913	-5.79746e-05	0.000341652	8.65897e-05	0.000410373	0.000366657	0.000151316	0.00012581
6.30748e-05	0.000113142	0.000473594	-0.000202912	0.000143861	0.000197224	0.000536204	0.000252597	0.000149206	0.000121178
-0.000159068	0.000195936	0.000417292	-0.000259742	8.18479e-06	0.000272652	0.000620758	0.000152782	0.000129448	0.000120992
-0.000346709	0.000254914	0.000336649	-0.000254306	-6.31472e-05	0.000251057	0.000647599	5.71454e-05	0.000108901	0.00011436
-0.000470121	0.000275627	0.000268012	-0.000234606	-9.49381e-05	9.74838e-05	0.000620305	-6.91154e-05	0.000122291	8.41394e-05
-0.000526453	0.000240046	0.000232456	-0.000228504	-0.000106153	-0.000157292	0.000561077	-0.000241173	0.000194022	1.47915e-05
-0.000538684	0.000136518	0.000234402	-0.000226727	-9.86116e-05	-0.000424332	0.000496322	-0.000425147	0.000310009	-0.000100579
-0.000542082	-2.5223e-05	0.00027256	-0.000204236	-6.84397e-05	-0.000612321	0.000439569	-0.000556057	0.00042143	-0.000253389
-0.000564152	-0.00021108	0.000343164	-0.000151182	-1.79829e-05	-0.000686402	0.00038652	-0.000589155	0.000480863	-0.000415125
-0.000607634	-0.000379791	0.000428817	-7.90688e-05	4.71502e-05	-0.000679334	0.000326621	-0.000536122	0.000478837	-0.000542424
-0.000647983	-0.00050684	0.000490209	-1.41595e-06	0.000127373	-0.000649118	0.000259187	-0.000452258	0.000447804	-0.000596113
-0.000650054	-0.000592384	0.000480884	8.30322e-05	0.00022778	-0.000627032	0.000197271	-0.000388551	0.000429827	-0.000566299
-0.000593782	-0.000646215	0.000380517	0.000184453	0.000345387	-0.000602852	0.000154999	-0.000354252	0.000436446	-0.000483886
-0.000490018	-0.000667038	0.000217807	0.000301989	0.000460677	-0.000550475	0.00013052	-0.00032174	0.000436715	-0.000403689
-0.000375204	-0.000638933	5.8709e-05	0.000412019	0.000544227	-0.000458295	0.000101063	-0.000262365	0.000385023	-0.000368296
-0.000289582	-0.000548953	-3.42069e-05	0.000475345	0.000572267	-0.00033472	3.7136e-05	-0.000173286	0.000263503	-0.000382009
-0.000254098	-0.000407167	-3.9559e-05	0.00045556	0.000538552	-0.000195218	-7.21791e-05	-7.00067e-05	9.93922e-05	-0.000415701
-0.000260016	-0.000248175	1.70467e-05	0.000334595	0.000456572	-5.62358e-05	-0.000202647	3.93822e-05	-5.70892e-05	-0.00043413
-0.000275658	-0.000112836	9.08231e-05	0.000118675	0.000353208	5.70654e-05	-0.000304927	0.000162533	-0.000168826	-0.000419606
-0.000264717	-2.807e-05	0.000153801	-0.000161834	0.000257467	0.000109205	-0.000338496	0.000303294	-0.000225791	-0.0003755
-0.000206856	-6.20353e-07	0.00020992	-0.000453187	0.000188816	7.45981e-05	-0.000302279	0.00044117	-0.000230518	-0.00031489
-0.000111671	-2.34115e-05	0.000280503	-0.000683084	0.000149375	-3.59147e-05	-0.000233751	0.000538745	-0.000181453	-0.000250919
-1.72454e-05	-8.27552e-05	0.000376448	-0.000779838	0.000123206	-0.000172867	-0.000176981	0.000572081	-7.80255e-05	-0.000197344
3.11541e-05	-0.000160421	0.000481809	-0.000705774	8.53884e-05	-0.000277352	-0.000150661	0.00055153	6.08109e-05	-0.000171015
1.21329e-05	-0.000235134	0.000560091	-0.000483761	2.02531e-05	-0.000315483	-0.000145181	0.000510017	0.000193567	-0.000183934
-5.58294e-05	-0.000289234	0.000575176	-0.000191641	-6.09712e-05	-0.000289546	-0.000144274	0.000470406	0.000280289	-0.000228588
-0.000131118	-0.000317084	0.000511288	7.60728e-05	-0.000118537	-0.000224435	-0.000141628	0.000426185	0.000309871	-0.000275283
-0.000185222	-0.00032526	0.000381957	0.000250931	-0.000105028	-0.000149412	-0.000136805	0.000355945	0.000299461	-0.000290749
-0.000222153	-0.000322266	0.000225011	0.000308523	3.17984e-06	-9.00871e-05	-0.000126202	0.00025569	0.000268057	-0.000262452
-0.000261143	-0.000309344	8.51423e-05	0.000259126	0.000185249	-6.7597e-05	-0.000107564	0.000153746	0.000217804	-0.00020427
-0.000304267	-0.000283375	-8.79021e-06	0.000130547	0.000379902	-9.46974e-05	-8.84695e-05	9.2416e-05	0.000143832	-0.000138333
-0.000327235	-0.000246554	-5.95216e-05	-4.1297e-05	0.000512114	-0.00016607	-7.67128e-05	9.55541e-05	5.46769e-05	-7.27841e-05
-0.000302078	-0.000208373	-9.94066e-05	-0.000216026	0.000528152	-0.000251327	-5.7935e-05	0.00015307	-2.67522e-05	1.76755e-06
-0.000222993	-0.000176435	-0.00016858	-0.000356035	0.000420651	-0.000302404	5.77335e-06	0.000233294	-8.29366e-05	9.48529e-05
-0.000106995	-0.000148127	-0.000283918	-0.000439107	0.000230073	-0.000278071	0.000140315	0.000307166	-0.000115236	0.000196806
2.56979e-05	-0.000115016	-0.000420422	-0.000467552	2.18049e-05	-0.000171972	0.000318267	0.000361285	-0.000133425	0.000277984
0.000163941	-7.65182e-05	-0.00052328	-0.000463108	-0.000146564	-2.13116e-05	0.00045835	0.000392199	-0.000135518	0.000308812
0.000295969	-4.68126e-05	-0.000544972	-0.000447917	-0.0002472	0.000115411	0.00047385	0.000393353	-0.000104307	0.000282229
0.000392753	-4.45348e-05	-0.000476771	-0.000427456	-0.000281927	0.000196582	0.000331346	0.000351442	-2.6e-05	0.000217392
0.000410477	-7.44706e-05	-0.000348091	-0.000392687	-0.000266291	0.000220284	7.4733e-05	0.000257863	9.03281e-05	0.000143158
0.000318261	-0.000121988	-0.000199652	-0.000339391	-0.000215068	0.000214114	-0.000199825	0.000123997	0.000215353	8.0483e-05
0.000128453	-0.000167967	-6.07704e-05	-0.000283123	-0.000141352	0.000205205	-0.000398549	-1.79696e-05	0.000323068	3.92206e-05
-9.97559e-05	-0.000207904	5.04632e-05	-0.000251762	-6.42207e-05	0.000198226	-0.000478064	-0.000134264	0.000410712	2.30876e-05
-0.00029006	-0.000253019	0.000115677	-0.000260022	-9.17645e-06	0.000175633	-0.000455837	-0.000212211	0.000492782	2.8164e-05
-0.000390242	-0.000311639	0.000116125	-0.000288748	4.91858e-06	0.000114221	-0.000379861	-0.000263389	0.000574318	3.594e-05
-0.000395483	-0.000371393	4.81636e-05	-0.000290717	-1.96776e-05	5.25934e-06	-0.000287342	-0.000303719	0.000632944	1.69959e-05
-0.000341374	-0.000401384	-6.40499e-05	-0.00022402	-5.87449e-05	-0.000132839	-0.000187611	-0.000331617	0.000632047	-4.74499e-05
-0.000276655	-0.000372492	-0.000176488	-8.791e-05	-7.88313e-05	-0.000258158	-7.47966e-05	-0.00032755	0.000554418	-0.000142436
-0.000235406	-0.000278055	-0.000250243	7.14816e-05	-5.22922e-05	-0.000325491	5.39341e-05	-0.000275743	0.000421769	-0.000220614
-0.000223276	-0.000139308	-0.000271949	0.000193219	3.17104e-05	-0.000309504	0.00019484	-0.000185576	0.000277918	-0.000235281
-0.000221424	7.3166e-06	-0.00025266	0.000242531	0.00015917	-0.000214986	0.000343432	-9.00299e-05	0.000151276	-0.000180482
-0.000202905	0.000131228	-0.0002103	0.000224416	0.000288973	-7.23357e-05	0.000494266	-2.10951e-05	3.58818e-05	-0.0001015
-0.000151832	0.00022046	-0.000155643	0.000165829	0.00036576	7.32364e-05	0.000634063	1.53515e-05	-8.88301e-05	-6.33966e-05
-7.53415e-05	0.000275708	-9.37457e-05	9.51069e-05	0.000349757	0.000175727	0.000740547	4.18903e-05	-0.000222433	-0.000104161
-1.89377e-06	0.000294611	-3.33566e-05	3.99484e-05	0.000246333	0.000207966	0.000791536	8.71205e-05	-0.00033175	-0.000212511
3.3039e-05	0.000268533	1.11355e-05	3.18469e-05	0.000109781	0.000178591	0.000774575	0.000159376	-0.000373207	-0.000345102
5.25838e-06	0.000200201	3.08983e-05	9.51347e-05	1.34371e-05	0.000126152	0.000688581	0.000240549	-0.000322672	-0.000461671
-8.56127e-05	0.000121331	3.65749e-05	0.000225992	7.38123e-06	8.42963e-05	0.00054101	0.000303811	-0.000185717	-0.000545555
-0.000214268	8.19848e-05	5.7249e-05	0.000388956	9.54506e-05	4.66776e-05	0.000347837	0.000335298	1.11542e-05	-0.000597353
-0.000339825	0.000112869	0.000117733	0.000541559	0.000243711	-2.80194e-05	0.000135841	0.000337813	0.000231719	-0.000616863
-0.000425648	0.000196806	0.000210812	0.000663773	0.000405041	-0.000167526	-5.90694e-05	0.00031734	0.000435561	-0.000596026
-0.000458003	0.000282695	0.000292715	0.000761535	0.000537934	-0.00034062	-0.000200483	0.000273751	0.000581929	-0.00052919
-0.000448166	0.000332515	0.000312042	0.000841243	0.000613093	-0.000465333	-0.000263747	0.000209404	0.00063636	-0.000425914
-0.000415842	0.000355604	0.000249877	0.0008841	0.000615217	-0.000469733	-0.000244771	0.00014334	0.000579854	-0.000308865
-0.000371592	0.000396574	0.000136277	0.000852043	0.000545158	-0.000351619	-0.000158319	0.000109349	0.000418518	-0.000198001
-0.00031578	0.000490821	2.82676e-05	0.000725312	0.000420139	-0.000183036	-2.48913e-05	0.000136133	0.000188759	-0.000100224
-0.000249884	0.000631648	-3.27151e-05	0.00053464	0.000269833	-5.52146e-05	0.000142868	0.000229408	-5.07123e-05	-1.83839e-05
-0.000181433	0.000775822	-4.89364e-05	0.000349493	0.00012946	-1.14195e-05	0.00033795	0.000371244	-0.000242185	3.07834e-05
-0.00011517	0.00087456	-5.71121e-05	0.000226573	3.02411e-05	-2.34548e-05	0.000538984	0.000530699	-0.000352666	1.46463e-05
-4.4586e-05	0.000898736	-9.1039e-05	0.000167227	-1.23101e-05	-2.79833e-05	0.000694806	0.000671727	-0.000378146	-9.14966e-05
3.91815e-05	0.000842807	-0.000150847	0.000126176	-5.95835e-06	1.17631e-05	0.000740121	0.000756592	-0.000328584	-0.000275049
0.0001257	0.000715659	-0.000206585	6.00206e-05	2.28689e-05	7.16714e-05	0.000639624	0.000754273	-0.000215263	-0.000482144
0.000176136	0.000533043	-0.000227977	-3.59057e-05	4.33675e-05	8.6523e-05	0.000423269	0.000656015	-5.49336e-05	-0.000646379
0.000144847	0.000317355	-0.000206215	-0.000134125	3.07607e-05	4.94709e-06	0.000175949	0.000484091	0.000121622	-0.000725252
1.92719e-05	0.00010027	-0.000149309	-0.000206025	-3.41312e-05	-0.000166001	-1.42888e-05	0.000279626	0.000277567	-0.000714845
-0.000157353	-8.10966e-05	-6.83625e-05	-0.000239237	-0.000164794	-0.000360397	-0.000106126	7.72863e-05	0.000392808	-0.000638975
-0.000306158	-0.000200107	2.14147e-05	-0.000231097	-0.000354812	-0.000495191	-0.000114294	-0.000106915	0.000476113	-0.000531502
-0.00036461	-0.000260548	9.07932e-05	-0.000178907	-0.000559557	-0.000523387	-8.07279e-05	-0.000262196	0.000548988	-0.000426114
-0.000328008	-0.000300282	0.000102631	-8.39819e-05	-0.000702711	-0.000463074	-4.00415e-05	-0.000365325	0.000616245	-0.000350017
-0.000244884	-0.000366563	3.86572e-05	3.8135e-05	-0.000718178	-0.000382736	-4.11871e-06	-0.000389538	0.000656197	-0.000313436
-0.000172681	-0.000478303	-7.85438e-05	0.000158065	-0.00059733	-0.000351323	3.40846e-05	-0.000337266	0.000643986	-0.000300363
-0.000135992	-0.000608338	-0.000193388	0.000245661	-0.000397635	-0.00038799	8.86399e-05	-0.000256433	0.000584382	-0.000275905
-0.000121695	-0.000703436	-0.000251155	0.000283614	-0.000201939	-0.000450195	0.000167984	-0.000210075	0.000516589	-0.000213485
-0.000104056	-0.000723872	-0.000229765	0.000272258	-6.41978e-05	-0.000469987	0.000265065	-0.000221719	0.000480748	-0.000121292
-6.6634e-05	-0.000666063	-0.000144516	0.000225752	1.12109e-05	-0.000408454	0.000354631	-0.000252877	0.00047788	-4.12966e-05
-3.34225e-06	-0.00055229	-2.66599e-05	0.000163518	4.53826e-05	-0.000284384	0.000401084	-0.000239546	0.000466025	-1.77718e-05
8.80977e-05	-0.000407533	9.95064e-05	0.0001019	5.03105e-05	-0.000158014	0.00037455	-0.000152411	0.000399244	-6.21087e-05
0.000202517	-0.000251213	0.000219089	5.22645e-05	2.35087e-05	-8.83904e-05	0.000266376	-2.1755e-05	0.000270219	-0.000144573
0.000317844	-0.000104507	0.00031335	2.62656e-05	-2.87831e-05	-9.82223e-05	9.48902e-05	9.22809e-05	0.000114093	-0.000217839
0.000397202	8.08102e-06	0.000354618	3.80711e-05	-7.5987e-05	-0.000165926	-0.000100906	0.000148921	-2.51789e-05	-0.000249001
0.000406372	7.08426e-05	0.000321035	9.36499e-05	-7.84134e-05	-0.000242914	-0.000274832	0.000148815	-0.000126237	-0.000233753
0.000332008	8.53047e-05	0.000215938	0.000174971	-1.57424e-05	-0.000282603	-0.000387542	0.000116715	-0.00019069	-0.000186883
0.000186595	6.04502e-05	7.02808e-05	0.000241653	0.00010281	-0.000264544	-0.000416584	7.08479e-05	-0.000225203	-0.000122543
5.8241e-07	-2.97111e-06	-7.38586e-05	0.000259756	0.000251348	-0.000199465	-0.000360787	1.07991e-05	-0.000235183	-4.0383e-05
-0.000188777	-0.00011174	-0.000182635	0.000234728	0.000400755	-0.000113549	-0.000239459	-6.98646e-05	-0.000233932	7.39119e-05
-0.000345422	-0.000262675	-0.000239423	0.000212306	0.000518286	-2.73507e-05	-8.73086e-05	-0.000166198	-0.000242795	0.000233511
-0.000439754	-0.000430123	-0.000242932	0.000240381	0.000566112	5.21395e-05	5.46533e-05	-0.000259348	-0.000269458	0.000430492
-0.000453602	-0.000573273	-0.000200476	0.000327161	0.000517093	0.000124285	0.00015116	-0.000327319	-0.00028745	0.000627756
-0.000384648	-0.000655459	-0.000122834	0.000436093	0.000381227	0.000186324	0.000184314	-0.000354081	-0.000248839	0.000771909
-0.000248723	-0.000659477	-2.53813e-05	0.00051871	0.000214896	0.000233675	0.000160228	-0.000330163	-0.000128181	0.000817471
-7.89717e-05	-0.00059227	6.71112e-05	0.000548078	9.64523e-05	0.00026416	0.000105746	-0.000251622	4.17668e-05	0.000744529
8.03572e-05	-0.000480296	0.00012345	0.00052078	8.29985e-05	0.000277211	5.25257e-05	-0.000124885	0.000179956	0.000563258
0.000188608	-0.000357425	0.000123817	0.000435763	0.000180337	0.000269449	1.5707e-05	2.5798e-05	0.000209302	0.000311715
0.000227798	-0.000250141	8.04827e-05	0.000285422	0.0003459	0.000235248	-1.47021e-05	0.000158587	0.000109028	4.96232e-05
0.000211018	-0.000170302	3.87894e-05	7.52394e-05	0.000517916	0.000175186	-5.80897e-05	0.000227782	-7.5389e-05	-0.000159792
0.000168808	-0.000120858	5.08293e-05	-0.000153413	0.000647511	0.000104729	-0.000116485	0.000205626	-0.000269221	-0.000281844
0.000124417	-0.000104313	0.000140415	-0.000333148	0.000714485	5.18898e-05	-0.000165636	9.88963e-05	-0.000418229	-0.00033513
8.30508e-05	-0.000118768	0.000286389	-0.000412377	0.00072329	4.05296e-05	-0.000176122	-5.1555e-05	-0.000512126	-0.000379515
4.31238e-05	-0.000144698	0.000435229	-0.000389488	0.000688723	7.1255e-05	-0.000143836	-0.000190563	-0.000570543	-0.00046657
9.27624e-06	-0.000145052	0.00053158	-0.000306801	0.000625044	0.000119284	-9.71957e-05	-0.000278213	-0.000611168	-0.000591739
-1.26532e-05	-9.04664e-05	0.000544988	-0.000214898	0.000546648	0.000153698	-7.14201e-05	-0.000312271	-0.000629872	-0.000691232
-2.99892e-05	1.16149e-05	0.00047688	-0.000144978	0.000474773	0.000158968	-7.40466e-05	-0.000327913	-0.00060866	-0.00068647
-6.35546e-05	0.000116893	0.000348782	-0.000109278	0.000435439	0.000138965	-7.57238e-05	-0.000371277	-0.000540755	-0.000537707
-0.000129129	0.000177456	0.000187981	-0.000114408	0.000443792	0.000106935	-3.6397e-05	-0.000462231	-0.000444276	-0.000266432
-0.000218041	0.000177016	2.44805e-05	-0.000163058	0.000490491	7.79977e-05	5.77204e-05	-0.00057372	-0.000346307	6.20801e-05
-0.000294529	0.000137343	-0.00010559	-0.000242184	0.000547724	6.79473e-05	0.000182227	-0.000645471	-0.000252776	0.000374417
-0.000312422	9.72369e-05	-0.000165657	-0.000317486	0.000589568	8.9052e-05	0.000298527	-0.000622907	-0.000140791	0.000616862
-0.000241729	8.81849e-05	-0.000135917	-0.000348729	0.000604087	0.000140659	0.00038816	-0.000492528	1.12087e-05	0.000765837
-8.9704e-05	0.00012253	-2.62524e-05	-0.000316664	0.000587354	0.000204865	0.000463133	-0.00029072	0.000185267	0.000826391
9.85809e-05	0.000191148	0.000128345	-0.000237002	0.000533872	0.00025501	0.000545401	-8.42207e-05	0.00032254	0.00082386
0.00026303	0.000265165	0.000284591	-0.000146363	0.000439549	0.000272378	0.000639773	6.33547e-05	0.000366017	0.000787927
0.000360023	0.000305639	0.000406599	-7.11878e-05	0.000312762	0.000259538	0.000726565	0.000120976	0.000306629	0.000733445
0.000381008	0.000284297	0.000475181	-8.34063e-06	0.000177474	0.00023989	0.000777279	0.000101563	0.000188923	0.000653765
0.00034746	0.000204359	0.000492082	6.37425e-05	6.33976e-05	0.00023942	0.000775304	4.87141e-05	7.50727e-05	0.000536645
0.000290425	0.000102454	0.00047674	0.000154286	-7.43988e-06	0.000260296	0.000722473	4.34282e-06	4.48957e-06	0.000388048
0.000232564	2.47106e-05	0.000452334	0.000240791	-2.83586e-05	0.000270515	0.000629246	-2.28555e-05	-1.74942e-05	0.000236755
0.000182906	-6.12056e-06	0.000428497	0.000281606	-7.96576e-06	0.000227537	0.000503866	-6.28628e-05	-2.8067e-06	0.00011362
0.00014025	-3.47603e-06	0.000396136	0.000249683	3.5993e-05	0.000120278	0.000354354	-0.000155333	3.89009e-05	2.95603e-05
9.74367e-05	3.31065e-06	0.000340337	0.000156156	8.53086e-05	-1.2872e-05	0.000198241	-0.000309584	0.000104172	-2.16841e-05
4.58513e-05	1.90044e-06	0.000259625	4.36308e-05	0.00012605	-0.000112747	6.34427e-05	-0.000491116	0.000187795	-3.88242e-05
-1.75583e-05	6.57877e-06	0.000174168	-4.0678e-05	0.000145796	-0.0001472	-2.48086e-05	-0.000646816	0.000276435	3.98289e-06
-8.42083e-05	3.42828e-05	0.000115977	-6.64535e-05	0.000130109	-0.000129786	-5.83719e-05	-0.000741008	0.000350019	0.000140819
-0.000135316	7.75074e-05	0.000108259	-2.4172e-05	6.93614e-05	-9.64748e-05	-4.87796e-05	-0.000766278	0.000387423	0.000372002
-0.000151209	0.000110039	0.000148683	7.98454e-05	-2.54068e-05	-7.37807e-05	-1.84282e-05	-0.000725364	0.00037136	0.000635216
-0.000121804	0.000120685	0.000209312	0.000224937	-0.000116344	-7.23146e-05	1.04902e-05	-0.000613706	0.000291922	0.000824788
-5.24196e-05	0.000132581	0.000254703	0.000374341	-0.000158706	-0.000100304	2.28741e-05	-0.000427823	0.00015176	0.000853919
3.60775e-05	0.000180448	0.000265086	0.00047944	-0.000136206	-0.000167211	1.23184e-05	-0.000190626	-2.83548e-05	0.000713847
0.000113316	0.000268828	0.00024604	0.000495067	-7.83257e-05	-0.00026768	-2.11174e-05	3.78655e-05	-0.000212796	0.00048135
0.000152875	0.000358529	0.000217416	0.000400205	-3.85565e-05	-0.000369543	-7.32856e-05	0.000182809	-0.000368551	0.000266752
0.000148424	0.000397609	0.000193447	0.00021202	-5.13276e-05	-0.000430397	-0.000134371	0.000195756	-0.00048406	0.000144159
0.000119868	0.000365256	0.000173172	-1.67123e-05	-0.000107139	-0.000433317	-0.000186368	8.26218e-05	-0.000567561	0.000119008
0.000100582	0.00028565	0.000147347	-0.000217861	-0.000164662	-0.000404933	-0.000210635	-0.000102355	-0.00062261	0.00015121
0.000112634	0.000201712	0.000110135	-0.000336159	-0.000181406	-0.000392736	-0.000208285	-0.000289597	-0.000628056	0.000201144
0.00014859	0.000137247	6.21086e-05	-0.000350121	-0.000134381	-0.000421038	-0.000214051	-0.000428441	-0.000550765	0.000251452
0.000174259	8.25984e-05	5.34413e-06	-0.000275936	-2.37367e-05	-0.000469296	-0.000278769	-0.000501971	-0.000383991	0.000291592
0.000150853	1.21851e-05	-5.81736e-05	-0.00015701	0.000129086	-0.000493425	-0.000424667	-0.000521013	-0.000170759	0.00029523
6.01247e-05	-8.79213e-05	-0.000120225	-4.83693e-05	0.000283483	-0.000465784	-0.000612521	-0.00050873	1.80632e-05	0.000227233
-8.59029e-05	-0.000208473	-0.000162147	-3.52275e-07	0.000390091	-0.000394413	-0.000756628	-0.000485723	0.000134223	8.17001e-05
-0.000254802	-0.000326142	-0.000164995	-4.05053e-05	0.000413008	-0.000309739	-0.000780894	-0.000459546	0.000182945	-8.78057e-05
-0.000410096	-0.00041734	-0.000128921	-0.000157765	0.000350684	-0.000239216	-0.0006709	-0.000421573	0.000206294	-0.000186563
-0.000518961	-0.000463051	-7.93823e-05	-0.000302249	0.000237228	-0.000192741	-0.00048072	-0.000354495	0.000238916	-0.000143345
-0.000550503	-0.000448052	-4.77118e-05	-0.00040913	0.000121096	-0.00016334	-0.000292753	-0.000248223	0.0002792	2.93075e-05
-0.00047636	-0.000365826	-4.48446e-05	-0.000434035	3.78377e-05	-0.000135613	-0.00016615	-0.000113306	0.000297673	0.000234509
-0.000282458	-0.000229893	-5.87211e-05	-0.000373289	-3.10884e-06	-9.521e-05	-0.000113217	1.9061e-05	0.000267592	0.000356206
1.29115e-05	-7.85758e-05	-7.73912e-05	-0.000255252	-1.29037e-05	-3.50576e-05	-0.000113756	0.000110076	0.000188523	0.000337415
0.000349987	3.7989e-05	-0.000106257	-0.000115905	-9.73468e-06	4.46197e-05	-0.000144008	0.000129034	8.84006e-05	0.000208364
0.000640876	8.28783e-05	-0.000155301	1.8174e-05	-7.69591e-06	0.000140223	-0.000191433	6.36575e-05	9.02323e-06	4.92582e-05
0.000804904	5.01106e-05	-0.000212121	0.000130913	-9.99495e-06	0.000245454	-0.000249775	-7.52135e-05	-1.45491e-05	-7.15967e-05
0.00080811	-3.93812e-05	-0.000236896	0.000210519	-6.79565e-06	0.000347	-0.000310136	-0.000253861	2.78908e-05	-0.000133334
0.000680698	-0.000157914	-0.000190549	0.000245728	1.82458e-05	0.000424034	-0.000360555	-0.000423646	0.000115558	-0.00015571
0.000496586	-0.000286594	-6.94211e-05	0.000225788	7.3115e-05	0.000458385	-0.000390677	-0.000537391	0.000209404	-0.000169935
0.000326049	-0.000412437	8.68773e-05	0.00014202	0.00014623	0.000446712	-0.000393359	-0.000567306	0.000276942	-0.000193169
0.000196943	-0.00051571	0.000220017	-7.74312e-06	0.000212085	0.000398598	-0.000363832	-0.000514262	0.000310042	-0.000218072
9.58551e-05	-0.000567729	0.000286834	-0.000209984	0.000250429	0.000320024	-0.000302435	-0.000403941	0.00032319	-0.000217898
3.98923e-06	-0.00054584	0.000276872	-0.0004269	0.000259763	0.00020349	-0.000220354	-0.000274297	0.000338838	-0.00016526
-7.17838e-05	-0.000450838	0.000207581	-0.000599792	0.000251893	4.32567e-05	-0.000139521	-0.000161792	0.00037395	-5.62749e-05
-0.000104264	-0.000308704	0.000110078	-0.000670238	0.000235529	-0.000137523	-8.1742e-05	-9.05144e-05	0.00043152	7.80874e-05
-7.58866e-05	-0.000155194	1.87225e-05	-0.000609621	0.000206392	-0.000284175	-5.5455e-05	-6.61052e-05	0.000493774	0.000186605
4.75844e-06	-1.6955e-05	-3.5772e-05	-0.000436738	0.000150577	-0.000347008	-5.34874e-05	-7.74537e-05	0.000522957	0.000228995
0.000115342	9.7854e-05	-3.66773e-05	-0.000208461	5.56778e-05	-0.000324384	-6.35096e-05	-0.000106668	0.000481531	0.000199136
0.000238171	0.000196556	7.53499e-06	1.12421e-05	-7.68726e-05	-0.000266627	-7.93972e-05	-0.000140443	0.00036558	0.000125031
0.000359702	0.000290551	6.40195e-05	0.000179871	-0.000223882	-0.000235372	-0.000103342	-0.000173417	0.000220605	4.96385e-05
0.00045932	0.000381986	9.47302e-05	0.000282404	-0.000345788	-0.000257861	-0.000140443	-0.00020232	0.000115436	6.5738e-06
0.000512177	0.000456987	8.26321e-05	0.000320061	-0.000409007	-0.000315357	-0.000193006	-0.000220491	9.05536e-05	4.31356e-06
0.000508174	0.000492322	4.49027e-05	0.000303818	-0.000410401	-0.000367705	-0.000257644	-0.000222382	0.000128158	2.75651e-05
0.000462943	0.000471547	2.15151e-05	0.000260223	-0.000378859	-0.000385704	-0.000324138	-0.000214673	0.000172937	5.38789e-05
0.000405467	0.000395938	4.55889e-05	0.000231793	-0.00034821	-0.000364215	-0.000375519	-0.000218643	0.000180459	7.16494e-05
0.000356677	0.000281062	0.00011675	0.000255277	-0.000327503	-0.000313253	-0.000390149	-0.000254863	0.000143618	8.51536e-05
0.000322191	0.000147294	0.000198632	0.000329836	-0.000299564	-0.000245423	-0.000347296	-0.000322486	7.83614e-05	0.000105888
0.000301199	1.68724e-05	0.000243017	0.000406998	-0.00024729	-0.000174894	-0.000237937	-0.000395622	-1.59225e-06	0.000142133
0.000294265	-8.54326e-05	0.000220532	0.000418483	-0.000176781	-0.000120896	-7.7993e-05	-0.000442811	-8.71616e-05	0.000196648
0.00029963	-0.000140736	0.000134326	0.000323197	-0.000112903	-9.84467e-05	8.80717e-05	-0.000450657	-0.000159638	0.00027027
0.00030641	-0.000152027	1.19479e-05	0.000137743	-7.52905e-05	-9.88827e-05	0.000206013	-0.000428479	-0.000190416	0.000362095
0.000297391	-0.000148017	-0.000110486	-7.08051e-05	-6.26104e-05	-8.70634e-05	0.000246602	-0.000391598	-0.000162313	0.000462467
0.000261649	-0.000162391	-0.000197963	-0.000223605	-6.13201e-05	-3.03181e-05	0.000227333	-0.00034292	-8.71812e-05	0.000546447
0.000205407	-0.000203894	-0.000219918	-0.000275079	-6.78988e-05	6.59043e-05	0.000196431	-0.000272272	1.67101e-06	0.000579996
0.00014942	-0.000247182	-0.000156073	-0.000235763	-9.8545e-05	0.000155302	0.000190123	-0.000172422	7.29482e-05	0.000540612
0.000111819	-0.000255771	-9.08715e-06	-0.000157255	-0.000172817	0.000185863	0.000203971	-5.27853e-05	0.000112273	0.00043627
9.01456e-05	-0.000214929	0.000184225	-9.00903e-05	-0.000286198	0.000138012	0.000206739	6.47475e-05	0.00011885	0.000302576
6.18101e-05	-0.000141324	0.000358908	-4.83308e-05	-0.000400869	3.37776e-05	0.000180904	0.000163962	9.49323e-05	0.000178798
6.53867e-06	-6.16397e-05	0.000451491	-9.62925e-06	-0.000467171	-8.23832e-05	0.000146048	0.000247882	4.27679e-05	8.62215e-05
-7.10138e-05	1.3549e-05	0.000436779	5.33894e-05	-0.000458317	-0.000170619	0.000141488	0.000333659	-2.84799e-05	2.66926e-05
-0.000145034	9.15358e-05	0.00034256	0.000143248	-0.000389303	-0.000213317	0.00018869	0.00043345	-9.62518e-05	-6.59567e-06
-0.000198039	0.000176954	0.000228975	0.000236812	-0.000305891	-0.00021543	0.000271996	0.000539978	-0.000130112	-2.33294e-05
-0.000244469	0.000256742	0.000150582	0.000309199	-0.000253311	-0.000189884	0.000351772	0.000629707	-0.000108534	-3.66173e-05
-0.00031882	0.000308431	0.000132102	0.000354662	-0.000247378	-0.000143103	0.000391278	0.000677664	-3.31824e-05	-5.94575e-05
-0.000435222	0.0003205	0.000170466	0.000384936	-0.000266864	-7.71337e-05	0.000373557	0.000668222	7.16519e-05	-9.59868e-05
-0.000558641	0.000301973	0.000249192	0.000412496	-0.000270309	-4.5964e-06	0.000303711	0.000596629	0.000172743	-0.000137869
-0.00062074	0.000273492	0.000345605	0.000440548	-0.000224444	4.71676e-05	0.000205751	0.000470726	0.000243009	-0.000171386
-0.000570538	0.000251831	0.00042859	0.000469148	-0.000125557	5.59587e-05	0.000117549	0.000319123	0.000268565	-0.0001883
-0.000414525	0.0002436	0.000459965	0.000504274	-1.6649e-06	2.98673e-05	7.72852e-05	0.00019416	0.000246806	-0.000190375
-0.000209873	0.000251406	0.000407622	0.000552603	0.000103844	7.30868e-06	9.99226e-05	0.000151985	0.000181457	-0.000185339
-1.85792e-05	0.000281601	0.000262272	0.000605968	0.000155677	2.73863e-05	0.00015961	0.000213874	8.20994e-05	-0.000180069
0.000134507	0.000341301	4.43989e-05	0.000638777	0.000142293	9.82776e-05	0.000199052	0.000341208	-3.07226e-05	-0.000176882
0.000264222	0.000425435	-0.000201057	0.000629233	7.49804e-05	0.000192616	0.000166881	0.000454165	-0.000124062	-0.000172945
0.000392398	0.000508968	-0.000414552	0.000582292	-2.52829e-05	0.000270859	5.6418e-05	0.00048551	-0.000164715	-0.000159382
0.000516109	0.000557846	-0.000532515	0.00052416	-0.000139418	0.000308735	-8.67688e-05	0.000424805	-0.000139924	-0.000120704
0.000607259	0.000552712	-0.000503801	0.000471839	-0.000251448	0.000306336	-0.000197258	0.000315839	-6.72171e-05	-4.03539e-05
0.000639094	0.000502061	-0.000313879	0.000415419	-0.000344797	0.00027779	-0.000237158	0.000214742	1.81808e-05	8.53926e-05
0.000608602	0.000429473	-3.39909e-06	0.000337594	-0.000404344	0.00023756	-0.000219694	0.000150243	8.59681e-05	0.000233625
0.000533155	0.000348437	0.000338457	0.000247153	-0.000424181	0.000196593	-0.000190392	0.00011699	0.000121842	0.00035425
0.00043156	0.000253574	0.000608969	0.00018183	-0.000410892	0.000166071	-0.000184778	9.55806e-05	0.000123719	0.000388134
0.00031404	0.000137803	0.000734714	0.000171576	-0.000377504	0.000157688	-0.000200888	7.28504e-05	9.87442e-05	0.000296751
0.000187336	1.44812e-05	0.000696405	0.000203216	-0.000334378	0.000175727	-0.000207875	4.78897e-05	6.91246e-05	8.78249e-05
6.00891e-05	-8.10979e-05	0.000525707	0.000228215	-0.000283406	0.000208537	-0.000178209	2.85022e-05	7.34353e-05	-0.000179678
-6.03892e-05	-0.000112682	0.000282599	0.000205965	-0.000214711	0.000231241	-0.000113905	2.5795e-05	0.000147835	-0.000419172
-0.000170076	-6.55993e-05	3.00366e-05	0.000137412	-0.000107029	0.000222457	-4.74024e-05	4.74062e-05	0.000294361	-0.000558612
-0.000260118	4.89205e-05	-0.000181056	5.98936e-05	5.92895e-05	0.000182807	-1.95422e-05	8.98405e-05	0.000464328	-0.000575517
-0.000309304	0.000207	-0.000315458	1.59367e-05	0.000275897	0.000137101	-5.20184e-05	0.000136781	0.000578388	-0.000501241
-0.000293389	0.000384891	-0.000354428	2.64434e-05	0.000489958	0.000114921	-0.000133039	0.000168615	0.00057424	-0.000391612
-0.000207174	0.000557825	-0.000298859	8.34323e-05	0.00062544	0.000126559	-0.000224427	0.000176561	0.000446904	-0.000286284
-7.55354e-05	0.000692796	-0.000170855	0.000157493	0.000635191	0.000158852	-0.000282847	0.000168854	0.000251043	-0.000189173
6.12138e-05	0.000753937	-8.56174e-06	0.000210206	0.000538474	0.000195023	-0.000279231	0.000165846	6.5837e-05	-8.45929e-05
0.000173551	0.000723286	0.000145311	0.000206846	0.000407179	0.000233444	-0.000206809	0.000191435	-4.91443e-05	3.05205e-05
0.000253388	0.000616902	0.000257733	0.000128488	0.000313139	0.000278939	-8.09052e-05	0.000264976	-7.70413e-05	0.000133937
0.000300766	0.000476956	0.000316969	-1.79825e-05	0.000283572	0.000314914	6.36393e-05	0.000390583	-3.6486e-05	0.000198251
0.000306874	0.00034507	0.000333235	-0.000196542	0.000297985	0.000294518	0.000179661	0.000546372	4.2041e-05	0.000220744
0.000258178	0.000240971	0.000324584	-0.000351441	0.00031897	0.000172049	0.000224747	0.000686424	0.000134391	0.000230228
0.000160335	0.000162279	0.000298803	-0.000430108	0.000323174	-5.15773e-05	0.000183552	0.000762308	0.000224782	0.000262511
5.35488e-05	9.80498e-05	0.000249538	-0.000408937	0.000306891	-0.000315151	8.02434e-05	0.000751323	0.000299322	0.000326952
-3.86486e-06	3.76684e-05	0.00017097	-0.000305349	0.000270394	-0.000529235	-3.07811e-05	0.000669336	0.000345272	0.000395066
2.69543e-05	-3.18088e-05	7.40986e-05	-0.000167726	0.000206338	-0.000623636	-9.19171e-05	0.000558842	0.000358673	0.000422467
0.000140937	-0.000128498	-1.45551e-05	-5.05042e-05	0.000109445	-0.000573001	-6.98588e-05	0.00046361	0.000347989	0.000385032
0.000297949	-0.000264784	-7.11486e-05	9.8434e-06	-3.72725e-06	-0.000394101	3.17874e-05	0.000409437	0.000323634	0.000297296
0.000452365	-0.000426421	-9.16404e-05	6.30048e-06	-9.21241e-05	-0.000134406	0.000176936	0.000400482	0.000283033	0.000198967
0.000575915	-0.000563957	-9.3429e-05	-4.11779e-05	-0.000115322	0.000136014	0.000312184	0.000425316	0.000212631	0.000125703
0.000659336	-0.000614525	-0.000102478	-9.67509e-05	-6.59292e-05	0.000338742	0.000387902	0.000462893	0.000110772	9.09995e-05
0.000699637	-0.000544359	-0.000135569	-0.000123406	2.14193e-05	0.000415298	0.000380211	0.000487839	6.14358e-06	8.90212e-05
0.00068998	-0.0003786	-0.000186721	-9.91791e-05	9.29816e-05	0.00035347	0.000301928	0.000480491	-5.42266e-05	0.000106821
0.000623792	-0.000190775	-0.000225046	-3.07034e-05	0.000110351	0.000187215	0.000191466	0.000438644	-3.88785e-05	0.000131784
[truncated: 8,000 more rows]
