# Supplementary material for: A benzodiazepine activator locks Kv7.1 channels open by electro-mechanical uncoupling
Source: Commun Biol. 2022 Apr 1;5:301. doi: 10.1038/s42003-022-03229-8 (PMC8976019; doi:10.1038/s42003-022-03229-8)
Supplement: Supplementary file 4 — Supplementary Data [file 42003_2022_3229_MOESM4_ESM.zip › Fig 3F R-L3.xls]

## Sheet: PanelC_RL3_Fluorescence
'dF/FKv320_443_1_5_4_smth'	'dF/FKv320_443_1_5_5_smth'	'dF/FKv320_443_1_5_6_smth'	'dF/FKv320_443_1_5_7_smth'	'dF/FKv320_443_1_5_8_smth'	'dF/FKv320_443_1_5_9_smth'	'dF/FKv320_443_1_5_10_smth'	'dF/FKv320_443_1_5_11_smth'	'dF/FKv320_443_1_5_12_smth'	'dF/FKv320_443_1_5_13_smth'	'dF/FKv320_443_1_5_14_smth'	'dF/FKv320_443_1_5_15_smth'
-0.000700725	-0.000596995	0.000432964	0.000875242	0.000207521	-0.000442942	-0.000475244	0.00024676	-0.000521027	0.000544991	0.000100171	6.16843e-05
-0.000676322	-0.00056248	0.000393591	0.000838055	0.000153862	-0.000456411	-0.000441874	0.000251347	-0.000499772	0.000554224	9.45921e-05	3.65159e-05
-0.000607173	-0.000475659	0.000286956	0.000729342	1.63289e-05	-0.000479184	-0.000361401	0.000260537	-0.000460023	0.000583916	0.000102718	-3.4272e-05
-0.000507535	-0.000370906	0.000147204	0.000562243	-0.000148312	-0.000474337	-0.000279194	0.00027223	-0.000450329	0.000635377	0.000166044	-0.000134263
-0.000402469	-0.00027056	2.21792e-05	0.00036813	-0.000282437	-0.00041662	-0.000236436	0.000300674	-0.000497681	0.000699275	0.00028133	-0.000235838
-0.000318962	-0.000174266	-5.13737e-05	0.000195505	-0.000357801	-0.000307647	-0.000248049	0.000362766	-0.000584525	0.000750075	0.000380384	-0.000313037
-0.000271399	-7.68451e-05	-7.28126e-05	9.22577e-05	-0.000381718	-0.00016629	-0.000305269	0.000447073	-0.000666956	0.000754249	0.000374138	-0.000360353
-0.000254768	1.12988e-05	-7.63389e-05	7.78335e-05	-0.000375234	-1.34836e-05	-0.000394887	0.00050652	-0.000709937	0.000692436	0.000218542	-0.000398158
-0.000251107	7.06481e-05	-9.89545e-05	0.000126113	-0.000345309	0.000130552	-0.000511189	0.000490592	-0.000704265	0.000579542	-5.3895e-05	-0.000454032
-0.000239556	9.97648e-05	-0.000144144	0.000178585	-0.000280548	0.000243591	-0.000648947	0.000384999	-0.000656008	0.000459881	-0.000353585	-0.000531809
-0.000200539	0.000126432	-0.000173487	0.000183118	-0.000174853	0.000310162	-0.000790299	0.000219079	-0.000569767	0.000374767	-0.000580293	-0.000594679
-0.000119161	0.000181191	-0.000134709	0.000126535	-5.00966e-05	0.00033899	-0.000904429	4.00789e-05	-0.000449615	0.000332376	-0.000664355	-0.000581474
3.30717e-06	0.000257282	-5.04592e-06	3.32909e-05	5.25949e-05	0.000367035	-0.000962784	-0.000112873	-0.000315174	0.000311478	-0.000586016	-0.000449987
0.000136984	0.000303385	0.000183129	-6.14446e-05	0.000107452	0.000438257	-0.000956486	-0.000212376	-0.000206312	0.000292031	-0.00037363	-0.000214953
0.000228985	0.000266163	0.000354951	-0.000130935	0.000127338	0.000571701	-0.00090195	-0.000236019	-0.000159709	0.000274121	-9.01107e-05	5.46348e-05
0.000232118	0.000146187	0.000437765	-0.000152507	0.000150125	0.000744583	-0.000830455	-0.000173731	-0.000176426	0.000264313	0.000184507	0.000281622
0.000136653	1.01621e-05	0.000408587	-0.000100176	0.000203397	0.000903467	-0.000768075	-4.80136e-05	-0.000217608	0.000251673	0.000374273	0.000429108
-1.9655e-05	-5.75784e-05	0.000310131	3.93595e-05	0.000282401	0.000995361	-0.000720321	8.2046e-05	-0.000237769	0.000208813	0.000434423	0.000504451
-0.000168538	-1.8882e-05	0.000220514	0.000235245	0.000356321	0.000996449	-0.000675323	0.000151566	-0.00022215	0.00012218	0.00037494	0.00051983
-0.000241485	9.92303e-05	0.000196332	0.000404672	0.000390137	0.000918472	-0.000623764	0.000133931	-0.000190295	1.97749e-05	0.000257935	0.000459795
-0.000197597	0.000239777	0.000232597	0.000453059	0.000363402	0.000790836	-0.000573846	5.65777e-05	-0.000167836	-3.63388e-05	0.000156871	0.000297049
-3.9708e-05	0.000360348	0.000271466	0.000336844	0.000277091	0.000635777	-0.000541741	-2.64026e-05	-0.000161122	7.9224e-06	0.000102157	3.96184e-05
0.000185938	0.000446389	0.00025129	9.45239e-05	0.000149913	0.000457541	-0.000527283	-7.68264e-05	-0.000156916	0.000156104	6.22077e-05	-0.000245086
0.000406216	0.000498359	0.000154792	-0.000181726	1.19018e-05	0.00025327	-0.000505857	-9.11972e-05	-0.000135541	0.000354493	-1.60408e-05	-0.000459425
0.000546932	0.000521511	2.02078e-05	-0.000405706	-9.89551e-05	3.47373e-05	-0.000449167	-8.61845e-05	-7.68237e-05	0.000527196	-0.000141979	-0.000533431
0.000558984	0.000527862	-8.57877e-05	-0.000534253	-0.000142738	-0.00016098	-0.000351094	-7.4268e-05	4.06039e-05	0.00062374	-0.000257237	-0.000462527
0.000439094	0.000536379	-0.000106447	-0.000558616	-9.48951e-05	-0.00028689	-0.000228747	-5.53387e-05	0.000230132	0.000642122	-0.000281258	-0.000300118
0.000238556	0.000561946	-2.0586e-05	-0.000479043	3.40307e-05	-0.000318519	-0.000101251	-2.635e-05	0.000475789	0.000615219	-0.000184071	-0.00011909
4.85346e-05	0.000602476	0.000149699	-0.000304534	0.000199686	-0.000274612	2.41502e-05	9.07582e-06	0.000721096	0.000579037	-1.52331e-05	2.72901e-05
-4.34952e-05	0.00063796	0.000347364	-7.832e-05	0.000353161	-0.000205163	0.000141357	4.64858e-05	0.000889046	0.000549749	0.000136202	0.000124474
-6.96943e-06	0.000643052	0.000505571	0.000114111	0.000472662	-0.000156024	0.000225393	9.6697e-05	0.000923512	0.000523076	0.000208443	0.000192765
0.000109045	0.000603032	0.000581748	0.000185394	0.000566095	-0.000140683	0.000231225	0.000189924	0.000820262	0.000491407	0.000201211	0.000268566
0.000209134	0.000520585	0.000578006	0.00010872	0.000644209	-0.000141636	0.000121749	0.000352839	0.000627224	0.000461795	0.000158816	0.000381306
0.000219637	0.000407467	0.000531283	-5.69394e-05	0.000695984	-0.000136228	-9.3537e-05	0.000573142	0.000419072	0.000457339	0.000128458	0.00053413
0.000137523	0.000268991	0.000482799	-0.000205607	0.00069386	-0.00012125	-0.000344131	0.000787878	0.000262047	0.000499389	0.000129606	0.000694429
2.34481e-05	0.000100007	0.000452376	-0.000253249	0.000622691	-0.000113667	-0.000531456	0.0009159	0.000184274	0.000586784	0.000149884	0.000800802
-4.77997e-05	-9.82347e-05	0.000433358	-0.000181337	0.000501117	-0.000127956	-0.000591921	0.000912272	0.000167641	0.000689929	0.000159949	0.00079065
-3.52144e-05	-0.000296077	0.000404949	-3.25498e-05	0.000372268	-0.000154588	-0.000537784	0.000797096	0.000170423	0.000762203	0.000131572	0.000639743
5.34413e-05	-0.000435203	0.00034976	0.000121848	0.000270955	-0.000166213	-0.00043762	0.000632278	0.000165996	0.000759626	4.95467e-05	0.000387695
0.000176906	-0.000457423	0.000266039	0.000215285	0.00019765	-0.000150756	-0.000355471	0.00046844	0.000163789	0.000659611	-8.27816e-05	0.000122287
0.000285368	-0.000340804	0.000169616	0.000209826	0.000124871	-0.000137663	-0.000305969	0.000312303	0.000192935	0.000471403	-0.000242236	-7.55911e-05
0.000340568	-0.00011478	8.66894e-05	0.000111052	3.12173e-05	-0.000183094	-0.000259757	0.000143212	0.000266532	0.000231911	-0.000389702	-0.000185911
0.000327398	0.000154481	4.27461e-05	-3.09921e-05	-7.05095e-05	-0.000319643	-0.000181193	-4.27312e-05	0.000362876	-1.31384e-05	-0.000481526	-0.000254754
0.000255835	0.000393484	5.26071e-05	-0.000141534	-0.000140406	-0.000516178	-5.83601e-05	-0.000209059	0.000439275	-0.000232424	-0.000487603	-0.000343294
0.000151695	0.000544284	0.000113652	-0.000155928	-0.000146417	-0.000688903	9.26273e-05	-0.000299489	0.000460475	-0.000420093	-0.000408918	-0.000464619
3.90637e-05	0.00057291	0.000204266	-5.03219e-05	-9.07679e-05	-0.000757359	0.000238375	-0.000279726	0.000414312	-0.000584083	-0.000282548	-0.00056508
-7.52817e-05	0.000471878	0.000291249	0.000149554	-3.60184e-06	-0.000696384	0.000339679	-0.000160008	0.000306797	-0.00072066	-0.000166668	-0.000567171
-0.000202003	0.00026551	0.000345718	0.000383786	8.3402e-05	-0.000540976	0.000362892	1.68277e-05	0.000151221	-0.000801294	-0.000112405	-0.000435359
-0.000349692	1.08152e-05	0.000357607	0.000586563	0.000153219	-0.000349219	0.00029539	0.000203614	-3.28679e-05	-0.000788535	-0.000140284	-0.000206466
-0.00050146	-0.00022187	0.000336987	0.000712653	0.000198557	-0.000166025	0.000159369	0.000368856	-0.000213549	-0.00066625	-0.000233819	3.81147e-05
-0.000613682	-0.000387127	0.000302171	0.000750288	0.000212309	-1.76735e-05	9.43149e-06	0.000500054	-0.000350618	-0.00045427	-0.000348322	0.000226221
-0.000644395	-0.00049218	0.000266812	0.000715781	0.000191384	7.45342e-05	-9.27811e-05	0.000595165	-0.000416845	-0.000197545	-0.000426839	0.000325969
-0.000586483	-0.000582916	0.000235915	0.000637059	0.000149188	9.03047e-05	-0.000113194	0.000649925	-0.000418126	5.38507e-05	-0.000420903	0.000338964
-0.000472347	-0.000694018	0.000208265	0.000540501	0.00011561	2.30043e-05	-6.32254e-05	0.000650469	-0.000388116	0.000257948	-0.000315591	0.000279246
-0.000344269	-0.000808686	0.000177258	0.000447113	0.000114745	-0.000109209	1.26663e-05	0.000579752	-0.000358932	0.00038773	-0.000147621	0.000163789
-0.00021878	-0.000867774	0.000129232	0.000370327	0.000138165	-0.000269089	6.77053e-05	0.000435111	-0.000337196	0.000435472	2.58143e-06	1.54574e-05
-7.92881e-05	-0.000818901	4.67624e-05	0.000309759	0.000143383	-0.000418031	7.84512e-05	0.000241441	-0.000308489	0.000409927	5.04809e-05	-0.000136639
9.52929e-05	-0.000658178	-7.80663e-05	0.000250214	8.58778e-05	-0.000530748	5.34584e-05	4.60498e-05	-0.00026027	0.000323807	-4.2595e-05	-0.000265943
0.000292539	-0.000431427	-0.000226902	0.000177461	-4.05995e-05	-0.000598614	2.64113e-05	-0.000103415	-0.000194149	0.000183039	-0.000243402	-0.000356387
0.000456778	-0.000204538	-0.000350813	0.000102082	-0.000190497	-0.000624285	3.76049e-05	-0.000183057	-0.000115505	-8.06322e-06	-0.00046338	-0.000399564
0.000520746	-3.23436e-05	-0.000390961	6.4273e-05	-0.000291379	-0.000614154	0.000109677	-0.000202346	-1.94286e-05	-0.000229858	-0.000605772	-0.000388294
0.000452823	5.82502e-05	-0.000317311	0.000104217	-0.000287841	-0.000572552	0.000230594	-0.000192597	0.000102719	-0.000439997	-0.000611453	-0.00032101
0.000279768	7.03553e-05	-0.000156176	0.000219132	-0.000172522	-0.000498547	0.000356105	-0.000182689	0.000239763	-0.00058899	-0.000477737	-0.000213696
7.02361e-05	2.57478e-05	2.09771e-05	0.000349939	1.58259e-05	-0.000385813	0.000430355	-0.000180634	0.000350476	-0.000646833	-0.000246741	-9.79349e-05
-0.000100273	-5.35921e-05	0.000141657	0.000417464	0.000221071	-0.000227543	0.000411744	-0.000175576	0.000386737	-0.000616191	2.19456e-05	3.8951e-06
-0.000176236	-0.000154921	0.000171782	0.000379667	0.00039845	-2.70086e-05	0.00029177	-0.000157163	0.000332176	-0.000522247	0.000275757	0.000102539
-0.000135408	-0.000266635	0.000120454	0.000259526	0.000520892	0.000191237	0.000100501	-0.000132602	0.000217028	-0.000392681	0.000479931	0.000232107
3.18445e-06	-0.000366782	1.69868e-05	0.000121075	0.000566815	0.00037909	-0.000104957	-0.000122826	9.24585e-05	-0.000246485	0.000616177	0.00040731
0.000178269	-0.000426405	-0.000111321	1.75476e-05	0.000513371	0.000478144	-0.000268347	-0.000139319	-9.62996e-06	-9.59587e-05	0.000679386	0.000589745
0.00030408	-0.000423921	-0.000244131	-4.40208e-05	0.000351342	0.000445927	-0.0003658	-0.000164289	-9.09784e-05	4.65376e-05	0.000678622	0.00070346
0.000307497	-0.000353114	-0.000361848	-9.5202e-05	0.000110689	0.000283215	-0.000417256	-0.000157344	-0.000165471	0.000164722	0.000636327	0.000690578
0.000165363	-0.000220541	-0.000442209	-0.00016554	-0.000132958	4.42136e-05	-0.000462993	-8.85655e-05	-0.000230023	0.00023962	0.000576462	0.000554314
-8.26051e-05	-4.24367e-05	-0.000465737	-0.000245581	-0.00028906	-0.000185606	-0.000521164	2.96112e-05	-0.000258505	0.000256211	0.000506514	0.000349548
-0.000355822	0.00015609	-0.000425596	-0.000286743	-0.000303161	-0.000337913	-0.00056559	0.000144092	-0.000219426	0.000212792	0.000413148	0.000135472
-0.000577681	0.000348295	-0.000334217	-0.000238038	-0.000187871	-0.000401558	-0.000548084	0.000201472	-9.64564e-05	0.000124356	0.000281871	-6.17991e-05
-0.000714534	0.000519174	-0.000222844	-8.62492e-05	-1.03706e-05	-0.000418249	-0.000445123	0.000194012	0.0001022	1.30773e-05	0.000121064	-0.000249361
-0.000781987	0.00066795	-0.000133513	0.000133531	0.000148872	-0.000437393	-0.000282077	0.000167443	0.000344294	-0.000106757	-4.14466e-05	-0.000444176
-0.000815662	0.000790269	-0.000103421	0.000358356	0.000234732	-0.000474325	-0.000112704	0.000180228	0.000580763	-0.00023174	-0.000189505	-0.000652208
-0.000833093	0.000859261	-0.000145332	0.000525648	0.000236231	-0.000508956	1.93157e-05	0.000251799	0.000761446	-0.000354327	-0.000336628	-0.000858418
-0.000820669	0.00083347	-0.000235711	0.0005924	0.000184806	-0.000515739	9.56353e-05	0.000348747	0.000856589	-0.000447636	-0.00049937	-0.00102449
-0.000754776	0.000691134	-0.000323248	0.000546281	0.000133667	-0.000487334	0.000110281	0.000418601	0.00087149	-0.000473166	-0.000652022	-0.00109705
-0.000633163	0.000459404	-0.00035658	0.000410811	0.000123741	-0.000432315	5.90774e-05	0.000433558	0.000841706	-0.000410789	-0.000720906	-0.00103047
-0.00048572	0.000211127	-0.000313875	0.000237505	0.000156206	-0.000360336	-4.9671e-05	0.000402337	0.000808964	-0.000283764	-0.000636277	-0.000815286
-0.000357592	3.10454e-05	-0.0002161	8.15529e-05	0.000195045	-0.000275295	-0.000181592	0.000347107	0.00079165	-0.000152518	-0.000393711	-0.000494319
-0.000282638	-2.59508e-05	-0.000118532	-2.59343e-05	0.000198947	-0.000178999	-0.00028665	0.000277696	0.000769127	-7.83877e-05	-6.45738e-05	-0.00015428
-0.00026678	3.87547e-05	-8.51147e-05	-8.90502e-05	0.000153513	-7.47106e-05	-0.000330684	0.000190579	0.000693227	-8.46581e-05	0.000250976	0.000105597
-0.000286597	0.000169583	-0.000154057	-0.000134005	7.73571e-05	3.39166e-05	-0.000317801	8.65882e-05	0.000522555	-0.00014418	0.000480255	0.000215034
-0.000299821	0.000286198	-0.000309929	-0.000183088	4.72631e-06	0.000141511	-0.000281231	-2.03065e-05	0.000255733	-0.000200987	0.000597618	0.000163678
-0.000264816	0.000324161	-0.000483331	-0.000235197	-3.43378e-05	0.000232241	-0.000252305	-0.000115653	-6.16595e-05	-0.000207899	0.000607239	2.09183e-06
-0.000163651	0.000264078	-0.000586455	-0.000266057	-2.41609e-05	0.000273787	-0.000237116	-0.000200472	-0.000358627	-0.000153907	0.000521873	-0.00019073
-1.57014e-05	0.000134984	-0.00056394	-0.000246257	3.35629e-05	0.000231408	-0.000218696	-0.000287953	-0.000567321	-6.73839e-05	0.000360629	-0.000352147
0.000131261	-5.40945e-06	-0.000422675	-0.00016209	0.000121525	0.000100788	-0.000176023	-0.000386074	-0.000639993	3.0217e-07	0.000158262	-0.000459239
0.0002299	-9.95008e-05	-0.000220563	-2.33503e-05	0.000216096	-7.07253e-05	-0.000100265	-0.000490418	-0.000557921	-3.13206e-06	-3.59043e-05	-0.00051465
0.000261301	-0.000113754	-2.63743e-05	0.000144592	0.000300405	-0.000204255	-2.52604e-08	-0.000594477	-0.000344849	-0.00011247	-0.000176807	-0.000514929
0.000240701	-5.06806e-05	0.00011898	0.00031321	0.000367838	-0.000240151	9.99995e-05	-0.000699296	-7.92429e-05	-0.000329737	-0.000243521	-0.000437415
0.00019883	5.34655e-05	0.000216036	0.00045638	0.000410935	-0.000173282	0.00016427	-0.000807391	0.000120391	-0.000611795	-0.000239405	-0.000258335
0.000157453	0.000145839	0.000291617	0.000549245	0.000411357	-4.23053e-05	0.000159868	-0.000909352	0.000150883	-0.000872772	-0.000174408	1.94365e-05
0.00012064	0.00018442	0.000369108	0.00056942	0.00034896	0.000108761	7.79622e-05	-0.000981498	-7.66789e-06	-0.00101597	-5.28473e-05	0.000356256
8.63723e-05	0.000160448	0.000445634	0.000507103	0.000223408	0.000254793	-5.09336e-05	-0.000999926	-0.000267705	-0.000986095	0.000118438	0.000688554
6.26772e-05	9.67544e-05	0.000492016	0.000378203	6.3133e-05	0.000382258	-0.000166148	-0.000958219	-0.000484992	-0.000804248	0.000314166	0.000950493
6.81828e-05	2.0114e-05	0.000474529	0.000223907	-8.87703e-05	0.00046981	-0.000211247	-0.000871291	-0.000551735	-0.000552923	0.000490364	0.00109006
0.000113899	-6.64233e-05	0.000380007	8.79449e-05	-0.000194899	0.00048451	-0.000170036	-0.000761107	-0.000459411	-0.000319927	0.000604279	0.00107582
0.000184591	-0.000180934	0.000223883	-1.1259e-05	-0.000231679	0.00040095	-7.54827e-05	-0.000639552	-0.000286192	-0.00014671	0.000635482	0.000899335
0.000241816	-0.000331935	3.77179e-05	-8.3913e-05	-0.000188875	0.000227218	1.52234e-05	-0.000507498	-0.000130821	-2.13185e-05	0.00058942	0.000579555
0.000250495	-0.000495201	-0.000148755	-0.000142771	-7.43742e-05	1.31598e-05	5.81531e-05	-0.000369114	-5.23396e-05	8.60035e-05	0.000485049	0.000168554
0.000205388	-0.000625629	-0.000315273	-0.00017766	7.69372e-05	-0.000172648	4.43858e-05	-0.000239956	-5.323e-05	0.000184333	0.000342299	-0.000251528
0.000130202	-0.000691783	-0.000447947	-0.000159838	0.000206782	-0.000284176	-4.15109e-06	-0.000134872	-9.83766e-05	0.000257668	0.00017921	-0.000590475
4.86483e-05	-0.000697601	-0.000536722	-7.00395e-05	0.000257539	-0.00032236	-5.38104e-05	-5.0616e-05	-0.000141838	0.000292117	1.47275e-05	-0.000785742
-4.15214e-05	-0.000671968	-0.00057865	8.05897e-05	0.000201981	-0.000319207	-7.82019e-05	2.99684e-05	-0.000144545	0.000297695	-0.000132257	-0.000829123
-0.000160549	-0.000639035	-0.000578765	0.000255882	5.54473e-05	-0.000300205	-6.96507e-05	0.000110193	-8.3825e-05	0.000296762	-0.000251573	-0.00076304
-0.000311086	-0.000597777	-0.000541898	0.00041757	-0.000137015	-0.000267619	-4.02295e-05	0.000159576	3.8684e-05	0.000294885	-0.000351523	-0.00064914
-0.000455446	-0.000528637	-0.000465881	0.000543214	-0.000324097	-0.000218449	-1.06438e-05	0.000131532	0.000190714	0.000275984	-0.000456197	-0.000534799
-0.000534971	-0.000419772	-0.000351039	0.000625689	-0.000463201	-0.000165023	7.67543e-06	9.40892e-06	0.000313943	0.000234589	-0.000584472	-0.000440356
-0.000514496	-0.000286653	-0.000219013	0.000660895	-0.000523043	-0.000126204	2.29935e-05	-0.000162705	0.000348507	0.000205693	-0.000724937	-0.00036586
-0.000407587	-0.000164421	-0.000114266	0.000642204	-0.000485358	-0.000102731	5.51219e-05	-0.000298951	0.000270288	0.000246087	-0.000831062	-0.000300158
-0.000260896	-7.98829e-05	-7.63604e-05	0.000570611	-0.000354575	-7.55339e-05	0.000114033	-0.000329427	0.000114077	0.00037633	-0.000845246	-0.000224978
-0.000118189	-3.23814e-05	-0.000106529	0.000467529	-0.000167494	-3.42192e-05	0.000183759	-0.000247757	-4.25833e-05	0.000544264	-0.000734059	-0.000124392
2.15361e-06	-4.51359e-06	-0.000164005	0.000370151	1.40638e-05	9.59898e-07	0.000225507	-0.000107934	-0.000129623	0.000654338	-0.000507781	-5.79523e-06
0.000104484	8.90984e-06	-0.000199437	0.000309406	0.000132347	-4.38654e-06	0.000196721	2.25781e-05	-0.000131235	0.000639987	-0.000212837	8.51953e-05
0.000200117	-1.28898e-05	-0.00019476	0.000292758	0.000166361	-5.89572e-05	7.18218e-05	0.000108402	-9.2107e-05	0.000513961	9.06718e-05	8.16502e-05
0.000293386	-9.64132e-05	-0.000172418	0.000308619	0.000140975	-0.000127115	-0.000145719	0.000154228	-7.95381e-05	0.000355269	0.000345484	-5.70708e-05
0.000375451	-0.00023742	-0.000167731	0.000343832	0.00010195	-0.000153763	-0.000421885	0.000179624	-0.000131592	0.000250381	0.000501798	-0.000304348
0.000426289	-0.000384479	-0.000192882	0.0003933	7.64376e-05	-0.000109541	-0.000700652	0.000192985	-0.000228143	0.000240934	0.000524308	-0.000572795
0.00042398	-0.0004593	-0.000225068	0.000453066	5.42024e-05	-1.35958e-05	-0.000921087	0.000189181	-0.000302426	0.000313626	0.000412372	-0.000769716
0.000357031	-0.000396702	-0.00022542	0.000506765	7.23469e-06	8.55378e-05	-0.00103636	0.000167126	-0.000282735	0.000424572	0.000216835	-0.0008562
0.000231624	-0.000175827	-0.000167838	0.000521949	-7.19425e-05	0.000150768	-0.00102481	0.000143433	-0.00013555	0.000525789	2.31603e-05	-0.000858427
6.86358e-05	0.000169247	-5.24774e-05	0.000464839	-0.000152275	0.000181446	-0.000888937	0.000143861	0.000115171	0.000575563	-0.000102232	-0.000824524
-0.000105906	0.000555881	0.000102239	0.000326196	-0.000184887	0.000203326	-0.000648539	0.000178873	0.0003974	0.000542142	-0.000161231	-0.000771748
-0.00026981	0.000875346	0.000273226	0.000137664	-0.000141471	0.000237046	-0.000337969	0.000229233	0.000617992	0.000414561	-0.000219448	-0.000674728
-0.00041102	0.00103308	0.000434769	-3.94501e-05	-3.29081e-05	0.000274808	-9.35335e-06	0.00026081	0.000696414	0.000214415	-0.000344758	-0.00050191
-0.000531289	0.000992329	0.000551987	-0.000149167	0.000105922	0.000283894	0.000269793	0.000257781	0.000598677	-8.50907e-06	-0.000542894	-0.000260028
-0.000642557	0.000790899	0.000584606	-0.000173036	0.000243058	0.0002321	0.00043764	0.000240148	0.000359043	-0.000198375	-0.000749435	-6.81606e-07
-0.000753308	0.000514973	0.0005094	-0.000134316	0.000358684	0.000114085	0.000472019	0.000243716	6.9694e-05	-0.000315264	-0.000882574	0.000217122
-0.000855419	0.000249524	0.000344058	-7.48816e-05	0.000435017	-4.19545e-05	0.000409526	0.000280818	-0.000168961	-0.000341476	-0.000903425	0.000369596
-0.000926336	4.16062e-05	0.000146565	-2.76694e-05	0.000449906	-0.000192366	0.000325361	0.000323894	-0.000310571	-0.000275269	-0.000831264	0.000473314
-0.000944703	-0.000105506	-1.44543e-05	-3.80984e-06	0.000387813	-0.000305323	0.000282577	0.000331305	-0.000386883	-0.00012598	-0.000714205	0.000551818
-0.00090129	-0.000216257	-9.41342e-05	3.81418e-06	0.000256379	-0.000373659	0.000291011	0.000289377	-0.000465825	8.25503e-05	-0.000597142	0.000603501
-0.000795851	-0.000320401	-8.26102e-05	7.4359e-06	9.03703e-05	-0.000405547	0.000311228	0.000227436	-0.000577255	0.000307405	-0.000515015	0.000606111
-0.000631849	-0.000431469	9.20557e-06	9.03147e-06	-6.06195e-05	-0.000409325	0.000298466	0.000191449	-0.000676663	0.0004927	-0.000498654	0.00055023
-0.000423455	-0.000531587	0.000166406	-6.59052e-06	-0.000151648	-0.000390886	0.000245412	0.000204037	-0.000682236	0.000588011	-0.000567842	0.000461708
-0.000208531	-0.000573638	0.000369633	-6.04263e-05	-0.000158484	-0.00036104	0.000186521	0.000249609	-0.000547841	0.000567751	-0.000710868	0.000386543
-4.61176e-05	-0.000506313	0.000583373	-0.000155711	-8.26846e-05	-0.00033676	0.000164707	0.000294351	-0.000303297	0.000438761	-0.000874505	0.000354193
1.09359e-05	-0.000308492	0.000756397	-0.000264559	5.60468e-05	-0.000331401	0.000194733	0.000316455	-3.33816e-05	0.000232514	-0.000984363	0.000357546
-4.89761e-05	-8.46493e-06	0.000845108	-0.000340988	0.000232677	-0.000345524	0.000256283	0.000318277	0.00017321	-1.23135e-05	-0.000988578	0.000366717
-0.000182574	0.000324439	0.000840277	-0.000352055	0.000422872	-0.00036873	0.000318471	0.000315687	0.000259029	-0.000265077	-0.000891807	0.000357959
-0.000313912	0.000607358	0.000766517	-0.000302425	0.000599426	-0.00038821	0.000368496	0.000319674	0.00020505	-0.000504516	-0.00074772	0.000328882
-0.000379933	0.000774237	0.000651422	-0.000233424	0.000730598	-0.000392022	0.000416799	0.000326092	2.89574e-05	-0.000707374	-0.000613819	0.000291714
-0.00036885	0.000798196	0.000498181	-0.000196756	0.000791777	-0.000364393	0.000476598	0.000320332	-0.00021284	-0.000842276	-0.000510117	0.000259479
-0.000324407	0.000699162	0.000294324	-0.000220415	0.000783475	-0.000285248	0.000540489	0.000292581	-0.000431942	-0.000883489	-0.0004179	0.000241399
-0.000312616	0.000530113	4.73729e-05	-0.000290518	0.000734271	-0.000146045	0.00057791	0.00024897	-0.00054014	-0.000832814	-0.00031009	0.000246239
-0.000375237	0.000344876	-0.000194459	-0.000363767	0.000679057	2.59703e-05	0.000554977	0.000205203	-0.000498351	-0.000722496	-0.000175438	0.000279624
-0.000503118	0.000169705	-0.000363354	-0.000402683	0.000630883	0.00016184	0.000455742	0.00016869	-0.000346287	-0.000592069	-1.77451e-05	0.000331114
-0.000644325	4.03387e-06	-0.000417682	-0.000404571	0.000575254	0.00018242	0.000286058	0.000131687	-0.000180503	-0.000462992	0.000153438	0.00036682
-0.000734612	-0.000151934	-0.000370741	-0.000397807	0.000493013	5.27371e-05	6.44933e-05	8.52398e-05	-8.85786e-05	-0.000335618	0.000320632	0.000344746
-0.000727334	-0.000274873	-0.000277215	-0.000408713	0.00038605	-0.000183859	-0.000182328	3.44906e-05	-8.97918e-05	-0.000204652	0.000450821	0.000246441
-0.000610472	-0.000326898	-0.000190575	-0.000430396	0.000277033	-0.000425305	-0.000416945	-8.47322e-06	-0.000132214	-7.15077e-05	0.000502822	9.64966e-05
-0.000410601	-0.00028605	-0.000129311	-0.000422078	0.000185488	-0.00057298	-0.000594969	-4.73411e-05	-0.000145873	5.5859e-05	0.000453137	-5.19245e-05
-0.000183716	-0.000168463	-7.94725e-05	-0.000338649	0.000110418	-0.000587108	-0.000681455	-0.00010795	-0.000100411	0.00016639	0.000319219	-0.000155924
9.05139e-06	-2.24291e-05	-2.46905e-05	-0.000165524	3.96547e-05	-0.000493876	-0.000664731	-0.000213187	-1.66953e-05	0.000243717	0.000156316	-0.000211555
0.000133069	0.000100791	3.18859e-05	6.68584e-05	-2.78862e-05	-0.000348281	-0.000552805	-0.000350317	6.75216e-05	0.000263068	2.54962e-05	-0.00024626
0.000198476	0.000176999	7.63816e-05	0.000295792	-7.59752e-05	-0.000192742	-0.000360046	-0.000466701	0.000133041	0.000198625	-4.38301e-05	-0.000284626
0.000247953	0.000216461	0.000106407	0.000454218	-8.94547e-05	-4.44207e-05	-0.000104311	-0.000501006	0.000178608	4.45582e-05	-6.64859e-05	-0.000323311
0.000319487	0.000242983	0.000132343	0.000498171	-7.67307e-05	9.1521e-05	0.000182028	-0.000422924	0.000194522	-0.000163367	-7.90973e-05	-0.000338615
0.000411808	0.000265002	0.000154471	0.000426053	-7.04986e-05	0.000208135	0.000447836	-0.00025135	0.000152031	-0.000348782	-0.000103661	-0.000312876
0.000480841	0.000267221	0.00015107	0.000284573	-0.000102809	0.000296959	0.00064375	-4.43987e-05	2.92098e-05	-0.000429787	-0.000128591	-0.000247391
0.000471206	0.000229412	0.000101789	0.000152033	-0.000176035	0.000353442	0.000754661	0.000125518	-0.000154048	-0.000367306	-0.000118632	-0.000150758
0.000357199	0.000150446	2.09991e-05	9.73712e-05	-0.00025545	0.000374304	0.000809434	0.000197821	-0.000336987	-0.000184993	-3.89863e-05	-2.38313e-05
0.000160686	5.35691e-05	-4.43019e-05	0.000136528	-0.00028994	0.00035044	0.000850933	0.000145663	-0.000463047	5.86327e-05	0.000126267	0.000134967
-6.42049e-05	-2.85206e-05	-5.69573e-05	0.000220578	-0.000244738	0.000270368	0.000891219	-1.03927e-05	-0.00052586	0.00031661	0.0003684	0.000308649
-0.000261902	-7.3213e-05	-2.70241e-05	0.000270551	-0.000122928	0.000137673	0.000896417	-0.000206206	-0.000567738	0.000571223	0.00065615	0.000452109
-0.000397721	-7.94955e-05	-1.68121e-06	0.000234938	3.68266e-05	-1.49557e-05	0.000819797	-0.000362274	-0.000631597	0.000811789	0.000939996	0.000511583
-0.000462601	-6.72246e-05	-1.66445e-05	0.000124235	0.000180983	-0.000135938	0.000655098	-0.000425156	-0.000715629	0.00100726	0.00115823	0.00046051
-0.000466619	-6.32755e-05	-5.77423e-05	-4.3977e-06	0.000263876	-0.000186961	0.000460256	-0.000393678	-0.000774078	0.00110886	0.00124945	0.000319534
-0.000430528	-7.95271e-05	-6.99931e-05	-9.48739e-05	0.00026094	-0.000168401	0.000325255	-0.000309553	-0.000758002	0.00107882	0.00117511	0.000140117
-0.00037961	-9.78519e-05	-5.82721e-06	-0.000127027	0.000173924	-0.000112605	0.00030683	-0.000222473	-0.000653078	0.000914421	0.000945624	-3.36774e-05
-0.000339948	-7.72918e-05	0.000131509	-0.000111126	3.30341e-05	-5.3291e-05	0.000385009	-0.000159833	-0.000482045	0.000647674	0.00062975	-0.000187416
-0.000333882	1.8112e-05	0.00028799	-5.98868e-05	-0.000108503	-4.05053e-06	0.000481215	-0.000120947	-0.000278686	0.000328452	0.000330612	-0.000322361
-0.000370007	0.000189978	0.000399948	2.20968e-05	-0.000195389	3.51858e-05	0.000523773	-9.17612e-05	-6.48919e-05	8.92784e-06	0.000137417	-0.000426674
-0.000430547	0.000394903	0.000436521	0.000119441	-0.000200088	5.87516e-05	0.000502841	-6.33232e-05	0.000149126	-0.000263659	8.64237e-05	-0.000468532
-0.000471411	0.000559111	0.000407492	0.000189334	-0.000139264	5.06981e-05	0.000467732	-3.94992e-05	0.000349799	-0.00045141	0.000156377	-0.000418952
-0.00044605	0.000610942	0.000338762	0.000180832	-6.1171e-05	3.03348e-06	0.000475569	-3.01054e-05	0.00051044	-0.000532868	0.000292405	-0.000277182
-0.000338018	0.00051576	0.000245591	7.7865e-05	-1.35353e-05	-6.32533e-05	0.000542464	-3.95168e-05	0.000595483	-0.000510043	0.00043489	-7.32176e-05
-0.000170781	0.000295282	0.00012613	-8.11783e-05	-1.74815e-05	-0.000101512	0.000636277	-6.56468e-05	0.000574424	-0.000408162	0.000538531	0.0001481
1.483e-05	1.80047e-05	-2.63644e-05	-0.000232465	-6.35636e-05	-7.30188e-05	0.000705354	-0.000109936	0.000439559	-0.000265054	0.000580986	0.000341257
0.000188283	-0.000236571	-0.000207335	-0.000338115	-0.000124528	1.43112e-05	0.000710589	-0.000181366	0.000220916	-0.000115055	0.000563622	0.000466391
0.000331874	-0.000417559	-0.00039407	-0.000412585	-0.000169933	9.83458e-05	0.000638164	-0.000282823	-1.49468e-05	2.27997e-05	0.00050479	0.000498052
0.000424215	-0.000518934	-0.00055348	-0.000502864	-0.000175772	9.97755e-05	0.000495537	-0.000392581	-0.000192691	0.000144836	0.000427212	0.00043936
0.000437776	-0.000563372	-0.000658404	-0.000641552	-0.000132379	-2.1644e-05	0.000305264	-0.000465489	-0.000269365	0.000252231	0.000345224	0.000326185
0.000363753	-0.000570927	-0.000698719	-0.000810736	-5.22349e-05	-0.000236197	0.00010316	-0.000460853	-0.000254494	0.000339754	0.000259787	0.000207185
0.000236284	-0.000539804	-0.000679886	-0.000944089	2.96907e-05	-0.000462901	-6.59774e-05	-0.000375701	-0.000188577	0.000394718	0.000165311	0.000110384
0.000120694	-0.000451926	-0.00061557	-0.000966157	7.11132e-05	-0.000620436	-0.000162633	-0.000253389	-0.000101467	0.000408531	6.29384e-05	2.60971e-05
6.81071e-05	-0.000292898	-0.000523015	-0.000839614	4.86869e-05	-0.000669767	-0.000170499	-0.000157609	6.11278e-06	0.000389892	-3.26269e-05	-7.60982e-05
7.71765e-05	-6.77661e-05	-0.000419003	-0.000584895	-2.23974e-05	-0.000621821	-0.000100847	-0.000131504	0.000141583	0.000362747	-0.000101658	-0.000211458
0.000100064	0.000195718	-0.000311628	-0.000261538	-9.33502e-05	-0.000514544	2.41533e-05	-0.000173389	0.000288746	0.000345156	-0.000136798	-0.000358356
8.86884e-05	0.000453124	-0.000195102	6.5629e-05	-0.000113999	-0.000382087	0.000193115	-0.000245131	0.000404167	0.000329207	-0.000151413	-0.000468582
3.88238e-05	0.000655178	-5.91277e-05	0.000345942	-7.25197e-05	-0.000237012	0.000406827	-0.00030147	0.00044624	0.000287656	-0.000169325	-0.000497649
-9.01446e-06	0.000764802	9.19447e-05	0.000543692	-9.15924e-06	-7.42348e-05	0.000654819	-0.000314267	0.000405451	0.000205807	-0.000207035	-0.00042907
-1.10325e-05	0.000773823	0.000230317	0.000637631	1.46643e-05	0.000108451	0.00089227	-0.000277442	0.000307579	0.000105858	-0.000266365	-0.00027737
3.81106e-05	0.00070736	0.000316617	0.000629448	-3.10681e-05	0.000288944	0.00104688	-0.000201455	0.000193952	3.53579e-05	-0.000339858	-7.53813e-05
0.000102422	0.000608829	0.000320041	0.000550867	-0.000120619	0.000416399	0.00105767	-0.0001112	0.000100782	2.95611e-05	-0.00041538	0.000137221
0.00013785	0.000514445	0.00022942	0.000453855	-0.000200659	0.000432365	0.000915877	-4.36392e-05	4.69221e-05	8.55027e-05	-0.000471028	0.000315105
0.00012613	0.000436552	5.41589e-05	0.000384624	-0.000240297	0.000308297	0.000672979	-3.09552e-05	2.54954e-05	0.000171478	-0.00046792	0.000408071
8.15807e-05	0.000367056	-0.00017478	0.000360668	-0.000251539	7.48395e-05	0.000407982	-7.28543e-05	2.64429e-06	0.000256625	-0.000356038	0.000377611
3.5046e-05	0.000293056	-0.000402979	0.000369466	-0.000264922	-0.000181396	0.000181167	-0.000125402	-6.35864e-05	0.000326501	-0.000100136	0.00022593
1.66527e-05	0.000207908	-0.000562014	0.000386501	-0.000292391	-0.000357919	1.14988e-05	-0.000127251	-0.000186519	0.000371843	0.000285018	9.21426e-06
4.73331e-05	0.000111156	-0.000597078	0.000392494	-0.000315438	-0.000390541	-0.000110564	-4.82823e-05	-0.00032493	0.000371627	0.000716807	-0.000188585
0.000131037	5.21279e-06	-0.000499074	0.000376519	-0.000302759	-0.000285722	-0.000196957	8.0977e-05	-0.000397135	0.000298188	0.00106864	-0.000308239
0.000243735	-0.000102	-0.000315879	0.000332361	-0.000232688	-0.000109658	-0.000250897	0.000187299	-0.000331609	0.000145891	0.00122994	-0.000350829
0.000334835	-0.000189878	-0.000129351	0.000261329	-0.000100533	5.47157e-05	-0.000275253	0.000205845	-0.000117809	-4.41465e-05	0.00116093	-0.000366339
0.00035586	-0.000224463	-1.06412e-05	0.000179413	8.5671e-05	0.000150452	-0.000282644	0.000121571	0.000179609	-0.00019242	0.000900642	-0.000408802
0.000299949	-0.000173693	1.51063e-05	0.000114257	0.000307471	0.000165124	-0.000292704	-2.84542e-05	0.00045105	-0.00022441	0.00052924	-0.000498865
0.000212354	-3.3645e-05	-3.03783e-05	8.71548e-05	0.000533889	0.000124198	-0.00032036	-0.000182772	0.000595664	-0.000119295	0.000125807	-0.000620062
0.000153343	0.000155219	-0.000108827	9.53381e-05	0.000724522	7.09853e-05	-0.000368175	-0.000283084	0.00056818	7.27928e-05	-0.000246292	-0.000740631
0.000144033	0.000321434	-0.000197108	0.000113032	0.000843645	4.44606e-05	-0.000428535	-0.00028592	0.000396058	0.000258043	-0.000534909	-0.000834796
0.000147777	0.000400737	-0.000292148	0.000110895	0.000876756	6.31224e-05	-0.000490316	-0.000169061	0.000159645	0.000351045	-0.000701287	-0.000887058
0.000106497	0.000369104	-0.000390601	7.58482e-05	0.000834436	0.000119183	-0.000541488	5.39801e-05	-5.218e-05	0.000317145	-0.000733082	-0.000884371
-4.22889e-06	0.000243354	-0.000471861	1.5946e-05	0.000738966	0.000182175	-0.000565556	0.000321785	-0.000183755	0.00018186	-0.000649565	-0.000813483
-0.00015523	5.33892e-05	-0.000509052	-4.99218e-05	0.000606658	0.000210004	-0.000539484	0.000540754	-0.000227953	9.30537e-06	-0.000487547	-0.000673088
-0.000293854	-0.000182495	-0.000499725	-0.000106843	0.000444067	0.000167364	-0.000443606	0.000633613	-0.000211208	-0.000129908	-0.000280359	-0.000490154
-0.000388917	-0.000455095	-0.000479992	-0.000150956	0.000261725	4.66188e-05	-0.000281957	0.000587918	-0.000165164	-0.000183506	-5.08025e-05	-0.000319409
-0.00044761	-0.000743811	-0.000497321	-0.000183041	8.88757e-05	-0.000123216	-9.45248e-05	0.000461976	-0.00010837	-0.000133254	0.000177829	-0.000218231
-0.000495926	-0.00100631	-0.000562598	-0.000195622	-3.16448e-05	-0.000290645	5.59212e-05	0.000339133	-4.88245e-05	-4.35355e-06	0.000370945	-0.000212836
-0.000547018	-0.00118986	-0.00063126	-0.000169135	-7.02741e-05	-0.000410547	0.000116408	0.00026682	4.19585e-06	0.000140572	0.000490841	-0.000281459
-0.000584888	-0.00125013	-0.000637902	-8.49677e-05	-3.61024e-05	-0.000464398	7.16615e-05	0.000230262	3.95011e-05	0.000233284	0.000518538	-0.000367506
-0.000573857	-0.00116205	-0.000553512	5.49667e-05	2.58975e-05	-0.000458639	-4.88546e-05	0.000179641	5.77327e-05	0.000242296	0.000464082	-0.000412262
-0.000486433	-0.000925166	-0.00041035	0.000221132	6.65154e-05	-0.000411015	-0.000182195	8.32321e-05	7.97864e-05	0.000188757	0.000350857	-0.0003823
-0.000329429	-0.00057127	-0.000271265	0.000370474	6.46451e-05	-0.000342059	-0.000253801	-3.97088e-05	0.000133174	0.000118834	0.000190364	-0.00027514
-0.000145634	-0.000168746	-0.000173045	0.000471171	3.27157e-05	-0.000274815	-0.000207151	-0.000130156	0.000226256	6.11883e-05	-2.19174e-05	-0.000109788
1.39857e-05	0.000191017	-9.61078e-05	0.000516571	-3.40336e-06	-0.000232471	-3.41896e-05	-0.000130468	0.000336699	1.36894e-05	-0.000281123	8.03308e-05
0.000124271	0.000427677	1.23017e-05	0.00051562	-2.47212e-05	-0.000226948	0.00021195	-2.16851e-05	0.00042645	-3.18071e-05	-0.00054608	0.000248381
0.000195847	0.000509094	0.000182306	0.000470652	-2.11725e-05	-0.000245103	0.00043809	0.000166339	0.000468419	-6.1522e-05	-0.000747116	0.000342059
0.000256707	0.000466295	0.000383149	0.000368863	1.66943e-05	-0.000248161	0.00055917	0.000369715	0.000460282	-4.44717e-05	-0.000830087	0.0003256
0.000327325	0.00037189	0.000537999	0.000201032	9.57645e-05	-0.000194814	0.000543972	0.000513455	0.000416103	3.47698e-05	-0.000796277	0.00020306
0.000408311	0.000291749	0.000579861	-1.01586e-05	0.000204364	-7.72357e-05	0.000429005	0.000534284	0.000347597	0.000153663	-0.000697417	2.32517e-05
0.00048158	0.000243207	0.000498897	-0.000204652	0.000303339	6.21516e-05	0.00029232	0.000407541	0.00025334	0.000267575	-0.000588815	-0.000140648
0.000520392	0.000193869	0.000341262	-0.000314707	0.000344238	0.000158212	0.000204046	0.000172803	0.000124225	0.000349274	-0.000484749	-0.000227196
0.00050686	0.000104132	0.000168409	-0.000308291	0.000304465	0.000178682	0.00018538	-6.89831e-05	-4.09139e-05	0.000409942	-0.000357388	-0.000218437
0.000449429	-2.22477e-05	2.05164e-05	-0.000212462	0.000205597	0.000156448	0.000203994	-0.000206978	-0.000223657	0.000479045	-0.000178734	-0.000145865
0.000383268	-0.000124929	-8.81747e-05	-0.000100499	9.51421e-05	0.00016331	0.000207963	-0.000193082	-0.00039021	0.000565819	3.52232e-05	-6.3539e-05
0.000345408	-0.000126476	-0.000154553	-5.25371e-05	9.96442e-06	0.000247249	0.000168372	-7.17912e-05	-0.000510955	0.000644314	0.000222528	-8.46572e-06
0.000342133	5.51011e-06	-0.000177884	-0.000113229	-4.30466e-05	0.00039245	9.42223e-05	6.58818e-05	-0.000579235	0.00067511	0.000322245	1.81995e-05
0.000339547	0.000226841	-0.000161233	-0.000268569	-7.60408e-05	0.000537364	1.25501e-05	0.000162012	-0.000609952	0.000636615	0.000328945	3.65461e-05
0.000290686	0.000445689	-0.000110254	-0.000453571	-9.90969e-05	0.000627769	-5.94033e-05	0.000227922	-0.000617198	0.000534241	0.000300448	6.13662e-05
0.000179386	0.000587041	-2.74039e-05	-0.000587433	-0.000113832	0.000651853	-0.000121558	0.000308406	-0.000594929	0.000386352	0.000307072	9.25803e-05
4.33343e-05	0.000634469	8.47549e-05	-0.000617845	-0.000123097	0.000630331	-0.000177146	0.000419808	-0.00052409	0.000210836	0.000369935	0.000126703
-4.80465e-05	0.000617853	0.00020706	-0.000549012	-0.000138492	0.00058371	-0.000218887	0.000526318	-0.000399056	2.79867e-05	0.000446847	0.000169624
-4.88621e-05	0.000572753	0.000294336	-0.000435047	-0.000172829	0.000517382	-0.000231111	0.000572041	-0.000242805	-0.000130767	0.000473116	0.000234255
1.9935e-05	0.000517925	0.000295168	-0.000340929	-0.000224981	0.000436417	-0.000202958	0.000531433	-9.441e-05	-0.000228133	0.000411776	0.000326847
8.17014e-05	0.000463121	0.000191901	-0.000297189	-0.00027564	0.000362461	-0.000136374	0.000428576	1.55505e-05	-0.000241481	0.000271792	0.000436366
6.63079e-05	0.000419848	2.34728e-05	-0.000283384	-0.000301677	0.000324015	-4.14217e-05	0.00030974	7.69593e-05	-0.000177886	9.66982e-05	0.000533977
-2.97471e-05	0.000393069	-0.000135168	-0.000254811	-0.000295513	0.000328949	7.08017e-05	0.000198587	9.37916e-05	-6.60155e-05	-5.12254e-05	0.000580233
-0.000138956	0.000367292	-0.000222196	-0.000187678	-0.000268676	0.000353452	0.000183671	7.80842e-05	7.17134e-05	6.77774e-05	-0.000103832	0.000539093
-0.00017585	0.000313201	-0.00022468	-9.81459e-05	-0.000235929	0.000361258	0.000263949	-8.48784e-05	1.14222e-05	0.000214343	-8.68806e-06	0.000400401
-9.84902e-05	0.00021407	-0.000173122	-1.73456e-05	-0.000199172	0.000330993	0.00026733	-0.000297815	-8.91744e-05	0.000373129	0.000239928	0.000201315
7.0572e-05	8.39132e-05	-0.000105447	4.71806e-05	-0.000150989	0.000264775	0.000170308	-0.000523612	-0.000225795	0.000531833	0.000582942	2.34801e-05
0.000269214	-4.1436e-05	-3.59907e-05	0.000118991	-9.36451e-05	0.000177218	2.44275e-06	-0.000699544	-0.000377556	0.000658402	0.000913835	-4.74378e-05
0.000433966	-0.000128248	4.5134e-05	0.000222205	-4.91553e-05	8.31166e-05	-0.000157797	-0.000774974	-0.000506076	0.000714659	0.00112719	2.12525e-05
0.000521893	-0.000159044	0.00014909	0.000350114	-4.60206e-05	-4.4126e-06	-0.000227768	-0.000737158	-0.00056899	0.000677504	0.00116724	0.000181463
0.000515623	-0.000128535	0.000269614	0.000469013	-9.69165e-05	-7.03093e-05	-0.000171421	-0.000611871	-0.00053748	0.000547975	0.0010435	0.000333731
0.000425991	-3.44564e-05	0.000386467	0.000550638	-0.000191907	-9.90651e-05	-1.8561e-05	-0.000446587	-0.000403103	0.000343405	0.000807033	0.000392697
0.000293376	0.00012033	0.000481851	0.000593724	-0.000311155	-8.32886e-05	0.000156859	-0.000288334	-0.000175558	8.44113e-05	0.000513335	0.000335175
0.000173498	0.000314235	0.0005486	0.000610256	-0.000438621	-3.0623e-05	0.000280665	-0.000163546	0.000115172	-0.000209565	0.000205427	0.000196478
0.000104245	0.000499588	0.000583934	0.000596836	-0.000561577	3.99829e-05	0.000315669	-6.78959e-05	0.000412919	-0.00051388	-7.57823e-05	3.09493e-05
7.72349e-05	0.000618585	0.000582242	0.00053158	-0.000660502	0.00011133	0.000271654	2.45273e-05	0.000643702	-0.000791733	-0.000279107	-0.000119856
4.45583e-05	0.000636406	0.000538748	0.000405432	-0.000704927	0.000179059	0.000187534	0.000134469	0.000745887	-0.000999068	-0.000354425	-0.000228616
-3.80714e-05	0.000562693	0.000458465	0.000250923	-0.00066487	0.000250096	0.000102772	0.000252331	0.000702885	-0.00110366	-0.000282441	-0.000269642
-0.000167557	0.000438976	0.000357227	0.000129051	-0.000532581	0.000328402	3.78172e-05	0.000336967	0.000552112	-0.00110641	-9.29962e-05	-0.000220115
-0.000288916	0.000303232	0.000252336	8.1372e-05	-0.000336453	0.000399256	-8.43293e-06	0.000343008	0.000364278	-0.00104574	0.000148097	-7.95172e-05
-0.000335527	0.000166472	0.000152682	9.49446e-05	-0.000130965	0.000426443	-4.96584e-05	0.000258123	0.000210032	-0.00097462	0.000373054	0.000113791
-0.000279742	2.11415e-05	5.71506e-05	0.000115507	3.2419e-05	0.000369133	-0.000101463	0.000122046	0.000134904	-0.000922335	0.000539377	0.000288908
-0.00015087	-0.000134579	-3.93609e-05	9.47029e-05	0.000128001	0.000209934	-0.000173725	8.60155e-06	0.00015031	-0.000871446	0.000634197	0.000371881
-8.42429e-06	-0.000285401	-0.000137968	2.67372e-05	0.000153569	-2.71555e-05	-0.000264821	-2.44696e-05	0.000235776	-0.00077184	0.000662343	0.0003223
9.98657e-05	-0.000407723	-0.000230352	-5.20291e-05	0.000114145	-0.000285762	-0.000358168	1.48143e-05	0.000347859	-0.000582325	0.000634736	0.000155782
0.000156856	-0.000481949	-0.000299201	-8.92583e-05	1.82417e-05	-0.000507298	-0.000426842	4.8309e-05	0.000436945	-0.000306148	0.000565499	-6.3717e-05
0.000165838	-0.000494339	-0.000326228	-4.36771e-05	-0.000108387	-0.000656792	-0.000448917	-1.34011e-05	0.000468853	5.41725e-06	0.000472938	-0.000258648
0.000136662	-0.000434271	-0.000302466	9.87345e-05	-0.000217114	-0.000724686	-0.000423236	-0.00018794	0.000437707	0.000278489	0.000375425	-0.000373532
8.44597e-05	-0.000301114	-0.000230439	0.00031895	-0.000259976	-0.000710441	-0.000368997	-0.000386858	0.000359151	0.00044871	0.000281603	-0.000386504
3.05835e-05	-0.000120561	-0.000116866	0.000568763	-0.000225112	-0.000612047	-0.000306877	-0.000469172	0.000251465	0.000481762	0.000186182	-0.000300758
-5.46036e-06	4.92078e-05	3.14137e-05	0.000784105	-0.000144617	-0.000436779	-0.000241655	-0.000343839	0.000123613	0.00037879	8.13707e-05	-0.000138272
-1.43901e-05	0.000139675	0.000199644	0.000904605	-6.16268e-05	-0.000220517	-0.000167412	-3.68085e-05	-2.11952e-05	0.000171923	-2.47699e-05	5.93774e-05
5.22033e-06	0.000113427	0.000356637	0.000894304	1.06607e-05	-2.63139e-05	-8.98922e-05	0.000328699	-0.000174656	-8.55563e-05	-0.000105421	0.00024128
5.28305e-05	-9.28498e-06	0.000462404	0.00075665	9.48143e-05	8.76248e-05	-3.69068e-05	0.000613717	-0.000316736	-0.000333691	-0.000134783	0.000375773
0.000122872	-0.000165351	0.000489552	0.000534695	0.000214857	0.000103206	-3.81047e-05	0.000737923	-0.00041875	-0.000524923	-0.000109386	0.000474349
0.000197694	-0.000294413	0.000438385	0.000292615	0.000360234	4.58939e-05	-9.04357e-05	0.000700699	-0.000457936	-0.000641667	-4.73891e-05	0.000583073
0.000251632	-0.000375581	0.000332919	8.83661e-05	0.000486002	-4.37393e-05	-0.000145692	0.000555827	-0.000437531	-0.000699223	3.00444e-05	0.00074345
0.000266045	-0.000424754	0.000205185	-4.45737e-05	0.000546122	-0.000137062	-0.000138898	0.00037461	-0.000392216	-0.000727145	0.000111487	0.000954348
0.000238105	-0.000461171	8.25792e-05	-9.667e-05	0.000524027	-0.000219734	-3.83577e-05	0.000219945	-0.000362767	-0.000742361	0.000190013	0.0011662
0.000174127	-0.000481064	-1.68787e-05	-6.99516e-05	0.000433984	-0.000281073	0.000123854	0.0001309	-0.000357285	-0.000737177	0.00025012	0.00131218
7.89343e-05	-0.00046504	-8.67672e-05	3.02101e-05	0.000300685	-0.000313567	0.000268244	0.000112425	-0.000340424	-0.000689661	0.000262807	0.00135184
-4.49832e-05	-0.000406422	-0.000134381	0.00018931	0.000143034	-0.000322575	0.000320368	0.000135424	-0.000266357	-0.000582631	0.000196129	0.00129252
-0.000191565	-0.000324945	-0.000176556	0.000370394	-2.37524e-05	-0.000326152	0.000259119	0.000155046	-0.000122747	-0.00041607	3.83047e-05	0.00117258
-0.000350464	-0.000249638	-0.000225579	0.000512872	-0.000176867	-0.000337422	0.000125245	0.000139933	5.71561e-05	-0.000210206	-0.000180582	0.00102605
-0.000513152	-0.000192157	-0.000275124	0.000557515	-0.000283328	-0.000348634	-1.10547e-05	9.02612e-05	0.000219797	-2.00848e-06	-0.000390726	0.000864431
-0.000676029	-0.000141774	-0.000301048	0.0004855	-0.000312201	-0.000337813	-9.36277e-05	3.00714e-05	0.000324142	0.000165234	-0.000519286	0.000688664
-0.000833838	-8.52162e-05	-0.000278271	0.000336983	-0.000251255	-0.000291733	-0.00010573	-1.60945e-05	0.000355276	0.000258797	-0.000538904	0.00050851
-0.000968992	-2.47244e-05	-0.000199127	0.000186449	-0.000113882	-0.000218771	-7.11084e-05	-3.85588e-05	0.000318412	0.000272364	-0.000485316	0.000342007
-0.00104942	2.7654e-05	-7.96405e-05	9.22366e-05	6.78456e-05	-0.000138102	-3.94939e-05	-3.85898e-05	0.0002287	0.000229764	-0.000425971	0.00019773
-0.00104182	7.06186e-05	4.62757e-05	6.30033e-05	0.000256351	-5.96691e-05	-6.31259e-05	-1.66723e-05	0.000106322	0.000171854	-0.000409163	6.6799e-05
-0.000933203	0.000121789	0.000137204	6.65327e-05	0.000417659	2.23911e-05	-0.000169586	2.86798e-05	-2.62916e-05	0.000134051	-0.000440515	-6.11777e-05
-0.000745245	0.000200954	0.000156243	6.65988e-05	0.000523822	0.000118027	-0.000342919	8.87804e-05	-0.000150032	0.00012955	-0.000501132	-0.000177236
-0.000531269	0.000304573	8.56838e-05	5.22718e-05	0.000554763	0.000224844	-0.000526294	0.0001355	-0.000253466	0.000148019	-0.000577298	-0.000257151
-0.000358158	0.000398478	-6.06145e-05	3.72515e-05	0.000505028	0.000320373	-0.000648081	0.000131593	-0.000329024	0.000165537	-0.000665665	-0.00029099
-0.000280774	0.000438429	-0.000238092	3.76044e-05	0.000391027	0.000366264	-0.000658246	5.78844e-05	-0.000365259	0.000154368	-0.000754827	-0.000302371
-0.000316393	0.000401479	-0.000389319	5.46032e-05	0.000247246	0.000322549	-0.000553426	-6.6069e-05	-0.000348453	8.91057e-05	-0.000816073	-0.000326679
-0.000430739	0.000301778	-0.000468331	7.8747e-05	0.000106574	0.000167914	-0.000373188	-0.000191299	-0.000275779	-4.43391e-05	-0.000822627	-0.000365149
-0.000550904	0.000180412	-0.000456895	0.00010525	-2.22956e-05	-8.38753e-05	-0.000169882	-0.000276448	-0.000164094	-0.000235522	-0.000776453	-0.000367825
-0.000606792	8.21224e-05	-0.000366413	0.000140753	-0.000156303	-0.000382981	2.24731e-05	-0.000320557	-4.14847e-05	-0.000443458	-0.000707816	-0.000274955
-0.000574814	3.82778e-05	-0.000227951	0.000196041	-0.000308994	-0.000659801	0.000194685	-0.000359938	6.97422e-05	-0.00060848	-0.000643652	-8.23399e-05
-0.000488109	6.16782e-05	-7.64524e-05	0.000277307	-0.000456241	-0.000849458	0.000346519	-0.000431972	0.000161383	-0.000677586	-0.000579061	0.00013659
-0.000405536	0.00014472	6.33423e-05	0.000384912	-0.000537208	-0.000913854	0.000474504	-0.000540113	0.000235667	-0.000629087	-0.000485986	0.000277997
-0.0003688	0.000256478	0.000181916	0.00051251	-0.000499605	-0.00085342	0.000578732	-0.00064908	0.000298695	-0.000484474	-0.000352584	0.000278301
-0.000381932	0.000348114	0.000278807	0.000638803	-0.000348785	-0.000701793	0.000672944	-0.000709195	0.000355964	-0.000300328	-0.00021057	0.000142836
-0.000420095	0.000375452	0.000351559	0.000722712	-0.000150814	-0.000503119	0.000773576	-0.000688119	0.00040835	-0.000139864	-0.000118182	-8.0828e-05
-0.000450207	0.000327997	0.000389954	0.000720117	1.55897e-05	-0.000286102	0.000871753	-0.000588691	0.000450151	-3.8098e-05	-0.00011356	-0.00034191
-0.000445484	0.000239908	0.000380931	0.00061736	0.000112913	-5.62036e-05	0.000921962	-0.000443958	0.000473981	1.41955e-05	-0.000184244	-0.000597732
-0.000389966	0.000170752	0.000320926	0.000449874	0.000156273	0.000186466	0.00087098	-0.000296649	0.000479994	5.29287e-05	-0.000279445	-0.000802918
-0.00027965	0.000169491	0.000227024	0.000281467	0.0001788	0.000421533	0.000706343	-0.000181595	0.000478065	0.000103133	-0.00034745	-0.000908398
-0.000125931	0.000247259	0.000137788	0.00015759	0.00019126	0.000603417	0.000475908	-0.000122414	0.000477086	0.000154426	-0.000360999	-0.000883466
4.20032e-05	0.000374571	9.88783e-05	7.32464e-05	0.000176272	0.000686672	0.000255547	-0.000132654	0.000472885	0.00017142	-0.000315046	-0.00074079
0.000184486	0.000499925	0.000138648	-1.56512e-05	0.000117676	0.00065959	9.5937e-05	-0.000205772	0.000452937	0.000127422	-0.000213665	-0.000536226
0.000269859	0.000575154	0.000249458	-0.000147771	2.8826e-05	0.00055225	-4.00892e-07	-0.000301791	0.000417808	2.72918e-05	-6.86563e-05	-0.000339009
0.000291749	0.000573943	0.00038969	-0.000318069	-5.33051e-05	0.000408761	-5.74776e-05	-0.000358042	0.000394297	-0.000100853	9.07005e-05	-0.000196578
0.000268656	0.000498156	0.00050717	-0.000477113	-0.000103377	0.00025158	-9.23682e-05	-0.000329707	0.000417307	-0.000230564	0.00021792	-0.000122189
0.000223345	0.000373502	0.000569021	-0.000563963	-0.000134829	7.72633e-05	-0.000104864	-0.000224762	0.000491479	-0.000349208	0.000272715	-0.000108402
0.000160336	0.000238953	0.000577945	-0.000541975	-0.000188817	-0.000110437	-9.0063e-05	-9.52335e-05	0.000572331	-0.000449014	0.000252108	-0.00014313
6.55614e-05	0.000135308	0.000563485	-0.00041246	-0.000294425	-0.00026969	-5.09389e-05	8.11847e-06	0.000592467	-0.000516161	0.000197588	-0.00020783
-6.78336e-05	9.66704e-05	0.000554894	-0.000206097	-0.000438511	-0.000333896	1.83435e-06	7.26957e-05	0.000512768	-0.000535897	0.000164747	-0.00026626
-0.000213432	0.000143092	0.000557511	3.19899e-05	-0.000571934	-0.000262434	5.64184e-05	0.000120193	0.000351791	-0.000507095	0.000180028	-0.000269658
-0.000318001	0.000270375	0.000551943	0.000252121	-0.000642906	-7.79298e-05	0.000102909	0.000173288	0.000168367	-0.000447019	0.000225941	-0.000186296
-0.000342207	0.000441154	0.000514835	0.000407585	-0.000627398	0.000148327	0.000132364	0.00023105	1.73271e-05	-0.00038149	0.000267587	-3.08e-05
-0.000296608	0.000591184	0.000441559	0.000467452	-0.00053695	0.000347777	0.000137214	0.000277653	-8.08673e-05	-0.000332601	0.000289022	0.000139021
-0.00023222	0.00065749	0.000352439	0.000431578	-0.000407043	0.000494051	0.000115359	0.000310507	-0.000135522	-0.000312221	0.00030068	0.000261651
-0.000191482	0.000611974	0.00028111	0.000331444	-0.000279597	0.000599232	7.42506e-05	0.000350415	-0.00016073	-0.000317467	0.000316521	0.000315036
-0.000169405	0.000473317	0.000256906	0.000205973	-0.000188123	0.000679534	2.99331e-05	0.00041641	-0.000160011	-0.000326799	0.000332917	0.000324415
-0.000124159	0.000289381	0.000291447	6.76512e-05	-0.000147744	0.000728373	-5.49575e-07	0.000492571	-0.000132952	-0.000304783	0.000331977	0.000328737
-2.41525e-05	0.000109741	0.000371457	-0.000106588	-0.000152376	0.000722636	-1.02071e-05	0.000529671	-8.79599e-05	-0.000218857	0.000300057	0.000339645
0.000116285	-2.95382e-05	0.000458973	-0.000342521	-0.000182112	0.000654293	-8.68051e-06	0.000487585	-4.01116e-05	-5.76884e-05	0.000239375	0.000331945
0.000245144	-0.000107096	0.000504412	-0.000621007	-0.000218245	0.000554417	-1.56215e-05	0.000376009	4.72743e-06	0.000161046	0.000164011	0.0002701
0.000313497	-0.000115078	0.000472958	-0.000866786	-0.000255217	0.000481221	-4.20144e-05	0.000250098	5.91423e-05	0.000395586	8.74718e-05	0.000140603
0.000308565	-6.06558e-05	0.00036877	-0.000994625	-0.000298811	0.000476002	-7.60627e-05	0.00016689	0.000143706	0.000594746	1.33571e-05	-3.95137e-05
0.000250121	3.5306e-05	0.000234176	-0.000974884	-0.000352135	0.000524214	-9.12743e-05	0.000148981	0.000266254	0.00071954	-6.2983e-05	-0.000238392
0.000160268	0.000147103	0.000119318	-0.000856633	-0.000403892	0.000559797	-7.20487e-05	0.000187084	0.000411852	0.000761768	-0.000142953	-0.000426626
4.29426e-05	0.00025548	4.85604e-05	-0.000726399	-0.000431618	0.000513711	-2.95284e-05	0.000266179	0.00055402	0.000741859	-0.000215837	-0.000580649
-0.000105635	0.000351327	1.68399e-05	-0.000642359	-0.000417203	0.000366426	1.12083e-05	0.000380193	0.000675606	0.000682732	-0.000264593	-0.000680037
-0.000272866	0.000429006	1.63454e-05	-0.000601993	-0.000360888	0.000160991	3.77451e-05	0.000523939	0.000775645	0.000586662	-0.000280952	-0.000712743
-0.000424914	0.000478832	5.623e-05	-0.000562302	-0.000282536	-2.83421e-05	5.86823e-05	0.000679719	0.000852807	0.000446	-0.000271624	-0.000684687
-0.000529143	0.000489932	0.000145538	-0.000483518	-0.000208621	-0.000138576	8.52668e-05	0.000816421	0.000884898	0.000278752	-0.000249277	-0.000617911
-0.000578771	0.000461522	0.000258781	-0.000356517	-0.000153088	-0.000139769	0.000111526	0.000900975	0.000833335	0.000143247	-0.000221809	-0.000534557
-0.000592926	0.000407909	0.000333028	-0.000199443	-0.000107698	-3.63124e-05	0.00011743	0.000911883	0.000675663	0.000104692	-0.000192055	-0.000442367
-0.0005943	0.000347752	0.000312379	-3.81781e-05	-5.33573e-05	0.000135308	8.86929e-05	0.000847363	0.000435237	0.000181829	-0.000162134	-0.000335225
-0.000589718	0.00028761	0.000196651	0.000105742	1.59867e-05	0.000311487	2.89573e-05	0.000726161	0.000175097	0.000326686	-0.000131378	-0.000205696
-0.000570991	0.000219914	4.02489e-05	0.000210698	8.16125e-05	0.000423668	-4.58234e-05	0.000582346	-4.19534e-05	0.000457258	-9.10263e-05	-5.84526e-05
-0.000528513	0.000140769	-9.74057e-05	0.000248602	0.000114297	0.00043518	-0.000119796	0.000457506	-0.000189909	0.000513033	-2.86707e-05	8.308e-05
-0.000459418	6.77672e-05	-0.00019395	0.000197385	0.000100688	0.000363077	-0.000182336	0.000391645	-0.000278682	0.000487463	5.54507e-05	0.000181261
-0.000364869	3.35245e-05	-0.000257414	6.93243e-05	5.58819e-05	0.000260782	-0.00022385	0.000409033	-0.000321652	0.00041659	0.000135599	0.000201381
-0.000247591	5.64876e-05	-0.000291823	-7.62825e-05	1.11636e-05	0.000175243	-0.000230461	0.000499791	-0.000311559	0.000339621	0.00016768	0.000133268
-0.000119093	0.000118561	-0.00028326	-0.000160926	-1.22729e-05	0.000118168	-0.000185729	0.000613862	-0.00023365	0.00026653	0.000115994	1.08748e-06
-8.16298e-06	0.000175356	-0.000218494	-0.000139182	-2.32998e-05	7.41587e-05	-8.02049e-05	0.000686019	-9.97276e-05	0.000178523	-1.8511e-05	-0.000146843
4.74508e-05	0.000191213	-0.000106281	-3.04288e-05	-5.85951e-05	2.92144e-05	7.75907e-05	0.00068184	3.98452e-05	5.71949e-05	-0.000190081	-0.000259115
2.86732e-05	0.000164497	2.42233e-05	9.84553e-05	-0.000155414	-1.35253e-05	0.000257165	0.000624384	0.000124351	-8.81211e-05	-0.000329747	-0.000298973
-4.15544e-05	0.000119476	0.000141507	0.000183924	-0.000314805	-4.25028e-05	0.000413683	0.0005729	0.000123796	-0.00022163	-0.000385728	-0.000253184
-0.000106603	7.72588e-05	0.000224787	0.000207769	-0.000483755	-5.36155e-05	0.00050478	0.000572108	5.44764e-05	-0.00030674	-0.000355243	-0.000132875
-0.000115189	3.89917e-05	0.000262111	0.000199474	-0.000577353	-5.25919e-05	0.000508197	0.000620171	-3.8124e-05	-0.000328978	-0.000282749	3.21211e-05
-5.81273e-05	-2.48817e-06	0.00024135	0.00020349	-0.000532357	-4.23542e-05	0.00043154	0.000681947	-0.000106693	-0.000298923	-0.000224254	0.000201652
3.04973e-05	-3.97314e-05	0.000149702	0.000243912	-0.000354095	-1.0714e-05	0.000309501	0.000726671	-0.0001201	-0.000242266	-0.000205321	0.000332734
0.000107541	-4.67034e-05	-1.08647e-05	0.000315167	-0.00011869	6.50627e-05	0.00018838	0.000748792	-6.99906e-05	-0.0001905	-0.000205936	0.000389141
0.000156975	-3.57613e-06	-0.000204429	0.000396183	7.35266e-05	0.000194344	0.000103041	0.000756479	3.06536e-05	-0.000172823	-0.000182264	0.000356336
0.000195088	7.33631e-05	-0.000362398	0.000462993	0.000157883	0.000349037	5.85197e-05	0.000749835	0.000157468	-0.000202209	-0.000104276	0.000252465
0.00024401	0.000132419	-0.000415574	0.000488381	0.000133536	0.00046749	3.00524e-05	0.00071625	0.000290155	-0.000259877	2.24904e-05	0.000120983
0.000303399	0.000126348	-0.000336787	0.00044474	4.45096e-05	0.00049233	-1.61119e-05	0.000643851	0.000421203	-0.000297198	0.000164893	7.04259e-06
0.000349707	5.65923e-05	-0.000159574	0.000323024	-6.20694e-05	0.000411127	-9.57192e-05	0.000533979	0.000548049	-0.000267434	0.000287207	-6.22308e-05
0.000363037	-2.37638e-05	4.1877e-05	0.000149535	-0.000163754	0.000261596	-0.00019367	0.000400791	0.000657048	-0.000169159	0.000371195	-7.97244e-05
0.000352058	-5.43783e-05	0.000192819	-2.6278e-05	-0.000261432	9.98727e-05	-0.000274153	0.000262577	0.000720499	-6.08415e-05	0.000420633	-5.08724e-05
0.000347394	-1.66239e-05	0.000247852	-0.000166668	-0.000361831	-3.16185e-05	-0.000304475	0.000133092	0.000714723	-2.41934e-05	0.000453478	7.69884e-06
0.000366502	5.91941e-05	0.00019917	-0.000266797	-0.000464584	-0.000107851	-0.000274302	1.57478e-05	0.000641117	-0.000101667	0.000487514	6.4892e-05
0.000386778	0.000129887	7.36395e-05	-0.000341493	-0.000561722	-0.000108565	-0.000198106	-9.78464e-05	0.000527432	-0.000261631	0.000523554	8.43083e-05
0.000359794	0.000176726	-7.23398e-05	-0.000397435	-0.000642383	-2.0665e-05	-0.000102569	-0.000221932	0.000409205	-0.000421289	0.000535886	5.06884e-05
0.000256898	0.000205814	-0.000167628	-0.000424376	-0.000692975	0.000139286	-1.05462e-05	-0.000364222	0.000309951	-0.000505449	0.000484284	-9.26786e-06
0.000100187	0.000217792	-0.000158205	-0.000411721	-0.000693398	0.000312871	6.69367e-05	-0.000514741	0.000232835	-0.000491513	0.000346844	-3.89193e-05
-5.3503e-05	0.000188892	-4.0772e-05	-0.000365739	-0.000619723	0.000425458	0.000127221	-0.000643856	0.000162771	-0.000410309	0.000145759	7.08986e-06
-0.000157545	9.23182e-05	0.000131511	-0.000305865	-0.000459421	0.000436366	0.000166784	-0.000711985	7.5753e-05	-0.000311833	-6.37159e-05	0.000127631
-0.000202249	-5.89585e-05	0.000281253	-0.000247477	-0.000229995	0.000367679	0.00017624	-0.000688178	-4.57102e-05	-0.000226859	-0.000234329	0.000276631
-0.000201777	-0.000197054	0.000352378	-0.000193273	1.74305e-05	0.000280891	0.000145993	-0.000569487	-0.00019896	-0.000150887	-0.000357356	0.000396904
-0.000166692	-0.000238327	0.000333097	-0.000140018	0.000219398	0.00022082	7.89292e-05	-0.000388255	-0.000362576	-5.87531e-05	-0.000453613	0.0004542
-9.86695e-05	-0.000148575	0.000243316	-8.76547e-05	0.000334451	0.000179233	-2.7425e-06	-0.000198173	-0.000513282	6.26565e-05	-0.000538083	0.000446076
-9.62242e-06	2.5292e-05	0.000105227	-3.96374e-05	0.000363558	0.00011138	-6.68555e-05	-4.4817e-05	-0.000639685	0.000190526	-0.000595042	0.000389637
6.57744e-05	0.000189018	-7.33937e-05	1.57973e-06	0.000339363	-1.20884e-05	-9.10541e-05	5.91116e-05	-0.00073771	0.000273298	-0.000586978	0.000309766
8.7275e-05	0.000270847	-0.00029052	3.49382e-05	0.00029586	-0.000166832	-7.457e-05	0.000133264	-0.00079758	0.000265739	-0.0004899	0.000237056
4.26836e-05	0.000265975	-0.000529587	5.68388e-05	0.000247128	-0.000284789	-3.13955e-05	0.00020099	-0.000802565	0.000163635	-0.000325445	0.000202613
-3.63899e-05	0.000223058	-0.000751272	6.02918e-05	0.000189637	-0.000303986	2.58869e-05	0.000256555	-0.000740843	1.03836e-05	-0.00016002	0.000218566
-9.43774e-05	0.00019598	-0.000906534	4.1587e-05	0.000117828	-0.000216962	9.42757e-05	0.000263328	-0.000614432	-0.000126424	-6.54378e-05	0.000258966
-9.07987e-05	0.000207779	-0.000959602	1.01416e-05	3.69244e-05	-7.95689e-05	0.000174725	0.000191806	-0.000437932	-0.000187356	-6.92968e-05	0.000268777
-2.56617e-05	0.000248807	-0.000904768	-8.59486e-06	-3.20765e-05	2.58553e-05	0.000262751	6.15237e-05	-0.000234676	-0.0001437	-0.000135948	0.000203987
6.68619e-05	0.000294348	-0.000770111	1.47795e-05	-5.54638e-05	4.55317e-05	0.000347639	-6.01234e-05	-3.45987e-05	-7.25234e-06	-0.000193442	6.879e-05
0.000145776	0.000318507	-0.000608408	8.97398e-05	-1.17014e-06	-1.12581e-05	0.000420191	-0.000106465	0.000130901	0.000171813	-0.000181643	-8.67439e-05
0.000185816	0.000300108	-0.000476589	0.000188083	0.000138883	-8.19541e-05	0.000477217	-6.17217e-05	0.000237026	0.000324299	-8.3473e-05	-0.000206186
0.000180647	0.000230172	-0.000409914	0.00025296	0.000336126	-9.70029e-05	0.000514661	3.38668e-05	0.000269793	0.00039663	7.54667e-05	-0.000264271
0.000135328	0.000121855	-0.000405672	0.000235428	0.000537732	-2.78266e-05	0.000516588	0.000123443	0.000227794	0.000378722	0.000246683	-0.000269071
6.44094e-05	9.46799e-06	-0.00042918	0.000131236	0.000694834	9.78006e-05	0.000456069	0.000175384	0.000129538	0.000300458	0.000382708	-0.000235182
-3.95389e-06	-7.23208e-05	-0.000437615	-1.49006e-05	0.000780355	0.000218259	0.000315039	0.000190671	1.9717e-05	0.000200078	0.000458683	-0.000163044
-3.34341e-05	-0.000115658	-0.00040289	-0.000142656	0.000784726	0.0002753	0.000109715	0.000178812	-4.57223e-05	9.67076e-05	0.000484328	-4.75254e-05
-1.22572e-06	-0.000145254	-0.000319954	-0.00021807	0.000705487	0.000240891	-0.000104619	0.000135491	-3.56573e-05	-6.94388e-06	0.000495142	9.79292e-05
8.14336e-05	-0.000190402	-0.000202752	-0.000249337	0.000551386	0.000125697	-0.000262564	4.70134e-05	3.15329e-05	-0.000101456	0.000522307	0.000234162
0.000174117	-0.00024725	-7.69137e-05	-0.000268314	0.000356527	-2.74755e-05	-0.000330785	-8.69966e-05	0.000102308	-0.000159959	0.000561059	0.000319113
0.00023808	-0.000272736	2.70523e-05	-0.000299284	0.000177326	-0.000162259	-0.000324605	-0.000242484	0.00012919	-0.000155691	0.00056427	0.000339588
0.00026495	-0.000222228	8.12694e-05	-0.000341665	5.81414e-05	-0.000234849	-0.000284269	-0.00038586	0.000103211	-8.84789e-05	0.000471466	0.000320668
0.00027535	-9.38175e-05	6.87961e-05	-0.000376001	-7.63622e-06	-0.000234803	-0.000237978	-0.000495488	5.59691e-05	1.06798e-05	0.000255638	0.000303041
0.000291302	6.75039e-05	-9.86682e-06	-0.000383313	-7.57826e-05	-0.000185855	-0.000188384	-0.000562218	3.51293e-05	0.000103889	-4.7148e-05	0.000308359
0.000313763	0.000208153	-0.000134732	-0.000360802	-0.000200636	-0.000125812	-0.000127721	-0.000572163	7.23838e-05	0.00017577	-0.000351874	0.000323619
0.000328048	0.000303941	-0.000270158	-0.000323078	-0.000382916	-8.16331e-05	-5.65457e-05	-0.000502386	0.00016667	0.000239093	-0.000576097	0.000318945
0.000325881	0.00036198	-0.000374647	-0.000291087	-0.000567843	-5.8167e-05	1.42605e-05	-0.000343426	0.000293946	0.000311985	-0.00068821	0.000283001
0.000314025	0.000395326	-0.00041473	-0.00028022	-0.00069127	-4.51512e-05	7.35171e-05	-0.000123361	0.000429861	0.000390632	-0.000710544	0.00024295
0.000297907	0.000404774	-0.000378597	-0.000295788	-0.000724322	-3.15833e-05	0.000116659	9.8396e-05	0.000559229	0.000444745	-0.000678041	0.000247942
0.000262644	0.000384585	-0.000283384	-0.000333151	-0.000678698	-1.29489e-05	0.000145277	0.000264539	0.000665517	0.000438204	-0.000600236	0.000327419
0.000181079	0.000337353	-0.000170755	-0.000376026	-0.000581921	1.25826e-05	0.000165098	0.00034839	0.000721116	0.000353482	-0.000469417	0.000460106
4.59704e-05	0.000275385	-9.01831e-05	-0.000394928	-0.00045679	4.88867e-05	0.000184214	0.000356638	0.000698229	0.00020122	-0.000300876	0.000583343
-0.000110467	0.000205815	-7.74349e-05	-0.000355756	-0.00032292	9.64284e-05	0.000207878	0.000315324	0.000592209	1.58622e-05	-0.000149274	0.000637738
-0.000235185	0.00011852	-0.000141081	-0.000241574	-0.000208639	0.000140874	0.000231329	0.000257243	0.000431247	-0.000153281	-7.21538e-05	0.000608803
-0.000290397	-5.39195e-06	-0.000263705	-7.25328e-05	-0.00015063	0.000153336	0.000238592	0.000214382	0.000260622	-0.000254757	-7.66404e-05	0.000528926
-0.000266295	-0.000170559	-0.000410655	9.81678e-05	-0.000172759	0.000111266	0.000210206	0.000208505	0.000116763	-0.000256719	-0.000109248	0.000440944
-0.000164208	-0.000354178	-0.000535435	0.000215478	-0.000260072	2.42872e-05	0.000133211	0.000239623	1.3876e-05	-0.000171549	-0.000102188	0.000360844
1.45561e-05	-0.000515965	-0.000584543	0.000256228	-0.000356317	-6.35638e-05	6.97138e-06	0.000282115	-5.07008e-05	-6.06528e-05	-2.89265e-05	0.000274044
0.000250178	-0.000618239	-0.000514882	0.000236889	-0.000396824	-0.000105259	-0.000153889	0.000296897	-8.30328e-05	-1.4423e-06	8.28502e-05	0.000162447
0.000482065	-0.000636321	-0.000322713	0.000192913	-0.000353163	-9.03928e-05	-0.000317688	0.000255985	-8.2048e-05	-3.19604e-05	0.000182677	3.00154e-05
0.000626395	-0.000557598	-5.95905e-05	0.000152699	-0.000249125	-5.38156e-05	-0.000441085	0.000163485	-3.58807e-05	-0.000119883	0.000233952	-9.68092e-05
0.000631746	-0.000381911	0.000187888	0.000127517	-0.000133272	-4.26356e-05	-0.000486903	5.6119e-05	7.28267e-05	-0.000190051	0.000225236	-0.000186871
0.0005189	-0.00012943	0.000346922	0.00011737	-3.67479e-05	-7.35476e-05	-0.000444356	-1.85485e-05	0.00025114	-0.000189634	0.000160092	-0.000219374
0.000361442	0.000151545	0.000400697	0.000118407	4.13732e-05	-0.000121724	-0.000333238	-2.9886e-05	0.000476303	-0.000129317	4.61998e-05	-0.000189207
0.000226497	0.000388571	0.000392022	0.000123082	0.000109959	-0.0001491	-0.000189275	2.11053e-05	0.000689127	-6.27013e-05	-0.000105033	-0.00010977
0.000133811	0.000506436	0.000386301	0.000118071	0.000153554	-0.000141462	-4.80956e-05	0.000106209	0.000813241	-3.08576e-05	-0.000272428	-1.4054e-05
6.50427e-05	0.000459656	0.000422176	8.85702e-05	0.00013162	-0.000118781	5.93128e-05	0.000186532	0.000793553	-3.07554e-05	-0.000422621	5.60425e-05
2.58201e-06	0.000258099	0.000486623	2.82134e-05	1.47954e-05	-0.000112535	0.000108501	0.000229753	0.000628665	-3.21891e-05	-0.000518527	7.29681e-05
-4.3592e-05	-3.32955e-05	0.000531022	-5.45796e-05	-0.000178184	-0.000135838	9.37806e-05	0.000218803	0.000372222	-1.4596e-05	-0.000537445	4.11295e-05
-4.19218e-05	-0.000323683	0.000510141	-0.000140706	-0.000382815	-0.000175453	4.24131e-05	0.000150933	9.98026e-05	1.66959e-05	-0.000486758	-8.98868e-06
3.25204e-05	-0.000536539	0.000408083	-0.000212116	-0.000530405	-0.000208267	7.45882e-06	3.66986e-05	-0.000134255	4.4246e-05	-0.0004024	-4.58254e-05
0.000174233	-0.000636888	0.000233962	-0.000260305	-0.000589931	-0.000219527	3.32846e-05	-9.29999e-05	-0.000315805	6.06797e-05	-0.000329057	-5.90141e-05
0.000348161	-0.000633936	5.80135e-06	-0.000282747	-0.000575231	-0.000204117	0.00011944	-0.000182575	-0.000452824	7.44904e-05	-0.000299013	-6.12363e-05
0.000513347	-0.000564837	-0.00025025	-0.000272613	-0.000520574	-0.000157213	0.00021564	-0.00017293	-0.000543437	9.42584e-05	-0.000325569	-7.01149e-05
0.000646623	-0.000473894	-0.000488292	-0.000218855	-0.000455071	-7.35033e-05	0.00025333	-4.79225e-05	-0.000565688	0.000109356	-0.000407591	-8.80407e-05
0.000744329	-0.000397977	-0.000648307	-0.000123082	-0.000396937	4.04617e-05	0.000188976	0.000134827	-0.000499082	9.20574e-05	-0.000530967	-0.000101541
0.000803937	-0.000359049	-0.000691149	-1.42029e-05	-0.000360835	0.000157681	2.97884e-05	0.000272444	-0.00035298	2.50872e-05	-0.000664735	-0.000102565
0.000809332	-0.000359122	-0.000632259	6.38986e-05	-0.000360556	0.000242568	-0.000171418	0.00029309	-0.000170697	-7.33112e-05	-0.000765471	-0.000105656
0.000738145	-0.000378274	-0.000532962	8.77011e-05	-0.000402612	0.000277111	-0.000348145	0.0002127	-4.41935e-06	-0.000158912	-0.000798616	-0.000134058
0.000584193	-0.000383343	-0.000450341	7.75259e-05	-0.000480136	0.000275788	-0.000459991	0.000117771	0.000114466	-0.000200801	-0.000762732	-0.000184539
0.000372458	-0.00034877	-0.000393921	8.10384e-05	-0.00057308	0.000271093	-0.000512257	9.21892e-05	0.000182188	-0.000207916	-0.000689978	-0.000211544
0.000153073	-0.000275728	-0.000332087	0.000129427	-0.000651738	0.000281426	-0.000539107	0.000157476	0.000204815	-0.000211417	-0.000615082	-0.000154097
-2.07356e-05	-0.000191865	-0.000237705	0.000208432	-0.000682524	0.000295027	-0.000566684	0.000273577	0.000180608	-0.000222282	-0.00054068	1.63321e-05
-0.000117181	-0.000129641	-0.00012292	0.000271246	-0.000640674	0.000289063	-0.000591983	0.000384131	0.000104293	-0.000213581	-0.000436736	0.000269095
-0.000141506	-0.000100383	-3.03675e-05	0.000277574	-0.000528076	0.000262483	-0.000593055	0.00045607	-1.40497e-05	-0.000149394	-0.000276949	0.000529067
-0.000134222	-8.59362e-05	3.49654e-06	0.000219591	-0.000381482	0.000242489	-0.000550986	0.000484197	-0.000142825	-2.95965e-05	-7.24166e-05	0.000717333
-0.000147981	-5.62782e-05	-2.6459e-05	0.00011418	-0.000258145	0.000255104	-0.000459682	0.000472427	-0.000249287	9.83999e-05	0.000135166	0.000785438
-0.000212622	9.96275e-07	-9.9671e-05	-2.10426e-05	-0.000206175	0.000294441	-0.000325703	0.000420448	-0.000328888	0.000174046	0.000312098	0.000722535
-0.000312936	6.59825e-05	-0.000192407	-0.000175055	-0.000241841	0.000327144	-0.000172742	0.00032896	-0.000412686	0.00016785	0.000458587	0.000541846
-0.000397708	0.000101296	-0.00029255	-0.000325656	-0.000347887	0.000327046	-4.61922e-05	0.000211166	-0.00054101	9.11571e-05	0.000594419	0.000269812
-0.000410892	8.38368e-05	-0.000395804	-0.000424669	-0.000487145	0.000302709	8.54374e-07	9.00608e-05	-0.0007238	-3.10712e-05	0.000724145	-4.91561e-05
-0.000318887	2.59586e-05	-0.000490198	-0.000416754	-0.000617124	0.00029164	-6.03799e-05	-2.12478e-05	-0.000922178	-0.000186223	0.000822478	-0.000345708
-0.000122078	-3.02358e-05	-0.000544347	-0.000282826	-0.000697998	0.000329476	-0.000210387	-0.000135015	-0.00106783	-0.000369016	0.000854491	-0.000540103
0.000141668	-3.84514e-05	-0.000513849	-6.40891e-05	-0.000697013	0.000421434	-0.000386234	-0.000278539	-0.00110328	-0.000559084	0.00080695	-0.000580286
0.00039916	2.67194e-05	-0.000367788	0.000161011	-0.000596843	0.000535578	-0.000510308	-0.000463359	-0.0010099	-0.000716164	0.000698472	-0.000474567
0.000562223	0.000159806	-0.000117244	0.000324293	-0.00040962	0.000619521	-0.000524662	-0.000662894	-0.000807818	-0.000802809	0.000560277	-0.000287365
0.000569131	0.000328271	0.00017949	0.000394648	-0.000184643	0.000629585	-0.000416696	-0.00082147	-0.000540446	-0.000808424	0.000408091	-9.82582e-05
0.000421323	0.000480954	0.000440063	0.000369688	7.63497e-06	0.000556354	-0.000226619	-0.000889695	-0.000262928	-0.000747439	0.000233292	4.31697e-05
0.000182266	0.000560035	0.000589003	0.000258743	0.000114231	0.00043181	-2.98188e-05	-0.000857961	-3.54391e-05	-0.000638454	2.25282e-05	0.000134265
-6.41733e-05	0.000523272	0.000577909	8.3549e-05	0.000131688	0.000312509	0.000102064	-0.000761049	9.13225e-05	-0.000494736	-0.000213198	0.00020371
-0.000261667	0.000371672	0.000398915	-0.000110516	0.000101655	0.000247542	0.000140714	-0.000652332	9.97976e-05	-0.000337423	-0.000429686	0.000283924
-0.000398607	0.00015831	9.96095e-05	-0.000257845	7.46495e-05	0.000250257	0.000114459	-0.000572778	1.95804e-05	-0.000206436	-0.000572331	0.000392157
-0.000489551	-3.97832e-05	-0.000215079	-0.000298636	7.66477e-05	0.000291158	8.35694e-05	-0.000539164	-8.80292e-05	-0.00014203	-0.000612224	0.000524338
-0.000546886	-0.000168662	-0.000418843	-0.000210453	0.0001031	0.000316584	9.32013e-05	-0.000549445	-0.000169716	-0.00014836	-0.000565	0.000655523
-0.000568928	-0.000221215	-0.000431395	-2.24294e-05	0.000133326	0.000281873	0.000138257	-0.000586904	-0.000211874	-0.000179497	-0.00047794	0.000746076
-0.000547156	-0.000217802	-0.000268418	0.000199819	0.000146727	0.000179274	0.000168072	-0.000618376	-0.000235547	-0.000169082	-0.000398056	0.000758699
-0.000477214	-0.000170018	-2.7691e-05	0.000393023	0.000134163	4.38122e-05	0.000128806	-0.000601112	-0.000262325	-7.9387e-05	-0.000346609	0.000682555
-0.000362016	-6.8864e-05	0.000180941	0.000533805	0.000103661	-6.81074e-05	9.69727e-06	-0.000506898	-0.000289655	7.33939e-05	-0.000314477	0.000545749
-0.000209498	9.34021e-05	0.00030477	0.000643343	7.39927e-05	-0.000115266	-0.000143978	-0.000347755	-0.000300749	0.000235301	-0.000273289	0.000399474
-3.24819e-05	0.000296857	0.000365021	0.000752467	5.58501e-05	-9.67446e-05	-0.000258033	-0.000177394	-0.000291062	0.000352284	-0.000190083	0.000282222
0.000149242	0.000492858	0.000417594	0.000860757	3.9347e-05	-4.51906e-05	-0.000271182	-6.14455e-05	-0.000273907	0.000398095	-4.1207e-05	0.000195526
0.000310426	0.000627075	0.000495772	0.000931713	6.62318e-06	2.35713e-06	-0.000163442	-3.88599e-05	-0.000257367	0.000377253	0.000172111	0.000114277
0.000427788	0.000663229	0.000578662	0.000926715	-4.09543e-05	2.48914e-05	3.85752e-05	-0.000105232	-0.000225503	0.000308367	0.000411413	1.96719e-05
0.00048907	0.000592689	0.000603747	0.000838093	-7.40604e-05	1.32832e-05	0.000275652	-0.000226356	-0.000155104	0.000203986	0.000607477	-7.90957e-05
0.000497396	0.00043359	0.000508941	0.000687446	-6.11599e-05	-4.14489e-05	0.000481403	-0.000361484	-5.39189e-05	6.38801e-05	0.000693373	-0.000152148
0.000467964	0.000225665	0.000272949	0.000499365	-5.78279e-06	-0.000143695	0.000606974	-0.00047354	2.64342e-05	-0.000112696	0.000646048	-0.000170829
0.000420284	1.91308e-05	-6.97713e-05	0.00028618	4.32303e-05	-0.000274649	0.000631731	-0.000528572	2.59718e-05	-0.000309323	0.000503964	-0.000120869
0.000372967	-0.00014239	-0.000443499	5.86204e-05	2.24693e-05	-0.000384505	0.000557409	-0.000504178	-7.16349e-05	-0.000489921	0.000345914	-2.62854e-06
0.000343447	-0.000235827	-0.00076373	-0.000157457	-9.81674e-05	-0.000413308	0.000397905	-0.000410848	-0.000223633	-0.00061549	0.000247609	0.000168905
0.000345977	-0.000261049	-0.000969702	-0.000323648	-0.000288994	-0.00032978	0.000178211	-0.000301758	-0.000364317	-0.000663004	0.000245606	0.000358915
0.000382336	-0.000233874	-0.00104125	-0.000412038	-0.00047575	-0.000155703	-5.89908e-05	-0.00024706	-0.000454424	-0.000631017	0.000326509	0.000513913
0.000433931	-0.000177672	-0.000994497	-0.000427391	-0.000584497	4.97685e-05	-0.000254759	-0.000284441	-0.000496446	-0.000536333	0.00044143	0.000579974
0.00047059	-0.000117575	-0.000864176	-0.000407609	-0.000583825	0.000236728	-0.000354015	-0.000388358	-0.000509075	-0.000412917	0.000534397	0.000528812
0.000474076	-7.59183e-05	-0.000686393	-0.000400274	-0.000497339	0.000399259	-0.000334024	-0.000488133	-0.000495309	-0.000308314	0.000569294	0.000370576
0.000452176	-6.64022e-05	-0.000490737	-0.000432761	-0.000383962	0.000561245	-0.000218432	-0.000520208	-0.000438338	-0.00026347	0.00054211	0.000144004
0.00042525	-8.69344e-05	-0.000300063	-0.000498102	-0.000304845	0.000725649	-6.55276e-05	-0.000468738	-0.000325203	-0.000282387	0.000474126	-0.000105984
0.00039863	-0.000115201	-0.000130876	-0.000564538	-0.000296093	0.000843486	5.95622e-05	-0.000364235	-0.000169772	-0.000323037	0.000393027	-0.000347256
0.000351128	-0.000113864	9.7809e-06	-0.000596576	-0.000354312	0.000842993	0.000112048	-0.000253252	-9.35814e-06	-0.000328776	0.000315717	-0.000566298
0.000251213	-4.93231e-05	0.000128344	-0.000569678	-0.000437925	0.000695289	8.44081e-05	-0.000173236	0.000123128	-0.00027609	0.000243901	-0.000758513
8.434e-05	8.26431e-05	0.000243099	-0.000474158	-0.000489929	0.000451284	8.43327e-06	-0.000145565	0.000224508	-0.000192229	0.000172293	-0.000908636
-0.000130658	0.000243164	0.000372406	-0.000318545	-0.000476313	0.000212465	-6.18566e-05	-0.000172281	0.000319393	-0.000124957	9.83968e-05	-0.000977612
-0.000345149	0.000366561	0.000516836	-0.000138093	-0.000411923	6.22479e-05	-8.2209e-05	-0.000228044	0.000434226	-9.50528e-05	2.40768e-05	-0.00091425
-0.000502128	0.000402804	0.000649264	4.64285e-06	-0.000346698	1.72473e-05	-4.53953e-05	-0.000263522	0.000573326	-7.75052e-05	-4.82238e-05	-0.000691072
-0.000565908	0.000354251	0.000726356	4.52914e-05	-0.000322221	3.36076e-05	1.78012e-05	-0.00023508	0.000715598	-2.65678e-05	-0.000114726	-0.000336669
-0.000541825	0.000272081	0.00071753	-3.72695e-05	-0.000340422	5.41034e-05	6.43723e-05	-0.000142806	0.000825786	8.14198e-05	-0.000164968	6.68464e-05
-0.000469227	0.000211969	0.000627812	-0.000193888	-0.000372294	5.2005e-05	6.92792e-05	-3.8452e-05	0.000864463	0.000225745	-0.000183607	0.000423135
-0.000391934	0.000188716	0.000492699	-0.000329831	-0.000391559	3.77967e-05	3.81003e-05	1.11143e-05	0.000793987	0.000356053	-0.000163626	0.000666795
-0.000331467	0.00017106	0.00034927	-0.00036768	-0.000396561	3.17589e-05	-2.9193e-07	-2.45028e-05	0.000590404	0.000429012	-0.000116682	0.000782438
-0.000283768	0.000116535	0.000212709	-0.000292368	-0.000401451	3.56011e-05	-9.74713e-06	-0.000116161	0.00026419	0.000436075	-6.55101e-05	0.000793366
-0.000234855	8.47008e-06	8.1966e-05	-0.000138512	-0.000409845	3.16567e-05	3.69571e-05	-0.000195795	-0.000125482	0.000401271	-2.52024e-05	0.000739135
-0.000175161	-0.000135838	-3.44453e-05	5.79784e-05	-0.000400557	4.5997e-06	0.000143746	-0.000200457	-0.000483011	0.000354619	5.01172e-06	0.000659433
-0.000101675	-0.00028101	-0.000104547	0.000287258	-0.000343813	-4.34789e-05	0.000282842	-0.000110154	-0.000716799	0.000307574	3.07356e-05	0.00058429
-1.49201e-05	-0.000391225	-8.85422e-05	0.000547764	-0.000235702	-0.000101313	0.000400995	3.88286e-05	-0.000783336	0.000253439	4.72022e-05	0.000522622
7.93538e-05	-0.000439781	3.15505e-05	0.000814867	-0.00011584	-0.000166178	0.000443054	0.000170934	-0.000702777	0.000190974	3.96883e-05	0.000452807
0.000166598	-0.00041434	0.000235747	0.00103902	-4.57779e-05	-0.0002477	0.000380728	0.00021244	-0.000535659	0.00014554	2.47251e-07	0.000332357
0.00022885	-0.000319276	0.000473703	0.00117734	-6.49819e-05	-0.000353982	0.0002271	0.000134676	-0.000344115	0.000160497	-5.80615e-05	0.000132784
0.000259836	-0.000172215	0.000686008	0.0012236	-0.000164348	-0.000477362	2.74899e-05	-2.90118e-05	-0.000171387	0.00025773	-0.000105442	-0.000124242
0.000274524	2.78387e-06	0.000824142	0.00120544	-0.000298899	-0.000595499	-0.000165418	-0.000203711	-4.64512e-05	0.000400737	-0.000113249	-0.00036499
0.000299001	0.000178439	0.000860396	0.00115431	-0.000423077	-0.000684748	-0.000315537	-0.000313612	1.14105e-05	0.000501052	-6.79408e-05	-0.000504004
0.000348028	0.00032352	0.000788719	0.00108188	-0.000513815	-0.000730237	-0.000413361	-0.000314558	6.2785e-06	0.000473397	2.67065e-05	-0.000495439
0.000413325	0.000406748	0.000623822	0.000985377	-0.000563452	-0.000725165	-0.000468898	-0.000204993	-2.14747e-05	0.000298081	0.000151959	-0.000355622
0.000473392	0.00040984	0.000401668	0.00086951	-0.000557574	-0.000668293	-0.000495162	-2.17015e-05	-1.3892e-05	3.94062e-05	0.000275469	-0.000145075
0.000510346	0.000340048	0.000173586	0.000755487	-0.000469184	-0.000568398	-0.000496383	0.000170956	5.90977e-05	-0.000194103	0.000357652	6.8885e-05
0.00051474	0.000227941	-1.32388e-05	0.000665525	-0.000282959	-0.000447777	-0.000470658	0.000300759	0.000170034	-0.000315099	0.000368361	0.000239308
0.000480032	0.000110103	-0.000138627	0.000602111	-2.77228e-05	-0.000332075	-0.000421956	0.000319723	0.000252194	-0.000300534	0.000304357	0.000343124
0.000403355	1.16876e-05	-0.000213859	0.00054731	0.000220397	-0.000232336	-0.000365405	0.000233751	0.000250816	-0.000188614	0.000191271	0.000369909
0.000297646	-5.91602e-05	-0.000261787	0.000482693	0.000376623	-0.000139531	-0.000317498	0.000101036	0.000162029	-4.36951e-05	6.7603e-05	0.000315303
0.000199205	-0.00010722	-0.000293795	0.000406773	0.0003984	-3.83846e-05	-0.000282465	-1.01558e-05	2.96273e-05	7.83587e-05	-3.33083e-05	0.000189034
0.00015399	-0.000143768	-0.000307268	0.000333149	0.00030556	7.55233e-05	-0.000253084	-7.18865e-05	-8.9917e-05	0.000144964	-8.8605e-05	2.52305e-05
0.000188232	-0.000179134	-0.0003006	0.000276266	0.000157041	0.000192481	-0.000227382	-0.000108308	-0.000159794	0.000147164	-8.30974e-05	-0.000127315
0.000288394	-0.000213725	-0.000282945	0.000240369	1.02218e-05	0.000297613	-0.000220967	-0.000160195	-0.000169171	9.86365e-05	-1.32653e-05	-0.000236023
0.000409095	-0.000233752	-0.000267522	0.000217297	-0.000104182	0.000379373	-0.000255535	-0.000242194	-0.00012013	3.32283e-05	0.000100455	-0.00030586
0.000501994	-0.000219653	-0.000260606	0.000191648	-0.000182034	0.000432265	-0.000330101	-0.000333355	-1.90269e-05	-9.11112e-06	0.00020991	-0.000362762
0.000540791	-0.000163473	-0.000261414	0.000151968	-0.00023172	0.000457772	-0.000405358	-0.000399807	0.000115834	-6.02465e-06	0.000258184	-0.000413355
0.000524032	-7.90304e-05	-0.000271039	0.000101524	-0.000258336	0.000465157	-0.000424289	-0.000420121	0.000243734	3.46031e-05	0.000213922	-0.000426796
0.000460319	7.01471e-06	-0.000296651	5.65283e-05	-0.000252424	0.000468928	-0.000356634	-0.000393922	0.00031005	8.86328e-05	9.65277e-05	-0.000362156
0.000357769	7.58562e-05	-0.000343994	2.97991e-05	-0.000190707	0.000483204	-0.000227386	-0.000335919	0.000275911	0.000142731	-2.89355e-05	-0.000213211
0.000232022	0.000128029	-0.000406041	1.59597e-05	-5.59683e-05	0.000517476	-0.000100964	-0.000265966	0.000146119	0.000203932	-8.75176e-05	-2.39413e-05
0.000119394	0.00017269	-0.000460908	-5.30375e-06	0.000132749	0.000574533	-3.28846e-05	-0.000203304	-2.98567e-05	0.000281018	-3.86947e-05	0.000138514
6.73442e-05	0.000205365	-0.000483067	-5.11921e-05	0.000308833	0.000647702	-3.01104e-05	-0.000165762	-0.000186105	0.000361227	9.98894e-05	0.000225253
9.93352e-05	0.000200135	-0.000458874	-0.000121055	0.000388949	0.000719526	-5.3461e-05	-0.00016627	-0.000274725	0.000412134	0.000263916	0.000228647
0.00018888	0.000129758	-0.000393486	-0.000196986	0.000330643	0.000768237	-5.79226e-05	-0.000201517	-0.000280002	0.000409348	0.000379597	0.000178433
0.000275532	-3.61294e-06	-0.000303906	-0.000255907	0.000168288	0.000780622	-3.20611e-05	-0.000244015	-0.000207589	0.000360796	0.000401741	0.000120192
0.000310469	-0.000159407	-0.000204755	-0.000281489	-7.77463e-06	0.000758896	7.9986e-07	-0.000255238	-6.89139e-05	0.000301496	0.000330466	8.80392e-05
0.000287202	-0.000282727	-9.95677e-05	-0.000268522	-0.000113476	0.000712603	1.67297e-05	-0.000215833	0.000118876	0.000263364	0.00020007	8.42512e-05
0.000232467	-0.000339192	1.41117e-05	-0.000221353	-0.000122842	0.000643724	1.96604e-05	-0.000143287	0.000321522	0.000249519	5.12852e-05	7.861e-05
0.000175218	-0.000329785	0.000130266	-0.000152258	-7.12917e-05	0.000543309	3.19641e-05	-7.61101e-05	0.000486997	0.000237201	-9.25959e-05	2.98252e-05
0.000126655	-0.000278207	0.000225562	-8.08581e-05	-1.87754e-05	0.000406117	6.12864e-05	-4.01109e-05	0.000566513	0.00020397	-0.000230425	-8.43603e-05
8.30758e-05	-0.000208688	0.000268486	-2.86055e-05	-1.10036e-05	0.000248234	8.51156e-05	-3.08519e-05	0.000542228	0.000148006	-0.000369695	-0.000247534
3.95214e-05	-0.00013486	0.000242391	-6.16256e-06	-6.47316e-05	0.000106981	7.11183e-05	-2.54329e-05	0.000437387	8.1585e-05	-0.000509175	-0.000407692
-8.65077e-07	-6.37443e-05	0.000162175	-5.26599e-06	-0.000171532	1.98803e-05	9.44075e-06	-6.05091e-06	0.000301458	9.86826e-06	-0.000631144	-0.000503514
-2.77585e-05	-4.01802e-06	6.6596e-05	-9.24289e-06	-0.000301983	1.09724e-06	-7.65179e-05	2.70809e-05	0.000184744	-7.47086e-05	-0.000706032	-0.00050074
-3.41141e-05	3.22292e-05	-8.86123e-06	-1.61189e-05	-0.000406634	3.69827e-05	-0.000147013	5.85328e-05	0.000120686	-0.000172946	-0.000705128	-0.000413604
-2.93573e-05	3.41143e-05	-5.27501e-05	-4.78537e-05	-0.000426701	0.000103643	-0.000170296	6.78765e-05	0.000120638	-0.000258702	-0.000616492	-0.000290764
-4.16878e-05	-4.64278e-06	-7.30129e-05	-0.00012954	-0.000322858	0.000187214	-0.000135357	3.91356e-05	0.000175438	-0.000286445	-0.000457799	-0.000174932
-0.000100468	-8.66543e-05	-7.75652e-05	-0.000257174	-0.000107809	0.00028513	-5.11017e-05	-3.43998e-05	0.000259885	-0.000224324	-0.000275932	-7.56802e-05
-0.000209489	-0.000209949	-6.75672e-05	-0.000390083	0.000147246	0.000388649	6.02116e-05	-0.000150724	0.000340331	-8.1437e-05	-0.000126331	1.54416e-05
-0.000335924	-0.000359611	-5.16613e-05	-0.000478747	0.000348167	0.000470024	0.000169426	-0.000301593	0.000384203	9.72904e-05	-4.14671e-05	8.7269e-05
-0.000427518	-0.000499483	-5.74509e-05	-0.000498234	0.000434888	0.000494342	0.000245763	-0.000471467	0.000369134	0.000262139	-1.36562e-05	9.90266e-05
-0.00044345	-0.000579829	-0.000115095	-0.000452357	0.000415154	0.00044758	0.000262868	-0.000633739	0.000292039	0.000384157	-9.92563e-06	1.7288e-05
-0.000373349	-0.000563932	-0.000223133	-0.00035184	0.000346191	0.000351041	0.000208009	-0.000753349	0.00017769	0.000454492	-5.63025e-06	-0.000139136
-0.000234809	-0.000453145	-0.000334917	-0.000201	0.00028136	0.000244928	9.19776e-05	-0.000800708	7.85016e-05	0.000468413	-2.28617e-06	-0.000300299
-6.04407e-05	-0.000285966	-0.000386922	-1.0398e-05	0.000231415	0.000157397	-4.9712e-05	-0.000766714	5.41126e-05	0.000419189	-1.17158e-05	-0.000397597
0.000112731	-0.000111204	-0.000345464	0.000187225	0.000174234	8.99823e-05	-0.000171682	-0.000663705	0.000133839	0.000309958	-2.64878e-05	-0.000416404
0.000250949	3.91285e-05	-0.000227922	0.000347133	9.56558e-05	2.89612e-05	-0.000241741	-0.000512357	0.000288514	0.000167494	-1.22202e-05	-0.000397276
0.00033305	0.000154864	-8.08947e-05	0.00044327	1.2521e-05	-3.63612e-05	-0.000252489	-0.000330547	0.000441252	3.74624e-05	6.68186e-05	-0.00038865
0.00035864	0.00023498	5.97317e-05	0.000485778	-4.59552e-05	-0.000108365	-0.000211615	-0.000135222	0.000515249	-4.18145e-05	0.000213619	-0.000400889
0.000346785	0.000278631	0.000187546	0.000507017	-7.0742e-05	-0.000186586	-0.000124241	4.98749e-05	0.000480213	-6.82605e-05	0.000389577	-0.000403115
0.000322403	0.00028982	0.00030974	0.000533646	-7.6812e-05	-0.000268415	1.12505e-05	0.000194402	0.000360638	-8.23266e-05	0.000538145	-0.000357982
0.000298312	0.000283338	0.00041947	0.000572047	-7.47857e-05	-0.000340165	0.000190225	0.000272127	0.000208225	-0.000140752	0.000617246	-0.000256701
0.000266986	0.000277703	0.000488241	0.00061158	-5.0116e-05	-0.000372408	0.000389053	0.000272578	7.05711e-05	-0.00027336	0.000614177	-0.000123624
0.000211458	0.000280136	0.000485059	0.000631639	1.84588e-05	-0.000335671	0.000569267	0.000204517	-2.25955e-05	-0.000453461	0.000539944	7.50822e-06
0.000129524	0.000280119	0.000400245	0.000606947	0.000119812	-0.000231108	0.000695804	9.03919e-05	-6.21978e-05	-0.000605659	0.000418565	0.000117756
5.027e-05	0.0002573	0.000250481	0.000518551	0.000199455	-0.000106604	0.00075162	-4.29813e-05	-6.28586e-05	-0.000649951	0.00028318	0.000204517
2.3545e-05	0.000194974	6.46389e-05	0.000369938	0.000196799	-3.35883e-05	0.000736083	-0.000171153	-5.8869e-05	-0.000553026	0.000174997	0.000265816
8.49596e-05	9.00193e-05	-0.000131971	0.000192557	9.69372e-05	-5.74548e-05	0.000653369	-0.000273158	-8.10719e-05	-0.000347987	0.000132984	0.000291379
0.000222857	-4.32782e-05	-0.000321899	3.13295e-05	-5.3213e-05	-0.00016591	0.000507914	-0.000331469	-0.00012732	-0.00010633	0.000171089	0.000272496
0.000375983	-0.000176783	-0.000490652	-7.72279e-05	-0.000178536	-0.000305101	0.000312579	-0.000339578	-0.000159098	0.000113216	0.00025816	0.000217511
0.000467054	-0.000280944	-0.000621342	-0.000115168	-0.000227587	-0.000425646	9.51e-05	-0.000316618	-0.000136112	0.000294001	0.000323343	0.000152559
0.000448266	-0.000340967	-0.000693892	-7.99424e-05	-0.000200342	-0.000513668	-0.00011257	-0.000311824	-5.74113e-05	0.000447658	0.000293179	0.000104163
0.000325675	-0.000363306	-0.000689828	1.88801e-05	-0.000135709	-0.000584065	-0.000295434	-0.000381724	3.46553e-05	0.00057914	0.000137538	8.03651e-05
0.000148098	-0.000363844	-0.000601339	0.000157919	-7.58615e-05	-0.000653783	-0.00046369	-0.000548996	9.37189e-05	0.000668283	-0.000111098	6.86576e-05
-2.49739e-05	-0.000348769	-0.00043985	0.000303676	-3.71836e-05	-0.00072557	-0.000635414	-0.000777195	0.000111107	0.000681901	-0.000380079	5.10635e-05
-0.000149894	-0.000310984	-0.000238811	0.000427986	-6.09115e-06	-0.000792063	-0.000808067	-0.0009872	0.000116098	0.000600386	-0.000599656	1.95346e-05
-0.000206967	-0.000248164	-4.94719e-05	0.000522424	4.29318e-05	-0.000847039	-0.000947006	-0.00110333	0.000136284	0.000436331	-0.000730859	-2.22812e-05
-0.000197123	-0.000179924	7.03646e-05	0.000594739	0.000124062	-0.000888322	-0.00100503	-0.00109015	0.000163326	0.00023431	-0.000764256	-6.60857e-05
-0.000136588	-0.000140029	7.66478e-05	0.000650729	0.000228795	-0.00091094	-0.000957637	-0.000954409	0.00016185	5.30546e-05	-0.00070606	-9.96945e-05
-4.91996e-05	-0.000149883	-3.54567e-05	0.00068304	0.00033188	-0.000902024	-0.00082226	-0.000724119	0.000110486	-6.06495e-05	-0.000570928	-9.92198e-05
4.4154e-05	-0.000201797	-0.000218434	0.00067979	0.000406633	-0.000847527	-0.000643255	-0.000434166	3.08714e-05	-9.19294e-05	-0.000380525	-3.03432e-05
0.00013092	-0.000266392	-0.000389765	0.000642158	0.000437565	-0.00074565	-0.000457626	-0.000128244	-2.32873e-05	-6.00698e-05	-0.000157381	0.000126671
0.000202507	-0.000310635	-0.000475522	0.000590164	0.000423499	-0.000610127	-0.000275383	0.000140471	-4.16242e-06	-3.30548e-06	8.37305e-05	0.000343823
0.000250093	-0.000308111	-0.000451193	0.000548849	0.000371536	-0.000456007	-9.2143e-05	0.000325973	9.90029e-05	4.25917e-05	0.000334491	0.000541623
0.000271343	-0.000241164	-0.000350676	0.000527579	0.000287672	-0.000284372	8.44316e-05	0.000412409	0.000256877	5.94384e-05	0.000580661	0.000631606
0.000280601	-0.000105515	-0.00023958	0.000513104	0.000171822	-8.9401e-05	0.000227173	0.000417361	0.000420979	4.92938e-05	0.000794152	0.000574809
0.00030436	8.10569e-05	-0.000174556	0.000484387	2.13319e-05	0.000115165	0.000309095	0.000368012	0.00054935	2.57583e-05	0.000941864	0.000405283
0.000358906	0.000276248	-0.000175507	0.000434474	-0.000159871	0.000283823	0.000325029	0.000274108	0.000621305	7.15563e-07	0.00100451	0.000199118
0.000431021	0.00042552	-0.000223181	0.000376005	-0.000352704	0.00036576	0.000289252	0.000128133	0.000638839	-2.41526e-05	0.000988594	1.95355e-05
0.000484253	0.000486307	-0.000276498	0.000325548	-0.000520088	0.000348285	0.000213986	-6.51551e-05	0.000620093	-5.57763e-05	0.000922347	-0.000114757
0.000487308	0.000451091	-0.000295045	0.00028774	-0.000613601	0.000269922	9.62317e-05	-0.000261513	0.000588181	-0.000101489	0.000838912	-0.000220076
0.000437441	0.000353357	-0.000255487	0.000259783	-0.000590588	0.000187271	-7.16972e-05	-0.000386266	0.000556344	-0.000161323	0.000758182	-0.000317694
0.000359221	0.000248691	-0.000159713	0.000248381	-0.000435441	0.000130956	-0.000281408	-0.000378944	0.000515819	-0.000222818	0.000680719	-0.000412135
0.000286511	0.000181493	-3.6613e-05	0.000271927	-0.000172462	9.4874e-05	-0.000500493	-0.000235425	0.000437889	-0.000257605	0.000598626	-0.000487686
0.000247078	0.0001613	6.4883e-05	0.000337811	0.000139399	6.36128e-05	-0.000683177	-9.7767e-06	0.000295046	-0.000225989	0.000511194	-0.000516746
0.000255362	0.000165721	9.64404e-05	0.000418735	0.000427968	4.45529e-05	-0.000786976	0.000223178	9.13439e-05	-9.89036e-05	0.000426893	-0.000472783
0.000306693	0.000162686	3.96023e-05	0.000460326	0.000633074	7.09718e-05	-0.000784322	0.000408517	-0.000119604	0.00010935	0.000349957	-0.000343139
0.000373867	0.00012774	-7.68874e-05	0.000421193	0.000722589	0.000172153	-0.000669369	0.000524376	-0.000250469	0.000325879	0.000270139	-0.000137103
0.000416407	4.29668e-05	-0.000192155	0.000308502	0.000694648	0.000336246	-0.000462182	0.000569971	-0.000232482	0.000447014	0.000171294	0.000112103
0.000402328	-0.000108077	-0.000255435	0.000172013	0.000570811	0.000499638	-0.000207053	0.000551172	-7.19962e-05	0.000400459	5.18869e-05	0.000349898
0.00032561	-0.000327587	-0.000260893	6.13881e-05	0.000388056	0.000577681	3.84831e-05	0.000478022	0.000139154	0.000197349	-6.33233e-05	0.00051067
0.000206702	-0.000579377	-0.000243522	-1.08488e-05	0.000192062	0.000518312	0.00022163	0.000370359	0.00027833	-7.00452e-05	-0.00013204	0.000541372
8.24103e-05	-0.00078733	-0.000243707	-6.80279e-05	2.67409e-05	0.000338499	0.000313219	0.000259235	0.000270704	-0.000287692	-0.000117288	0.000430315
-4.60298e-06	-0.000874357	-0.000278901	-0.000139495	-8.26291e-05	0.000114299	0.000320114	0.000176382	0.000128163	-0.000391138	-9.91491e-06	0.0002171
-1.99392e-05	-0.000814617	-0.000345296	-0.000235822	-0.000142005	-6.78836e-05	0.000282399	0.000136311	-7.47463e-05	-0.000393854	0.000161149	-3.07993e-05
4.04304e-05	-0.000652556	-0.000432798	-0.000346473	-0.00018066	-0.000160753	0.000250753	0.000126811	-0.00025578	-0.000355758	0.000336805	-0.000257019
0.000134676	-0.000471585	-0.000526268	-0.000449667	-0.000223341	-0.000170937	0.000254654	0.000120238	-0.000365343	-0.000325606	0.000451319	-0.000436748
0.000189207	-0.000339377	-0.000594724	-0.000518634	-0.000266184	-0.000134932	0.00028633	9.78087e-05	-0.000394643	-0.000307863	0.000459302	-0.000566982
0.000142386	-0.000272496	-0.000594428	-0.000523987	-0.000279735	-8.1836e-05	0.000316298	6.33967e-05	-0.000362784	-0.000275644	0.000352153	-0.000647425
-1.28468e-05	-0.000242206	-0.000497181	-0.000442993	-0.000236052	-1.37815e-05	0.000325213	3.4364e-05	-0.000298576	-0.000207747	0.000158263	-0.000674478
-0.000220791	-0.000210269	-0.000320572	-0.000277996	-0.000132834	8.37374e-05	0.000319157	2.39804e-05	-0.000224265	-0.000111363	-7.02595e-05	-0.000646334
-0.000394033	-0.000164867	-0.00012714	-6.91209e-05	7.62733e-06	0.000214403	0.000316066	3.72023e-05	-0.000144994	-1.36849e-05	-0.00027789	-0.000564973
-0.000458776	-0.000131289	1.19741e-05	0.000116711	0.000158236	0.000351499	0.000324487	7.83773e-05	-4.97249e-05	6.13175e-05	-0.000423992	-0.00043401
-0.000386008	-0.000152057	5.90685e-05	0.000219646	0.000299254	0.000443733	0.000340133	0.000149959	7.41438e-05	0.000104007	-0.000490122	-0.000263014
-0.000198784	-0.000253341	2.50052e-05	0.000219727	0.000410063	0.000444097	0.000359504	0.000236514	0.000220982	0.000111059	-0.000475885	-7.83675e-05
3.90855e-05	-0.000423711	-4.82509e-05	0.000143387	0.00045877	0.000341702	0.000389358	0.000297146	0.000358762	7.66708e-05	-0.000392202	7.60547e-05
0.000247958	-0.000619197	-0.000117735	4.16202e-05	0.000414727	0.000172974	0.000438316	0.000287195	0.000444142	-3.4444e-07	-0.000258216	0.000160549
0.000366403	-0.000785941	-0.000158677	-3.97391e-05	0.000279083	2.66967e-06	0.000499328	0.000194166	0.000452865	-0.000103698	-9.8106e-05	0.000170286
0.000379462	-0.000881872	-0.000163502	-7.78843e-05	9.88236e-05	-0.000112393	0.000543306	4.95099e-05	0.000400005	-0.000203428	6.61009e-05	0.000144705
0.00032047	-0.000888786	-0.000129097	-7.48826e-05	-5.9575e-05	-0.000151905	0.000533917	-9.99548e-05	0.000330902	-0.000275856	0.000219208	0.000139376
0.000241258	-0.000817321	-4.90913e-05	-4.89134e-05	-0.000158263	-0.00013603	0.000453076	-0.000232762	0.00029106	-0.000314882	0.000346563	0.000179078
0.000171572	-0.000704487	7.96061e-05	-2.03782e-05	-0.000213006	-0.000106204	0.000316388	-0.000362866	0.000301077	-0.000321377	0.000423963	0.000233302
9.91513e-05	-0.000597637	0.000243462	1.35899e-06	-0.000271512	-9.6936e-05	0.000166227	-0.000509635	0.000352184	-0.000287459	0.000422622	0.000240274
-1.33851e-05	-0.000527515	0.000408231	2.32744e-05	-0.000368064	-0.000115067	4.8368e-05	-0.000661769	0.000418086	-0.000198128	0.000332328	0.00016145
-0.000187591	-0.000489024	0.000531318	6.21771e-05	-0.000497681	-0.000137508	-9.7956e-06	-0.000773904	0.00047248	-4.94946e-05	0.000178498	1.74129e-05
-0.000397298	-0.000447795	0.000581715	0.000130626	-0.000626485	-0.000127526	-5.83507e-06	-0.000798861	0.000504004	0.000137482	9.86257e-06	-0.000126328
-0.000574104	-0.000368632	0.000552978	0.000225108	-0.000716077	-5.75481e-05	4.42279e-05	-0.000723802	0.000518885	0.00032439	-0.000133097	-0.000205465
-0.000649641	-0.000242662	0.000462851	0.00032489	-0.000734448	7.72689e-05	0.000114407	-0.000578624	0.000525795	0.000478626	-0.000236857	-0.000190762
-0.000602435	-9.41357e-05	0.000342693	0.000402796	-0.000654663	0.000260697	0.000174508	-0.000414013	0.000516608	0.000590692	-0.000306594	-8.81779e-05
-0.000471042	3.36121e-05	0.000222603	0.000441045	-0.000462731	0.000463706	0.000197039	-0.000273186	0.000468663	0.000669402	-0.000348378	7.9768e-05
-0.000322951	0.000101421	0.000118516	0.000440905	-0.000179971	0.000647917	0.000166699	-0.000180208	0.000372189	0.00072136	-0.000363768	0.000287803
-0.000206189	9.42607e-05	2.82091e-05	0.000417579	0.000123919	0.000766004	8.70024e-05	-0.000144204	0.000251834	0.000736464	-0.000356192	0.000509526
-0.000122844	2.79867e-05	-6.13063e-05	0.000382553	0.000351348	0.00077194	-2.14569e-05	-0.000163018	0.000153246	0.000692884	-0.000331978	0.000713075
-4.16495e-05	-6.16681e-05	-0.000160858	0.000328924	0.000423735	0.000644628	-0.000131531	-0.000219468	0.00010753	0.000574202	-0.00028979	0.000859315
6.63728e-05	-0.000141086	-0.00026896	0.000236213	0.000321737	0.000408671	-0.000224159	-0.000280358	0.000112309	0.000382413	-0.000214338	0.000909127
0.00020047	-0.000195096	-0.000368059	9.35996e-05	9.17615e-05	0.000132035	-0.00029809	-0.000308041	0.000143781	0.00013967	-9.10517e-05	0.000840616
0.000330171	-0.000225528	-0.000428204	-7.93785e-05	-0.000181917	-0.000101903	-0.000366376	-0.000279084	0.000176354	-0.000116885	6.87229e-05	0.000665351
0.00041653	-0.000237221	-0.000419285	-0.000235207	-0.000419087	-0.00023092	-0.000441067	-0.000194744	0.000186633	-0.000342578	0.000222802	0.000427482
0.000432769	-0.000228082	-0.000328028	-0.000324094	-0.000574871	-0.000237866	-0.000518078	-7.39008e-05	0.000149964	-0.000495812	0.00032548	0.000182905
0.000369626	-0.000192308	-0.000168117	-0.00032344	-0.000645522	-0.00015118	-0.000573658	6.51709e-05	5.09253e-05	-0.000552573	0.00035977	-2.42086e-05
0.000230193	-0.000129644	2.67108e-05	-0.000248902	-0.000650929	-2.56348e-05	-0.000574266	0.000216169	-9.56529e-05	-0.000519005	0.00033915	-0.000168888
2.81523e-05	-4.90565e-05	0.000223083	-0.00014038	-0.000609387	8.41964e-05	-0.000494338	0.000376932	-0.000242506	-0.000431309	0.000280494	-0.00023806
-0.000207297	3.45472e-05	0.000404963	-3.72306e-05	-0.000522062	0.000145373	-0.000334857	0.000531278	-0.000341185	-0.000336993	0.000185224	-0.000224915
-0.000431556	0.000103642	0.000571078	3.56358e-05	-0.000375803	0.000155526	-0.000134277	0.000644261	-0.000379729	-0.000266464	5.31543e-05	-0.000133724
-0.000599395	0.000139506	0.000714389	6.40228e-05	-0.000160678	0.000137205	3.86685e-05	0.000682392	-0.000386728	-0.000216511	-9.02918e-05	1.41621e-05
-0.000685555	0.000127587	0.000805622	3.69214e-05	0.000110103	0.000120875	0.00011513	0.000640737	-0.000398381	-0.000160943	-0.00019173	0.000187169
-0.000691788	6.83847e-05	0.000803959	-4.95887e-05	0.00039186	0.000125107	6.64794e-05	0.000546262	-0.000426263	-7.97163e-05	-0.000202785	0.000362968
-0.000633799	-1.62414e-05	0.000691408	-0.000180723	0.000620059	0.000144493	-7.41493e-05	0.000430671	-0.000458142	2.03885e-05	-0.000119548	0.000542275
-0.000522985	-9.23235e-05	0.000497024	-0.000322022	0.000739063	0.000151895	-0.00023061	0.000301561	-0.000482342	0.000112716	7.63804e-06	0.00073735
-0.000362541	-0.000134901	0.000280801	-0.000438301	0.000732723	0.000113494	-0.000331523	0.000144956	-0.0005013	0.0001773	0.000102363	0.000938346
-0.000161185	-0.000144328	8.90783e-05	-0.000518151	0.000636051	7.83399e-06	-0.000348751	-4.223e-05	-0.000519462	0.000219623	0.000105295	0.00108928
5.17012e-05	-0.000144818	-7.24346e-05	-0.000579325	0.000516864	-0.000161717	-0.000298469	-0.000225114	-0.000525788	0.000262853	2.80466e-06	0.00110684
0.000229026	-0.000166799	-0.000220179	-0.000647608	0.000437209	-0.000367164	-0.000214778	-0.000340482	-0.000496782	0.000322782	-0.000171758	0.000937884
0.000329063	-0.000225433	-0.000353798	-0.000728757	0.000420784	-0.000567164	-0.000128175	-0.000338675	-0.00041751	0.000391486	-0.000358761	0.00060895
0.000338759	-0.000309129	-0.000444584	-0.000799393	0.00044899	-0.000721266	-6.45184e-05	-0.000223147	-0.000294871	0.000443524	-0.000501906	0.000220608
0.000276004	-0.000385857	-0.000463601	-0.000822661	0.000485312	-0.000798708	-5.04294e-05	-5.59314e-05	-0.000148643	0.00045387	-0.000572017	-0.000112615
0.000172302	-0.000423582	-0.000412961	-0.000772084	0.000504629	-0.000781549	-0.000106079	7.39407e-05	6.4866e-06	0.000408928	-0.000572084	-0.000327518
5.63476e-05	-0.000410905	-0.000322757	-0.000645273	0.000504239	-0.000669827	-0.000227271	9.61177e-05	0.00016643	0.000306264	-0.000521812	-0.00043329
-4.91244e-05	-0.000363817	-0.000221342	-0.000464002	0.000495913	-0.00049113	-0.000375962	-7.20622e-06	0.000325822	0.000152955	-0.000436668	-0.000481517
-0.000126257	-0.000314448	-0.000117673	-0.000268175	0.000495201	-0.000302279	-0.000493025	-0.000191912	0.000461887	-3.08156e-05	-0.000321142	-0.000516935
-0.000168863	-0.000289485	-1.31617e-05	-0.000107761	0.00051686	-0.000168677	-0.000528021	-0.00036767	0.00053038	-0.000209401	-0.000180493	-0.000544933
-0.000190371	-0.000292435	7.99988e-05	-2.83654e-05	0.000570996	-0.000127215	-0.000466886	-0.000433774	0.000481469	-0.000340084	-3.55789e-05	-0.000531346
-0.000215287	-0.000301891	0.000141086	-4.85002e-05	0.00065684	-0.000160661	-0.000339861	-0.00032442	0.000290604	-0.000389691	7.69248e-05	-0.000428636
-0.000254108	-0.000287067	0.00015803	-0.000141083	0.000761279	-0.000207521	-0.0002055	-4.47751e-05	-1.45728e-05	-0.000345762	0.000120851	-0.000210901
-0.000286219	-0.000228787	0.000134678	-0.00024127	0.000864943	-0.00020283	-0.000121191	0.000322723	-0.000355789	-0.000213938	8.12105e-05	0.000101228
-0.000271746	-0.000130598	8.17139e-05	-0.000288672	0.000945821	-0.00012065	-0.000116462	0.000649859	-0.000641821	-9.08977e-06	-2.28855e-05	0.00043827
-0.000183621	-1.50354e-05	8.13496e-06	-0.000278024	0.000974464	1.09628e-05	-0.00018083	0.000817647	-0.000817097	0.000246128	-0.000139451	0.000704592
-3.19543e-05	8.66184e-05	-7.56156e-05	-0.000271694	0.000913665	0.000132044	-0.000269311	0.000765588	-0.000881011	0.000513272	-0.000202871	0.000817963
0.000137545	0.000141925	-0.000153285	-0.000352256	0.000737174	0.000194676	-0.000322685	0.000510512	-0.000863746	0.000734447	-0.000167371	0.00074731
0.00026815	0.000124028	-0.00021054	-0.000549422	0.000456875	0.000196657	-0.000296467	0.000130594	-0.000786984	0.000847977	-3.46789e-05	0.000526263
0.00032296	2.40769e-05	-0.000249304	-0.000805454	0.000129434	0.000177635	-0.000187055	-0.000270487	-0.000649523	0.000820954	0.000148008	0.000232519
0.000301951	-0.000135349	-0.000290817	-0.00101048	-0.000169362	0.000181458	-3.79147e-05	-0.00059933	-0.000446661	0.000675007	0.000320411	-5.27218e-05
0.000233731	-0.000301577	-0.000360081	-0.00107564	-0.000381372	0.000219389	8.45333e-05	-0.000797177	-0.00019589	0.0004787	0.000444507	-0.0002772
0.000150416	-0.000415052	-0.000463139	-0.000982091	-0.00048449	0.00026554	0.000133075	-0.000850527	5.97632e-05	0.000304412	0.000515521	-0.000424725
6.87269e-05	-0.00044051	-0.00057451	-0.000774006	-0.000486055	0.00028283	0.000108843	-0.000787355	0.000270163	0.000181498	0.000548094	-0.000502394
-8.544e-06	-0.000383798	-0.000643925	-0.00051669	-0.000407783	0.000253265	5.34362e-05	-0.000659318	0.000397325	8.63727e-05	0.00055818	-0.000524414
-8.01182e-05	-0.000284553	-0.00062038	-0.000263624	-0.000277674	0.000190532	9.13922e-06	-0.000516809	0.000424601	-2.20346e-05	0.000555802	-0.00050296
-0.000141338	-0.000192556	-0.000482146	-5.13979e-05	-0.000127598	0.000130414	-2.09597e-05	-0.000389248	0.000362448	-0.000156798	0.000544965	-0.000445775
-0.000189288	-0.000141611	-0.000254566	9.43381e-05	1.2547e-05	0.000106464	-7.83632e-05	-0.000280428	0.000253088	-0.000289963	0.000521405	-0.000355424
-0.000223401	-0.000131507	-7.50314e-07	0.000162833	0.000124201	0.000124657	-0.00021092	-0.000180094	0.00016069	-0.000376912	0.000471326	-0.000227436
-0.000234796	-0.000126903	0.000211602	0.000167291	0.000203815	0.000154408	-0.000419661	-8.29695e-05	0.000139047	-0.000386889	0.000382853	-5.07179e-05
-0.000200168	-7.95629e-05	0.00034368	0.000139219	0.000257616	0.000147213	-0.000637869	3.4403e-07	0.0001951	-0.000313832	0.00026921	0.00018319
-9.87924e-05	3.41681e-05	0.000394681	0.000105973	0.00029604	7.3902e-05	-0.000766402	5.1264e-05	0.000279403	-0.0001719	0.0001817	0.000462054
5.63032e-05	0.000188888	0.000384346	7.37726e-05	0.000334332	-4.78648e-05	-0.000740518	6.26234e-05	0.000315478	8.19915e-06	0.000189476	0.000738503
0.000206684	0.00032453	0.00033019	3.40751e-05	0.000392035	-0.000160419	-0.000573466	4.80014e-05	0.000249459	0.000181316	0.000330153	0.000936066
0.000276938	0.00039141	0.000240729	-1.70662e-05	0.000481124	-0.000204874	-0.000340931	2.73146e-05	8.72065e-05	0.000299873	0.00056714	0.000981534
0.000223363	0.000385316	0.000124674	-7.14195e-05	0.000588984	-0.000163871	-0.000122752	5.60755e-07	-0.00010588	0.000336073	0.000793293	0.000849098
6.12089e-05	0.00034041	-7.19828e-07	-0.00012025	0.000677601	-7.63787e-05	4.43628e-05	-6.11422e-05	-0.000244221	0.000296809	0.000886969	0.000585874
-0.000150497	0.000290201	-0.000113827	-0.000167793	0.000710217	-1.05619e-05	0.00016429	-0.000190863	-0.000275092	0.000215306	0.000783192	0.000293575
-0.000349234	0.000237282	-0.000199712	-0.000227601	0.000686374	-1.02589e-05	0.000243666	-0.000386022	-0.000205881	0.000123965	0.000508957	7.23567e-05
-0.000500366	0.000159324	-0.000254677	-0.000304172	0.000649309	-5.55076e-05	0.000268553	-0.000592843	-8.45664e-05	2.98909e-05	0.000160846	-3.26e-05
-0.000600323	3.93291e-05	-0.000280416	-0.000380529	0.000650856	-7.40387e-05	0.000222646	-0.000735046	4.55072e-05	-8.6663e-05	-0.000151945	-4.04319e-05
-0.000658579	-0.000114376	-0.000277655	-0.000427874	0.000701957	1.17853e-06	0.000120353	-0.000764527	0.000171745	-0.000247298	-0.000355083	2.33888e-06
-0.000680516	-0.000276612	-0.000249345	-0.000430564	0.000756888	0.00017935	9.12692e-06	-0.000690029	0.000297561	-0.00044218	-0.000420844	6.67019e-05
-0.000666943	-0.000426834	-0.000208925	-0.00040155	0.000751029	0.00041228	-6.61125e-05	-0.000559052	0.000410491	-0.000618692	-0.000352767	0.000155206
-0.000624901	-0.000556025	-0.000178999	-0.000371327	0.000659826	0.000640332	-9.7522e-05	-0.00040979	0.000473918	-0.000708345	-0.00017009	0.000282238
-0.000570528	-0.000653835	-0.000175899	-0.000361468	0.000522992	0.000831434	-0.000111454	-0.000237818	0.000454873	-0.000673673	9.19165e-05	0.000447893
-0.000515294	-0.000699099	-0.000195346	-0.000370527	0.000409958	0.000978845	-0.000134455	-1.11447e-05	0.000359413	-0.00053473	0.000374352	0.000628546
-0.000450315	-0.000673316	-0.000217122	-0.0003855	0.000360161	0.00107705	-0.000164083	0.000278325	0.000237147	-0.00035144	0.00060191	0.000783983
-0.000350038	-0.000584232	-0.000226009	-0.00040275	0.000355811	0.00111492	-0.00016976	0.000578177	0.000146677	-0.000178427	0.000713616	0.00087082
-0.000196291	-0.000468885	-0.00022607	-0.000431877	0.000350257	0.00109261	-0.000118038	0.00079387	0.000112425	-3.30484e-05	0.000695696	0.000858425
1.63811e-07	-0.000368029	-0.00023112	-0.000476388	0.000318805	0.00103272	1.75062e-06	0.000847347	0.000111282	9.76708e-05	0.000583233	0.000745771
0.000202264	-0.000297682	-0.000241511	-0.000513868	0.000279121	0.000963312	0.000169567	0.000722322	9.82357e-05	0.000224168	0.000425719	0.000569023
0.000369858	-0.000246279	-0.000235183	-0.000502564	0.00026344	0.000887524	0.000344269	0.000463295	4.46897e-05	0.000332929	0.000251806	0.00038733
0.000479638	-0.000198037	-0.000186666	-0.000413457	0.000276212	0.000775522	0.000479796	0.000145473	-4.353e-05	0.000399175	6.86265e-05	0.000249749
0.00052569	-0.000157593	-9.56588e-05	-0.000257473	0.000283765	0.000592591	0.000540658	-0.000149832	-0.000136783	0.000417349	-0.000112626	0.000166024
0.00050885	-0.000150064	5.26675e-06	-8.11775e-05	0.000244821	0.000337677	0.000515963	-0.000346349	-0.000202732	0.000412803	-0.0002644	0.000106334
0.00043363	-0.000193548	7.14622e-05	6.30663e-05	0.000147243	5.47353e-05	0.000429349	-0.000386918	-0.000218798	0.000420022	-0.00036165	3.3224e-05
0.000316933	-0.000270354	7.39061e-05	0.000143553	1.62655e-05	-0.00019192	0.000335822	-0.000256594	-0.000175386	0.000451762	-0.000406127	-6.06103e-05
0.000193902	-0.000330194	1.18633e-05	0.000154624	-0.000104778	-0.000352264	0.00029812	2.88464e-06	-7.92318e-05	0.000493525	-0.00042381	-0.000143893
0.000107455	-0.000328433	-8.8906e-05	0.000109721	-0.000176868	-0.000406945	0.000349336	0.000306826	4.35897e-05	0.000527318	-0.000439759	-0.000176906
8.70974e-05	-0.00026334	-0.000181672	3.76794e-05	-0.000177168	-0.000363046	0.000465049	0.000565526	0.000154986	0.000554732	-0.000462161	-0.000149964
0.000134695	-0.000175293	-0.000209414	-1.90559e-05	-0.000105166	-0.000245811	0.000569301	0.000720544	0.000223423	0.000592535	-0.000489853	-8.98735e-05
0.000226092	-0.000111912	-0.000127986	-1.78692e-05	1.30083e-05	-9.54757e-05	0.00057712	0.000756422	0.000239206	0.000648672	-0.000524021	-2.92789e-05
0.000322448	-9.67562e-05	6.71977e-05	5.74994e-05	0.000129747	3.87636e-05	0.000446639	0.000688246	0.000213043	0.000710183	-0.000562799	2.3969e-05
0.000383647	-0.000127012	0.00033304	0.000177447	0.00019669	0.000115968	0.000202792	0.000543666	0.000161325	0.00075888	-0.000586379	8.18687e-05
0.000383192	-0.000189198	0.000597638	0.000276701	0.000190679	0.0001226	-8.40567e-05	0.000354609	9.3218e-05	0.00079493	-0.000557548	0.000144319
0.000322424	-0.000269147	0.000791496	0.000293587	0.000124959	7.46333e-05	-0.00034305	0.000158143	9.86441e-06	0.000836196	-0.000446421	0.000181403
0.000233869	-0.000351151	0.000871905	0.000210157	3.63662e-05	-7.93863e-07	-0.000531809	-3.43113e-06	-8.67775e-05	0.000888488	-0.000260222	0.000154497
0.000165906	-0.000417312	0.000832747	6.09737e-05	-4.15987e-05	-8.50048e-05	-0.00063286	-8.99006e-05	-0.000185552	0.000918226	-5.003e-05	5.62165e-05
0.000155145	-0.000452403	0.00070038	-9.55065e-05	-0.000100699	-0.000170186	-0.000638373	-7.59074e-05	-0.000266048	0.000861846	0.000116734	-7.33485e-05
0.000203174	-0.000448747	0.000518886	-0.000216448	-0.000160044	-0.000248828	-0.000550267	3.76179e-05	-0.000306447	0.000671044	0.000200791	-0.000174396
0.000272777	-0.000406742	0.000332364	-0.000291422	-0.000245417	-0.000308075	-0.000393579	0.000218971	-0.000292767	0.000356616	0.000216684	-0.000215717
0.000308664	-0.000333152	0.000175196	-0.000328178	-0.000359418	-0.000335386	-0.000219148	0.000410658	-0.000224549	-7.57895e-06	0.000214277	-0.000218641
0.000272473	-0.000240636	7.41906e-05	-0.000329662	-0.000467575	-0.000325873	-8.40364e-05	0.000544813	-0.000117016	-0.000324887	0.000229283	-0.000233824
0.000167961	-0.000148431	5.24334e-05	-0.000287695	-0.000515839	-0.000283629	-2.3767e-05	0.000567215	1.50093e-07	-0.000527758	0.000249869	-0.000291554
3.52992e-05	-8.06371e-05	0.000120653	-0.00019406	-0.000466114	-0.000220699	-3.80289e-05	0.000461151	9.04926e-05	-0.000602711	0.000234302	-0.000369164
-8.16053e-05	-5.85424e-05	0.000258061	-5.04238e-05	-0.000318852	-0.000156438	-9.82176e-05	0.000256996	0.000124891	-0.000578221	0.000160252	-0.000403106
-0.000165452	-8.88913e-05	0.000405407	0.000132609	-0.00010738	-0.00011054	-0.000168118	1.91259e-05	9.37308e-05	-0.000497249	4.96971e-05	-0.000336386
-0.000226688	-0.000156665	0.00049046	0.000338422	0.000121639	-8.74145e-05	-0.000221023	-0.000183208	7.66248e-06	-0.000399821	-5.74281e-05	-0.000165898
-0.000278161	-0.000230433	0.00047493	0.000542069	0.000320577	-6.71498e-05	-0.000242158	-0.000303843	-0.000113152	-0.000318637	-0.000145827	4.47891e-05
-0.000311683	-0.000279109	0.000382527	0.000710582	0.000445818	-1.99109e-05	-0.000220884	-0.000332822	-0.00025233	-0.000273269	-0.00023228	0.000197505
-0.000300711	-0.000288751	0.000276715	0.000812999	0.000470156	6.50251e-05	-0.000148147	-0.000292119	-0.000402812	-0.00025783	-0.000333954	0.000215539
-0.00022559	-0.000266207	0.000203387	0.000831171	0.000403425	0.000166	-2.63732e-05	-0.000218842	-0.000559233	-0.000239022	-0.000439469	8.45516e-05
-9.54791e-05	-0.000226423	0.000152584	0.000760731	0.000299236	0.000246746	0.000120984	-0.000143585	-0.000701783	-0.000180847	-0.000513719	-0.000148954
5.40076e-05	-0.000175114	7.79411e-05	0.000609106	0.000228867	0.000284384	0.000258326	-7.53505e-05	-0.000787759	-8.11598e-05	-0.000525149	-0.000412653
0.000182251	-0.000103652	-4.70253e-05	0.000403078	0.000235072	0.000275928	0.000362789	-3.953e-06	-0.000766575	1.78634e-05	-0.000467238	-0.000642991
0.000260466	-1.55976e-06	-0.000195296	0.000197603	0.000303144	0.000220143	0.000440112	8.18871e-05	-0.000613653	6.14221e-05	-0.000361771	-0.000798911
0.000270652	0.000124734	-0.000307678	6.14751e-05	0.000374408	0.000102825	0.000511844	0.000177183	-0.000355403	2.72422e-05	-0.000247684	-0.000863665
0.000198924	0.000243639	-0.00034158	3.61989e-05	0.000389961	-9.16671e-05	0.000584621	0.000258745	-5.90988e-05	-5.87876e-05	-0.000162688	-0.000847142
4.20982e-05	0.000308374	-0.000296701	0.000102652	0.000328333	-0.000353284	0.000633686	0.000298083	0.000207187	-0.000148581	-0.00012722	-0.000782002
-0.000174979	0.000279277	-0.000200344	0.000193724	0.000210897	-0.000634036	0.000620037	0.000278794	0.000409208	-0.000212128	-0.000140667	-0.000704393
-0.000394659	0.000144195	-7.86479e-05	0.000246516	7.83849e-05	-0.00086523	0.000526215	0.000208798	0.000546474	-0.000254909	-0.000188556	-0.000631476
-0.000549503	-7.58421e-05	5.40082e-05	0.000244772	-3.79418e-05	-0.000988897	0.000377582	0.000120397	0.000626458	-0.000299849	-0.000248463	-0.000557997
-0.000599022	-0.00033719	0.000183966	0.000213275	-0.000129012	-0.000978375	0.000232565	5.46387e-05	0.00064775	-0.000355823	-0.000290587	-0.000474055
-0.000549057	-0.00058933	0.000287046	0.00017779	-0.00019989	-0.000839395	0.00015392	3.5996e-05	0.000609438	-0.000405903	-0.000283533	-0.000383216
-0.000438502	-0.000784855	0.000333991	0.00013589	-0.000252496	-0.000601598	0.000180859	5.29708e-05	0.000527104	-0.000424909	-0.000210478	-0.000303802
-0.0003099	-0.000886289	0.000306455	6.40838e-05	-0.000275651	-0.000310401	0.000310495	5.92193e-05	0.000427121	-0.000403988	-8.21766e-05	-0.000257649
-0.000191587	-0.000878193	0.000204678	-5.44268e-05	-0.000250852	-1.79487e-05	0.000492195	-2.36097e-06	0.00032078	-0.000356804	6.86109e-05	-0.000259876
-9.836e-05	-0.000778712	3.93875e-05	-0.000212238	-0.00016756	0.000230419	0.000643808	-0.000164141	0.000189796	-0.000307501	0.000207171	-0.000313502
-3.53776e-05	-0.000632625	-0.000178734	-0.000382698	-3.39736e-05	0.000408937	0.000691797	-0.000406802	5.87274e-06	-0.000279363	0.000313131	-0.000405413
5.06571e-06	-0.0004845	-0.000434812	-0.000536372	0.000123099	0.000513565	0.000613547	-0.000659906	-0.000232407	-0.000292894	0.000382262	-0.000506469
4.54429e-05	-0.000356924	-0.000693401	-0.000654249	0.000262785	0.000551011	0.000448592	-0.00083587	-0.000484606	-0.000362894	0.000418983	-0.000582936
0.000112879	-0.000253681	-0.000892884	-0.000732333	0.000334392	0.000523702	0.000268596	-0.000880043	-0.000691249	-0.000486563	0.000430262	-0.000615514
0.000221331	-0.00017474	-0.000967891	-0.000778359	0.00029073	0.000425455	0.000133104	-0.000801756	-0.000809036	-0.000633676	0.00042519	-0.000610075
0.000359387	-0.00011778	-0.000889441	-0.000802047	0.000117363	0.000255999	6.78074e-05	-0.000659963	-0.000823872	-0.000755374	0.000416363	-0.000589762
0.000491782	-6.77125e-05	-0.000691671	-0.000804192	-0.000142395	4.33792e-05	7.38258e-05	-0.000513266	-0.000737967	-0.000810449	0.00041663	-0.000576128
0.000574474	9.02429e-07	-0.000459991	-0.000775599	-0.000400637	-0.000152647	0.00014487	-0.000376555	-0.000556457	-0.000788815	0.000429448	-0.000575612
0.00057726	0.000100618	-0.000283914	-0.000711605	-0.000578359	-0.000271365	0.000269411	-0.00022123	-0.000293128	-0.000711867	0.000440633	-0.000579076
0.000500442	0.000211474	-0.000207231	-0.000629461	-0.000655286	-0.000294557	0.000420321	-1.52885e-05	1.30981e-05	-0.000608251	0.00042385	-0.000569562
0.000370381	0.00028989	-0.000212858	-0.000564973	-0.000670288	-0.000259851	0.000550782	0.000236865	0.000294479	-0.000486122	0.000361587	-0.000531126
0.000215583	0.000299437	-0.0002502	-0.000543778	-0.000675769	-0.000226813	0.000607477	0.000490737	0.000476774	-0.000328971	0.000265058	-0.000456179
4.74753e-05	0.000235381	-0.000275252	-0.000555674	-0.000693283	-0.000227928	0.000555248	0.000690762	0.000518102	-0.000120809	0.000172815	-0.000349575
-0.000133206	0.000125206	-0.000268901	-0.000563463	-0.000708938	-0.000253031	0.00039861	0.000798318	0.000437923	0.000124348	0.000126605	-0.000226899
-0.000314519	9.58729e-06	-0.00023032	-0.000539879	-0.000701566	-0.000277754	0.000185897	0.000796536	0.000310764	0.000359814	0.000144398	-0.000109717
-0.000465389	-8.09629e-05	-0.00016781	-0.000493502	-0.000666896	-0.000297693	-1.1601e-05	0.000683739	0.000222828	0.000534495	0.000211524	-2.48341e-05
-0.000552247	-0.000139436	-9.86201e-05	-0.000458347	-0.000614168	-0.000328035	-0.00013793	0.000477253	0.000221595	0.000626347	0.000292705	-5.37208e-06
-0.000559656	-0.000177916	-4.58299e-05	-0.000462071	-0.000546096	-0.000373274	-0.000182524	0.000224183	0.000297697	0.00065263	0.000350927	-8.0012e-05
-0.000492004	-0.000210342	-2.325e-05	-0.000505537	-0.000450365	-0.000407391	-0.000176376	-5.5376e-06	0.00040948	0.000650796	0.000359031	-0.000247095
-0.000360259	-0.000238907	-2.29249e-05	-0.00056796	-0.000315797	-0.000390519	-0.000156955	-0.000152994	0.000521062	0.000647996	0.000302239	-0.000457478
-0.000176694	-0.000255914	-2.45168e-05	-0.000624503	-0.000156891	-0.000304696	-0.000135331	-0.000205566	0.000617045	0.000644372	0.000179002	-0.000634982
3.29092e-05	-0.000254133	-1.92627e-05	-0.000656601	-1.77528e-05	-0.000170477	-9.59299e-05	-0.000198881	0.000689018	0.000621356	4.59111e-06	-0.000726314
0.000217604	-0.000230317	-1.87588e-05	-0.000651104	5.43919e-05	-2.9431e-05	-2.35509e-05	-0.000181699	0.000721812	0.000563751	-0.000187305	-0.000732389
0.000314047	-0.000180521	-3.43096e-05	-0.00059967	4.38082e-05	8.49407e-05	7.59933e-05	-0.000177391	0.000701602	0.000474349	-0.000353086	-0.000686171
0.000283174	-0.000100688	-5.0432e-05	-0.000505506	-2.29081e-05	0.00015763	0.000184744	-0.000177042	0.000632995	0.000370948	-0.000458341	-0.00060282
0.000142167	2.48949e-06	-2.86183e-05	-0.000389176	-9.78911e-05	0.000181749	0.000297527	-0.000163749	0.000537155	0.000273573	-0.000495566	-0.000462691
-3.90705e-05	0.000105371	5.53097e-05	-0.000281848	-0.000143461	0.000150841	0.000428623	-0.000136869	0.000430129	0.000194755	-0.000484977	-0.0002487
-0.000180858	0.000180356	0.000178477	-0.000207861	-0.000148052	6.85428e-05	0.000586203	-0.000111274	0.000310568	0.000136937	-0.000455829	7.13153e-06
-0.00024661	0.000218842	0.000280422	-0.000170611	-0.000120859	-3.85786e-05	0.000741066	-9.82479e-05	0.00017442	9.35468e-05	-0.000424085	0.000224946
-0.00026445	0.000238975	0.000308577	-0.000152972	-7.88887e-05	-0.000128727	0.000828972	-9.39071e-05	3.74819e-05	5.19697e-05	-0.000386242	0.000327974
-0.000299129	0.000266718	0.000257789	-0.000131565	-4.05985e-05	-0.000173645	0.000792723	-8.88032e-05	-6.38168e-05	3.52482e-07	-0.000332356	0.000291542
-0.000396276	0.000307256	0.000171717	-9.51029e-05	-2.68388e-05	-0.00018134	0.000626945	-8.57261e-05	-9.68119e-05	-6.21784e-05	-0.000261364	0.000145998
-0.000543758	0.000336162	0.000111574	-5.48383e-05	-5.90093e-05	-0.000187617	0.00038389	-0.000102627	-5.96817e-05	-0.00011878	-0.000181366	-5.8811e-05
-0.000679001	0.000322148	0.000121225	-3.85779e-05	-0.000146518	-0.000221972	0.000137335	-0.000154891	1.08474e-05	-0.000141062	-9.71087e-05	-0.000284736
-0.000732186	0.000260947	0.000210524	-6.93529e-05	-0.000268393	-0.00027952	-5.90218e-05	-0.000236123	5.61892e-05	-0.000109653	-2.19664e-06	-0.000503712
-0.000669378	0.000185356	0.000357593	-0.000143385	-0.000366832	-0.000325929	-0.000184714	-0.000320378	2.71442e-05	-3.51619e-05	0.000113945	-0.000675819
-0.000507079	0.000138516	0.000519635	-0.000227505	-0.000369834	-0.000332375	-0.000240775	-0.000384846	-8.70949e-05	4.14628e-05	0.000252027	-0.000742722
-0.000296692	0.000135894	0.000647122	-0.000282548	-0.000237985	-0.000309647	-0.000240847	-0.000426928	-0.00024879	7.50384e-05	0.000394731	-0.000656849
-9.62069e-05	0.00015405	0.000702204	-0.000294784	-1.66782e-06	-0.000309395	-0.000214888	-0.000455312	-0.000388457	4.8494e-05	0.000509824	-0.000428165
5.3786e-05	0.000156481	0.00067577	-0.000286948	0.000247782	-0.000388735	-0.000205263	-0.000466718	-0.000440799	-1.76889e-05	0.00056297	-0.000144166
0.00014107	0.000129031	0.000589907	-0.000297684	0.000412959	-0.000566865	-0.000240064	-0.000438033	-0.00037787	-8.7856e-05	0.000533734	6.70297e-05
0.00017785	8.91367e-05	0.000480918	-0.000347711	0.000448271	-0.000807898	-0.000304074	-0.000344845	-0.000218752	-0.000143484	0.000423815	0.000112108
0.000185851	6.09291e-05	0.000375754	-0.000423135	0.000374928	-0.00103987	-0.000343567	-0.000187112	-1.37212e-05	-0.000192761	0.000251324	-1.08566e-05
0.000179765	4.27289e-05	0.000280226	-0.000488843	0.000249268	-0.00119278	-0.000310384	3.39232e-06	0.000180436	-0.000248066	4.02832e-05	-0.000219663
0.000158941	1.31773e-06	0.000185621	-0.000516206	0.000122233	-0.0012307	-0.000206763	0.000179864	0.000318002	-0.000298393	-0.000179906	-0.000409094
0.000112481	-9.85113e-05	8.60978e-05	-0.000498937	2.44683e-05	-0.00116199	-8.70221e-05	0.000306222	0.000373504	-0.000311771	-0.000366531	-0.000512772
3.56821e-05	-0.000255538	-6.47522e-06	-0.000447054	-2.71966e-05	-0.00102662	-1.36219e-05	0.00037116	0.000346756	-0.000267627	-0.000466097	-0.000522822
-5.30596e-05	-0.000421737	-6.15778e-05	-0.000371929	-2.81059e-05	-0.000871578	-9.80149e-06	0.000382801	0.000260182	-0.000180157	-0.000438545	-0.000470453
-0.000111367	-0.000531835	-4.70551e-05	-0.000281356	5.46481e-06	-0.000730372	-5.26755e-05	0.000355583	0.000144618	-8.15956e-05	-0.000287669	-0.000399212
-9.60748e-05	-0.00054741	4.44324e-05	-0.000188181	3.93689e-05	-0.000615954	-0.00010874	0.000305552	2.40883e-05	1.6639e-05	-6.88859e-05	-0.000349927
3.98401e-06	-0.000476822	0.000179353	-0.000116983	4.80752e-05	-0.000524245	-0.000170792	0.000254042	-8.50039e-05	0.000137306	0.000136987	-0.000351947
0.00015534	-0.000356435	0.000294316	-9.29502e-05	4.02537e-05	-0.000441532	-0.000255524	0.00022514	-0.000164025	0.000307216	0.000265523	-0.000414026
0.000302692	-0.000215743	0.000330417	-0.000118274	5.11095e-05	-0.000353977	-0.000366345	0.000231088	-0.000192589	0.000518234	0.00029643	-0.000522194
0.000407716	-6.21522e-05	0.000267062	-0.000160123	0.000105035	-0.000259148	-0.000468148	0.000260153	-0.000166322	0.000722163	0.000252606	-0.00065125
0.000467619	0.000102338	0.000131489	-0.000166676	0.000187914	-0.000171911	-0.000509438	0.000283938	-0.000109686	0.000859022	0.000177575	-0.000779819
0.00049983	0.000256206	-2.0232e-05	-0.000100626	0.000259317	-0.000114977	-0.00047206	0.000279838	-5.97714e-05	0.000884771	0.0001083	-0.00089263
0.000515358	0.000358963	-0.000134877	3.67497e-05	0.00029138	-9.91124e-05	-0.000394401	0.000245831	-3.05909e-05	0.000780159	5.78786e-05	-0.00096961
0.00051092	0.000382389	-0.000185372	0.000207293	0.000293439	-0.000112748	-0.000341135	0.000193241	3.56614e-06	0.000552655	1.60389e-05	-0.000979674
0.000483921	0.000340117	-0.000174857	0.000357012	0.000299221	-0.000132553	-0.000348835	0.000129009	8.16724e-05	0.000242011	-3.28547e-05	-0.000894074
0.000447939	0.000279905	-0.000125755	0.000439496	0.000333637	-0.000142855	-0.000399587	5.0228e-05	0.000208219	-8.25294e-05	-8.65118e-05	-0.000711476
0.000427212	0.000240714	-6.58159e-05	0.000430875	0.000392904	-0.000142619	-0.000444049	-4.35128e-05	0.000332298	-0.000346983	-0.000116754	-0.000469941
0.000432594	0.000215814	-1.8779e-05	0.000334541	0.000450508	-0.000135094	-0.000447	-0.000137432	0.000377966	-0.000507529	-8.71828e-05	-0.000230089
0.000443066	0.000160926	1.79474e-06	0.00017642	0.000473788	-0.000115704	-0.000411002	-0.000205936	0.000301743	-0.000566421	1.92658e-05	-4.1324e-05
0.000414405	4.25649e-05	-1.82207e-06	-6.99846e-06	0.00043431	-7.36276e-05	-0.000361157	-0.000230507	0.000128496	-0.000554779	0.000190103	8.02655e-05
0.000311292	-0.000120449	-1.18626e-05	-0.000181295	0.00031285	-4.46071e-06	-0.000314797	-0.000212851	-6.36614e-05	-0.000498811	0.000396197	0.000145718
0.000136277	-0.000264609	-9.74815e-06	-0.000319976	0.000107034	8.1381e-05	-0.00027132	-0.000172255	-0.000196198	-0.000399181	0.00060627	0.00016978
-6.80379e-05	-0.00033048	1.17057e-06	-0.000403551	-0.000160762	0.000163432	-0.000229769	-0.000132468	-0.000237957	-0.000238768	0.000785775	0.000155289
-0.000243066	-0.000302688	-1.10856e-05	-0.000419558	-0.000445007	0.000223349	-0.000208335	-0.000110184	-0.000212423	-1.03036e-05	0.000890731	9.87387e-05
-0.000344298	-0.000205432	-8.22692e-05	-0.000368047	-0.000689843	0.000253376	-0.000238586	-0.000111665	-0.000165766	0.00025786	0.000877649	8.03787e-06
-0.000358284	-6.87575e-05	-0.000214897	-0.000265244	-0.000844851	0.000256497	-0.000337211	-0.000135427	-0.000128424	0.000499067	0.000730553	-8.80595e-05
-0.000301822	9.37459e-05	-0.00036784	-0.000134556	-0.000877497	0.000241895	-0.000483744	-0.000174258	-0.000100675	0.000638458	0.000483327	-0.000152105
-0.00020859	0.000278961	-0.000485587	1.12972e-05	-0.000783163	0.00022123	-0.000626781	-0.000212933	-6.48089e-05	0.000642504	0.000216211	-0.000165389
-0.000109891	0.000477843	-0.000537939	0.000177019	-0.000592422	0.0002071	-0.000713617	-0.000227132	-4.57085e-06	0.000550066	2.38834e-05	-0.000147444
-1.84299e-05	0.000670414	-0.000532383	0.000367938	-0.000367943	0.000210582	-0.00071826	-0.000192275	8.51032e-05	0.000449242	-2.99174e-05	-0.00014667
7.24529e-05	0.000832744	-0.000493296	0.000564262	-0.000183951	0.000236265	-0.000646773	-0.000100034	0.00019814	0.000408653	5.21127e-05	-0.000204927
0.000170164	0.000942575	-0.000435321	0.000713819	-9.42036e-05	0.000278837	-0.000520617	3.21406e-05	0.000318228	0.00042262	0.000197424	-0.000323127
0.000261162	0.000977891	-0.000358744	0.000753215	-0.000106923	0.000326436	-0.000358106	0.000168483	0.00041946	0.000425636	0.000299942	-0.00045553
0.000309875	0.000917113	-0.00026718	0.000641989	-0.000181782	0.000369506	-0.000172074	0.000273151	0.000475027	0.000363769	0.000278085	-0.000537185
0.000282416	0.000750722	-0.000183338	0.000387442	-0.000248618	0.000407608	1.99665e-05	0.000325834	0.000474753	0.00024987	0.00011837	-0.000523815
0.00017419	0.000499184	-0.000142033	4.76176e-05	-0.000237425	0.000447408	0.000192713	0.000327075	0.000435553	0.000146982	-0.000122523	-0.000416368
1.80878e-05	0.000217793	-0.000165426	-0.000288745	-0.000109711	0.000492058	0.000326303	0.000292737	0.000388638	0.000102053	-0.00035439	-0.000256617
-0.00013143	-2.46756e-05	-0.000245226	-0.000538853	0.000119125	0.000530654	0.000421623	0.000241402	0.000350016	0.000102297	-0.000500926	-0.000102052
-0.000225704	-0.000181219	-0.000349692	-0.000664189	0.000381246	0.000540231	0.000496351	0.00018312	0.000301909	9.60344e-05	-0.000529103	2.6773e-07
-0.000243662	-0.000246151	-0.000447839	-0.00068853	0.000589389	0.000504484	0.000560482	0.000117428	0.000206348	4.83035e-05	-0.00045076	2.75059e-05
-0.000195861	-0.000243535	-0.000526148	-0.00067972	0.000684323	0.000434819	0.000596157	3.85131e-05	4.21483e-05	-2.99717e-05	-0.00030638	-1.71431e-05
-0.000108786	-0.00020082	-0.000582469	-0.000703524	0.000660787	0.000369191	0.00056738	-6.15689e-05	-0.000167231	-0.000103274	-0.000145611	-0.000108503
-1.45271e-06	-0.000135503	-0.000608087	-0.000781948	0.00055197	0.000341572	0.000454644	-0.000192332	-0.000360045	-0.000150788	-1.11143e-05	-0.000209102
0.000124679	-6.1357e-05	-0.000582607	-0.000884756	0.000393138	0.000348977	0.000280261	-0.00035746	-0.000471006	-0.000179139	7.36455e-05	-0.000288159
0.000270919	4.26172e-06	-0.000490424	-0.000952679	0.000203791	0.000353803	9.81765e-05	-0.000540882	-0.00046525	-0.000201545	0.000109413	-0.000342475
0.000415451	4.80189e-05	-0.000340557	-0.000928244	3.86429e-07	0.000325617	-4.05085e-05	-0.000704576	-0.000347588	-0.000214766	0.000114355	-0.000397437
0.000506475	7.46244e-05	-0.000166475	-0.000778054	-0.000187044	0.000281515	-0.000112144	-0.000809115	-0.000148059	-0.000203218	0.000109197	-0.000476665
0.000489366	0.000104957	-5.59439e-06	-0.000509476	-0.000321394	0.000280423	-0.000116633	-0.000838145	9.59544e-05	-0.000164256	0.000107343	-0.000563782
0.00034696	0.000152196	0.000118907	-0.00018338	-0.000380252	0.000371449	-5.84823e-05	-0.00079898	0.0003442	-0.000121669	0.000117642	-0.000597988
0.000114398	0.000198506	0.000196617	9.33887e-05	-0.000364022	0.000543233	6.16222e-05	-0.000701163	0.000548392	-0.000107126	0.000150084	-0.000516125
-0.000145593	0.000200482	0.000217396	0.000212317	-0.000280523	0.000723058	0.000236042	-0.000542994	0.000655774	-0.000127296	0.000209218	-0.000305884
-0.000379737	0.000123304	0.000170316	0.00012841	-0.000128458	0.000828922	0.00043575	-0.000324057	0.000630226	-0.000152657	0.000278501	-2.18953e-05
-0.00055699	-2.81724e-05	6.10639e-05	-0.000102656	9.37925e-05	0.000827748	0.000613129	-6.81622e-05	0.000475458	-0.000141007	0.000318457	0.000248239
-0.000654276	-0.000211139	-7.07619e-05	-0.000354203	0.000358144	0.000748643	0.0007245	0.000170889	0.000235813	-7.28523e-05	0.000292043	0.000436742
-0.000645263	-0.000375532	-0.000158464	-0.000510564	0.000590683	0.000647229	0.00075243	0.000330111	-2.92751e-05	3.35595e-05	0.000199303	0.000526119
-0.000513486	-0.000493779	-0.000141869	-0.000539441	0.000698827	0.000563581	0.000706188	0.000370495	-0.00027377	0.000138528	8.83267e-05	0.000542658
-0.000276399	-0.000567284	-4.214e-06	-0.000497782	0.000629473	0.000511233	0.000602275	0.000298656	-0.000472857	0.000212276	2.91274e-05	0.00052872
8.60621e-06	-0.000612188	0.000215838	-0.000470242	0.000410123	0.000491885	0.000450901	0.000159983	-0.000613812	0.000253862	6.9139e-05	0.000516516
0.000266835	-0.000639311	0.000444189	-0.000496434	0.000134982	0.000505905	0.000267464	6.99248e-06	-0.000691533	0.000281565	0.00020207	0.000514089
0.000441035	-0.000640188	0.000605945	-0.000548811	-9.33216e-05	0.000545696	9.33795e-05	-0.000130804	-0.000715589	0.000305502	0.000369289	0.00050403
0.000513028	-0.000587687	0.000652638	-0.000571468	-0.000217446	0.000587322	-9.44386e-06	-0.00024825	-0.000711776	0.000311817	0.000490247	0.00045455
0.000500538	-0.00045516	0.000573042	-0.000533451	-0.00023572	0.000599162	2.12643e-07	-0.000339478	-0.000704549	0.00027574	0.000501956	0.00034098
0.000437632	-0.000243813	0.00039114	-0.000445867	-0.000174384	0.000564924	0.000102898	-0.000379672	-0.000693299	0.000187989	0.000384967	0.000167788
0.000356039	4.69808e-06	0.00015716	-0.000339019	-5.70559e-05	0.000499435	0.000225189	-0.000339812	-0.000648109	6.47373e-05	0.000164711	-2.43108e-05
0.000277063	0.000224932	-6.55286e-05	-0.000236624	0.000102217	0.000440677	0.000294045	-0.000220222	-0.000532994	-6.60587e-05	-0.000106191	-0.000173416
0.00021093	0.000363613	-0.000217533	-0.000155211	0.000285641	0.000423835	0.000289817	-6.32909e-05	-0.00033984	-0.000181086	-0.000370802	-0.000224752
0.000156288	0.000409536	-0.000263651	-0.000117718	0.000460425	0.000459097	0.000249236	7.30903e-05	-0.000108993	-0.000264143	-0.0005866	-0.000155646
9.94903e-05	0.000398062	-0.000209178	-0.000152409	0.000586345	0.000529871	0.000220677	0.000156368	7.97847e-05	-0.000303362	-0.000736158	1.39839e-05
2.02004e-05	0.000389032	-9.93552e-05	-0.000269782	0.000636917	0.000608722	0.000220117	0.000193635	0.000148409	-0.000297745	-0.000824317	0.000229
-9.4324e-05	0.000432809	4.58016e-06	-0.000439977	0.00061267	0.000673425	0.000228611	0.000208085	7.32876e-05	-0.00026646	-0.000858929	0.000422343
-0.000235857	0.000543634	5.97086e-05	-0.000596502	0.000533686	0.000709394	0.000223878	0.000207554	-9.20564e-05	-0.000241434	-0.000828421	0.000543911
-0.000376042	0.000692607	6.04563e-05	-0.000669164	0.000423217	0.000703263	0.000205886	0.000181759	-0.00025272	-0.000241897	-0.000701947	0.000576718
-0.000482696	0.000821391	2.98347e-05	-0.000624163	0.000302021	0.000643392	0.00019171	0.000129367	-0.000340273	-0.000256003	-0.000462009	0.000529869
-0.000537517	0.000869527	-2.65788e-06	-0.00048275	0.000192912	0.000532041	0.00019328	7.87067e-05	-0.000349233	-0.000252542	-0.000144136	0.000420492
-0.000540491	0.00080428	-1.38963e-05	-0.00030593	0.000117572	0.000395108	0.000207115	6.99594e-05	-0.000312026	-0.000213738	0.000156676	0.000267527
-0.000501039	0.000639395	1.23126e-05	-0.000158397	8.0068e-05	0.000274655	0.000224624	0.000110784	-0.00025125	-0.000155428	0.000327017	0.000101372
-0.000429019	0.000429985	8.22813e-05	-7.76178e-05	5.65164e-05	0.000207179	0.000245004	0.000154423	-0.000167259	-0.000113749	0.000297089	-3.26647e-05
-0.0003355	0.000242513	0.000181512	-6.3918e-05	1.1407e-05	0.000203399	0.000272403	0.000133759	-6.76184e-05	-0.000112413	8.15274e-05	-9.48528e-05
-0.000239037	0.00011987	0.000270364	-8.93643e-05	-6.71967e-05	0.00024219	0.000301262	2.5185e-05	8.59073e-06	-0.000142151	-0.000225633	-7.92235e-05
-0.000165646	6.99393e-05	0.000301052	-0.000114597	-0.000146905	0.000282669	0.000308701	-0.000122676	9.44058e-06	-0.000169737	-0.000498109	-1.50872e-05
-0.000137191	8.38188e-05	0.000249113	-0.000104945	-0.000169095	0.000290586	0.000264542	-0.000228357	-8.51039e-05	-0.000167699	-0.000641759	6.45917e-05
-0.000154808	0.000157653	0.000134848	-4.23612e-05	-9.27206e-05	0.000263135	0.00015111	-0.00024685	-0.000240883	-0.000139837	-0.000640738	0.000152972
-0.000191227	0.000290754	1.48657e-05	6.7634e-05	7.59705e-05	0.000229019	-2.30622e-05	-0.000201054	-0.000392542	-0.000120629	-0.000555453	0.000263029
-0.000203596	0.000465526	-5.37526e-05	0.000196903	0.000293766	0.000218023	-0.000223681	-0.000150277	-0.000486865	-0.000146862	-0.000471015	0.000396232
-0.000163566	0.000638631	-5.21986e-05	0.000308032	0.000517132	0.000227149	-0.000401363	-0.000133441	-0.000507092	-0.000224071	-0.000433344	0.000528893
-8.12326e-05	0.000758344	-1.30229e-05	0.000376025	0.000728082	0.000218138	-0.000505331	-0.000141443	-0.0004674	-0.000316778	-0.00042352	0.00063464
2.40335e-06	0.000792203	2.44729e-06	0.000401192	0.00092699	0.000149128	-0.000498078	-0.000136066	-0.000396797	-0.000371504	-0.000388972	0.000712682
5.16353e-05	0.000740355	-5.50439e-05	0.000399497	0.00110403	9.57375e-06	-0.00037119	-8.79127e-05	-0.000328979	-0.000352827	-0.00029757	0.00078259
6.66157e-05	0.000628276	-0.000194098	0.000380044	0.00121985	-0.000169762	-0.00015681	2.52972e-06	-0.000293656	-0.000262703	-0.00016112	0.000849519
7.7781e-05	0.000490894	-0.000383779	0.000334761	0.0012164	-0.000332735	7.6208e-05	0.000109717	-0.000301564	-0.000131038	-1.21882e-05	0.000882915
0.00011207	0.000358886	-0.000575284	0.000250437	0.0010535	-0.000424924	0.000246869	0.00019822	-0.000333287	7.24517e-06	0.000128905	0.000836865
0.000168735	0.000247601	-0.000722039	0.000126605	0.000745705	-0.000420444	0.000297185	0.000234907	-0.000348968	0.00012487	0.000255229	0.000690606
0.000228984	0.000149865	-0.000788386	-2.12343e-05	0.00037032	-0.000339524	0.000215982	0.0001995	-0.000315881	0.000198894	0.000348122	0.000464141
0.00028219	4.22538e-05	-0.000755043	-0.000172369	3.59414e-05	-0.000243342	3.61138e-05	9.69442e-05	-0.000229438	0.000207449	0.000368041	0.000193592
0.000332082	-9.15898e-05	-0.000628282	-0.000309519	-0.000168634	-0.000199539	-0.000187693	-3.57351e-05	-0.000110169	0.000140085	0.000282789	-0.000101794
0.000374276	-0.00023809	-0.000443571	-0.000418415	-0.000209622	-0.000237971	-0.000398161	-0.000140023	1.53922e-05	1.17791e-05	0.000105463	-0.000419922
0.000377373	-0.000355123	-0.000250965	-0.000487689	-0.000107997	-0.000333875	-0.000540456	-0.000164318	0.000130045	-0.000141009	-0.000100812	-0.000743027
0.000300414	-0.000398072	-8.84235e-05	-0.000516427	8.43556e-05	-0.000435003	-0.000564973	-9.25016e-05	0.00022777	-0.000284182	-0.000258975	-0.00101395
0.000136328	-0.000345952	3.32397e-05	-0.00052055	0.000306665	-0.000506245	-0.000444539	5.01339e-05	0.000306388	-0.000404639	-0.00032061	-0.00115603
-6.40252e-05	-0.000208087	0.000119495	-0.000525062	0.000499575	-0.000548748	-0.000199215	0.000219397	0.000359481	-0.000502686	-0.000279275	-0.00112154
-0.000217186	-1.53457e-05	0.000169177	-0.000546035	0.000614831	-0.000579852	9.91028e-05	0.000383126	0.000374835	-0.000570167	-0.00015433	-0.000920331
-0.000262538	0.000191605	0.000167084	-0.000580354	0.000632875	-0.000601576	0.000357334	0.000533304	0.000344125	-0.000584339	2.73101e-05	-0.000602221
-0.000198774	0.000373858	0.00010188	-0.000612225	0.000574575	-0.000593701	0.000508199	0.000673233	0.00027916	-0.000526809	0.000232978	-0.000216868
-7.20365e-05	0.000505759	-1.0831e-05	-0.000626863	0.000486239	-0.000537081	0.000539077	0.000799477	0.00021593	-0.000405853	0.00041904	0.000202974
6.75327e-05	0.000579682	-0.000129002	-0.000619494	0.000403002	-0.000439156	0.000485447	0.000898933	0.000190613	-0.000257255	0.000538799	0.000620559
0.000198997	0.000599911	-0.000213168	-0.000598237	0.000324197	-0.000332859	0.000398812	0.000959824	0.000202257	-0.000122308	0.000566242	0.000970986
0.000328029	0.000574253	-0.000256963	-0.000581215	0.000225161	-0.000250879	0.000314005	0.000981023	0.000203351	-2.26391e-05	0.00051511	0.00117564
0.00045947	0.000513423	-0.000287826	-0.000584054	9.07623e-05	-0.000204453	0.000238213	0.000970946	0.00013967	4.83296e-05	0.000431723	0.00119148
0.000576952	0.000433753	-0.000337469	-0.000602786	-6.58371e-05	-0.000189378	0.000165776	0.000939263	7.25787e-06	0.000113575	0.000363848	0.00104604
0.000649781	0.000352573	-0.00041264	-0.000610547	-0.00021494	-0.000208723	9.98631e-05	0.000887295	-0.000130268	0.000192987	0.000331322	0.000819661
0.00065686	0.000279002	-0.000491916	-0.000576791	-0.000332847	-0.000278837	5.74057e-05	0.00080207	-0.000184439	0.000291623	0.000321999	0.00059165
0.000600236	0.000213629	-0.000543432	-0.000490872	-0.000408376	-0.000402473	5.4356e-05	0.00066084	-0.000107854	0.000399294	0.000311611	0.000401007
0.000495697	0.000158437	-0.000541711	-0.000365948	-0.000432903	-0.000536042	9.01293e-05	0.000448872	7.13842e-05	0.000493533	0.000284786	0.000248165
0.000356547	0.000120101	-0.000473568	-0.000224159	-0.000395625	-0.000596055	0.000147918	0.000180087	0.000268907	0.000541469	0.00023805	0.00011721
0.000192713	9.69322e-05	-0.00033979	-8.44689e-05	-0.000295086	-0.000513204	0.000207948	-9.73175e-05	0.000394943	0.000508599	0.000169262	-1.16772e-05
2.22994e-05	6.71463e-05	-0.000158733	3.56582e-05	-0.00015262	-0.000288288	0.000258418	-0.000317843	0.000398258	0.00038091	7.43688e-05	-0.000159261
-0.00012797	3.08515e-06	3.26835e-05	0.000114567	-8.55015e-06	3.31867e-06	0.00029545	-0.000427815	0.000280854	0.000185374	-3.91241e-05	-0.000334186
-0.000240897	-9.51762e-05	0.00018769	0.000129335	9.92434e-05	0.000262368	0.000317648	-0.000408429	8.68424e-05	-1.81423e-05	-0.000139239	-0.000510381
-0.000321348	-0.0001844	0.00026773	6.74948e-05	0.00015825	0.00042513	0.000324732	-0.000281246	-0.000119432	-0.000175589	-0.000180434	-0.000622082
-0.000381401	-0.000204998	0.000262293	-6.10311e-05	0.000188841	0.000485504	0.000320543	-9.62652e-05	-0.000277115	-0.000271712	-0.000134789	-0.000595024
-0.000415355	-0.000128736	0.000199633	-0.000221972	0.0002286	0.000475382	0.00031321	9.01802e-05	-0.000352891	-0.000322339	-1.30039e-05	-0.000396486
-0.000401626	1.74107e-05	0.000137175	-0.000371848	0.000300585	0.000432772	0.000310097	0.000238811	-0.000357554	-0.000338249	0.000146077	-6.59085e-05
-0.000334918	0.000171654	0.000129924	-0.000483847	0.000389388	0.000384834	0.000313691	0.000342369	-0.000338087	-0.000307296	0.000304036	0.000296759
-0.000247638	0.000279841	0.000195523	-0.000561185	0.00044926	0.000348111	0.000324301	0.000421625	-0.000341641	-0.000217315	0.000439342	0.000575814
-0.000186996	0.000321667	0.000303889	-0.000620541	0.000440642	0.000331791	0.000346414	0.000499101	-0.000378983	-9.08571e-05	0.000540783	0.000690602
-0.000168217	0.000304726	0.000399184	-0.000660847	0.000361096	0.000334987	0.000388561	0.000567077	-0.000422237	1.13893e-05	0.000594082	0.000628118
-0.000156856	0.000243102	0.000432988	-0.000653249	0.000242725	0.000343531	0.000451213	0.00058253	-0.00043665	2.64594e-05	0.000581077	0.000443495
-0.000102773	0.000146459	0.000384435	-0.000566547	0.000124799	0.000336496	0.000512492	0.000505509	-0.000410605	-6.59082e-05	0.000492575	0.000227268
8.65882e-06	2.77749e-05	0.000263422	-0.000402798	3.08642e-05	0.000301629	0.000531223	0.000351195	-0.000356787	-0.000223561	0.000340028	5.73494e-05
0.000140241	-8.40836e-05	0.000106042	-0.000206249	-3.5986e-05	0.000245642	0.000474566	0.000198892	-0.00029357	-0.000360934	0.000152235	-3.29338e-05
0.0002357	-0.00014692	-3.46859e-05	-3.5529e-05	-8.72845e-05	0.000187942	0.000350848	0.00013633	-0.000231226	-0.000396447	-4.11992e-05	-5.15959e-05
0.000267384	-0.000130156	-0.000107515	7.56211e-05	-0.000140558	0.000144176	0.000216744	0.00018687	-0.000171856	-0.000300029	-0.000223225	-2.09008e-05
0.000254818	-4.55832e-05	-9.00723e-05	0.000133358	-0.000207426	0.000116653	0.000147068	0.000292067	-0.000114142	-0.000108842	-0.000386919	4.56347e-05
0.000241077	4.79197e-05	-8.93613e-06	0.000161873	-0.000280834	9.89405e-05	0.000187198	0.00036793	-5.41041e-05	9.96495e-05	-0.000523949	0.000146307
0.000251852	8.09316e-05	6.76227e-05	0.000168137	-0.00033098	8.59003e-05	0.000322423	0.000377389	1.67535e-05	0.000255079	-0.000619817	0.000280635
0.00027441	2.44174e-05	6.83588e-05	0.000130607	-0.000316922	7.77592e-05	0.000485291	0.000348477	0.000109353	0.000327065	-0.000659487	0.000439889
0.000273083	-9.3297e-05	-3.41441e-05	2.41382e-05	-0.000210414	7.64186e-05	0.000595291	0.000330158	0.000228384	0.000327227	-0.000634541	0.000605775
0.000223948	-0.000219654	-0.000204276	-0.000145814	-1.92721e-05	8.00038e-05	0.0006042	0.0003411	0.00036177	0.000290454	-0.000546527	0.000754125
0.000135133	-0.000323964	-0.000368743	-0.000336169	0.000206756	8.16688e-05	0.000517409	0.000361433	0.000476547	0.000254352	-0.000408245	0.000858661
3.6188e-05	-0.000409059	-0.000467325	-0.000492708	0.000398765	7.4233e-05	0.000379454	0.000361143	0.000526784	0.000245808	-0.000243021	0.0008944
-4.8201e-05	-0.000484804	-0.00048872	-0.000583023	0.000510311	5.68704e-05	0.000239915	0.000324451	0.000472878	0.000272394	-8.05212e-05	0.000843151
-0.000112342	-0.000541054	-0.000465303	-0.000607979	0.00054509	3.68353e-05	0.000129169	0.000249175	0.00030487	0.000316937	4.82902e-05	0.000702082
-0.000161793	-0.000550015	-0.000437328	-0.000588439	0.000542342	2.2568e-05	5.78473e-05	0.000135869	5.69248e-05	0.000341465	0.000115074	0.000492047
-0.000198848	-0.000490786	-0.000420693	-0.000543344	0.000531041	1.42196e-05	2.72379e-05	-1.17312e-05	-0.000200074	0.000306692	0.000101912	0.000257893
-0.00021926	-0.000368687	-0.000402114	-0.000476013	0.000499674	3.17779e-06	3.18832e-05	-0.000175229	-0.000389575	0.000199567	1.57851e-05	5.4233e-05
-0.000220206	-0.000212275	-0.000357151	-0.000376048	0.000414852	-1.66532e-05	5.42679e-05	-0.000317499	-0.000466908	4.72257e-05	-0.000102651	-7.83515e-05
-0.000205807	-5.27623e-05	-0.000270002	-0.000233777	0.000268805	-3.87083e-05	6.72827e-05	-0.000398184	-0.000437668	-9.99917e-05	-0.000194411	-0.000130073
-0.000182669	9.41972e-05	-0.000139924	-5.72635e-05	0.000103882	-4.90061e-05	5.16467e-05	-0.000398877	-0.000345575	-0.000207506	-0.000219339	-0.000119156
-0.000152496	0.000226338	2.46623e-05	0.000118864	-1.19613e-05	-4.2595e-05	1.41488e-05	-0.000334878	-0.000242914	-0.000282775	-0.000184121	-7.43741e-05
-0.000112428	0.000335676	0.000212621	0.000239382	-3.35643e-05	-3.15107e-05	-1.35871e-05	-0.000240592	-0.00016635	-0.00036096	-0.000131194	-1.83997e-05
-6.28877e-05	0.000398126	0.000407947	0.000250289	3.4319e-05	-3.36407e-05	1.89029e-06	-0.000140159	-0.0001294	-0.000462709	-9.53357e-05	3.85831e-05
-1.24929e-05	0.000390108	0.000582025	0.000129678	0.000150549	-5.47948e-05	7.0319e-05	-3.08769e-05	-0.000126668	-0.000568281	-6.89695e-05	9.6642e-05
2.65798e-05	0.000315664	0.000692906	-8.95453e-05	0.000272263	-8.39448e-05	0.000169935	0.000102519	-0.000140601	-0.000634033	-1.08374e-05	0.000159605
4.67598e-05	0.00020959	0.000700429	-0.000326	0.00037687	-0.000105886	0.000259686	0.00025447	-0.000148137	-0.000628643	0.000109172	0.000225953
4.71288e-05	0.000108681	0.000590415	-0.000491027	0.000457038	-0.000117051	0.000298485	0.000380908	-0.000129773	-0.000547164	0.000271837	0.00028135
3.0126e-05	2.21931e-05	0.000388965	-0.000540824	0.000504428	-0.000128535	0.000259667	0.000421919	-8.00974e-05	-0.000394773	0.000413718	0.000302051
2.06391e-06	-6.66353e-05	0.000153893	-0.000498796	0.000505835	-0.000153345	0.000138926	0.000350763	-1.27371e-05	-0.000173396	0.000470152	0.000271988
-2.09721e-05	-0.000172917	-5.02978e-05	-0.00042897	0.000454147	-0.000188992	-4.12008e-05	0.00020536	4.60964e-05	0.00010201	0.000416111	0.000200169
-1.32891e-05	-0.00028759	-0.000176171	-0.000385215	0.000356139	-0.000212235	-0.000231501	7.04764e-05	7.23817e-05	0.0003761	0.000273265	0.000120255
4.52664e-05	-0.000379646	-0.000205038	-0.000379808	0.000226895	-0.000194939	-0.000367694	2.34351e-05	5.72059e-05	0.000557346	8.84548e-05	6.96596e-05
0.00014854	-0.000414993	-0.000147119	-0.000389153	8.2464e-05	-0.000129967	-0.000396824	8.8002e-05	9.64429e-06	0.000566906	-9.01011e-05	6.38383e-05
0.000258305	-0.000373495	-3.2702e-05	-0.00037879	-5.62254e-05	-4.13582e-05	-0.000307891	0.000228563	-4.93684e-05	0.000395894	-0.000225079	8.48751e-05
0.000323391	-0.00025629	0.000104064	-0.000322747	-0.000155744	3.50618e-05	-0.000143787	0.000378553	-9.36706e-05	0.00011984	-0.00029779	9.30244e-05
0.000312012	-8.6727e-05	0.000241383	-0.000210006	-0.000177119	8.30383e-05	2.16215e-05	0.000475871	-9.38235e-05	-0.000146011	-0.000318131	5.4537e-05
0.000233418	9.30566e-05	0.00037364	-4.60593e-05	-0.000100284	0.00011632	0.000129588	0.000486279	-2.09653e-05	-0.000315503	-0.000326154	-3.30234e-05
0.000130451	0.000233297	0.000499239	0.000143966	5.34934e-05	0.000157326	0.000169604	0.000410977	0.000137422	-0.000370717	-0.000369258	-0.000135811
4.5024e-05	0.000295224	0.000606181	0.000316001	0.000224761	0.000209067	0.000172182	0.000280629	0.000355572	-0.000349744	-0.000461267	-0.000200874
-1.66135e-05	0.000267494	0.000673758	0.000422	0.000348496	0.000253028	0.000172366	0.000140854	0.000565467	-0.000307751	-0.00055761	-0.000181273
-8.51687e-05	0.000169886	0.000690831	0.000436789	0.000392611	0.000274835	0.000182028	3.70006e-05	0.000687778	-0.000286183	-0.000577289	-5.45646e-05
-0.000190615	4.2661e-05	0.000669799	0.000375823	0.000370523	0.000285837	0.000193972	2.45137e-06	0.000680617	-0.000298872	-0.000461413	0.000169382
-0.000321322	-7.22984e-05	0.000637036	0.000284812	0.000319595	0.0003131	0.00020366	4.76942e-05	0.000564292	-0.000326183	-0.000219803	0.000449253
-0.000422898	-0.000149522	0.000605347	0.000207941	0.000269381	0.000367792	0.000219278	0.00014962	0.000399015	-0.000318972	7.48558e-05	0.000721168
-0.000439847	-0.000187388	0.00055491	0.000161717	0.000227847	0.000427583	0.00025035	0.000251652	0.000239731	-0.000224385	0.00033629	0.000914805
-0.00036063	-0.000200624	0.000443539	0.000133296	0.000189678	0.00045331	0.000290967	0.000287028	0.000112666	-2.91122e-05	0.000509258	0.000972997
-0.000226795	-0.000205638	0.000240656	9.81422e-05	0.000150719	0.000423356	0.000317423	0.000218554	2.61513e-05	0.000211537	0.000574701	0.000870314
-0.000102742	-0.00021149	-4.20865e-05	3.96464e-05	0.000114459	0.000351409	0.000303431	6.54868e-05	-1.25714e-05	0.000392434	0.000528211	0.000625806
-3.4376e-05	-0.00021959	-0.000347491	-4.08019e-05	8.89649e-05	0.000271444	0.000239958	-0.000108033	9.04885e-07	0.000423914	0.000370361	0.000301031
-2.80331e-05	-0.000225396	-0.000598869	-0.000124824	8.12752e-05	0.000207455	0.000144071	-0.000234686	5.84068e-05	0.000297168	0.000123862	-2.44174e-05
-6.07659e-05	-0.00021884	-0.000738466	-0.000185744	9.67004e-05	0.000159153	4.98436e-05	-0.000279465	0.000142714	9.33222e-05	-0.000148219	-0.000290975
-0.000108016	-0.000188107	-0.000755994	-0.000199004	0.000142745	0.000114951	-1.29158e-05	-0.000243366	0.000240199	-7.71584e-05	-0.000357047	-0.000483572
-0.000162637	-0.00012915	-0.00068991	-0.000148609	0.000228019	7.3784e-05	-3.61064e-05	-0.000144771	0.000340679	-0.000155774	-0.000435543	-0.000621541
-0.0002297	-5.3531e-05	-0.000598118	-3.02152e-05	0.000349036	5.03965e-05	-3.29915e-05	-5.00918e-06	0.000420932	-0.000168008	-0.000381405	-0.000723416
-0.000306159	1.63124e-05	-0.000517777	0.000143906	0.00047476	5.96144e-05	-2.29775e-05	0.000150851	0.000435917	-0.00018192	-0.000257821	-0.000779183
-0.000369385	6.49863e-05	-0.00044742	0.000339992	0.000550633	9.87981e-05	-1.88023e-05	0.000288548	0.00033878	-0.000238912	-0.000150582	-0.000753934
-0.000388027	9.9269e-05	-0.000365928	0.00050882	0.000530062	0.000148689	-2.58722e-05	0.000367721	0.000119118	-0.000323981	-0.000115832	-0.000617146
-0.000344947	0.000140761	-0.000265028	0.000606122	0.00041084	0.000190471	-4.46841e-05	0.000354842	-0.000174565	-0.000395558	-0.000154365	-0.00037149
-0.000251383	0.000196692	-0.000159039	0.000613109	0.000242193	0.000216699	-6.60143e-05	0.000238045	-0.000453112	-0.000433869	-0.000221503	-6.05012e-05
-0.000141792	0.000236909	-6.56774e-05	0.000538951	9.30423e-05	0.000222072	-6.69584e-05	3.45232e-05	-0.000638757	-0.000456782	-0.000256194	0.000246296
-5.49933e-05	0.000206172	1.22854e-05	0.000404077	7.34846e-06	0.000189325	-2.40499e-05	-0.000215843	-0.000715423	-0.000494465	-0.000208987	0.000479944
-1.46631e-05	6.75623e-05	7.887e-05	0.000222387	-1.98968e-05	9.67129e-05	5.94555e-05	-0.000468903	-0.000737273	-0.000555496	-5.95421e-05	0.000598127
-2.03887e-05	-0.000160901	0.000122591	1.50707e-06	-3.44888e-05	-5.35329e-05	0.000139031	-0.000693695	-0.000783457	-0.000617488	0.000176808	0.000599884
-5.32523e-05	-0.00041035	0.000113879	-0.000238725	-9.42576e-05	-0.000218924	0.000150129	-0.000874395	-0.000891824	-0.000645866	0.000453937	0.000521237
-9.04979e-05	-0.000602544	3.26718e-05	-0.000451613	-0.000237446	-0.00033792	5.57564e-05	-0.000998097	-0.00102723	-0.000620291	0.000712542	0.000413744
-0.000117984	-0.000694395	-0.00010131	-0.000576739	-0.000460838	-0.000371612	-0.000117586	-0.00104655	-0.0011129	-0.000547248	0.00090542	0.000318823
-0.000132849	-0.000693423	-0.000228177	-0.000577855	-0.000715253	-0.000324955	-0.000288093	-0.00100542	-0.00109654	-0.000452124	0.00101599	0.000252406
-0.000138296	-0.000638639	-0.000278882	-0.000471157	-0.000922217	-0.00023016	-0.000367721	-0.000882389	-0.000991502	-0.000360888	0.00105522	0.000206955
-0.000136681	-0.000567433	-0.000211389	-0.000312494	-0.00100775	-0.000115071	-0.000315532	-0.000712988	-0.000858245	-0.000289431	0.00103746	0.000167558
-0.000124347	-0.000496432	-2.90302e-05	-0.00015317	-0.000937202	1.07518e-05	-0.00015766	-0.000544399	-0.000749023	-0.000249036	0.000957628	0.000129795
-9.11287e-05	-0.000428541	0.000222071	-7.9885e-06	-0.000729896	0.000144999	3.40303e-05	-0.000409205	-0.000670024	-0.000255286	0.000797177	0.000104908
-2.97641e-05	-0.000371791	0.000469472	0.000135995	-0.000443678	0.000276438	0.000182297	-0.000309948	-0.000592268	-0.000320608	0.000559675	0.000108788
4.76264e-05	-0.000344356	0.000639286	0.000287007	-0.000141509	0.000383862	0.000236597	-0.000226253	-0.000492306	-0.000432267	0.000300165	0.000148727
0.000104799	-0.000358289	0.00068279	0.000429633	0.000135666	0.000449292	0.000185621	-0.000139076	-0.000379698	-0.000542831	0.000110537	0.000224489
0.000104142	-0.000402244	0.000593428	0.000532985	0.000373468	0.000468528	5.39537e-05	-5.30456e-05	-0.000289903	-0.000593219	6.40381e-05	0.000339471
4.17036e-05	-0.000446106	0.000405936	0.00056846	0.000569667	0.00044904	-0.000110889	3.29128e-06	-0.00025784	-0.000553575	0.000164389	0.000498345
-4.2411e-05	-0.00046329	0.000179831	0.000517756	0.000718415	0.000402984	-0.000257991	2.91786e-06	-0.000298529	-0.000444534	0.000343912	0.000681893
-9.27341e-05	-0.000444607	-2.33751e-05	0.000372709	0.000807457	0.000346388	-0.000354363	-4.994e-05	-0.000403217	-0.000317782	0.000511596	0.000827179
-7.76628e-05	-0.000390332	-0.000158984	0.00014026	0.000826808	0.000301425	-0.000396462	-0.000115189	-0.00054234	-0.00021388	0.000607992	0.000850748
-9.6409e-07	-0.000296331	-0.000206011	-0.00014585	0.000775407	0.000290637	-0.00040054	-0.000144488	-0.000670453	-0.000137015	0.000621695	0.000710665
0.000118214	-0.000155269	-0.000161733	-0.000422946	0.000657376	0.000322499	-0.000377525	-0.000117378	-0.000737726	-6.76656e-05	0.000563921	0.000453717
0.000266351	2.89942e-05	-3.40095e-05	-0.000621219	0.0004761	0.00038164	-0.000317641	-5.49875e-05	-0.000707503	5.05081e-06	0.000439459	0.000196663
0.000432858	0.000231651	0.00015737	-0.000699295	0.000241248	0.000435883	-0.000204268	-1.72531e-06	-0.000568638	6.67616e-05	0.000248978	4.78933e-05
0.000592605	0.000410714	0.000372529	-0.000663284	-1.30285e-05	0.00045745	-4.47457e-05	7.91882e-06	-0.000335612	9.07196e-05	1.4997e-05	3.25387e-05
0.000701021	0.000520013	0.000551765	-0.000550473	-0.000223524	0.000441405	0.000116095	-2.93228e-05	-4.32051e-05	6.13467e-05	-0.000207801	8.4234e-05
0.00071291	0.000526109	0.00063562	-0.000394393	-0.000326686	0.00040442	0.000218223	-9.11219e-05	0.000256634	-1.66209e-05	-0.000361683	0.000107471
0.000609019	0.000424593	0.000597186	-0.000208355	-0.00030349	0.000364796	0.000225932	-0.000154003	0.00050104	-0.000126289	-0.000432455	5.18423e-05
0.00040821	0.000245932	0.000462309	-2.15831e-06	-0.000197921	0.000324873	0.000148003	-0.000211815	0.00063489	-0.000247704	-0.000466023	-6.36467e-05
0.000159192	4.31045e-05	0.000296714	0.000194567	-8.76463e-05	0.00027559	2.14493e-05	-0.000269646	0.000637416	-0.000357232	-0.000531959	-0.000181572
-7.84104e-05	-0.000131339	0.000164251	0.000336773	-3.11114e-05	0.000217556	-0.000122431	-0.000322164	0.000538433	-0.000424443	-0.000662818	-0.000247778
-0.000252455	-0.000241264	8.67181e-05	0.000393722	-3.51405e-05	0.000171533	-0.000276565	-0.000346157	0.000408233	-0.000418603	-0.000823039	-0.000227467
-0.000331056	-0.000270109	3.65448e-05	0.000369206	-6.48297e-05	0.000160869	-0.000447993	-0.00032219	0.000321005	-0.0003247	-0.00093363	-0.000102675
-0.000307925	-0.000221973	-3.42987e-05	0.000290847	-8.0882e-05	0.000180694	-0.000635437	-0.000261967	0.000311001	-0.000156093	-0.000928742	0.000123195
-0.000199613	-0.000126918	-0.000156648	0.000183324	-7.11691e-05	0.000187233	-0.000818291	-0.000204832	0.000352594	4.8744e-05	-0.000797778	0.000411285
-3.74083e-05	-3.79284e-05	-0.000328448	5.23885e-05	-5.29006e-05	0.000123055	-0.00096459	-0.0001812	0.000383974	0.000244469	-0.000586609	0.000687162
0.000141616	-6.77377e-06	-0.000524829	-0.000110485	-4.79965e-05	-4.06425e-05	-0.00104809	-0.000182238	0.000358136	0.000396665	-0.000366165	0.000869856
0.00030348	-5.19604e-05	-0.000712399	-0.000310282	-5.68257e-05	-0.000278914	-0.0010609	-0.000171242	0.000277175	0.000484598	-0.00019427	0.000913542
0.000426533	-0.000149074	-0.00085239	-0.000529818	-5.66609e-05	-0.000523109	-0.00101405	-0.000127088	0.000181546	0.000492988	-9.17921e-05	0.000829641
0.000505604	-0.000254534	-0.00090269	-0.000723215	-2.81398e-05	-0.00069683	-0.000926309	-7.57953e-05	0.00011045	0.00041167	-4.07903e-05	0.000673532
0.000544816	-0.000339129	-0.000833822	-0.000831073	1.55961e-05	-0.000753837	-0.000809598	-7.72454e-05	7.31164e-05	0.000250997	-1.54183e-06	0.000508564
0.000545114	-0.000399445	-0.000650218	-0.000812321	2.8392e-05	-0.000697275	-0.000663752	-0.000175423	5.27888e-05	5.49673e-05	6.08587e-05	0.00037391
0.000501179	-0.00044164	-0.000392369	-0.000670027	-3.54617e-05	-0.000572719	-0.000485036	-0.000353035	3.16121e-05	-0.000111976	0.000152421	0.000275127
0.000410597	-0.000460655	-0.000113756	-0.000449807	-0.000181805	-0.000441203	-0.000277011	-0.000529282	8.40786e-06	-0.000202133	0.000241114	0.000197306
0.000281238	-0.000438492	0.000144894	-0.000213978	-0.00036522	-0.000347273	-4.90364e-05	-0.000605724	-7.95218e-06	-0.000213512	0.000271652	0.000124673
0.000126529	-0.000361552	0.00036097	-1.58555e-05	-0.000512746	-0.000298717	0.000194008	-0.000526438	-2.01886e-05	-0.000182302	0.000201072	4.9034e-05
-4.27379e-05	-0.000237567	0.000518426	0.000108731	-0.000560135	-0.000268048	0.000451543	-0.000307725	-5.13559e-05	-0.000147176	3.34026e-05	-3.50021e-05
-0.000215504	-9.55852e-05	0.000600933	0.000140238	-0.000476024	-0.000213731	0.000709828	-2.03544e-05	-0.000124542	-0.00012166	-0.000174084	-0.000132276
-0.000367959	2.92914e-05	0.00060062	8.02029e-05	-0.000270019	-0.000108681	0.000927282	0.000253502	-0.000231943	-9.83158e-05	-0.000339377	-0.000234493
-0.000459434	0.000110817	0.000530459	-4.05818e-05	6.87995e-06	3.93155e-05	0.00104728	0.000455203	-0.000329545	-7.19981e-05	-0.000396	-0.000306609
-0.00044945	0.000133984	0.000421198	-0.000169922	0.000270061	0.000185959	0.00103532	0.000563603	-0.000368566	-5.17846e-05	-0.000317858	-0.000299436
-0.000326241	8.87154e-05	0.000299377	-0.000265234	0.000426935	0.000269286	0.000907892	0.000594446	-0.00033327	-4.96868e-05	-0.000123628	-0.000188815
-0.000121383	-3.08639e-05	0.000165651	-0.000324988	0.000418069	0.000240164	0.000724128	0.000589451	-0.000247195	-6.37246e-05	0.000128196	-3.85253e-06
0.000105915	-0.000215619	-8.92414e-07	-0.000388445	0.000250844	8.85846e-05	0.00054724	0.000593722	-0.000145876	-7.86224e-05	0.000350526	0.000188482
0.000303969	-0.000430163	-0.000208519	-0.000498497	-3.14017e-08	-0.000148598	0.000411868	0.000629056	-4.86609e-05	-8.47403e-05	0.000454057	0.000328791
0.000452472	-0.000616063	-0.00041902	-0.000658532	-0.000230328	-0.000403223	0.000322414	0.000681124	4.44656e-05	-9.33779e-05	0.000387806	0.000396216
0.000553899	-0.000710931	-0.000553908	-0.000821169	-0.000361333	-0.000606744	0.000272456	0.000710736	0.000137771	-0.000129996	0.000170017	0.000399613
0.000604282	-0.000672036	-0.000546181	-0.000917436	-0.000378297	-0.000718919	0.000259173	0.000679802	0.000228787	-0.000210003	-0.00011798	0.000346394
0.000578284	-0.000493068	-0.00039589	-0.000899601	-0.000328634	-0.000737787	0.000282299	0.000572806	0.000310495	-0.000319083	-0.000376256	0.000226428
0.000449451	-0.000208532	-0.00017794	-0.000763567	-0.000283359	-0.000689085	0.000336331	0.000402208	0.000377859	-0.000417098	-0.000539753	2.91675e-05
0.00022751	0.000115968	8.2156e-06	-0.000541356	-0.000289009	-0.00060893	0.000405907	0.000200175	0.000428639	-0.000465347	-0.000604755	-0.000224048
-2.7826e-05	0.000404587	0.000104576	-0.000281456	-0.000340402	-0.000532622	0.000467163	7.01461e-06	0.000458461	-0.000455311	-0.000612965	-0.000467533
-0.000237072	0.000594118	0.00012108	-3.57694e-05	-0.000388498	-0.000487975	0.000495392	-0.000135176	0.000456217	-0.000411847	-0.000608367	-0.000615633
-0.000351906	0.000650072	0.000106696	0.000147736	-0.00037595	-0.000485718	0.000477066	-0.000184239	0.000404249	-0.000366118	-0.000601132	-0.00060716
-0.000380395	0.000574414	0.00010067	0.000237921	-0.000277357	-0.00051102	0.000418322	-0.000104764	0.000285161	-0.000325727	-0.000565716	-0.000436693
-0.000363601	0.000405683	0.000111128	0.000238324	-0.000118207	-0.000529836	0.000342053	0.000112452	9.4949e-05	-0.000274163	-0.000470725	-0.000153379
-0.000329215	0.000207215	0.000131414	0.000193107	4.05709e-05	-0.000512832	0.000276026	0.000427648	-0.000144176	-0.000198045	-0.000311521	0.000164314
-0.000270273	4.12616e-05	0.000163227	0.000166139	0.00014179	-0.000458381	0.000241106	0.000750838	-0.000383532	-0.00010715	-0.000117804	0.00043494
-0.000168053	-5.85898e-05	0.000215333	0.000200037	0.000165771	-0.000391605	0.000243189	0.000977078	-0.000564882	-2.27486e-05	6.52607e-05	0.000589704
-2.98161e-05	-9.60479e-05	0.000283079	0.000284258	0.000133287	-0.000338118	0.00026768	0.00104039	-0.000642678	4.7532e-05	0.000200644	0.000586142
0.000102376	-9.58135e-05	0.000340215	0.000360226	7.78285e-05	-0.000298478	0.000281478	0.000945611	-0.000596718	0.000112211	0.000269007	0.000429307
0.000182046	-7.95772e-05	0.000358488	0.000362132	1.28714e-05	-0.000252613	0.00025021	0.000752652	-0.000434812	0.000171832	0.000266175	0.00018662
0.000195847	-5.61411e-05	0.000334167	0.000260939	-7.71123e-05	-0.000193947	0.000163243	0.000528714	-0.000192813	0.000202814	0.000200893	-3.20138e-05
0.000170666	-2.90187e-05	0.000291088	7.8237e-05	-0.000213922	-0.000157456	4.34038e-05	0.000310707	7.19206e-05	0.000176398	9.53115e-05	-0.00013286
0.000146406	-6.28642e-06	0.00025772	-0.000133766	-0.000389966	-0.000204617	-7.04055e-05	0.000105712	0.000304128	9.55128e-05	-1.98712e-05	-9.59011e-05
0.000144281	6.74383e-07	0.000244196	-0.000321612	-0.000551316	-0.000369646	-0.000149949	-8.22311e-05	0.000482582	6.38541e-06	-0.000118126	1.86854e-05
0.000159796	-1.37122e-05	0.000241341	-0.000445097	-0.000619499	-0.000614912	-0.00018667	-0.000234298	0.000629268	-3.48789e-05	-0.000189262	0.000121259
0.000180409	-4.45485e-05	0.000237429	-0.000476952	-0.000541451	-0.000840621	-0.000180416	-0.000327552	0.000777638	-1.31164e-05	-0.000242849	0.000154103
0.00020348	-8.07585e-05	0.000231638	-0.000406135	-0.00033081	-0.00094489	-0.00013088	-0.000358428	0.000924592	2.66746e-05	-0.000302174	0.000113924
0.000233797	-0.000111958	0.000230727	-0.000252876	-6.67778e-05	-0.000884533	-4.68165e-05	-0.000349357	0.00101406	1.29865e-05	-0.000391201	3.22852e-05
0.000265744	-0.00013155	0.000235704	-7.70379e-05	0.000149924	-0.000689283	4.15682e-05	-0.000331052	0.000973878	-9.4374e-05	-0.000517836	-5.07571e-05
0.000275363	-0.000136617	0.000235937	4.40932e-05	0.000249692	-0.000427293	9.15312e-05	-0.000323101	0.000778536	-0.000273318	-0.000661636	-9.53362e-05
0.00023803	-0.000127798	0.000218337	6.20779e-05	0.000217238	-0.000160454	7.86719e-05	-0.000335026	0.000485387	-0.000459476	-0.000776907	-6.442e-05
0.000156064	-0.000108947	0.000179791	-1.1037e-05	7.76353e-05	7.33054e-05	2.22063e-05	-0.000379207	0.000211233	-0.000593345	-0.000813161	5.90027e-05
6.51103e-05	-8.34878e-05	0.000126027	-0.000116295	-0.000129597	0.000248588	-2.33289e-05	-0.000468488	6.21726e-05	-0.000649768	-0.000740296	0.000248556
1.01002e-05	-4.77307e-05	5.84513e-05	-0.000194668	-0.000360825	0.0003387	-9.60252e-06	-0.000593789	6.8642e-05	-0.000630448	-0.000562392	0.000436832
1.48485e-05	1.10387e-05	-3.02376e-05	-0.000225771	-0.00056241	0.000321698	6.29794e-05	-0.000711614	0.000175687	-0.0005423	-0.000314812	0.000556223
7.33417e-05	0.000103881	-0.000139756	-0.00022973	-0.000671814	0.000200692	0.000140142	-0.000767483	0.000292757	-0.00039479	-5.04458e-05	0.000588016
0.000164427	0.00022312	-0.000243347	-0.000238507	-0.000642649	1.37018e-05	0.000153927	-0.000738786	0.000358194	-0.000216812	0.0001773	0.000573449
0.000269582	0.000337534	-0.000294891	-0.000264704	-0.000480576	-0.000181553	7.39248e-05	-0.000653246	0.000367988	-6.14828e-05	0.000330074	0.000572422
0.000377851	0.000409451	-0.000262914	-0.000292108	-0.000255708	-0.00033652	-7.48185e-05	-0.000563102	0.000357008	2.05777e-05	0.000395239	0.000605286
0.000479729	0.000420267	-0.000159668	-0.000292952	-7.06541e-05	-0.000431666	-0.000237133	-0.00050178	0.000360732	1.70481e-05	0.000388212	0.00063167
0.000560568	0.000380955	-3.63379e-05	-0.000255945	-1.85925e-06	-0.00047689	-0.000365315	-0.00046481	0.000391499	-3.97153e-05	0.000344389	0.000587265
0.000600416	0.000317982	5.10687e-05	-0.000200393	-5.76478e-05	-0.000497776	-0.000434537	-0.000427161	0.000439745	-0.000102387	0.000302411	0.000444216
0.000580899	0.000248059	7.50834e-05	-0.000164053	-0.000184118	-0.000516784	-0.000433981	-0.000372571	0.00048684	-0.000141771	0.000286837	0.000238347
0.00049506	0.000165898	4.48843e-05	-0.000176235	-0.000311088	-0.000537766	-0.000358903	-0.000304683	0.000513965	-0.000152376	0.000300577	4.05754e-05
0.000353143	5.70673e-05	-1.03798e-05	-0.00023942	-0.000398226	-0.000543476	-0.000220989	-0.000233833	0.000506073	-0.000135856	0.00032965	-9.57166e-05
0.000179295	-7.74489e-05	-6.35504e-05	-0.000331531	-0.000443829	-0.00051083	-6.46664e-05	-0.000158821	0.000458843	-9.00913e-05	0.000352646	-0.000161352
1.39218e-06	-0.000210736	-9.83047e-05	-0.00042111	-0.000456516	-0.000434227	3.79031e-05	-6.68015e-05	0.000387754	-1.62526e-05	0.000347919	-0.000174349
-0.000158787	-0.000304054	-0.00010274	-0.000479855	-0.000428536	-0.000336842	2.31266e-05	4.53631e-05	0.000326307	7.07256e-05	0.000300006	-0.000146074
-0.000289361	-0.000331347	-6.12317e-05	-0.000486526	-0.000344496	-0.000257179	-0.000118869	0.000150052	0.000305565	0.00014677	0.000208323	-6.84639e-05
-0.000384806	-0.000293247	4.03638e-05	-0.000428875	-0.000212719	-0.000219724	-0.000328938	0.000195281	0.000327374	0.000196885	9.34785e-05	6.87147e-05
-0.000438211	-0.000213495	0.000196256	-0.000309844	-7.51731e-05	-0.000215109	-0.000513784	0.00014163	0.000355642	0.000226613	-7.61575e-06	0.000254742
-0.00043664	-0.000125525	0.000368314	-0.00015294	2.22557e-05	-0.000209226	-0.00060876	-6.46431e-07	0.000337829	0.000250751	-5.95743e-05	0.00045471
-0.000365968	-5.8889e-05	0.000500012	3.22448e-06	6.71006e-05	-0.000174966	-0.000617827	-0.000171633	0.00024247	0.000268665	-4.9753e-05	0.000626134
-0.000223271	-2.95166e-05	0.000552456	0.000121707	8.33191e-05	-0.000119127	-0.000597395	-0.000302571	8.34235e-05	0.000254763	1.19356e-06	0.000736276
-2.76338e-05	-3.46823e-05	0.000532582	0.000184297	9.9271e-05	-8.10103e-05	-0.000600399	-0.000359258	-8.74302e-05	0.000179771	4.78441e-05	0.000767488
0.000179021	-5.47982e-05	0.000488403	0.000198161	0.000118457	-0.000102717	-0.000629421	-0.000348607	-0.00020998	4.36903e-05	4.49729e-05	0.000715218
0.000344748	-6.34665e-05	0.000476941	0.000190551	0.000121848	-0.000193145	-0.000634883	-0.000291969	-0.000242119	-0.000114764	-2.46502e-05	0.000588395
0.000431239	-4.22259e-05	0.000532177	0.000195981	9.19758e-05	-0.000312777	-0.00055576	-0.000202269	-0.000166839	-0.00024414	-0.000138672	0.000412543
0.000434421	8.22887e-06	0.000652994	0.000239919	2.92008e-05	-0.000392526	-0.000371019	-8.65074e-05	1.06987e-05	-0.000317477	-0.000251224	0.000227855
0.000381956	6.74892e-05	0.000810413	0.000323249	-5.32441e-05	-0.000375305	-0.000125195	4.13288e-05	0.000259571	-0.000347713	-0.000326253	7.85473e-05
0.000304457	0.000106148	0.000962624	0.000415346	-0.00014274	-0.000250387	9.11099e-05	0.000159535	0.000516178	-0.000371538	-0.000359783	-7.73619e-07
0.00020761	0.000101697	0.00106924	0.000463321	-0.000230879	-5.51268e-05	0.000193772	0.000250575	0.000696459	-0.000418344	-0.000371877	6.10294e-06
7.69995e-05	5.14648e-05	0.00110236	0.000416469	-0.000305776	0.000153625	0.000152792	0.000310262	0.000737504	-0.000486818	-0.000380085	9.49404e-05
-8.86717e-05	-2.34294e-05	0.00105405	0.000255215	-0.000349056	0.000329473	1.6819e-06	0.000345722	0.000642716	-0.000541786	-0.000383957	0.00024268
-0.000255471	-8.59526e-05	0.000937613	1.02115e-05	-0.00034842	0.000442215	-0.000190448	0.000366943	0.000485885	-0.000532772	-0.000373227	0.000410767
-0.000370979	-0.000101025	0.000778546	-0.000241481	-0.000312987	0.000465597	-0.000355237	0.000380854	0.000358225	-0.000426331	-0.000342892	0.000551188
-0.000403389	-5.46835e-05	0.000597641	-0.000408669	-0.000267758	0.000376714	-0.000447161	0.000392197	0.000297992	-0.000234301	-0.000294005	0.000616339
-0.00036305	3.73089e-05	0.000399046	-0.000434388	-0.000226128	0.000180287	-0.000451345	0.000407663	0.000266648	-1.759e-05	-0.00022311	0.000571871
-0.000285954	0.000137294	0.00017653	-0.000329916	-0.000171206	-6.81933e-05	-0.000384135	0.000434326	0.000195148	0.000141367	-0.000121091	0.000410303
-0.0001948	0.000205397	-6.59203e-05	-0.000168366	-7.41786e-05	-0.000278446	-0.00028519	0.00046797	5.60614e-05	0.000182307	1.12589e-05	0.00016078
-7.35031e-05	0.000219926	-0.000298658	-4.06368e-05	6.34243e-05	-0.000381407	-0.000198533	0.000481838	-0.000107023	0.000100126	0.000149801	-0.000113941
0.000118292	0.000187247	-0.000470304	-3.86605e-06	0.000189982	-0.000378629	-0.00015024	0.000434815	-0.000217226	-5.17053e-05	0.000256357	-0.0003396
0.000398264	0.000135306	-0.000527957	-5.48991e-05	0.000234569	-0.000337073	-0.000137371	0.000302038	-0.000229039	-0.000187716	0.000304032	-0.000462297
0.000723213	9.43807e-05	-0.000442156	-0.000141128	0.000162433	-0.000331806	-0.000136418	0.00010268	-0.00015994	-0.000232899	0.000290923	-0.000467751
0.000999199	7.62281e-05	-0.000226037	-0.000196403	2.11074e-06	-0.000387541	-0.00012403	-0.000105133	-6.80347e-05	-0.000160781	0.000229041	-0.000375802
0.00113719	6.30987e-05	6.18248e-05	-0.000177116	-0.000177287	-0.000466612	-9.16421e-05	-0.000261252	-6.24166e-06	-6.32711e-06	0.000126852	-0.000221471
0.00110855	1.33216e-05	0.000337189	-7.92218e-05	-0.000309621	-0.000505489	-4.30061e-05	-0.000337853	5.09972e-06	0.000157815	-9.90193e-06	-4.03708e-05
0.000955621	-0.000115448	0.000523115	6.69869e-05	-0.000356722	-0.000463252	1.54289e-05	-0.000340676	-2.42827e-05	0.000269704	-0.000161759	0.000138083
0.000755078	-0.000333278	0.000574967	0.000215388	-0.000307243	-0.000344849	7.41817e-05	-0.000283894	-6.92709e-05	0.000316587	-0.000289184	0.000295986
0.000570763	-0.000595324	0.000487038	0.000324943	-0.000168644	-0.000189761	0.000112512	-0.000172452	-0.000101114	0.000334535	-0.000350123	0.000430922
0.000431188	-0.000811691	0.000290365	0.000375329	3.31475e-05	-4.38389e-05	0.000102187	-1.18684e-05	-9.96414e-05	0.000374133	-0.000325877	0.000552501
0.000335091	-0.000893121	5.03464e-05	0.000372179	0.000250291	6.16872e-05	2.93526e-05	0.000171171	-7.01525e-05	0.000463977	-0.000230481	0.000670699
0.000266349	-0.000806664	-0.000146445	0.00033959	0.000418253	0.000113169	-8.81974e-05	0.000329345	-5.09474e-05	0.000596279	-9.82472e-05	0.000783559
0.000205921	-0.000602442	-0.000228177	0.000303865	0.000477466	0.000105716	-0.000211888	0.000424341	-9.27254e-05	0.000732113	3.35145e-05	0.000872187
0.000142928	-0.000389924	-0.000178683	0.000279462	0.00040555	3.62831e-05	-0.000312149	0.000458531	-0.000217635	0.000812729	0.000130288	0.000904633
8.54395e-05	-0.000277097	-4.49359e-05	0.000267027	0.000237636	-9.31468e-05	-0.000384288	0.000474371	-0.000393973	0.000775578	0.000159001	0.0008453
6.06997e-05	-0.000311441	0.000101423	0.000261866	5.08016e-05	-0.000266602	-0.000435049	0.000516555	-0.000552622	0.000582611	9.60468e-05	0.000667454
9.74332e-05	-0.000459277	0.00021337	0.000260934	-8.48375e-05	-0.000450946	-0.000459401	0.000589108	-0.000630933	0.000252946	-5.33584e-05	0.000368587
0.000201533	-0.000632744	0.000283657	0.000260178	-0.000152013	-0.000604474	-0.000435016	0.000647773	-0.000605676	-0.000129148	-0.000244734	-1.59266e-05
0.000347141	-0.000742217	0.000321874	0.000247308	-0.000190566	-0.000692679	-0.000337674	0.000636621	-0.000492916	-0.000451318	-0.000410921	-0.00041323
0.00049089	-0.00073988	0.000330062	0.000201509	-0.000256543	-0.000702665	-0.00015948	0.000535955	-0.000325642	-0.000636046	-0.000498206	-0.000736531
0.000593817	-0.000633243	0.000305859	0.000104662	-0.00036929	-0.000648795	8.41104e-05	0.000378154	-0.000134698	-0.000681446	-0.000495601	-0.000921691
0.000632088	-0.000470051	0.000260867	-4.32213e-05	-0.000486583	-0.000563653	0.000357413	0.000220143	5.38243e-05	-0.00064842	-0.000436351	-0.000951284
0.000596006	-0.000309688	0.000221522	-0.000216966	-0.000526244	-0.000476124	0.000612173	0.000102237	0.000212843	-0.000609245	-0.000371203	-0.000850196
0.000489872	-0.00019667	0.000205019	-0.000375632	-0.000421123	-0.00039265	0.000798836	3.09731e-05	0.000315407	-0.000601847	-0.000333038	-0.000663259
0.000336912	-0.000145715	0.000198256	-0.000484532	-0.00017036	-0.000299954	0.00088149	-6.7225e-06	0.00034566	-0.000619736	-0.00031971	-0.000437059
0.000179094	-0.00014133	0.000167019	-0.000534374	0.000150976	-0.000187444	0.000852385	-2.22779e-05	0.000308074	-0.000631278	-0.00030806	-0.000213715
6.26572e-05	-0.000150208	8.83989e-05	-0.000541738	0.00043371	-6.60802e-05	0.000739183	-1.95616e-05	0.000223889	-0.000603256	-0.000283799	-2.76516e-05
1.46423e-05	-0.000140599	-2.48619e-05	-0.00053104	0.00059838	3.54166e-05	0.000597767	-9.91551e-07	0.000116725	-0.000514446	-0.000255739	0.000100904
2.58711e-05	-9.79015e-05	-0.000129535	-0.000515974	0.000634183	9.15378e-05	0.000486376	3.05465e-05	-2.26172e-07	-0.000362146	-0.000238797	0.000169947
5.28608e-05	-2.61541e-05	-0.000180605	-0.000496153	0.000588218	9.71482e-05	0.000430158	7.79391e-05	-0.000124441	-0.000166665	-0.000224926	0.000190894
4.08335e-05	6.30999e-05	-0.00015964	-0.000464995	0.000521859	6.81944e-05	0.000403384	0.000153136	-0.00025198	2.98133e-05	-0.000177405	0.000179038
-4.12093e-05	0.000161017	-8.15637e-05	-0.000415166	0.000472222	3.02881e-05	0.000352833	0.000267455	-0.000365541	0.000176131	-6.17295e-05	0.000147909
-0.000172709	0.000262034	2.2783e-05	-0.000339619	0.000441483	5.73685e-06	0.000249413	0.000412335	-0.000436848	0.000235089	0.000113518	0.000108513
-0.000283611	0.000361243	0.000130616	-0.0002374	0.000408903	5.70908e-06	0.000121507	0.000547663	-0.000444341	0.000205185	0.000288139	6.68292e-05
-0.000294124	0.000456479	0.000236217	-0.000124445	0.00034871	2.99442e-05	3.62096e-05	0.000616015	-0.000389901	0.000126732	0.000388538	1.80051e-05
-0.0001708	0.00055012	0.00034062	-3.42345e-05	0.000243024	7.26712e-05	4.48476e-05	0.000580368	-0.000296533	6.29251e-05	0.000380875	-5.31501e-05
4.17477e-05	0.000642226	0.000437508	2.95611e-06	8.83735e-05	0.000129031	0.000142972	0.000454787	-0.000188358	6.06522e-05	0.000291221	-0.000157323
0.000241297	0.000720652	0.000512009	-1.13673e-05	-0.000100937	0.000197253	0.00027777	0.000297387	-7.45148e-05	0.000115062	0.000178221	-0.000280126
0.000329858	0.000762249	0.000552561	-3.80049e-05	-0.000290884	0.00027857	0.000389174	0.000170644	4.57213e-05	0.000169008	8.94665e-05	-0.000375802
0.000273164	0.00074699	0.000561442	-2.86824e-05	-0.000431444	0.000378233	0.000443965	0.000106089	0.000164876	0.000155992	3.90957e-05	-0.000386042
0.000115386	0.000670695	0.000551271	3.81317e-05	-0.000472259	0.000503631	0.000437894	0.000101037	0.000260006	5.52861e-05	1.25119e-05	-0.000274294
-5.72541e-05	0.000544731	0.000529622	0.000151389	-0.00038802	0.000653233	0.000376541	0.00013871	0.000306557	-8.90311e-05	-1.7773e-05	-5.30677e-05
-0.000170076	0.0003867	0.000488003	0.000291479	-0.000200042	0.000801598	0.000262574	0.000203462	0.000298505	-0.000203385	-7.36187e-05	0.00021473
-0.00018917	0.000212613	0.000409947	0.000448244	2.15911e-05	0.000897332	0.000102534	0.000277691	0.000252707	-0.000242389	-0.000151279	0.000443012
-0.000114388	3.46719e-05	0.000292677	0.000611371	0.000181975	0.000884718	-7.85466e-05	0.000333962	0.000193434	-0.000217722	-0.000212179	0.000561725
4.15208e-05	-0.000136236	0.000157969	0.000751934	0.000203677	0.000738709	-0.000234714	0.000342577	0.000135135	-0.000178377	-0.000201132	0.000542975
0.000260843	-0.000284833	3.71418e-05	0.000823497	6.57369e-05	0.000487812	-0.000315153	0.000294188	8.15196e-05	-0.000169599	-8.6842e-05	0.000399515
0.000513109	-0.000388134	-5.38632e-05	0.000784066	-0.000185727	0.000204829	-0.000287189	0.000213566	3.66496e-05	-0.000210231	0.00010649	0.000164329
0.000749324	-0.000422888	-0.000120351	0.000619004	-0.000464659	-3.24572e-05	-0.000150986	0.000144565	8.45078e-06	-0.000297646	0.000305037	-0.000125813
0.000911188	-0.000381944	-0.000170951	0.000351327	-0.000692395	-0.000184917	6.02219e-05	0.000116621	-1.51451e-06	-0.000418133	0.000426034	-0.000431245
0.000950705	-0.000283605	-0.000200358	3.94528e-05	-0.000832929	-0.000267001	0.000292593	0.00012495	-5.18583e-06	-0.000546233	0.000422236	-0.00070641
0.000849103	-0.000162034	-0.000193751	-0.000235987	-0.000895871	-0.000320634	0.000492519	0.000141988	-1.62219e-05	-0.00064399	0.000300016	-0.000908823
0.000629131	-4.77504e-05	-0.000145665	-0.000396872	-0.000913658	-0.000372675	0.000628239	0.000143779	-2.84664e-05	-0.000677524	0.00010543	-0.00101575
0.000355395	4.13739e-05	-7.06335e-05	-0.000397348	-0.000916137	-0.000416558	0.000700465	0.000123233	-1.04988e-05	-0.000643188	-0.000105631	-0.00103027
0.000114489	9.22237e-05	4.60151e-06	-0.000243075	-0.000919583	-0.000431507	0.000732996	8.40997e-05	7.11069e-05	-0.000574099	-0.000292757	-0.000969999
-2.37051e-05	8.7316e-05	5.68057e-05	1.13775e-05	-0.000929073	-0.000411116	0.000746415	3.34155e-05	0.000217031	-0.000512881	-0.000439038	-0.000850566
-4.22189e-05	1.17832e-05	7.50884e-05	0.000283692	-0.000942014	-0.000366996	0.000732052	-1.4729e-05	0.000381364	-0.000473757	-0.000541414	-0.000679045
1.71232e-05	-0.000127815	6.02312e-05	0.000491615	-0.000945538	-0.000308583	0.000648452	-3.50926e-05	0.000494565	-0.000431509	-0.000595644	-0.000461024
8.51301e-05	-0.000294173	2.15293e-05	0.000578127	-0.000914756	-0.000230809	0.000450123	-4.54014e-06	0.00050526	-0.00034778	-0.000592335	-0.000213488
0.000109568	-0.000431829	-2.58335e-05	0.000528038	-0.000824599	-0.000129168	0.000132307	7.36983e-05	0.000404719	-0.000208295	-0.00052873	2.99318e-05
7.76239e-05	-0.000492778	-6.68291e-05	0.000369298	-0.000673539	-2.39275e-05	-0.000243728	0.000164382	0.000215223	-3.78919e-05	-0.000422714	0.000229773
5.46963e-06	-0.000457977	-9.61824e-05	0.000155742	-0.000496491	3.91131e-05	-0.000571994	0.00022785	-3.92697e-05	0.000115339	-0.000310481	0.000359319
-8.31912e-05	-0.000344563	-0.000122503	-5.95957e-05	-0.000346751	1.75262e-05	-0.000761343	0.000254578	-0.000344171	0.000209869	-0.000225655	0.000411093
-0.000163816	-0.000196996	-0.000159604	-0.000241647	-0.000258643	-9.59664e-05	-0.00079004	0.000266849	-0.000674779	0.000232186	-0.000179522	0.000385372
-0.00020463	-6.67115e-05	-0.000211131	-0.000370287	-0.000227535	-0.000266671	-0.000711706	0.000283895	-0.000973087	0.000199501	-0.00016372	0.00028119
-0.000169483	8.82179e-06	-0.000263091	-0.000427983	-0.000227193	-0.000438499	-0.000609455	0.000290042	-0.00115569	0.00014751	-0.00017191	0.000109475
-3.95932e-05	1.69529e-05	-0.000291386	-0.000398836	-0.000242132	-0.000564387	-0.000539826	0.000243064	-0.00115507	0.000112719	-0.000212669	-8.61068e-05
0.000163124	-2.97517e-05	-0.000277464	-0.000283882	-0.000276223	-0.000626902	-0.000511279	0.000116016	-0.000961737	0.000116974	-0.000294438	-0.000235218
0.000375699	-9.67995e-05	-0.000219843	-0.000114954	-0.000329028	-0.000636674	-0.000502577	-6.87044e-05	-0.000633262	0.000158928	-0.000399275	-0.000280199
0.000522961	-0.00013526	-0.000134345	5.10867e-05	-0.000371412	-0.000609785	-0.000490263	-0.000245214	-0.000265035	0.000215114	-0.000481211	-0.00021229
0.000558209	-0.000101738	-4.36365e-05	0.00015515	-0.000353927	-0.00054357	-0.000458062	-0.000345112	5.31211e-05	0.000250071	-0.000498487	-6.89969e-05
0.00048839	1.27101e-05	3.7187e-05	0.00015877	-0.00024475	-0.000416866	-0.000391471	-0.000341273	0.000264804	0.000232095	-0.000446888	9.9391e-05
0.000365602	0.000168426	0.000108597	5.61259e-05	-6.14582e-05	-0.000219318	-0.00027861	-0.000262108	0.000348845	0.000150081	-0.00035767	0.000255753
0.000250566	0.000296899	0.000181476	-0.000124607	0.000134345	1.90555e-05	-0.000125212	-0.000165891	0.000308249	2.49036e-05	-0.000264287	0.00037484
0.000176364	0.000341618	0.000263722	-0.000329954	0.000276799	0.000233443	3.33549e-05	-9.55529e-05	0.000163877	-9.39601e-05	-0.00017569	0.000433085
0.000140162	0.000287303	0.000352215	-0.000501112	0.000337656	0.000366194	0.000145053	-5.33116e-05	-4.47433e-05	-0.000151757	-8.1172e-05	0.000414526
0.000122845	0.000161341	0.000437795	-0.000598782	0.000337343	0.000405725	0.000177448	-1.80656e-05	-0.000262722	-0.000122157	2.6536e-05	0.000327719
0.000110474	1.85714e-05	0.000515873	-0.000618485	0.000318796	0.000383506	0.000147626	1.58474e-05	-0.000435403	-2.7182e-05	0.000140145	0.000206249
9.73058e-05	-7.6353e-05	0.000589348	-0.000587522	0.00030747	0.000334829	0.000114672	2.42583e-05	-0.000530726	7.64143e-05	0.000248931	8.38244e-05
7.77836e-05	-6.96567e-05	0.000661136	-0.000547519	0.000290397	0.000267972	0.000134324	-1.92332e-05	-0.000553251	0.000136896	0.000352494	-3.0367e-05
4.69938e-05	5.51361e-05	0.000726886	-0.00053175	0.000230666	0.000173833	0.000211968	-0.000105139	-0.000537507	0.000140141	0.00045388	-0.000146629
1.20942e-05	0.000258854	0.000777393	-0.000545973	0.000104496	5.88527e-05	0.000296225	-0.000183276	-0.000522284	0.000107537	0.000537674	-0.000264995
-3.08366e-06	0.0004581	0.000807095	-0.000563008	-7.15509e-05	-4.34429e-05	0.000320587	-0.000198746	-0.000523153	6.59748e-05	0.000564798	-0.000356868
2.62007e-05	0.000568254	0.000817347	-0.00053854	-0.000247272	-0.000100079	0.00025652	-0.000134261	-0.000523766	2.20873e-05	0.000501263	-0.000384209
0.000100042	0.000550414	0.00080994	-0.000440612	-0.000371658	-0.000115389	0.000132871	-2.02473e-05	-0.000491884	-3.68362e-05	0.00035535	-0.000340001
0.000184102	0.000428988	0.000778699	-0.000270403	-0.000420523	-0.000134835	1.05071e-05	9.34791e-05	-0.000406155	-0.000122491	0.000180935	-0.00026514
0.000228646	0.000270014	0.000710626	-5.78229e-05	-0.000398161	-0.000209046	-5.96487e-05	0.00017745	-0.000273911	-0.000229798	3.90796e-05	-0.000217805
0.000202526	0.000137776	0.000597726	0.000159901	-0.000322476	-0.000351036	-6.02529e-05	0.000240957	-0.000131594	-0.000340788	-4.43406e-05	-0.000222881
0.000115146	5.79004e-05	0.000447024	0.000352917	-0.000215455	-0.000522559	-2.62606e-06	0.000316421	-3.17852e-05	-0.00044149	-8.44775e-05	-0.000253453
1.08325e-05	9.22253e-06	0.000277108	0.000495561	-0.000104362	-0.000655909	9.10737e-05	0.000423978	-2.25692e-05	-0.000532528	-0.000107122	-0.000263442
-5.82849e-05	-5.02803e-05	0.000106573	0.000559063	-2.02413e-05	-0.000690054	0.000199107	0.000546418	-0.000123879	-0.000621618	-0.000118001	-0.000236253
-6.12656e-05	-0.000142033	-4.93067e-05	0.000518742	1.53794e-05	-0.000597826	0.000300025	0.000637582	-0.000311332	-0.000705415	-0.000102022	-0.000198922
-1.06021e-06	-0.000244412	-0.000170467	0.000373353	5.54467e-06	-0.000395575	0.000370527	0.000659146	-0.000522846	-0.000759675	-4.8735e-05	-0.000190502
9.4306e-05	-0.000311267	-0.000229526	0.000155854	-2.23865e-05	-0.000136832	0.000391215	0.000612919	-0.000691697	-0.000749198	2.47131e-05	-0.000222417
0.000192274	-0.000315223	-0.000208678	-7.80898e-05	-3.48294e-05	0.000107757	0.00035849	0.000537399	-0.000785264	-0.000650521	7.72842e-05	-0.000271981
0.000272282	-0.000273427	-0.000123271	-0.00027552	-1.30378e-05	0.000278731	0.000289567	0.00047178	-0.000817248	-0.000468802	7.273e-05	-0.000306561
0.000329317	-0.000231706	-2.31475e-05	-0.000405638	3.8235e-05	0.000350296	0.000211301	0.000424054	-0.000821593	-0.000236181	7.89423e-06	-0.000302662
0.00036711	-0.000226823	3.86589e-05	-0.000461339	9.67146e-05	0.000332704	0.000140984	0.00037354	-0.000812856	4.46641e-06	-8.55452e-05	-0.000243664
0.000389373	-0.000263765	4.48773e-05	-0.000447635	0.000135423	0.000254894	7.78278e-05	0.000298857	-0.000771042	0.000215208	-0.000167868	-0.000118037
0.000394475	-0.000320241	2.41746e-05	-0.000371835	0.000134334	0.000143994	1.27967e-05	0.000198508	-0.000663093	0.000367384	-0.000221293	6.35799e-05
0.000373554	-0.000362635	2.37895e-05	-0.000245715	8.61185e-05	1.93317e-05	-5.44069e-05	8.87637e-05	-0.000477129	0.00043929	-0.000255411	0.000252717
0.000311642	-0.000359221	7.16961e-05	-9.48885e-05	-5.95615e-06	-9.7351e-05	-0.000107714	-9.13576e-06	-0.000237221	0.000420371	-0.000286789	0.000380409
0.000195049	-0.000291131	0.000160058	4.03047e-05	-0.000134412	-0.000172568	-0.000123052	-7.97445e-05	1.0663e-05	0.00032328	-0.000318552	0.000401701
2.65093e-05	-0.000161838	0.000255609	0.00012173	-0.000289081	-0.000170914	-8.62137e-05	-0.000122274	0.00022462	0.000186832	-0.000342386	0.000326324
-0.000161537	2.0884e-06	0.000319575	0.000137536	-0.000450006	-8.05338e-05	-5.61207e-06	-0.000155195	0.000382085	5.74136e-05	-0.000356407	0.000208069
-0.000313403	0.000162403	0.000321175	0.000110677	-0.000582321	7.10152e-05	9.18976e-05	-0.000205689	0.000477042	-3.65746e-05	-0.000374058	0.000106881
-0.000382545	0.000284121	0.000243158	8.1546e-05	-0.000646553	0.000229447	0.000179193	-0.00028442	0.000509874	-9.07598e-05	-0.000412711	5.72805e-05
-0.000368715	0.000343843	8.54555e-05	7.94265e-05	-0.000620351	0.000345338	0.0002444	-0.000368162	0.000483938	-0.000108605	-0.000475092	6.19204e-05
-0.000324814	0.000331431	-0.000130709	0.000106744	-0.000512054	0.000398006	0.00029096	-0.000412553	0.000411305	-8.83462e-05	-0.000541919	0.000105441
-0.000319956	0.000250249	-0.000362428	0.000144422	-0.000354616	0.00039559	0.000326619	-0.000388815	0.000318023	-3.17598e-05	-0.00058075	0.000171687
-0.000385924	0.000115615	-0.000554594	0.000166944	-0.000188655	0.000356124	0.000355198	-0.000312319	0.000238923	3.90144e-05	-0.000563086	0.000248954
-0.000492929	-5.1935e-05	-0.000660399	0.00015351	-4.94756e-05	0.000286531	0.000377111	-0.000235689	0.000201947	8.48096e-05	-0.000478217	0.000321364
-0.000575593	-0.000234853	-0.000663505	9.29417e-05	3.84146e-05	0.000177723	0.000392181	-0.000209466	0.00021209	7.73374e-05	-0.000336295	0.000361251
-0.000583933	-0.000419518	-0.0005852	-1.35682e-05	6.48336e-05	2.38829e-05	0.000397221	-0.000241049	0.00024668	2.34059e-05	-0.00016218	0.000338657
-0.000513124	-0.000589307	-0.000468051	-0.000151099	3.66143e-05	-0.000149825	0.0003809	-0.000286023	0.000266472	-4.2196e-05	1.11066e-05	0.000243971
-0.000392485	-0.000720214	-0.000348673	-0.00029338	-2.62154e-05	-0.000284886	0.000325865	-0.000282727	0.000236899	-8.81861e-05	0.000144602	0.000100802
-0.000257694	-0.000787802	-0.000242888	-0.000408702	-0.000101312	-0.000327196	0.000222537	-0.000205181	0.000147623	-0.000109853	0.000197689	-4.7518e-05
-0.000138676	-0.000781772	-0.000151607	-0.000467252	-0.00017155	-0.000272532	8.49736e-05	-8.88235e-05	1.97096e-05	-0.000123509	0.000142397	-0.000167731
-6.28257e-05	-0.000715037	-7.37028e-05	-0.000450045	-0.000220711	-0.000169295	-4.7506e-05	-3.16904e-06	-0.000102939	-0.000143033	-1.78275e-05	-0.000254369
-4.96466e-05	-0.000616907	-1.1029e-05	-0.000359352	-0.000225125	-7.04149e-05	-0.000128434	5.1107e-06	-0.000173488	-0.000162201	-0.000242034	-0.000318193
-9.23176e-05	-0.000513369	3.30022e-05	-0.000224513	-0.000157766	1.76614e-05	-0.000129496	-5.41042e-05	-0.000165151	-0.000156414	-0.000467871	-0.000359644
-0.000151377	-0.000410945	5.28283e-05	-9.48099e-05	-7.57443e-06	0.000137679	-5.55912e-05	-0.000131656	-8.69814e-05	-0.000102141	-0.000639324	-0.000359645
-0.000178548	-0.000299879	3.95711e-05	-2.02751e-05	0.000203805	0.000335441	5.65639e-05	-0.000183049	1.84251e-05	-1.03493e-06	-0.000726684	-0.000302114
-0.000153087	-0.000173956	-1.28346e-05	-3.23445e-05	0.000427114	0.00061042	0.000151974	-0.000193846	9.8753e-05	0.000110694	-0.000730171	-0.00020548
-9.63591e-05	-4.65343e-05	-9.63903e-05	-0.000134172	0.000610562	0.000905921	0.000178096	-0.000170047	0.000123588	0.000180707	-0.000672168	-0.000125458
-5.11892e-05	5.34249e-05	-0.00018629	-0.000299504	0.000722781	0.00114109	0.000107787	-0.000116191	9.97101e-05	0.000177433	-0.000584601	-0.00011839
-4.41279e-05	9.9387e-05	-0.000253899	-0.000477368	0.000755187	0.00125264	-4.54945e-05	-2.93963e-05	5.78468e-05	0.000116202	-0.000494278	-0.000197725
-6.0855e-05	8.08212e-05	-0.000284797	-0.000607873	0.000709048	0.00121596	-0.000230923	8.80631e-05	2.36934e-05	5.18182e-05	-0.000410965	-0.000327534
-5.41232e-05	4.62056e-06	-0.00028515	-0.000650732	0.000588167	0.00104279	-0.000382824	0.000215743	-1.35325e-06	4.30241e-05	-0.00032598	-0.000459018
1.86737e-05	-0.000107647	-0.000272263	-0.000608548	0.000406567	0.000771785	-0.000450503	0.000315759	-3.57164e-05	0.000114576	-0.000224318	-0.000569003
0.000154601	-0.000220182	-0.000259222	-0.000521502	0.000197559	0.000460869	-0.000418409	0.000347034	-9.74813e-05	0.000239432	-0.000102561	-0.000659118
0.000296567	-0.000286953	-0.000244746	-0.000436291	6.12347e-06	0.000175128	-0.000305917	0.00028573	-0.000188179	0.000349836	2.23452e-05	-0.000722625
0.000370595	-0.0002674	-0.000212907	-0.000378372	-0.000134119	-3.41444e-05	-0.000149638	0.000143777	-0.00029286	0.000373968	0.000123063	-0.00072469
0.000339523	-0.00014994	-0.000142655	-0.000346755	-0.000219134	-0.000146996	1.73965e-05	-2.51459e-05	-0.000392059	0.000280722	0.000182765	-0.000624569
0.000224665	3.35202e-05	-2.30043e-05	-0.000321648	-0.000270217	-0.000172728	0.000175674	-0.000143308	-0.00047121	0.000103068	0.00020576	-0.000417596
7.96496e-05	0.000219204	0.000135745	-0.000269774	-0.000310063	-0.000131338	0.000315511	-0.000149155	-0.000518781	-8.06831e-05	0.000206261	-0.000152233
-5.01552e-05	0.000348512	0.000304369	-0.000152034	-0.000340654	-3.99816e-05	0.000428614	-3.63642e-05	-0.000519323	-0.000196514	0.000188827	9.44554e-05
-0.000142019	0.000403926	0.00044995	5.38015e-05	-0.000343736	8.31261e-05	0.000505175	0.00014078	-0.000455046	-0.000217775	0.000143771	0.00025854
-0.000182251	0.000411035	0.000551453	0.000323331	-0.000303199	0.000210189	0.000537938	0.000304471	-0.00031976	-0.000170711	6.23076e-05	0.00031486
-0.000155092	0.000403687	0.000602984	0.000578724	-0.00022597	0.000310461	0.000526403	0.00040331	-0.000133184	-0.000103932	-4.73356e-05	0.000275849
-5.31177e-05	0.000387644	0.000604292	0.000725365	-0.000138884	0.000370875	0.00047627	0.000434045	5.93568e-05	-5.1343e-05	-0.0001617	0.000174929
0.000104788	0.000339875	0.000550536	0.000713756	-6.50314e-05	0.000407985	0.000396818	0.000423098	0.000204784	-1.80669e-05	-0.000258791	4.91964e-05
0.000272635	0.000241093	0.000434245	0.000578296	-5.86917e-06	0.000454275	0.000300106	0.000393046	0.000267344	5.69258e-06	-0.000329733	-7.15431e-05
0.000398247	0.000103869	0.000260559	0.000417044	5.23603e-05	0.000528847	0.0002006	0.000347002	0.00024566	2.33407e-05	-0.00037233	-0.000168883
0.000447957	-3.32798e-05	6.13255e-05	0.000324881	0.000118056	0.000618976	0.000111675	0.00027981	0.000170372	2.70352e-05	-0.000374985	-0.000235475
0.000416655	-0.00013632	-0.000110406	0.000332381	0.000184232	0.000687058	3.94981e-05	0.000197633	8.30842e-05	1.26513e-05	-0.000311257	-0.000272696
0.000321168	-0.000196747	-0.000207956	0.000396782	0.000237851	0.000693518	-2.03814e-05	0.000123217	1.20634e-05	-5.74968e-06	-0.000156071	-0.00028607
0.000188144	-0.00022434	-0.00021956	0.000446251	0.000273074	0.000617118	-7.76617e-05	8.21139e-05	-3.70229e-05	-3.03541e-06	8.54598e-05	-0.000276383
4.69582e-05	-0.000225542	-0.00017243	0.000435534	0.000290782	0.0004626	-0.000133721	8.33995e-05	-7.23679e-05	3.28507e-05	0.000359117	-0.000230248
-7.19852e-05	-0.00019393	-0.000109513	0.000367125	0.000287609	0.000255898	-0.000171953	0.000111123	-0.000103589	8.73373e-05	0.000572459	-0.000123127
-0.000140856	-0.00012168	-6.06935e-05	0.000267897	0.000254002	3.17566e-05	-0.00016612	0.000133874	-0.000139024	0.000134004	0.000636688	5.71296e-05
-0.00014342	-1.71703e-05	-3.04842e-05	0.000152483	0.000189405	-0.000178318	-0.000103631	0.000128175	-0.000190507	0.000162025	0.000516009	0.000281961
-8.24373e-05	9.11988e-05	-5.813e-06	1.2663e-05	0.000115979	-0.00034908	-8.22817e-07	9.93484e-05	-0.000274459	0.000184862	0.000249595	0.000480313
2.39151e-05	0.000170029	2.66206e-05	-0.000159541	6.63194e-05	-0.000455029	0.000108682	7.92491e-05	-0.000405204	0.00022054	-7.19227e-05	0.00057535
0.000154888	0.000201797	6.55547e-05	-0.000344304	4.91328e-05	-0.000467091	0.000203493	9.7083e-05	-0.000585934	0.000266278	-0.000358514	0.000533859
0.000296885	0.000193856	9.15155e-05	-0.000493853	2.85413e-05	-0.000366155	0.000290774	0.000149583	-0.000802584	0.000295544	-0.000563124	0.000388487
0.000441487	0.000169841	7.74277e-05	-0.000559688	-5.28639e-05	-0.000167125	0.000388859	0.000204644	-0.00102247	0.000280463	-0.000688175	0.000216578
0.00057736	0.000153818	7.50937e-06	-0.000519621	-0.000219191	7.2726e-05	0.000492007	0.000238418	-0.00120087	0.000216993	-0.000760144	9.43067e-05
0.000689424	0.000160373	-0.000108924	-0.000383026	-0.000423105	0.000277014	0.000557237	0.000263836	-0.00129768	0.000129818	-0.000796009	5.96755e-05
0.00076994	0.000192111	-0.00023936	-0.000177464	-0.000564684	0.000387519	0.000533568	0.00031323	-0.00129769	5.50232e-05	-0.00078461	0.000104374
0.000829261	0.000237466	-0.00034534	6.74377e-05	-0.000558426	0.000383327	0.000407183	0.000390948	-0.0012205	1.90234e-05	-0.000692568	0.00018926
0.000889545	0.000268629	-0.000404758	0.000328504	-0.000394657	0.000272637	0.000215407	0.000450953	-0.00111101	3.24256e-05	-0.000488654	0.000266241
0.000962156	0.00024839	-0.000424409	0.000587805	-0.000145282	7.68071e-05	1.51768e-05	0.000429868	-0.00101348	9.77939e-05	-0.000170939	0.000297366
0.00103076	0.000148218	-0.000431513	0.000824215	8.73401e-05	-0.000173543	-0.000159059	0.000305641	-0.000944074	0.000212745	0.00021807	0.000271009
0.0010601	-3.40609e-05	-0.000448021	0.00100567	0.000233991	-0.000432329	-0.000305552	0.000124943	-0.000880804	0.000358601	0.000596486	0.000210008
0.00102456	-0.000268968	-0.000469728	0.00109316	0.000288011	-0.000639024	-0.000431377	-2.53625e-05	-0.000779322	0.000491188	0.000869777	0.000160127
0.000929799	-0.000502799	-0.000470969	0.00105933	0.000288354	-0.000738613	-0.000528729	-7.50906e-05	-0.000603815	0.000556489	0.000970834	0.000157734
0.000807915	-0.00067271	-0.000430205	0.000909491	0.000279038	-0.000712011	-0.000577293	-8.46799e-06	-0.000351906	0.000525944	0.000892067	0.000196462
0.000691862	-0.000726804	-0.000350616	0.000687961	0.000277883	-0.000592493	-0.000564038	0.000140662	-5.98024e-05	0.000419049	0.000686236	0.000220514
0.000592995	-0.000644241	-0.000257055	0.000463898	0.000272771	-0.000449746	-0.000495335	0.000321391	0.000211551	0.000290491	0.000432846	0.000156645
0.000500235	-0.000444839	-0.000174619	0.000303604	0.000239455	-0.000349482	-0.000390167	0.000494181	0.000399755	0.000193339	0.000195016	-3.18145e-05
0.000398728	-0.000181294	-0.000108779	0.000241556	0.000160393	-0.000318261	-0.000264086	0.000637189	0.000463098	0.000149456	-1.40084e-06	-0.000306917
0.000288375	8.11745e-05	-4.4256e-05	0.000263308	3.122e-05	-0.000338132	-0.000120432	0.000738694	0.000394804	0.000146948	-0.000157889	-0.00056725
0.000184561	0.000286682	3.53355e-05	0.000312766	-0.000139067	-0.00036907	4.35152e-05	0.000794235	0.000226871	0.000158746	-0.000282508	-0.000706453
0.000102756	0.00040379	0.000124407	0.000325374	-0.000322964	-0.000376063	0.000222815	0.00081228	2.18174e-05	0.000161748	-0.000381081	-0.000676386
4.45933e-05	0.000430666	0.000193289	0.000267974	-0.000470613	-0.000341769	0.000398827	0.000813452	-0.000149343	0.000142815	-0.000460301	-0.000506301
-6.74882e-07	0.000390179	0.000212781	0.000155311	-0.00052564	-0.00026668	0.000547551	0.000812802	-0.000237983	9.62119e-05	-0.000525824	-0.000270234
-4.13899e-05	0.000317823	0.000181682	2.89881e-05	-0.000460055	-0.000169126	0.000652082	0.000798407	-0.000241359	2.56141e-05	-0.000569433	-4.07797e-05
-6.85424e-05	0.000248229	0.000128445	-8.2773e-05	-0.000298391	-8.50365e-05	0.000704499	0.000731761	-0.000200317	-4.79738e-05	-0.000561931	0.000132778
-5.41716e-05	0.000206001	8.61858e-05	-0.000187022	-0.000104113	-5.31089e-05	0.000697422	0.000577549	-0.000168724	-8.75672e-05	-0.000470133	0.000223291
3.22309e-05	0.000202748	6.84455e-05	-0.000308903	6.16761e-05	-8.21898e-05	0.000620018	0.000338976	-0.000175692	-6.18186e-05	-0.000290965	0.000225428
0.000199526	0.000238057	6.75853e-05	-0.000455252	0.000171678	-0.000127451	0.000466613	6.4024e-05	-0.000210521	2.70505e-05	-7.14721e-05	0.000161214
0.000422274	0.000300894	6.90437e-05	-0.000599832	0.000229798	-0.00011018	0.000247629	-0.000185217	-0.000241894	0.000137393	0.000109707	7.36457e-05
0.000649711	0.000369914	6.1418e-05	-0.000705545	0.00024665	2.04236e-05	-1.13577e-05	-0.000368322	-0.000250983	0.000215019	0.000189255	1.32866e-06
0.000827255	0.000415694	3.65975e-05	-0.000756083	0.00022293	0.000233416	-0.000280848	-0.000471494	-0.000244825	0.000232227	0.000156162	-4.62094e-05
0.000914152	0.000411268	-9.80478e-06	-0.000761267	0.000153824	0.000423672	-0.000534488	-0.000487395	-0.000239259	0.000207093	4.84326e-05	-9.00185e-05
0.000890618	0.000351197	-7.12646e-05	-0.000734159	4.15801e-05	0.000482027	-0.000744075	-0.000408063	-0.000236329	0.000188	-8.3847e-05	-0.000161031
0.000758821	0.000264142	-0.000123794	-0.000670197	-0.000101334	0.000372815	-0.0008717	-0.000245246	-0.000225417	0.000215597	-0.000213241	-0.000275932
0.000542581	0.000199517	-0.000131897	-0.000553334	-0.000259174	0.000157732	-0.000876334	-4.63756e-05	-0.000204031	0.000290778	-0.000337695	-0.000423538
0.000284375	0.000191648	-6.9779e-05	-0.00038267	-0.000417737	-4.86907e-05	-0.000740709	0.000125278	-0.000187742	0.000371277	-0.000455031	-0.00056415
3.49973e-05	0.000234077	5.45745e-05	-0.000190819	-0.000560987	-0.000151976	-0.000500022	0.000230409	-0.000194435	0.000396452	-0.000540469	-0.000642353
-0.000163262	0.000291957	0.000194374	-3.28064e-05	-0.000666779	-0.000122419	-0.000241401	0.000270341	-0.000222121	0.000321319	-0.000553856	-0.000612906
-0.000289802	0.000338964	0.000290396	4.78725e-05	-0.000711016	1.15364e-05	-6.28876e-05	0.000266241	-0.000246824	0.000141776	-0.000471953	-0.000468406
-0.00034499	0.00037561	0.000311832	4.72106e-05	-0.000679392	0.00019616	-1.86055e-05	0.000229666	-0.000242937	-9.74313e-05	-0.00031388	-0.000248056
-0.000337868	0.000408356	0.000273237	-1.87601e-06	-0.000577053	0.000373819	-9.26379e-05	0.000155795	-0.0002056	-0.000316676	-0.000132207	-1.81845e-05
-0.00027576	0.000418166	0.000207454	-5.87533e-05	-0.000428221	0.000487571	-0.000220126	3.8172e-05	-0.000154435	-0.000437643	2.42159e-05	0.000160531
-0.000164737	0.000361086	0.000122267	-0.000101798	-0.000266076	0.000493923	-0.000335917	-0.000117142	-0.000115312	-0.000425723	0.00013983	0.000255033
-1.66278e-05	0.000204729	-8.24173e-06	-0.000129085	-0.00011952	0.000392977	-0.000414016	-0.000290182	-9.63762e-05	-0.000308868	0.000225464	0.000262611
0.000145625	-3.65912e-05	-0.000202427	-0.000140333	-4.64606e-06	0.000244779	-0.000473162	-0.000453753	-8.17304e-05	-0.000156956	0.000284827	0.00020335
0.000286156	-0.00030039	-0.000423172	-0.00012716	7.48951e-05	0.000138048	-0.00054875	-0.000580311	-5.1453e-05	-3.91719e-05	0.000293078	0.000109849
0.000359006	-0.000504375	-0.000578473	-8.42448e-05	0.000121695	0.000127948	-0.000652405	-0.000646144	-9.01785e-06	7.88544e-06	0.000213643	1.30943e-05
0.000322595	-0.00058011	-0.000575928	-2.47159e-05	0.000140623	0.000201618	-0.000749075	-0.000633964	1.50147e-05	-1.29808e-05	3.97016e-05	-7.22182e-05
0.000166564	-0.000495944	-0.000383306	2.43328e-05	0.000140863	0.000304795	-0.000771833	-0.000538027	-8.13204e-06	-6.96834e-05	-0.00017973	-0.000150837
-6.88954e-05	-0.000267342	-4.71063e-05	4.64181e-05	0.000137799	0.00039689	-0.000667464	-0.000373737	-7.26128e-05	-0.000119049	-0.000358541	-0.000234436
-0.000305894	4.51076e-05	0.000336119	5.31875e-05	0.000146153	0.000475543	-0.00043919	-0.000183204	-0.000138862	-0.0001303	-0.000428568	-0.000326619
-0.000470604	0.000352407	0.000665421	7.16754e-05	0.000166066	0.000553505	-0.000152021	-2.27577e-05	-0.000170713	-0.000103999	-0.000389282	-0.000419251
-0.000530273	0.000566966	0.000867805	0.000112798	0.000175874	0.000625262	0.000104458	6.67892e-05	-0.000169061	-7.07519e-05	-0.000310749	-0.00049778
-0.000497612	0.000634707	0.000909206	0.00015696	0.000144096	0.000664806	0.000267125	8.38882e-05	-0.000163953	-6.86361e-05	-0.000284143	-0.000544961
-0.00040828	0.000554273	0.000794203	0.000174151	5.61822e-05	0.000652916	0.00032699	6.01128e-05	-0.000173973	-0.000118124	-0.000356269	-0.000541212
-0.000297242	0.000372975	0.000564544	0.000156052	-6.52414e-05	0.000598766	0.000318263	2.79035e-05	-0.000180974	-0.000211976	-0.000497873	-0.000469323
-0.000189051	0.000160645	0.000293311	0.00012517	-0.000165619	0.000532258	0.000284409	-7.49264e-06	-0.000152184	-0.000319738	-0.000627846	-0.000327826
-9.79343e-05	-2.40401e-05	6.30159e-05	0.000113209	-0.000187174	0.000478421	0.000250023	-6.60628e-05	-8.62892e-05	-0.000397575	-0.000670375	-0.000145029
-2.97083e-05	-0.000153823	-7.22756e-05	0.00013333	-0.00010084	0.000440776	0.000215543	-0.000165229	-2.96442e-05	-0.000401068	-0.000599841	2.26251e-05
1.50508e-05	-0.000229131	-0.00011752	0.000174157	7.82092e-05	0.000405668	0.000170084	-0.000293788	-4.06721e-05	-0.000303767	-0.00044693	0.000116966
3.59799e-05	-0.000261171	-0.00013077	0.000218242	0.000297322	0.000357989	0.000106632	-0.000410916	-0.00013768	-0.000115705	-0.000275206	0.000115061
3.15899e-05	-0.000261992	-0.000177988	0.000262361	0.000488883	0.000291883	2.8795e-05	-0.000469813	-0.000281402	0.000113839	-0.000152373	4.37161e-05
5.4783e-06	-0.000246762	-0.000282052	0.000316934	0.000596913	0.000208663	-5.09491e-05	-0.000445636	-0.000405049	0.000317329	-0.000127567	-4.79072e-05
-2.8502e-05	-0.000233699	-0.000407461	0.000385938	0.000596721	0.000107693	-0.000116571	-0.000347381	-0.000460146	0.000440538	-0.000212291	-0.000134538
-5.44349e-05	-0.000230778	-0.000491342	0.000450609	0.000500681	-1.6994e-05	-0.000154312	-0.000209537	-0.000440336	0.000461633	-0.000369508	-0.000231088
-7.12124e-05	-0.000222452	-0.000490627	0.000477053	0.000349722	-0.000168093	-0.000157971	-7.35867e-05	-0.000372373	0.000388302	-0.000527591	-0.000358537
-9.62628e-05	-0.00017953	-0.000405127	0.000443891	0.00019641	-0.000332987	-0.000130785	2.96414e-05	-0.000290397	0.000243832	-0.000623288	-0.000496251
-0.000144956	-9.07877e-05	-0.000265869	0.000365243	8.75511e-05	-0.000483112	-8.06141e-05	9.10876e-05	-0.000215696	5.71663e-05	-0.000644019	-0.00057715
-0.000205033	1.57649e-05	-0.000112841	0.000286174	5.12417e-05	-0.000588037	-1.16525e-05	0.000124637	-0.000152744	-0.000140803	-0.000628772	-0.00053715
-0.000236767	8.79088e-05	1.38621e-05	0.000251062	9.06287e-05	-0.000630756	7.73609e-05	0.000156574	-9.77525e-05	-0.000322383	-0.000623726	-0.00037086
-0.000202984	8.79515e-05	7.5228e-05	0.000270901	0.000186766	-0.000610063	0.000183175	0.000206855	-4.86163e-05	-0.000471506	-0.000635562	-0.000138608
-9.8969e-05	1.92202e-05	4.76628e-05	0.000318853	0.000309963	-0.00053295	0.000285273	0.000271712	-7.51836e-06	-0.000586924	-0.000626437	7.94869e-05
4.66795e-05	-7.90975e-05	-5.08471e-05	0.000357557	0.000431443	-0.000411457	0.000346594	0.000319721	2.35542e-05	-0.000674449	-0.00055046	0.000236511
0.000194751	-0.000158199	-0.0001529	0.000370283	0.000526607	-0.000267675	0.000333276	0.000309185	4.61455e-05	-0.000735663	-0.00039463	0.000333225
0.000313433	-0.000185877	-0.000176286	0.000365214	0.000573942	-0.000133436	0.000239277	0.000219271	6.16219e-05	-0.000765203	-0.000191988	0.000390713
0.000379264	-0.000159846	-8.42898e-05	0.000353441	0.000562833	-3.57502e-05	9.43063e-05	7.01631e-05	6.542e-05	-0.00075887	-4.04673e-06	0.000415637
0.000376186	-0.000104918	7.86554e-05	0.000330491	0.000510106	1.83374e-05	-5.19189e-05	-8.84577e-05	4.85045e-05	-0.00072335	0.000110474	0.000393405
0.000306954	-5.68467e-05	0.000213229	0.000283484	0.000462216	3.69109e-05	-0.00015509	-0.000212038	5.48649e-06	-0.000677052	0.000122791	0.000313328
0.000205494	-4.27432e-05	0.000236499	0.000212528	0.000464489	2.13555e-05	-0.00019286	-0.000287124	-6.02771e-05	-0.000638847	4.63313e-05	0.000195972
0.000126773	-7.15834e-05	0.000137711	0.000138211	0.000517828	-4.54825e-05	-0.000166965	-0.000327699	-0.000138371	-0.000612057	-6.94635e-05	8.81481e-05
0.000111849	-0.000139665	-2.7062e-05	8.51673e-05	0.000570309	-0.000183807	-9.69269e-05	-0.00035179	-0.000213285	-0.00057922	-0.000159376	2.46427e-05
0.000155661	-0.000240569	-0.000186562	5.97726e-05	0.000561159	-0.000389297	-1.11234e-05	-0.000362788	-0.000263605	-0.000519402	-0.000167019	-4.08589e-06
0.00020843	-0.000366014	-0.000296508	4.57452e-05	0.000474918	-0.000623354	6.29204e-05	-0.000347747	-0.000266443	-0.00043869	-6.61109e-05	-4.04517e-05
0.000213152	-0.000498449	-0.000338907	2.13163e-05	0.000349297	-0.000831754	0.000106728	-0.00028847	-0.000212797	-0.000383129	0.000126376	-0.00011382
0.000149413	-0.000609324	-0.000299867	-2.02274e-05	0.000233223	-0.000974162	0.000113423	-0.000177175	-0.000123581	-0.000411259	0.000352823	-0.00020783
4.74711e-05	-0.000670339	-0.000167255	-6.60433e-05	0.000146053	-0.00103995	8.37161e-05	-2.85244e-05	-4.84687e-05	-0.000542897	0.000539087	-0.00027239
-3.88982e-05	-0.000667801	4.52926e-05	-9.71126e-05	7.88484e-05	-0.0010423	2.13795e-05	0.000122713	-4.22624e-05	-0.000731562	0.000630074	-0.000263382
-7.72228e-05	-0.000606733	0.000282211	-0.000105163	2.35045e-05	-0.00100236	-6.45885e-05	0.000241332	-0.000132707	-0.000890701	0.000613017	-0.000171677
-7.86942e-05	-0.000505507	0.000466777	-9.79709e-05	-1.29906e-05	-0.000939024	-0.000153723	0.000311609	-0.000301591	-0.000952139	0.000514296	-2.58224e-05
-7.73997e-05	-0.000391445	0.000546371	-8.95066e-05	-2.49454e-05	-0.000866283	-0.000216045	0.00033552	-0.00049368	-0.000904121	0.000378877	0.000119736
-8.81831e-05	-0.000298129	0.000522253	-8.51069e-05	-2.93431e-05	-0.000790316	-0.00022856	0.000313049	-0.000649973	-0.000779261	0.000251251	0.000200246
-8.89947e-05	-0.000253243	0.000438429	-7.7438e-05	-6.10148e-05	-0.000705369	-0.000194793	0.000233361	-0.000741694	-0.000614161	0.000166851	0.000163713
-4.87327e-05	-0.000255441	0.00034311	-5.91047e-05	-0.000142642	-0.00059818	-0.000146853	9.23829e-05	-0.000776896	-0.000426687	0.000149641	1.03125e-06
2.98298e-05	-0.000261356	0.000260557	-3.89049e-05	-0.00026073	-0.000464336	-0.000121722	-8.48679e-05	-0.000774885	-0.000229592	0.000207546	-0.000236178
0.000101464	-0.000206105	0.0001965	-4.17623e-05	-0.000373513	-0.000322111	-0.000127822	-0.000250393	-0.000736188	-5.44496e-05	0.00032286	-0.000453578
0.000115619	-5.16315e-05	0.000161148	-8.832e-05	-0.000443413	-0.000206337	-0.000131831	-0.000368787	-0.000640394	5.0636e-05	0.00044625	-0.000568139
5.98348e-05	0.000174727	0.000174716	-0.000172493	-0.000461988	-0.000144403	-8.25292e-05	-0.000445498	-0.000473386	5.39609e-05	0.000510954	-0.000565262
-3.46656e-05	0.000389046	0.000245831	-0.000258922	-0.000445289	-0.000136456	4.49241e-05	-0.000514817	-0.000254504	-2.71166e-05	0.000471723	-0.000512899
-0.000126294	0.000506851	0.00035117	-0.000303982	-0.000409752	-0.000158702	0.000223299	-0.000598394	-3.65106e-05	-0.000127279	0.00034241	-0.000512409
-0.000197158	0.000501244	0.000445542	-0.000283624	-0.000357085	-0.000185786	0.000391045	-0.000678368	0.000120424	-0.000173014	0.000192415	-0.000618949
-0.000253726	0.000411722	0.000494369	-0.000207691	-0.000282965	-0.000210299	0.000497797	-0.000712861	0.000178101	-0.000132247	9.56332e-05	-0.000797321
-0.000298144	0.00029936	0.000493675	-0.000113445	-0.00019641	-0.000242507	0.000535049	-0.000675363	0.000133961	-3.33227e-05	7.59689e-05	-0.000951621
-0.000306021	0.000197811	0.000459136	-4.64763e-05	-0.000125699	-0.000293659	0.000525106	-0.000576954	1.72512e-05	6.3738e-05	9.86392e-05	-0.000999382
-0.000239365	0.00010749	0.0004022	-4.18768e-05	-0.000102627	-0.000359904	0.000484891	-0.000454047	-0.000123727	0.000118048	0.000108856	-0.000922208
-8.39144e-05	2.54543e-05	0.000322648	-0.000111938	-0.000140605	-0.000419915	0.000406208	-0.000341987	-0.000237418	0.000134661	7.76653e-05	-0.000755808
0.000128263	-3.51523e-05	0.000222523	-0.000239278	-0.000227753	-0.000446218	0.000272996	-0.000262522	-0.000287421	0.000147461	2.0199e-05	-0.000546692
0.000334078	-6.01105e-05	0.000119116	-0.000376362	-0.000338515	-0.000421592	9.3576e-05	-0.00022808	-0.000269689	0.000183062	-1.81154e-05	-0.000328038
0.000475531	-5.94199e-05	3.74985e-05	-0.000459211	-0.000447079	-0.000351665	-8.91905e-05	-0.000244619	-0.000215783	0.000243131	6.90831e-06	-0.000129423
0.000523847	-6.64313e-05	-9.37691e-06	-0.000438903	-0.000527213	-0.000267082	-0.000219831	-0.000303397	-0.000171351	0.000312926	0.000107508	1.2536e-05
0.000481415	-0.000109065	-2.82535e-05	-0.000315505	-0.000545528	-0.000210804	-0.00026018	-0.000373748	-0.000159772	0.000374672	0.000252706	7.10621e-05
0.000376077	-0.000185897	-3.15536e-05	-0.000146465	-0.000470741	-0.000214032	-0.000201064	-0.000412931	-0.000161884	0.000411075	0.000386224	5.64033e-05
0.000256711	-0.00027217	-2.03552e-05	-1.64022e-05	-0.000305231	-0.000277019	-5.57679e-05	-0.000391358	-0.000134122	0.000408621	0.000462434	1.49278e-05
0.000178833	-0.000344244	1.32929e-05	1.24823e-05	-0.000110104	-0.00037166	0.000146923	-0.000314157	-4.91069e-05	0.00037164	0.000472995	-7.49075e-06
0.000172563	-0.000393117	6.76004e-05	-6.60611e-05	1.42156e-05	-0.000462757	0.00036342	-0.000220731	8.35728e-05	0.000333947	0.000443666	-4.33778e-06
0.000214143	-0.000417561	0.000120216	-0.000204096	-8.66432e-06	-0.000526373	0.000541734	-0.000160644	0.000237095	0.000343339	0.000405699	-1.26191e-05
0.000234291	-0.000415005	0.000141846	-0.000327398	-0.000172579	-0.000551367	0.000641651	-0.000162119	0.000399991	0.000419775	0.000367455	-7.83701e-05
0.000166568	-0.000387421	0.000124387	-0.000368739	-0.000385625	-0.000532483	0.000654953	-0.00021492	0.000578204	0.00052561	0.000311583	-0.000213557
-2.27753e-06	-0.000353921	9.68761e-05	-0.00029352	-0.000525066	-0.000468935	0.000604485	-0.000278397	0.000762641	0.000587387	0.000219538	-0.000380063
-0.000222681	-0.000346873	0.000110311	-0.000112061	-0.000507613	-0.000368039	0.000521277	-0.000307143	0.000904758	0.000559761	9.74995e-05	-0.000511738
-0.00041901	-0.000385115	0.000198823	0.000126919	-0.000329062	-0.000244396	0.000422904	-0.000275475	0.000937475	0.000470716	-2.37682e-05	-0.000554034
-0.000539073	-0.00044771	0.000348164	0.000361576	-5.59875e-05	-0.000113607	0.0003142	-0.000185748	0.000827683	0.000397182	-0.00011209	-0.000491018
-0.000577068	-0.000478577	0.000499524	0.000546896	0.000216872	1.08355e-05	0.000205062	-5.98993e-05	0.000610793	0.000390736	-0.000151375	-0.000346624
-0.000558201	-0.000425322	0.000586454	0.000669391	0.000413447	0.000113629	0.000120539	7.45661e-05	0.000374863	0.000427151	-0.0001378	-0.000169318
-0.000505753	-0.000281834	0.000573783	0.000738766	0.000499899	0.000174919	8.81625e-05	0.000192923	0.00020801	0.00042842	-6.96139e-05	-1.54699e-05
-0.000421546	-9.81313e-05	0.000468722	0.00076661	0.000478562	0.000178835	0.000114131	0.000273983	0.000150505	0.000331589	5.07353e-05	6.29554e-05
-0.000293135	5.17354e-05	0.00030235	0.000750686	0.000370705	0.00013064	0.000172536	0.000299738	0.000182507	0.00013777	0.000205616	3.09091e-05
-0.000114597	0.000118571	0.000104717	0.000678176	0.000210026	6.51809e-05	0.000218805	0.00026022	0.000247365	-9.68778e-05	0.000357835	-0.000113351
0.000101744	0.000107084	-0.000104314	0.000545138	4.57359e-05	3.05935e-05	0.000217216	0.000161986	0.000287385	-0.000308671	0.000459818	-0.000326031
0.00032983	6.67268e-05	-0.000308432	0.000372857	-6.65331e-05	5.31649e-05	0.000162855	3.14683e-05	0.000267511	-0.000464448	0.000473518	-0.000527377
0.000537997	5.57381e-05	-0.000489009	0.00020243	-9.52641e-05	0.000112577	8.34263e-05	-9.37527e-05	0.000177295	-0.00056151	0.000393336	-0.000640511
0.000689697	0.000106839	-0.000629363	7.12369e-05	-6.04048e-05	0.000153555	1.90433e-05	-0.000183164	2.02135e-05	-0.000601604	0.00025723	-0.000638152
0.000744695	0.000216248	-0.000719736	-5.26705e-06	-2.30159e-05	0.000127823	-7.16074e-06	-0.000229798	-0.000191465	-0.000573681	0.00013037	-0.00055913
0.000675236	0.00035549	-0.00075178	-3.11483e-05	-3.73492e-05	3.1282e-05	-5.93218e-06	-0.000252703	-0.000428302	-0.000465377	6.50702e-05	-0.000478197
0.00049257	0.00048787	-0.000711851	-1.76921e-05	-0.000108037	-9.4404e-05	-1.19491e-05	-0.000280811	-0.000635923	-0.00028867	6.62331e-05	-0.000453384
0.000257564	0.000574386	-0.000593685	1.93616e-05	-0.000193213	-0.000194959	-5.41331e-05	-0.000327719	-0.000749572	-8.85323e-05	9.21762e-05	-0.000491379
5.46285e-05	0.000573632	-0.000427102	5.32743e-05	-0.000246649	-0.000241959	-0.000129774	-0.000377199	-0.00073119	7.81754e-05	9.00053e-05	-0.000550684
-5.94987e-05	0.000453276	-0.000286589	4.90513e-05	-0.00025342	-0.000245313	-0.000202584	-0.000392287	-0.000600877	0.000176048	3.33338e-05	-0.000572607
-9.27095e-05	0.000217314	-0.000253265	-1.65397e-05	-0.000228424	-0.000233092	-0.000226973	-0.000340128	-0.000433323	0.000209627	-6.88893e-05	-0.00051658
-0.000107537	-7.48643e-05	-0.000355313	-0.000134053	-0.000192789	-0.000221161	-0.000182341	-0.000212521	-0.000318009	0.000215021	-0.000191846	-0.000379308
-0.000170796	-0.000327359	-0.00054213	-0.000260255	-0.00016138	-0.000201253	-9.1668e-05	-3.07174e-05	-0.00031063	0.000233287	-0.000314438	-0.000189166
-0.000304785	-0.000460675	-0.000716166	-0.000338948	-0.000148591	-0.000153938	-7.88664e-06	0.000162046	-0.000407158	0.000285248	-0.000417629	1.54652e-05
-0.000477821	-0.000455218	-0.000792807	-0.000329022	-0.000171118	-6.77052e-05	2.09135e-05	0.000313647	-0.000552788	0.000363853	-0.000471777	0.00020308
-0.000632923	-0.00034715	-0.000742405	-0.000222573	-0.000233971	5.57803e-05	-2.3135e-05	0.000380549	-0.000674271	0.000444292	-0.000440757	0.000347658
-0.000721884	-0.000188143	-0.000594014	-4.25849e-05	-0.000315111	0.00020926	-0.000127571	0.000346147	-0.000713208	0.000498107	-0.000311964	0.000418779
-0.000719318	-1.53639e-05	-0.000410007	0.000177258	-0.000373396	0.00038286	-0.000260994	0.000227373	-0.000644437	0.000500782	-0.000126762	0.000384888
-0.000622376	0.000145274	-0.000252025	0.000413237	-0.000379695	0.000553125	-0.000380017	6.00811e-05	-0.000477995	0.000435939	2.50916e-05	0.000234245
-0.000454734	0.000266011	-0.000155997	0.000654266	-0.00034114	0.000672314	-0.000438872	-0.000125395	-0.000251057	0.000302887	5.57693e-05	-7.40987e-06
-0.000274047	0.000323677	-0.000125162	0.000886928	-0.000291246	0.000680785	-0.000412572	-0.000314943	-1.37664e-05	0.000124736	-6.02245e-05	-0.00028304
-0.000160939	0.000318385	-0.000138748	0.00108269	-0.000254961	0.000543258	-0.000318398	-0.000501282	0.000189899	-5.25899e-05	-0.000267266	-0.000529782
-0.000179416	0.000275418	-0.000166152	0.00120467	-0.000226192	0.000280504	-0.000207496	-0.000673015	0.000339411	-0.000175111	-0.000470463	-0.000703381
-0.000333575	0.000222935	-0.000177989	0.00122978	-0.000180941	-3.31738e-05	-0.000126826	-0.000817502	0.000440111	-0.000202961	-0.000600847	-0.000790393
-0.000560012	0.000168111	-0.000153724	0.00116532	-0.000108447	-0.000306708	-8.79832e-05	-0.000928045	0.000506307	-0.00012681	-0.000646952	-0.00080957
-0.000766818	9.46035e-05	-9.02191e-05	0.0010437	-2.37573e-05	-0.000474734	-7.43094e-05	-0.000998601	0.000540073	3.06573e-05	-0.000636776	-0.000801981
-0.000886972	-1.69522e-05	-9.47359e-06	0.000901172	5.12941e-05	-0.000516616	-7.43958e-05	-0.00101119	0.000527882	0.000225508	-0.000604618	-0.00080647
-0.000903407	-0.000160695	4.43501e-05	0.000760395	0.000114588	-0.000447302	-0.000100696	-0.000939027	0.000459317	0.000405516	-0.000576044	-0.000830041
-0.00083522	-0.000291657	2.42733e-05	0.000628963	0.000185454	-0.000299216	-0.00017166	-0.000773311	0.000347653	0.000520288	-0.000565622	-0.000838534
-0.000711106	-0.000344693	-9.37379e-05	0.000505518	0.000278147	-0.000114726	-0.000279916	-0.000550007	0.000229179	0.000531846	-0.000568878	-0.000783531
-0.000557485	-0.00028091	-0.000296751	0.000379645	0.000375685	5.25427e-05	-0.000384519	-0.000345648	0.000140563	0.000427855	-0.000555682	-0.000647259
-0.000400971	-0.00012318	-0.000540502	0.000228241	0.000432785	0.000145226	-0.000436364	-0.000238074	9.59834e-05	0.000231088	-0.000487031	-0.000464979
-0.000267064	5.82007e-05	-0.000766372	2.6099e-05	0.000406938	0.000126745	-0.00041035	-0.000260439	8.41308e-05	-4.70428e-06	-0.000351024	-0.000303015
-0.000168711	0.00020109	-0.00091793	-0.000224409	0.000289696	6.89824e-06	-0.000316416	-0.000382333	8.41217e-05	-0.000214888	-0.000182835	-0.000211618
-9.84533e-05	0.000294784	-0.000954779	-0.000469785	0.000111241	-0.000157142	-0.000188047	-0.000529273	8.35275e-05	-0.000351267	-4.35585e-05	-0.000191828
-3.77807e-05	0.000371465	-0.000866837	-0.000620993	-8.30815e-05	-0.000292153	-6.43981e-05	-0.000624594	8.44411e-05	-0.000401892	2.54363e-05	-0.000199348
2.24244e-05	0.000462145	-0.000683859	-0.000607613	-0.000260137	-0.000351065	2.35416e-05	-0.000626941	9.69647e-05	-0.000390997	3.16171e-05	-0.000179053
7.11067e-05	0.000564626	-0.000466064	-0.000427335	-0.000405802	-0.000333841	6.1646e-05	-0.000545178	0.000129482	-0.000358168	1.98552e-05	-0.000105486
8.83424e-05	0.00064834	-0.000272268	-0.000145684	-0.000511505	-0.000274435	5.39018e-05	-0.000428213	0.000184571	-0.000331835	3.26035e-05	-2.68761e-06
6.82704e-05	0.000680144	-0.000127124	0.000151646	-0.000562362	-0.000211041	1.44721e-05	-0.000338164	0.000260173	-0.000317386	7.51654e-05	7.11561e-05
3.03057e-05	0.000642463	-1.82891e-05	0.000405153	-0.000543134	-0.000166068	-4.12887e-05	-0.000319386	0.000347865	-0.000305078	0.000113354	6.56011e-05
6.03513e-06	0.00053502	7.14365e-05	0.000587169	-0.000454938	-0.000144994	-9.61024e-05	-0.000376282	0.000424782	-0.000284306	0.000104402	-2.26987e-05
1.26653e-05	0.00037175	0.000129277	0.000680216	-0.000322655	-0.000143134	-0.000124789	-0.000469812	0.000449767	-0.000251626	3.40172e-05	-0.000141439
3.71872e-05	0.000181569	0.000113352	0.000669508	-0.000182385	-0.000148658	-0.000100109	-0.00053584	0.000378505	-0.000212557	-7.25616e-05	-0.000210365
4.59798e-05	6.02441e-06	-7.87632e-06	0.000560494	-5.90235e-05	-0.000143162	-1.45119e-05	-0.000518977	0.000194935	-0.000178862	-0.000171546	-0.000166339
1.11714e-05	-0.000115462	-0.000214891	0.000390979	4.4414e-05	-0.000107037	0.000103372	-0.000405543	-6.6716e-05	-0.000158103	-0.000228407	4.79591e-07
-6.96681e-05	-0.000165648	-0.000434892	0.000213305	0.000134721	-2.96311e-05	0.00020045	-0.000234307	-0.000333529	-0.000140556	-0.000226172	0.000237208
-0.000175325	-0.000154783	-0.000582371	6.23078e-05	0.000207376	8.3365e-05	0.00023296	-7.30848e-05	-0.000532968	-0.00010141	-0.000156178	0.000449836
-0.000277161	-0.000103154	-0.000610784	-5.7605e-05	0.000241563	0.000210768	0.000191793	2.55993e-05	-0.000627752	-2.64051e-05	-1.41037e-05	0.00054678
-0.000351855	-2.00196e-05	-0.000537727	-0.000157242	0.000218206	0.000323629	0.000100296	5.45263e-05	-0.000624147	5.97476e-05	0.000187414	0.000484302
-0.000382903	9.46025e-05	-0.000428383	-0.000240979	0.000139402	0.000394463	-4.70717e-06	4.02717e-05	-0.000559294	9.44619e-05	0.000404746	0.000290179
-0.000359528	0.00022681	-0.000351796	-0.000301959	2.54661e-05	0.000403615	-8.9529e-05	2.92416e-06	-0.000482904	1.66929e-05	0.000570366	5.06281e-05
-0.000283647	0.000337119	-0.000341661	-0.00033366	-0.000104614	0.000343533	-0.000134211	-6.7452e-05	-0.000437019	-0.000182109	0.000624619	-0.000135048
-0.000180926	0.000383824	-0.000386533	-0.000339004	-0.000240712	0.000225371	-0.00014082	-0.000189133	-0.000433063	-0.000436458	0.000552849	-0.000206124
-9.9167e-05	0.000361514	-0.000448631	-0.000325024	-0.000365557	8.60463e-05	-0.000131886	-0.000347688	-0.000438237	-0.000637457	0.000401885	-0.000165643
-8.46505e-05	0.000310537	-0.000489253	-0.000291368	-0.000439534	-1.70114e-05	-0.000128577	-0.00048845	-0.000390558	-0.000700331	0.000260243	-6.50589e-05
-0.000149839	0.000281334	-0.000482229	-0.00022839	-0.000414886	-3.2523e-05	-0.000121108	-0.0005577	-0.000243714	-0.000620971	0.00020812	3.52221e-05
-0.000259822	0.000287039	-0.000416189	-0.000128787	-0.000272058	4.97986e-05	-6.5827e-05	-0.000549158	-1.23542e-05	-0.000474863	0.000267738	9.91511e-05
-0.000353112	0.000291527	-0.00029536	-3.14063e-06	-4.19579e-05	0.00018587	7.41492e-05	-0.000505031	0.000221736	-0.00035593	0.000391099	0.00012465
-0.000383325	0.000243908	-0.000139449	0.000112585	0.000207965	0.000301727	0.000278117	-0.000472029	0.000355046	-0.000306289	0.000495219	0.000132506
-0.000348045	0.00012634	2.43888e-05	0.000165634	0.000409789	0.000338897	0.000465231	-0.000459454	0.00032859	-0.000296682	0.000515652	0.000146751
-0.000280738	-2.62735e-05	0.000175796	0.000112343	0.000523643	0.000284782	0.000556076	-0.000438249	0.00016543	-0.000268234	0.000439116	0.000176936
-0.000214728	-0.000148833	0.000307979	-5.14766e-05	0.000542821	0.000168598	0.000541593	-0.000375653	-4.72907e-05	-0.000189864	0.000301818	0.00020945
-0.000152962	-0.000191828	0.000418618	-0.000280758	0.000480908	3.62804e-05	0.000485777	-0.000270708	-0.000215854	-8.03167e-05	0.000166297	0.000212934
-6.90606e-05	-0.000155082	0.000495494	-0.000505059	0.000356615	-7.02219e-05	0.000456087	-0.000162027	-0.000294401	1.28748e-05	9.25031e-05	0.000157506
6.5632e-05	-8.27695e-05	0.000515619	-0.000666695	0.000188638	-0.00012101	0.000453759	-0.000103477	-0.000300622	4.76376e-05	0.000111967	3.83358e-05
0.000255698	-2.43595e-05	0.000462002	-0.000739454	3.17825e-07	-0.00010267	0.000414872	-0.000125434	-0.000288199	8.49338e-06	0.000213742	-0.000111877
0.000476589	2.36994e-06	0.000341586	-0.000719029	-0.000177601	-2.39173e-05	0.000275744	-0.000209259	-0.000301744	-8.84678e-05	0.000350509	-0.000233025
0.000688119	1.26324e-05	0.000186056	-0.000607967	-0.000314926	8.45368e-05	3.295e-05	-0.000294785	-0.000347549	-0.000202065	0.000463404	-0.000268984
0.000848642	2.59816e-05	3.53646e-05	-0.000416546	-0.000394263	0.000181393	-0.000255998	-0.000316905	-0.000396421	-0.000284651	0.000512216	-0.000203015
0.000919783	4.48759e-05	-8.01901e-05	-0.000173945	-0.000414282	0.000231837	-0.000520366	-0.000245592	-0.000410032	-0.000308355	0.000494239	-7.08906e-05
0.000869871	6.21332e-05	-0.000145637	7.08224e-05	-0.000382947	0.000220531	-0.000721385	-0.000102447	-0.00036923	-0.000280943	0.000440269	6.31843e-05
0.000687767	7.82537e-05	-0.000154396	0.000265637	-0.000312241	0.000156257	-0.000859505	5.43213e-05	-0.00028721	-0.000236137	0.000388183	0.000151251
0.00040164	9.90375e-05	-9.87892e-05	0.000375669	-0.000220079	6.91497e-05	-0.000949448	0.000162683	-0.000203296	-0.00020503	0.000351925	0.000187418
8.09379e-05	0.00011615	2.96099e-05	0.000389728	-0.000131104	1.20678e-06	-0.000994005	0.000185303	-0.000163352	-0.000191046	0.000312912	0.000192438
-0.000192706	0.00010151	0.000224762	0.000311905	-6.79605e-05	-9.32578e-06	-0.000980991	0.000121214	-0.000196538	-0.000166229	0.000244256	0.000178992
-0.000370707	3.15603e-05	0.000447991	0.000154237	-3.88774e-05	5.50717e-05	-0.000901416	2.64688e-06	-0.000298031	-9.13982e-05	0.000145328	0.000139999
-0.000462078	-7.98273e-05	0.000631244	-5.88225e-05	-3.59727e-05	0.00018162	-0.000766509	-0.000117839	-0.000426176	5.13007e-05	5.16864e-05	7.17048e-05
-0.000514429	-0.000174602	0.000711953	-0.000283149	-4.83611e-05	0.000331217	-0.000605297	-0.000190034	-0.000519477	0.00023513	1.07596e-05	-2.01685e-06
-0.000569504	-0.000182636	0.000673807	-0.000462772	-7.60729e-05	0.00045461	-0.000446503	-0.000194064	-0.000529974	0.000395673	4.85834e-05	-4.10994e-05
-0.000634222	-7.25508e-05	0.000552228	-0.000555392	-0.000128533	0.000513211	-0.000303953	-0.000154353	-0.000455443	0.000468345	0.000157558	-2.9079e-05
-0.000686168	0.000116845	0.000397259	-0.000555331	-0.000209368	0.000495074	-0.00017816	-0.000120925	-0.000346136	0.000429272	0.000308294	3.98475e-06
-0.000695695	0.000294118	0.000235454	-0.000491208	-0.000304475	0.000418811	-6.82453e-05	-0.000128324	-0.000275964	0.000307145	0.000465766	5.98008e-06
-0.000640849	0.00037687	7.29573e-05	-0.000400185	-0.000384952	0.000323367	2.11165e-05	-0.000170209	-0.000296049	0.000159313	0.000595954	-4.45926e-05
-0.000514203	0.00035295	-7.09298e-05	-0.000304936	-0.000421882	0.000247155	8.43743e-05	-0.000215592	-0.000403965	3.44279e-05	0.000668948	-0.000107385
-0.000331954	0.000290008	-0.000149812	-0.000213152	-0.000402659	0.000205211	0.000122982	-0.000246885	-0.000548911	-5.08215e-05	0.000669013	-0.00010325
-0.000140406	0.000283538	-0.000120059	-0.000130925	-0.000338004	0.000177891	0.000145166	-0.000273421	-0.000665001	-0.00010918	0.000607833	2.22397e-05
-2.82075e-06	0.000386811	1.86235e-05	-6.84236e-05	-0.000252739	0.000123424	0.000158623	-0.000303918	-0.000707218	-0.000161812	0.000524798	0.000246512
3.4121e-05	0.000577712	0.00022019	-3.25558e-05	-0.000166608	1.20193e-05	0.000167901	-0.00031521	-0.000668563	-0.000218111	0.000464243	0.00047603
-3.11992e-05	0.000779744	0.000431279	-1.96157e-05	-8.45331e-05	-0.000141586	0.000181257	-0.00026409	-0.000574318	-0.000273257	0.000440566	0.000608383
-0.000157952	0.000911749	0.000629405	-1.77238e-05	-7.66514e-06	-0.000275405	0.000214324	-0.000136827	-0.000464198	-0.000320927	0.000419968	0.000598047
-0.000293925	0.000930839	0.000821055	-1.50513e-05	4.93366e-05	-0.000313973	0.000275557	2.10687e-05	-0.000375535	-0.000360484	0.000341372	0.000474158
-0.000406411	0.000848601	0.00100611	-5.77717e-06	6.02465e-05	-0.000214359	0.000341322	0.000136222	-0.000332349	-0.000386845	0.000166704	0.000307127
-0.000488586	0.000716909	0.00114977	9.30371e-06	1.19414e-05	9.42768e-06	0.000351779	0.000170907	-0.000337622	-0.000378404	-8.00551e-05	0.000162264
-0.000544353	0.000592133	0.00119336	2.77492e-05	-7.38192e-05	0.000296688	0.00024753	0.000148788	-0.00036901	-0.000305788	-0.000320766	7.49549e-05
-0.000574001	0.000498944	0.0010965	5.42455e-05	-0.000146932	0.000570793	2.44408e-05	0.000114522	-0.000386142	-0.000158742	-0.000472774	5.10585e-05
-0.000575213	0.000418066	0.00087364	0.000104241	-0.000160013	0.000769401	-0.000244343	7.5395e-05	-0.000353429	3.71232e-05	-0.000497831	7.58673e-05
-0.000552406	0.000306668	0.000592766	0.000191215	-9.71599e-05	0.000863576	-0.00044772	-7.56941e-06	-0.000263909	0.000233572	-0.000413137	0.000118813
-0.000519412	0.000136343	0.000336629	0.000303078	1.9868e-05	0.000863056	-0.000509857	-0.000170887	-0.000141958	0.000389681	-0.000267364	0.000137095
-0.000491536	-7.83525e-05	0.000159174	0.000394377	0.000146485	0.000806073	-0.000436139	-0.000398171	-2.25266e-05	0.000487697	-0.000112459	9.03419e-05
-0.000474935	-0.00028097	7.02261e-05	0.000413283	0.000237446	0.000737627	-0.00029483	-0.000620937	7.11561e-05	0.000523944	9.86459e-06	-3.23673e-05
-0.000462394	-0.000405054	5.04877e-05	0.000345229	0.000264672	0.000689525	-0.00015631	-0.000766662	0.000132172	0.000496022	7.40773e-05	-0.000194923
-0.000439766	-0.000417967	7.22322e-05	0.000231924	0.000225309	0.000674706	-4.64143e-05	-0.00080653	0.000160568	0.00040941	7.86207e-05	-0.000333116
-0.000399729	-0.000346759	0.000107355	0.000145348	0.000140041	0.00069376	5.10719e-05	-0.000764127	0.000156923	0.000294504	4.77601e-05	-0.00040482
-0.000350347	-0.000263774	0.000128496	0.000138279	4.51035e-05	0.000739157	0.000157097	-0.000687417	0.000127915	0.000203131	1.61324e-05	-0.000426281
-0.000307097	-0.00023715	0.000116183	0.00021143	-1.94119e-05	0.000789409	0.000265405	-0.000614693	9.66492e-05	0.000174861	3.33937e-06	-0.000455331
-0.000275334	-0.000281929	6.96552e-05	0.000318466	-2.45607e-05	0.000805418	0.000341385	-0.000559364	0.000101141	0.000203174	1.07509e-06	-0.000535959
-0.000244715	-0.000351693	6.7724e-06	0.000397875	3.33338e-05	0.000748041	0.000346188	-0.000515105	0.000172468	0.000237955	-1.44932e-05	-0.000657431
-0.000204294	-0.000377968	-5.19508e-05	0.000405473	0.00013074	0.00061363	0.000263654	-0.00046909	0.000306482	0.00022442	-5.65222e-05	-0.000760596
-0.000160633	-0.000323141	-0.000100643	0.000330259	0.00023423	0.000454626	0.000112042	-0.000413613	0.000456194	0.000143095	-0.000111128	-0.00077641
-0.000136498	-0.00020293	-0.000148462	0.000192252	0.000324662	0.000355138	-6.33616e-05	-0.000352801	0.000556672	1.95189e-05	-0.000144199	-0.000663399
-0.000150569	-6.46802e-05	-0.000203033	2.77205e-05	0.000402836	0.000372213	-0.000209732	-0.000302882	0.000564007	-9.56141e-05	-0.000124623	-0.000427048
-0.000198744	5.30397e-05	-0.000255601	-0.000131671	0.000467931	0.000489934	-0.000286875	-0.00028461	0.000477041	-0.000153543	-4.48818e-05	-0.000120335
-0.000252769	0.000142324	-0.000284039	-0.000275183	0.000493914	0.000624532	-0.000278399	-0.000309773	0.000327718	-0.00012444	7.71759e-05	0.000174
-0.000273973	0.000215524	-0.000270213	-0.000412385	0.000438164	0.000674953	-0.000191967	-0.00036853	0.000153878	-3.46137e-06	0.000215464	0.000376636
-0.000231309	0.000281603	-0.000214341	-0.000553673	0.000282138	0.000580786	-5.48632e-05	-0.000427157	-2.10959e-05	0.000187694	0.000353173	0.000446651
-0.000116479	0.000337059	-0.000134202	-0.000687619	6.20732e-05	0.000352383	9.0665e-05	-0.000442795	-0.000190472	0.000402755	0.000480595	0.000398804
4.8173e-05	0.000377348	-5.32257e-05	-0.00077754	-0.000149467	6.09541e-05	0.000197441	-0.000391177	-0.000353925	0.000581089	0.000576967	0.000293184
0.000214929	0.000409622	1.00428e-05	-0.000785126	-0.000300045	-0.00020268	0.000234489	-0.000289195	-0.000504452	0.000666624	0.000605043	0.000203043
0.000332124	0.000448281	4.50105e-05	-0.000704181	-0.000397388	-0.000376743	0.000209285	-0.000190763	-0.000618897	0.000628043	0.000538423	0.000176567
0.000372676	0.000497996	4.9023e-05	-0.000575434	-0.000492404	-0.000454143	0.00016796	-0.000152743	-0.000658847	0.000471909	0.000400904	0.000212572
0.000350151	0.000544412	2.9496e-05	-0.000466874	-0.000620904	-0.000469371	0.000163248	-0.000195882	-0.000586485	0.000243585	0.000270474	0.000267402
0.000308436	0.000562806	6.49724e-06	-0.000432072	-0.000758322	-0.000462759	0.000213472	-0.00029403	-0.000388508	1.23035e-05	0.000228001	0.00029163
0.000292026	0.000534478	1.02178e-05	-0.000477186	-0.000827109	-0.000455194	0.000292392	-0.000399798	-9.1401e-05	-0.000157386	0.00029112	0.000267699
0.000319467	0.000455249	6.97555e-05	-0.000560619	-0.000749762	-0.000448566	0.000361576	-0.000480525	0.000243633	-0.000233507	0.000398498	0.000215381
0.000375917	0.00033267	0.000194264	-0.000623684	-0.000505666	-0.000438238	0.000409517	-0.000531649	0.00054295	-0.000227338	0.000462034	0.00016449
0.000422631	0.000179612	0.000355626	-0.00062732	-0.000150465	-0.000420012	0.000452681	-0.000561217	0.000746607	-0.000184547	0.000434921	0.000127952
0.000414666	1.05586e-05	0.00048996	-0.000567549	0.000213155	-0.000392722	0.000499223	-0.000568336	0.000825142	-0.000165242	0.000332544	0.00010202
0.000323227	-0.000160021	0.000528669	-0.000462821	0.000488599	-0.000364611	0.000521891	-0.000539884	0.000780353	-0.000217467	0.000199711	8.47196e-05
0.00015619	-0.000320357	0.000443718	-0.000331149	0.000624025	-0.000356635	0.000475791	-0.000467026	0.000633009	-0.000348315	7.03777e-05	8.44909e-05
-3.9936e-05	-0.000464818	0.000270655	-0.000180781	0.000617479	-0.000388118	0.000343452	-0.00036261	0.000409667	-0.000510334	-4.19289e-05	0.000107628
-0.000206237	-0.000594117	8.5944e-05	-1.98975e-05	0.000501071	-0.000450583	0.000158615	-0.000260417	0.000141236	-0.000622895	-0.000130496	0.000139628
-0.000307195	-0.000709705	-4.4568e-05	0.000131697	0.000326647	-0.000499462	-1.5995e-05	-0.000194179	-0.000128013	-0.000620289	-0.000188662	0.00014212
-0.000343282	-0.00080591	-0.000102887	0.00024696	0.000156333	-0.000483558	-0.000134797	-0.000172723	-0.000338472	-0.000490019	-0.00021958	7.22785e-05
-0.000332238	-0.00086683	-0.000113932	0.000308858	4.43312e-05	-0.000393032	-0.000196971	-0.000172294	-0.000434748	-0.00027388	-0.000244354	-8.71863e-05
-0.000286097	-0.000871116	-0.000110524	0.000319845	8.96057e-06	-0.000280885	-0.000233548	-0.000152907	-0.00039768	-3.93194e-05	-0.000291327	-0.000307977
-0.000210948	-0.000800831	-0.000104847	0.000292237	1.91497e-05	-0.000230942	-0.000268441	-8.50428e-05	-0.000261251	0.000153091	-0.00037288	-0.000521094
-0.000123295	-0.000648549	-9.06854e-05	0.000233017	1.72302e-05	-0.000292701	-0.000289028	3.3307e-05	-9.53827e-05	0.000269403	-0.000471854	-0.000646873
-5.62133e-05	-0.000420923	-6.6948e-05	0.000144573	-3.5073e-05	-0.000436217	-0.000252377	0.000177054	3.61535e-05	0.00030564	-0.000551898	-0.000636076
-4.33346e-05	-0.000141269	-5.18365e-05	4.17614e-05	-0.000126959	-0.000566358	-0.000121934	0.000306063	0.000112085	0.000277142	-0.000583582	-0.000500471
-9.42169e-05	0.000148271	-7.00508e-05	-3.82839e-05	-0.000208915	-0.000585387	9.66896e-05	0.000381388	0.00015817	0.000203867	-0.000562102	-0.000312694
-0.000182225	0.000391306	-0.000128165	-5.27394e-05	-0.00022737	-0.000452681	0.000349317	0.000382209	0.000220667	0.000106149	-0.00049991	-0.000169472
-0.000255728	0.000536014	-0.000207248	1.37736e-05	-0.000151165	-0.000198319	0.000557981	0.000318089	0.000333671	1.28371e-05	-0.00040386	-0.000137292
-0.000268048	0.000563285	-0.000279476	0.000129365	2.15813e-05	0.000107596	0.000656163	0.000226825	0.000503488	-3.52399e-05	-0.000263875	-0.000215943
-0.000208116	0.000502973	-0.000325914	0.000228167	0.000262465	0.000393988	0.000613467	0.000154147	0.00071107	-1.69069e-06	-6.85822e-05	-0.000344222
-0.000109563	0.000417842	-0.000335333	0.00024805	0.000509602	0.000608387	0.000442199	0.000127512	0.000919166	0.000117987	0.000165136	-0.000441689
-2.91022e-05	0.000360759	-0.000294152	0.000164194	0.000677321	0.000719785	0.000188991	0.000144555	0.00107846	0.000285069	0.000378342	-0.000456925
-9.10555e-06	0.000340281	-0.00019139	-4.52205e-06	0.000692708	0.000720169	-8.22574e-05	0.000184809	0.0011395	0.000438936	0.000491421	-0.000391498
-5.24947e-05	0.000328322	-3.8548e-05	-0.000214671	0.000540975	0.000627232	-0.000309532	0.000231792	0.00107359	0.000535397	0.000451102	-0.000286929
-0.000126476	0.000303655	0.000123217	-0.00042219	0.000280292	0.000479288	-0.000447663	0.000283811	0.000891265	0.000565702	0.000269251	-0.000188121
-0.000186962	0.000285733	0.000245595	-0.000594503	8.16924e-06	0.000320258	-0.000475599	0.000344562	0.000641982	0.000539433	2.2005e-05	-0.000113474
-0.000203052	0.000320836	0.000305504	-0.000711481	-0.000195136	0.00018332	-0.000396483	0.000406906	0.000392668	0.000457971	-0.000192085	-5.47109e-05
-0.000169252	0.0004327	0.000314315	-0.000763688	-0.000302384	8.12166e-05	-0.000232624	0.000451779	0.000199339	0.000318191	-0.00030412	-2.67502e-06
-0.000105591	0.000589098	0.00029822	-0.000751778	-0.000334166	5.63488e-06	-1.78134e-05	0.000466187	8.92298e-05	0.000144076	-0.000301398	2.82399e-05
-4.78984e-05	0.000721735	0.000274912	-0.00068629	-0.000330173	-6.33684e-05	0.00020955	0.000458165	5.90284e-05	-1.53677e-06	-0.000216902	4.20532e-06
-2.89509e-05	0.000783385	0.000248917	-0.00058549	-0.000326683	-0.000139487	0.000410852	0.000448528	8.3006e-05	-5.5957e-05	-9.83532e-05	-9.41332e-05
-5.67937e-05	0.000787186	0.00022058	-0.000468121	-0.000350309	-0.000214827	0.000552918	0.000450161	0.000124889	-1.23232e-05	1.8231e-05	-0.000238119
-0.000104429	0.000788855	0.000189	-0.00034315	-0.00041601	-0.000263105	0.000618291	0.000461794	0.000153641	7.09668e-05	0.000117276	-0.000353984
-0.000122806	0.000828742	0.000143695	-0.000207978	-0.000519687	-0.000263563	0.000613781	0.000480377	0.000160708	0.000121885	0.000197849	-0.000366664
-7.37545e-05	0.000890231	6.17753e-05	-6.22491e-05	-0.000632334	-0.00022424	0.00056585	0.000509626	0.000165089	0.000115742	0.00026455	-0.000248921
3.8976e-05	0.000913597	-7.46145e-05	7.69058e-05	-0.00070706	-0.000178915	0.000502477	0.000550871	0.000194263	8.75927e-05	0.000322992	-3.52186e-05
0.000166739	0.000849768	-0.00025162	0.000181391	-0.000698739	-0.000159024	0.000436178	0.000589445	0.000253023	9.18386e-05	0.000378683	0.000204949
0.000247273	0.000702666	-0.00041597	0.000238369	-0.000586515	-0.000171172	0.000362285	0.000595768	0.00031186	0.000152819	0.000434055	0.000405399
0.000246524	0.000524447	-0.000500767	0.000263208	-0.000389803	-0.000204643	0.000270836	0.000542355	0.00033114	0.000248548	0.000484099	0.000525885
0.000177617	0.00037452	-0.000469508	0.00027687	-0.000170225	-0.000255794	0.000158382	0.000422903	0.000298924	0.000332893	0.000516741	0.000556228
8.55416e-05	0.000282597	-0.000345898	0.000272424	-1.20643e-05	-0.000334059	3.07988e-05	0.000259342	0.00024332	0.000368992	0.000519417	0.000513286
1.58682e-05	0.00024262	-0.000205059	0.000216551	1.78638e-05	-0.000438442	-9.8265e-05	9.0788e-05	0.000205619	0.000344295	0.000485493	0.000436034
-7.14767e-06	0.000230085	-0.000128499	9.2366e-05	-8.91834e-05	-0.000535569	-0.000206552	-4.90767e-05	0.000200186	0.000262526	0.000416223	0.000373901
1.52947e-05	0.000220176	-0.000153487	-6.32487e-05	-0.000274557	-0.000574626	-0.000265641	-0.000147916	0.000198875	0.000133314	0.000321957	0.000363831
6.26996e-05	0.000197217	-0.000254742	-0.000172154	-0.000448041	-0.000530735	-0.000256552	-0.000209684	0.000153578	-2.20116e-05	0.000225805	0.000403789
0.000105797	0.000159743	-0.000371639	-0.00016648	-0.000543314	-0.000430746	-0.00019048	-0.000236511	3.81624e-05	-0.000158196	0.000163491	0.000444244
0.000121879	0.000121286	-0.000455697	-2.94831e-05	-0.000547392	-0.000333184	-0.00011063	-0.000220361	-0.000123072	-0.000216306	0.000169668	0.000415284
0.000109992	0.00010035	-0.000496593	0.000204648	-0.000484438	-0.000284198	-6.54798e-05	-0.000154567	-0.000264014	-0.000164836	0.000253185	0.000277692
9.23655e-05	0.000103136	-0.00050864	0.000477262	-0.000379909	-0.000291872	-7.46718e-05	-5.1272e-05	-0.000319775	-3.68137e-05	0.00038101	5.74374e-05
9.61236e-05	0.000116693	-0.000501062	0.000727107	-0.000244075	-0.000333969	-0.000117367	5.49379e-05	-0.000271816	8.28841e-05	0.00049086	-0.000168175
0.000129042	0.000122601	-0.000468993	0.000898162	-8.28057e-05	-0.00037965	-0.000150638	0.000121322	-0.000156748	0.000119425	0.000529083	-0.000320942
0.000170026	0.000116663	-0.000411259	0.000946332	8.86209e-05	-0.000402251	-0.000140016	0.00011693	-3.24783e-05	6.32092e-05	0.00048485	-0.000364809
0.000180764	0.000111377	-0.000344425	0.000853634	0.00024824	-0.000380957	-7.93197e-05	3.33702e-05	6.31803e-05	-3.40276e-05	0.000393266	-0.000310206
0.000127851	0.000118645	-0.000288923	0.000639926	0.000379532	-0.00030279	1.05902e-05	-0.000118442	0.000123244	-0.000113724	0.000307848	-0.000188103
1.11654e-06	0.000133354	-0.00024358	0.00035759	0.00047604	-0.000169227	9.92826e-05	-0.000317577	0.000151812	-0.000159031	0.000267786	-2.64065e-05
-0.000179621	0.000136134	-0.000183027	6.93414e-05	0.000535658	5.31737e-07	0.000166176	-0.000536623	0.000145752	-0.000194959	0.000283815	0.000150506
-0.000370831	0.000112359	-8.3377e-05	-0.000175166	0.000554903	0.000176048	0.000207172	-0.00073751	9.8986e-05	-0.00025033	0.000344336	0.000308939
-0.000522389	6.97085e-05	5.35844e-05	-0.000348813	0.000530294	0.000326673	0.000225472	-0.000871143	1.79761e-05	-0.000325245	0.000426055	0.000405502
-0.000599555	3.87859e-05	0.000202352	-0.000441361	0.00046366	0.000428148	0.00022071	-0.000892945	-7.43633e-05	-0.000394428	0.000498408	0.000408473
-0.000599968	5.42816e-05	0.000333519	-0.000450184	0.000363749	0.00046403	0.000192752	-0.000790166	-0.000150793	-0.000436114	0.000528323	0.000319647
-0.000555443	0.000129248	0.00042814	-0.000379074	0.000241693	0.000427788	0.000155187	-0.000599119	-0.000193033	-0.000450697	0.000495126	0.000169535
-0.000514611	0.000242316	0.000478373	-0.000244865	0.000106727	0.000327367	0.000134836	-0.000392626	-0.000193024	-0.000449194	0.000408296	-1.05452e-05
-0.000514092	0.000348624	0.00048267	-7.96926e-05	-3.10267e-05	0.000186403	0.00014798	-0.000242664	-0.000144415	-0.000430544	0.000307893	-0.000206118
-0.000555816	0.000405618	0.000443529	8.08654e-05	-0.000156016	3.66733e-05	0.000177822	-0.000185717	-3.71799e-05	-0.000381225	0.000240461	-0.000406059
-0.000606698	0.000393599	0.000369503	0.000217025	-0.00025332	-9.46549e-05	0.000184749	-0.000213423	0.000134621	-0.000300706	0.000228686	-0.000578342
-0.000622006	0.000318621	0.000280229	0.000333034	-0.000323281	-0.000192627	0.000145924	-0.000285784	0.00035565	-0.000219397	0.000260335	-0.000671476
-0.00057654	0.000201417	0.000208501	0.000445539	-0.000383958	-0.000250677	8.38358e-05	-0.000349314	0.0005801	-0.000181681	0.000303196	-0.000647873
-0.000482755	6.3973e-05	0.000189836	0.000563458	-0.000449686	-0.000260447	5.01765e-05	-0.000351814	0.000746576	-0.000208709	0.000329923	-0.000517033
-0.000384703	-7.80304e-05	0.000239784	0.000677122	-0.000506259	-0.000207389	7.65823e-05	-0.000259965	0.000812128	-0.000279916	0.000332446	-0.000334938
-0.000331967	-0.00021524	0.000337409	0.000762517	-0.000515536	-8.00744e-05	0.000139323	-8.16166e-05	0.000777866	-0.000350021	0.00031822	-0.000169381
-0.000349531	-0.000339863	0.000434843	0.000794009	-0.000452184	0.000111774	0.000174049	0.000124177	0.000680725	-0.000380732	0.000295195	-6.07922e-05
-0.000422191	-0.00044145	0.000488728	0.000757603	-0.000335912	0.00032733	0.000129421	0.000271093	0.000557364	-0.000357437	0.000260415	-7.57486e-06
-0.000502712	-0.000508092	0.000485458	0.000659592	-0.000221989	0.000507275	1.04672e-05	0.000299764	0.000416046	-0.000284193	0.000204628	1.89045e-05
-0.000536952	-0.000533199	0.00043818	0.00052649	-0.000154404	0.000604626	-0.00012761	0.00022425	0.000244651	-0.000173261	0.000128781	4.65086e-05
-0.000490006	-0.000522591	0.000364108	0.00039509	-0.000125655	0.000610144	-0.000225527	0.000128217	4.32585e-05	-4.3758e-05	5.05421e-05	8.37455e-05
-0.000360812	-0.000495077	0.000269814	0.000297848	-8.40183e-05	0.00055006	-0.000260172	0.000106317	-0.000155846	7.39327e-05	-1.43146e-05	0.000122151
-0.000181607	-0.000472944	0.000158173	0.000251393	1.50592e-05	0.000457886	-0.000247416	0.000195506	-0.000300616	0.00014081	-7.84691e-05	0.000153091
-5.41311e-06	-0.0004663	4.31433e-05	0.000251475	0.000160571	0.000346891	-0.000217589	0.000353654	-0.000348743	0.000123205	-0.000181161	0.000178223
0.000111718	-0.000462884	-4.82981e-05	0.000273532	0.000287483	0.000209491	-0.000192909	0.000502261	-0.000286107	9.75735e-06	-0.000347378	0.000198988
0.000127556	-0.000433723	-8.92245e-05	0.000280807	0.000327899	4.16458e-05	-0.000180713	0.000592498	-0.000123685	-0.000179676	-0.000545402	0.000197155
2.82089e-05	-0.00035227	-6.58739e-05	0.000243841	0.000264539	-0.000136484	-0.000176818	0.000635074	0.000113659	-0.00039912	-0.000691813	0.000136127
-0.000159914	-0.000213355	1.98011e-05	0.000164218	0.000140841	-0.00028635	-0.000171859	0.000672748	0.000388187	-0.000594444	-0.000707862	-6.51488e-06
-0.00036939	-4.03257e-05	0.000153495	8.08769e-05	2.65267e-05	-0.000374791	-0.00015883	0.000729144	0.000641038	-0.000725138	-0.000576666	-0.000204927
-0.000515914	0.000122457	0.00030906	4.46445e-05	-2.53891e-05	-0.000389972	-0.000138154	0.000784332	0.000796354	-0.000776187	-0.000349575	-0.000391003
-0.000542626	0.000229598	0.000447692	7.84445e-05	1.73972e-06	-0.000338476	-0.000114433	0.000794994	0.000792122	-0.00075269	-0.00010287	-0.000503422
-0.000451166	0.000260167	0.000524977	0.000160847	9.33381e-05	-0.000235177	-8.72093e-05	0.000733252	0.000620075	-0.000664825	0.000109085	-0.000532929
-0.000288999	0.000232274	0.00050806	0.000249344	0.000215241	-9.95988e-05	-4.76371e-05	0.000606784	0.000339292	-0.000519639	0.000267172	-0.00051686
-0.000106944	0.000189922	0.000392124	0.000317763	0.000321044	4.20436e-05	1.20136e-05	0.000447756	4.9154e-05	-0.000327979	0.000372662	-0.000491869
6.66e-05	0.000167637	0.000202922	0.000368548	0.00036279	0.00015848	8.41885e-05	0.000288238	-0.000156887	-0.000116698	0.000432844	-0.000460746
0.00021379	0.000165164	-1.62975e-05	0.000411186	0.000313969	0.000222368	0.000141877	0.000146545	-0.00022467	7.2204e-05	0.000460544	-0.00040917
0.00030755	0.000159154	-0.000222608	0.000436081	0.000193445	0.000221459	0.000150546	3.20285e-05	-0.000148357	0.000200324	0.000475119	-0.000345921
0.000320426	0.00013942	-0.000385242	0.000414777	6.38646e-05	0.00016483	8.91571e-05	-4.46333e-05	3.45526e-05	0.000252455	0.000490758	-0.000312372
0.000255444	0.000128646	-0.000490421	0.000324018	-5.48145e-06	7.96239e-05	-3.34461e-05	-7.31968e-05	0.000252859	0.00023734	0.000499067	-0.000345441
0.000159205	0.000162411	-0.000542647	0.000165382	1.50438e-05	-2.93973e-06	-0.000177285	-5.89559e-05	0.000419648	0.0001725	0.000466722	-0.000434288
9.49032e-05	0.000250976	-0.000561015	-3.71052e-05	0.00010098	-6.656e-05	-0.000285591	-3.14919e-05	0.000462944	7.46641e-05	0.000357686	-0.00051985
9.62666e-05	0.000364119	-0.000567478	-0.000251002	0.000202576	-0.000119777	-0.000306938	-2.77295e-05	0.000358444	-3.48648e-05	0.000166517	-0.000540063
0.000143825	0.000454515	-0.000572337	-0.000442585	0.000284713	-0.000185657	-0.00021668	-5.77424e-05	0.000143002	-0.00012724	-6.30755e-05	-0.000475847
0.000184545	0.000493747	-0.000567595	-0.000576149	0.000339507	-0.000278161	-3.09104e-05	-8.7748e-05	-0.000104722	-0.000182979	-0.000252954	-0.000355896
0.000176826	0.000484131	-0.000531471	-0.00062042	0.000370254	-0.000387393	0.000195203	-6.4965e-05	-0.000307498	-0.000214106	-0.000334342	-0.000223931
0.000121856	0.000439749	-0.00043876	-0.000568573	0.000376894	-0.000488235	0.000389553	3.20343e-05	-0.000427397	-0.000257485	-0.000292199	-0.00010624
5.73463e-05	0.000364413	-0.000274106	-0.000455258	0.000361372	-0.00056188	0.000496493	0.000163935	-0.000471124	-0.000333628	-0.000176163	-6.62603e-06
2.41227e-05	0.000252687	-4.88645e-05	-0.000346107	0.000338643	-0.000605812	0.000499853	0.000253245	-0.000464787	-0.000411951	-6.73989e-05	7.77024e-05
3.65955e-05	0.000108092	0.000186367	-0.000297595	0.000331624	-0.000622939	0.0004206	0.000240662	-0.000429035	-0.000426255	-2.62488e-05	0.000141861
7.89698e-05	-4.82792e-05	0.000351551	-0.000317911	0.000352088	-0.000607465	0.000296028	0.000123835	-0.000379448	-0.000331467	-6.07188e-05	0.000172234
0.000123907	-0.000192128	0.000376011	-0.000365615	0.000388861	-0.00054895	0.000160958	-5.37906e-05	-0.000341239	-0.000144495	-0.000135003	0.000154011
0.000152939	-0.000317906	0.000243332	-0.000389489	0.000416161	-0.000450535	4.1949e-05	-0.000244292	-0.000347331	7.26088e-05	-0.000201894	7.96705e-05
0.000160886	-0.00044233	5.4914e-06	-0.000371185	0.000413496	-0.000336076	-4.34151e-05	-0.000419988	-0.000411695	0.000267124	-0.000229477	-4.36471e-05
0.000145414	-0.000582386	-0.000246948	-0.000328414	0.00037954	-0.000233651	-9.18352e-05	-0.000562523	-0.000506136	0.000430341	-0.000208987	-0.000189203
9.93532e-05	-0.000728971	-0.000433249	-0.000279063	0.00032959	-0.000154325	-0.000116595	-0.000643734	-0.000571102	0.000580612	-0.000150373	-0.00031391
1.87317e-05	-0.000843863	-0.000513403	-0.000210796	0.000278446	-9.28994e-05	-0.000133143	-0.000632998	-0.000555439	0.000718026	-7.39623e-05	-0.000374102
-8.26677e-05	-0.000884707	-0.000489781	-9.49798e-05	0.000222009	-4.85139e-05	-0.000135938	-0.000527267	-0.000449629	0.000800437	-4.7327e-07	-0.000347904
-0.000172806	-0.000835535	-0.000393214	6.79755e-05	0.000135644	-3.47302e-05	-9.47626e-05	-0.000367098	-0.000285426	0.00076736	5.78463e-05	-0.000249515
-0.000219469	-0.000717265	-0.000266915	0.000224615	-4.46848e-06	-6.17419e-05	1.72563e-05	-0.000215454	-0.000107903	0.000591364	9.90075e-05	-0.000123133
-0.000209139	-0.000572154	-0.000149245	0.000299524	-0.000193768	-0.000112399	0.000189185	-0.000116044	5.28874e-05	0.000309178	0.000124034	-1.84258e-05
-0.000149905	-0.000436166	-5.72591e-05	0.000256249	-0.000390344	-0.000144688	0.000368453	-6.74012e-05	0.000189449	2.64649e-06	0.000127165	3.49061e-05
-6.14146e-05	-0.000319099	1.64157e-05	0.000127974	-0.000531692	-0.000121065	0.000494825	-3.25746e-05	0.000303955	-0.000252411	9.3825e-05	3.46042e-05
3.44757e-05	-0.000205239	8.56583e-05	-1.35559e-05	-0.000563515	-3.4642e-05	0.000541089	2.52276e-05	0.000392949	-0.000422549	1.12962e-05	-4.6846e-06
0.000116669	-7.31103e-05	0.000147138	-0.000120123	-0.000464559	8.99148e-05	0.000523656	0.000109209	0.000447283	-0.00051235	-0.000114797	-6.13795e-05
0.000166075	8.09649e-05	0.00017692	-0.000199571	-0.000258928	0.000215666	0.000477321	0.00018363	0.000466693	-0.000537355	-0.000253305	-0.000104822
0.000169673	0.000233312	0.000152897	-0.000290936	-1.00497e-05	0.000315658	0.000423015	0.000200517	0.000469908	-0.000507135	-0.000358565	-9.40456e-05
0.000125705	0.000342606	7.98507e-05	-0.000412255	0.00020591	0.000385331	0.000359542	0.000135795	0.00048374	-0.0004275	-0.000391186	4.14803e-06
4.55877e-05	0.000369426	-7.91906e-06	-0.000534258	0.000335644	0.000438239	0.000279437	5.35563e-06	0.00051853	-0.000307197	-0.000330783	0.000185835
-4.92348e-05	0.000294279	-6.77092e-05	-0.000602394	0.000370496	0.000486309	0.000182189	-0.000147362	0.000556686	-0.000159048	-0.000174472	0.000400487
-0.000133734	0.000128918	-7.47446e-05	-0.000581753	0.000340816	0.000520361	6.78412e-05	-0.000275759	0.00057046	-1.36748e-06	6.57795e-05	0.000577591
-0.000186119	-8.36296e-05	-3.5149e-05	-0.000482391	0.00029187	0.000512328	-7.44506e-05	-0.000348389	0.000552067	0.000136454	0.000353615	0.000668749
-0.000193295	-0.000286121	2.12706e-05	-0.000347134	0.000260456	0.000441697	-0.000259267	-0.000359377	0.000522775	0.000215627	0.00061632	0.000670425
-0.000154987	-0.000435792	6.2129e-05	-0.000219015	0.000262112	0.00032109	-0.000481882	-0.000334868	0.000510651	0.000208551	0.000757076	0.000613729
-8.66975e-05	-0.000522743	7.18353e-05	-0.000117123	0.000288944	0.000193524	-0.000706657	-0.000328131	0.000522645	0.000127211	0.000701634	0.000536181
-1.88094e-05	-0.000559935	5.49579e-05	-3.4732e-05	0.000318364	0.000102151	-0.000883652	-0.000392527	0.000541325	2.97861e-05	0.000451667	0.000459971
1.3203e-05	-0.000554519	2.40058e-05	4.66919e-05	0.000331057	6.08994e-05	-0.00097917	-0.000541714	0.000545875	-1.12856e-05	9.82523e-05	0.000389686
-1.23228e-05	-0.000491086	-1.28179e-05	0.000141759	0.000326834	5.26014e-05	-0.000991868	-0.000728716	0.000530045	3.90964e-05	-0.00022533	0.000322738
-8.5847e-05	-0.000345623	-5.06966e-05	0.000252555	0.000325157	5.40942e-05	-0.000941612	-0.000868677	0.000498011	0.00014948	-0.000420343	0.000256042
-0.00016651	-0.000116886	-7.93349e-05	0.000367503	0.000350851	6.23499e-05	-0.00084489	-0.000894681	0.000448802	0.000242728	-0.000468848	0.000183997
-0.000204527	0.000155273	-8.31877e-05	0.000464481	0.000418115	9.59875e-05	-0.000702596	-0.000804103	0.000373002	0.000253285	-0.000416658	0.000100257
-0.000171619	0.000401244	-5.71534e-05	0.000517033	0.000522894	0.000172478	-0.000512302	-0.000656322	0.000267318	0.000175623	-0.000319222	1.16103e-05
-7.59501e-05	0.000552672	-2.24131e-05	0.000504821	0.000643099	0.000286013	-0.000290671	-0.000522431	0.000148361	6.64288e-05	-0.000205105	-5.07191e-05
4.8321e-05	0.000571319	-1.99306e-05	0.000427153	0.000742622	0.000406764	-8.08105e-05	-0.000430251	4.69282e-05	2.98928e-06	-8.09288e-05	-4.38281e-05
0.000163972	0.000462233	-7.82364e-05	0.000311814	0.000779482	0.00049628	6.40763e-05	-0.000352295	-1.36853e-05	3.38099e-05	4.69989e-05	5.32828e-05
0.000246962	0.000270468	-0.000182279	0.000207699	0.00072087	0.000520887	0.000105704	-0.000244293	-3.44221e-05	0.000155786	0.000167819	0.000214161
0.00029093	6.52716e-05	-0.000278778	0.000157955	0.000562116	0.000458643	3.54819e-05	-9.55615e-05	-3.6296e-05	0.000324293	0.000278597	0.000370494
0.000306768	-8.51038e-05	-0.0003218	0.000168862	0.000337835	0.000308854	-0.000125452	5.57366e-05	-3.97756e-05	0.000479947	0.000388836	0.000444753
0.000319205	-0.00014201	-0.000316353	0.00020043	0.000112508	0.000102646	-0.000335045	0.000153628	-4.80049e-05	0.000574228	0.000503716	0.000389025
0.000354819	-0.000114756	-0.000312267	0.000191276	-4.94255e-05	-0.000102789	-0.000544308	0.000168782	-5.0282e-05	0.000585297	0.000602216	0.000211037
0.000422689	-5.31742e-05	-0.000351194	0.000101659	-0.000115316	-0.000253898	-0.000714553	0.000113946	-4.10908e-05	0.000521695	0.000636422	-2.56319e-05
0.000502483	-1.36554e-05	-0.000421538	-5.79419e-05	-9.36333e-05	-0.000333937	-0.000830009	2.11604e-05	-3.25479e-05	0.000414569	0.000559803	-0.000232473
0.000553923	-2.13472e-05	-0.000467369	-0.000233707	-1.5074e-05	-0.000369627	-0.000895746	-8.87626e-05	-4.48811e-05	0.000302398	0.000364896	-0.000344718
0.000542844	-5.82495e-05	-0.000438302	-0.000363245	9.31694e-05	-0.000405127	-0.000921742	-0.000210753	-8.50196e-05	0.000214518	9.95273e-05	-0.000354665
0.000462837	-8.53082e-05	-0.000327578	-0.000410798	0.000213515	-0.000467399	-0.000907347	-0.000334303	-0.000137791	0.000160036	-0.000153023	-0.000303707
0.000335957	-7.68378e-05	-0.00016701	-0.000379582	0.000323076	-0.000551723	-0.000841153	-0.000426675	-0.000179439	0.000128259	-0.000313923	-0.000242765
0.000194724	-3.89339e-05	3.10087e-06	-0.000299068	0.000382755	-0.000633295	-0.00071765	-0.000442815	-0.000197747	0.000102489	-0.00033878	-0.000197724
6.07569e-05	-3.22274e-06	0.000152569	-0.000202181	0.000351697	-0.000686541	-0.000554993	-0.000352943	-0.000197895	7.87826e-05	-0.00022458	-0.000164685
-6.51883e-05	-6.92401e-06	0.00025788	-0.000108538	0.000218914	-0.000693115	-0.000392539	-0.000163192	-0.000190801	7.39113e-05	-4.12028e-06	-0.000126949
-0.000195124	-7.17006e-05	0.000296377	-1.98222e-05	2.12311e-05	-0.000639833	-0.000263317	8.31478e-05	-0.00017761	0.000113829	0.000260832	-7.11285e-05
-0.000332119	-0.000188394	0.00025579	7.53848e-05	-0.000174173	-0.000521896	-0.000164963	0.00031969	-0.000145386	0.000210967	0.000492596	6.63876e-06
-0.000451523	-0.00031643	0.000150923	0.000191088	-0.000311506	-0.000356283	-6.23166e-05	0.000480129	-7.94165e-05	0.000348768	0.000625612	9.78948e-05
-0.000505108	-0.000405306	2.43525e-05	0.000328657	-0.000377243	-0.000190074	7.20115e-05	0.000525829	1.63144e-05	0.000486297	0.00064058	0.000179317
-0.000452112	-0.000428284	-7.75563e-05	0.000461851	-0.000394557	-8.65214e-05	0.000213396	0.000466428	0.000109974	0.000580602	0.000577876	0.000217659
-0.000294102	-0.000401059	-0.000134604	0.000537658	-0.000389627	-9.17401e-05	0.000283249	0.000357527	0.000159052	0.000611272	0.000510464	0.000186441
-8.07584e-05	-0.000367384	-0.000161248	0.000506227	-0.000363094	-0.000205471	0.000202072	0.000270981	0.000145208	0.000589058	0.000489458	8.45955e-05
0.000121501	-0.000364068	-0.000187007	0.000365971	-0.000292874	-0.000379696	-4.03166e-05	0.000254253	9.5835e-05	0.000541928	0.000504954	-5.87674e-05
0.000268762	-0.000395421	-0.00022888	0.000183332	-0.000163906	-0.000547455	-0.000356591	0.000306602	6.76563e-05	0.000491367	0.000497719	-0.000199175
0.000350797	-0.000434364	-0.000278933	6.01417e-05	4.53825e-06	-0.000659401	-0.000604313	0.000388676	0.000102561	0.000441155	0.000414942	-0.00030038
0.000372279	-0.00044281	-0.000311269	7.01096e-05	0.000160156	-0.000702006	-0.00066967	0.000455393	0.000194872	0.000386723	0.000262823	-0.000348281
0.000334607	-0.000394312	-0.000297683	0.00021685	0.000246988	-0.000692581	-0.000530023	0.000484501	0.000298434	0.00032862	0.000107715	-0.00034635
0.000240374	-0.000288409	-0.000222847	0.000443156	0.000238059	-0.000666008	-0.000253273	0.000482376	0.000361256	0.000270758	2.1717e-05	-0.000302535
0.000108745	-0.000152445	-9.53759e-05	0.000673083	0.000145916	-0.000663687	5.44784e-05	0.000471127	0.000352658	0.000208884	2.24044e-05	-0.000224379
-2.29879e-05	-2.82979e-05	5.0218e-05	0.000848817	7.29261e-06	-0.000720018	0.000304418	0.000471512	0.000267627	0.000131668	6.43879e-05	-0.000124771
-0.000116042	5.17647e-05	0.000166737	0.000944775	-0.000139771	-0.000843104	0.00044498	0.000491154	0.000122639	3.8656e-05	8.66913e-05	-2.46609e-05
-0.000147089	8.4615e-05	0.000219187	0.000966128	-0.000267178	-0.00100242	0.000449706	0.000520939	-4.39985e-05	-4.81414e-05	6.24818e-05	5.74278e-05
-0.000111244	9.49379e-05	0.000204434	0.000940916	-0.000357415	-0.00113986	0.000307304	0.000539746	-0.000176191	-9.74962e-05	4.86876e-06	0.000121735
-1.67812e-05	0.000112762	0.000149577	0.00090609	-0.000408511	-0.00120166	3.77741e-05	0.000524573	-0.000220841	-9.36608e-05	-6.01094e-05	0.000192047
0.00011553	0.000147987	9.15024e-05	0.000888299	-0.000444491	-0.0011677	-0.000281852	0.000460517	-0.000156129	-4.43564e-05	-0.000111852	0.000298312
0.000249059	0.000182535	5.6282e-05	0.000888351	-0.000510762	-0.0010558	-0.000525384	0.000346716	-3.1593e-06	3.43297e-05	-0.000131414	0.000444593
0.000337657	0.000184363	5.22858e-05	0.000880782	-0.000641938	-0.000899506	-0.000579789	0.000197461	0.000189642	0.000133722	-9.80728e-05	0.000588074
0.000347902	0.000128982	7.47998e-05	0.000831783	-0.000824801	-0.000718835	-0.000424549	3.85795e-05	0.000373849	0.000247474	-2.7925e-06	0.000656014
0.000283261	1.23267e-05	0.000113877	0.000724788	-0.00099491	-0.000509242	-0.000157132	-0.0001009	0.000515784	0.00035267	0.000135191	0.000598753
0.000187966	-0.000148268	0.000162219	0.000574223	-0.00107603	-0.0002587	6.89486e-05	-0.000199513	0.000591536	0.000404621	0.000270371	0.000436194
0.000122454	-0.000320297	0.000220322	0.000415598	-0.00102897	2.33761e-05	0.000148003	-0.000250428	0.000578164	0.000359465	0.000352727	0.000249203
0.00012525	-0.000466959	0.000292	0.000281167	-0.000868491	0.000295542	8.29907e-05	-0.000259235	0.000460557	0.000206595	0.000352649	0.000116581
0.000188426	-0.000558735	0.000371339	0.00018393	-0.000640471	0.000505053	-3.99596e-05	-0.000234644	0.000252591	-1.98765e-05	0.000273933	5.58856e-05
0.000265664	-0.000577015	0.000438538	0.000122577	-0.000387682	0.000620089	-0.000128446	-0.000181864	8.2755e-06	-0.000260189	0.00014894	2.48609e-05
0.000308193	-0.000509228	0.00047811	9.61823e-05	-0.000136159	0.000643463	-0.000141855	-0.000104596	-0.000197763	-0.000459477	1.8232e-05	-2.27845e-05
0.000300412	-0.000350044	0.000502516	0.000107172	9.39176e-05	0.000601105	-9.49084e-05	-9.80605e-06	-0.000309669	-0.000586986	-9.31461e-05	-8.75699e-05
0.00026449	-0.000117263	0.00054749	0.00014751	0.000274281	0.000524182	-2.79674e-05	9.35631e-05	-0.000314784	-0.00063935	-0.000184327	-0.000127931
0.000229876	0.00013569	0.00063369	0.000187763	0.000371117	0.000442239	1.75191e-05	0.000200374	-0.000233021	-0.000635438	-0.00026409	-0.000105269
0.000198378	0.000337011	0.000732721	0.000190529	0.000363217	0.000384914	8.51679e-06	0.000310349	-8.90302e-05	-0.000606352	-0.000328248	-1.95808e-05
0.000141651	0.000439468	0.000778132	0.000142003	0.000260197	0.000378885	-6.94417e-05	0.000421753	0.000100005	-0.000580287	-0.000355095	9.59228e-05
3.48218e-05	0.000451145	0.000717198	6.92077e-05	0.000105682	0.000434656	-0.000196336	0.000525063	0.00031263	-0.000567457	-0.000326113	0.0002054
-0.000108649	0.000423657	0.000556679	1.94989e-05	-4.07355e-05	0.000532373	-0.000314969	0.000603629	0.000510309	-0.000554054	-0.000248567	0.000289928
-0.000237534	0.000409418	0.000360185	1.79854e-05	-0.000134906	0.000622048	-0.000357725	0.000640647	0.000646435	-0.000508924	-0.000153051	0.000342179
-0.000298752	0.000426929	0.000200882	4.48868e-05	-0.000169775	0.000646196	-0.000288456	0.000627243	0.000692674	-0.000400667	-6.98011e-05	0.000353101
-0.000273342	0.000459256	0.00011449	5.65271e-05	-0.000166325	0.000575472	-0.000124886	0.000566757	0.000657996	-0.000220908	-1.2329e-05	0.000310924
-0.000179937	0.000478123	9.26377e-05	2.84265e-05	-0.000142798	0.000432072	7.66571e-05	0.000472557	0.00058306	-4.39861e-06	1.73766e-05	0.000212469
-4.86184e-05	0.000468753	0.00011266	-2.27056e-05	-9.77292e-05	0.000278572	0.000256979	0.000361109	0.000514512	0.000172135	1.82364e-05	7.07999e-05
0.000102242	0.000437189	0.000165168	-5.59093e-05	-2.4834e-05	0.000176736	0.000378253	0.000246627	0.000477858	0.000226379	-6.4e-06	-9.11827e-05
0.000260773	0.000399797	0.000250813	-3.92155e-05	6.53704e-05	0.000148545	0.000424427	0.000141682	0.000466833	0.000127899	-3.64462e-05	-0.000253692
0.000398272	0.000368941	0.000356497	3.34375e-05	0.000150174	0.000169958	0.000393302	5.98308e-05	0.000455827	-6.88044e-05	-3.61543e-05	-0.000404029
0.000463009	0.000348356	0.000444702	0.000149506	0.000219496	0.000197476	0.000298936	1.27092e-05	0.000424911	-0.000254455	2.30111e-05	-0.000528124
0.000410939	0.000337769	0.000474001	0.00029201	0.000286567	0.000200676	0.000180653	2.15624e-06	0.000375457	-0.000342963	0.000137403	-0.000603175
0.000249953	0.000335918	0.000432057	0.000443677	0.000370679	0.000175661	9.69731e-05	1.78023e-05	0.000322538	-0.000331317	0.000271514	-0.000604198
5.05763e-05	0.000337872	0.000344641	0.000582424	0.000473535	0.000137305	9.41885e-05	4.62955e-05	0.000274016	-0.000288511	0.000385078	-0.000519303
-9.63344e-05	0.000334962	0.000247718	0.000680847	0.00057359	0.000105337	0.000169795	8.29363e-05	0.000220032	-0.000288294	0.000458937	-0.000357465
-0.000140169	0.000322773	0.000151173	0.000715711	0.000638328	9.53893e-05	0.000265044	0.000131115	0.000143518	-0.000350273	0.000497808	-0.000143216
-9.52891e-05	0.000307752	3.39961e-05	0.000680205	0.000639587	0.000112984	0.000299691	0.000189429	3.81802e-05	-0.000435644	0.000520357	9.06037e-05
-1.40607e-05	0.000300338	-0.000124103	0.000587768	0.000563865	0.000147275	0.000225338	0.000242316	-8.60445e-05	-0.000485323	0.000556224	0.000302914
5.76307e-05	0.000299943	-0.000310236	0.000463904	0.000419305	0.000171551	5.70833e-05	0.000266462	-0.000212503	-0.000455939	0.000643613	0.000445625
0.000102121	0.000290719	-0.000478864	0.000332688	0.000239197	0.000158562	-0.000138598	0.000248149	-0.000326781	-0.000329967	0.000806822	0.000479305
0.000122521	0.000255591	-0.000580763	0.00020828	7.52987e-05	0.000103203	-0.000285915	0.000196397	-0.000413743	-0.000113116	0.00102153	0.00039765
0.000126742	0.000193798	-0.000589773	9.58253e-05	-2.35164e-05	3.15423e-05	-0.000338118	0.00013947	-0.00045049	0.000162868	0.00120677	0.000238097
0.000119881	0.000123405	-0.000508803	-3.91504e-06	-3.94346e-05	-1.65084e-05	-0.000291684	0.000103293	-0.000411435	0.000438376	0.00126471	6.54626e-05
0.000105035	6.78234e-05	-0.00036136	-9.4379e-05	-9.58741e-07	-1.79763e-05	-0.000181285	8.68078e-05	-0.000288536	0.00064358	0.00114038	-6.10473e-05
8.54428e-05	4.07159e-05	-0.000180617	-0.000186942	3.22548e-05	1.80158e-05	-6.54936e-05	5.91721e-05	-0.000110487	0.000733389	0.000855127	-0.000116763
6.47093e-05	4.17144e-05	4.05681e-07	-0.000298893	1.08707e-05	6.48831e-05	-1.63699e-06	-1.21265e-05	5.95022e-05	0.000711206	0.000496737	-0.000120914
4.64357e-05	6.26982e-05	0.000155898	-0.000438966	-6.66238e-05	0.000104777	-1.20478e-05	-0.000126634	0.00015232	0.000617023	0.000180009	-0.000119629
3.52701e-05	9.49173e-05	0.000267155	-0.00058857	-0.000153384	0.000137438	-6.54672e-05	-0.000245003	0.000131303	0.000489757	-3.03202e-06	-0.000149471
3.85541e-05	0.00012941	0.000317392	-0.000699199	-0.000193318	0.000167788	-9.82047e-05	-0.000317726	1.37727e-05	0.000341563	-2.60678e-05	-0.000207714
6.34596e-05	0.000154505	0.000292717	-0.000719111	-0.000166385	0.000194685	-6.42732e-05	-0.00031963	-0.000140417	0.000169857	5.95481e-05	-0.000257132
0.000106081	0.000160282	0.00019402	-0.00063439	-0.000101466	0.00021589	2.86759e-05	-0.000261148	-0.000265682	-9.32831e-06	0.000159601	-0.000260708
0.00014129	0.000150041	4.70651e-05	-0.000488386	-4.94582e-05	0.000237161	0.000128979	-0.000175252	-0.000326267	-0.000148625	0.000198837	-0.000207676
0.000131099	0.000144796	-0.000105334	-0.000357929	-4.54346e-05	0.000266137	0.000184832	-9.79742e-05	-0.000326105	-0.000196984	0.000163545	-0.00010505
5.4264e-05	0.000169731	-0.000226745	-0.000303751	-9.40221e-05	0.000293849	0.000183731	-5.43185e-05	-0.000291148	-0.000141481	9.69039e-05	4.35368e-05
-6.86989e-05	0.000231219	-0.00030632	-0.000334472	-0.000182955	0.00028893	0.000157816	-4.93318e-05	-0.00024435	-2.00478e-05	6.15328e-05	0.000233489
-0.000184458	0.000305655	-0.000358552	-0.000408622	-0.000299568	0.000222107	0.000154127	-6.55838e-05	-0.000193613	0.000107488	0.000102338	0.00043177
-0.000245714	0.000351344	-0.000407005	-0.000467748	-0.00042794	0.000105021	0.000193787	-7.49576e-05	-0.000135264	0.000200889	0.000227472	0.000568524
-0.000243742	0.000333412	-0.00046567	-0.000474003	-0.000534786	2.91814e-06	0.000252092	-6.43064e-05	-6.2876e-05	0.000256584	0.000406307	0.000571688
-0.00020623	0.000242157	-0.000527678	-0.000427286	-0.000571385	-2.58051e-06	0.000276443	-5.49356e-05	2.62207e-05	0.00029166	0.000580731	0.000416602
-0.000168323	9.48203e-05	-0.000565178	-0.000354129	-0.000502655	0.00012358	0.000228234	-9.22593e-05	0.000128017	0.000315804	0.00068858	0.000143895
-0.000146978	-7.40461e-05	-0.000542257	-0.000281341	-0.00034075	0.00033593	0.000114387	-0.000207501	0.000232652	0.000317602	0.000692457	-0.000168256
-0.000137418	-0.000223177	-0.000437072	-0.00021698	-0.000148206	0.000535722	-1.55584e-05	-0.000384232	0.00032864	0.000275785	0.000599055	-0.000448637
-0.000125977	-0.000312256	-0.000257807	-0.000152039	-9.33695e-07	0.000636877	-0.000101146	-0.00056269	0.000406652	0.000184301	0.000455031	-0.000657122
-0.000103548	-0.000311395	-3.57515e-05	-7.69933e-05	5.99591e-05	0.000616045	-0.000105424	-0.000679753	0.000458249	6.7426e-05	0.000318035	-0.000778971
-7.18526e-05	-0.000216766	0.000200068	3.84839e-06	4.6759e-05	0.000511381	-2.92539e-05	-0.000708578	0.000470711	-3.10448e-05	0.000219841	-0.00080915
-4.43609e-05	-6.44455e-05	0.000438947	7.20204e-05	1.27296e-06	0.000381641	9.79819e-05	-0.000664662	0.00042509	-7.61424e-05	0.000148915	-0.000746662
-4.38705e-05	7.64303e-05	0.000675514	0.000107267	-4.52457e-05	0.00026595	0.000236698	-0.000578072	0.000303535	-6.28818e-05	6.72411e-05	-0.000598176
-9.47879e-05	0.000139582	0.000883921	0.000102894	-9.01796e-05	0.000173334	0.000348193	-0.000460009	0.000104586	-1.53159e-05	-5.41638e-05	-0.000380113
-0.000209942	0.000104427	0.00101436	7.43357e-05	-0.000142748	9.80082e-05	0.000397179	-0.000294042	-0.000142129	2.96691e-05	-0.00021313	-0.000117344
-0.000378521	7.17418e-06	0.00102281	5.56082e-05	-0.000195495	3.63332e-05	0.000358315	-6.14958e-05	-0.000373879	3.98223e-05	-0.000381624	0.000156764
-0.000564406	-9.27679e-05	0.000906627	8.37204e-05	-0.00021787	-1.08221e-05	0.000233972	0.000219143	-0.000515272	1.29388e-06	-0.000522856	0.000401322
-0.00071854	-0.00015858	0.000710856	0.000176634	-0.000180554	-4.66963e-05	6.93488e-05	0.000477041	-0.000517974	-7.17396e-05	-0.000602062	0.00057724
-0.000799852	-0.000190349	0.000498006	0.000316115	-8.49006e-05	-8.45037e-05	-6.05661e-05	0.00062191	-0.000395666	-0.00013905	-0.000594476	0.000662185
-0.000792617	-0.000202315	0.000308123	0.000449571	3.47208e-05	-0.000141224	-9.74639e-05	0.000605459	-0.00022249	-0.000156031	-0.000500277	0.000657714
-0.00070802	-0.000196883	0.000143988	0.000515964	0.000139218	-0.000222489	-4.52593e-05	0.000458655	-8.75103e-05	-0.000105249	-0.000355592	0.000581105
-0.000568624	-0.000163354	-8.41211e-06	0.000480422	0.000214475	-0.000313529	3.17491e-05	0.000267994	-3.73712e-05	-1.05651e-05	-0.000218007	0.000450304
-0.000391726	-9.41207e-05	-0.000148517	0.000351364	0.000272697	-0.000388666	6.24272e-05	0.000109974	-5.20447e-05	8.26832e-05	-0.000129883	0.000275783
-0.000190882	4.50647e-06	-0.000252453	0.000170647	0.00032697	-0.000431039	2.3804e-05	3.26917e-06	-6.8119e-05	0.000144562	-9.19657e-05	6.41103e-05
7.43227e-06	0.000114095	-0.000294019	-6.75508e-06	0.000367544	-0.000438933	-5.25827e-05	-8.0852e-05	-2.36523e-05	0.000178829	-7.20646e-05	-0.000171832
0.000158474	0.000209398	-0.0002704	-0.00012523	0.000363533	-0.00041127	-0.000117367	-0.000168652	0.000109606	0.000205203	-3.86049e-05	-0.000403448
0.000222018	0.000261275	-0.000205445	-0.000136141	0.000288138	-0.000334469	-0.000136743	-0.00025007	0.000317436	0.000224662	1.15747e-05	-0.00058459
0.000194995	0.000241545	-0.000130453	-1.40397e-05	0.000146189	-0.00019312	-9.62765e-05	-0.000293111	0.000549261	0.000205137	5.1591e-05	-0.000662785
0.000119271	0.000134044	-6.59937e-05	0.000220823	-1.85281e-05	5.43967e-06	7.71883e-06	-0.000283786	0.00073365	0.000107145	4.67077e-05	-0.000603073
5.40607e-05	-5.26198e-05	-2.28491e-05	0.000494904	-0.000144922	0.00022296	0.000165621	-0.000243293	0.000804776	-7.08084e-05	-1.76707e-05	-0.000412347
3.84385e-05	-0.000280029	-1.46045e-05	0.000705828	-0.000191953	0.000409783	0.000346947	-0.000203722	0.000733249	-0.000271314	-0.000122244	-0.000144111
7.54871e-05	-0.000488015	-5.99682e-05	0.000771575	-0.000163585	0.000531761	0.000509322	-0.000172075	0.000541858	-0.000406955	-0.00022322	0.000127086
0.000143033	-0.000613895	-0.00016694	0.000674845	-0.000101869	0.000580012	0.00062414	-0.000124214	0.000290993	-0.000417429	-0.00027632	0.000346194
0.000212426	-0.000616089	-0.000316843	0.000471887	-5.524e-05	0.000561549	0.000694258	-3.44488e-05	4.17767e-05	-0.000306354	-0.000256609	0.000499838
0.000261275	-0.000491701	-0.000471428	0.000257769	-4.72723e-05	0.000486621	0.000744742	9.25657e-05	-0.000174271	-0.000129796	-0.000162071	0.000602086
0.000281776	-0.000276832	-0.000601072	0.000111419	-6.5772e-05	0.000364787	0.000794209	0.000219926	-0.000355417	4.68911e-05	-6.37969e-06	0.000662659
0.000286862	-2.76097e-05	-0.00070456	5.8417e-05	-7.46481e-05	0.000209157	0.00083155	0.000305385	-0.000505874	0.000184055	0.000184441	0.000672934
0.00030719	0.000204275	-0.000796914	7.32035e-05	-3.87526e-05	4.13942e-05	0.000818566	0.000330042	-0.000616398	0.000271045	0.000366956	0.000621705
0.000374723	0.000384673	-0.000878352	0.000110023	5.23206e-05	-0.000110304	0.000720135	0.000305499	-0.000666464	0.000307818	0.00048021	0.000517868
0.000501849	0.000496712	-0.000921188	0.000133942	0.000175113	-0.000223085	0.000541489	0.000257746	-0.000637075	0.000291374	0.000465753	0.000390677
0.000669834	0.000536879	-0.0008909	0.000132027	0.000283956	-0.000292485	0.000341238	0.000204293	-0.000517102	0.000220782	0.00030265	0.00026529
0.000833397	0.000511706	-0.000777092	0.000105228	0.000335101	-0.000330891	0.000201867	0.000144381	-0.000305264	0.000109373	3.06858e-05	0.000140626
0.000939748	0.000431982	-0.000600017	5.46896e-05	0.000306698	-0.000348496	0.000173376	6.93135e-05	-1.93302e-05	-1.68051e-05	-0.000262384	-4.85133e-06
0.000953447	0.000306595	-0.000389619	-2.34628e-05	0.000205379	-0.000337096	0.000234567	-1.89481e-05	0.000292073	-0.00013693	-0.000485324	-0.000184537
0.000872079	0.000143751	-0.0001657	-0.000130462	6.24026e-05	-0.000278864	0.000308758	-9.98224e-05	0.000554437	-0.00024777	-0.000587845	-0.000382059
0.00072115	-4.02932e-05	5.78419e-05	-0.000253195	-7.60812e-05	-0.000172897	0.000324578	-0.000143049	0.000696257	-0.00035188	-0.000574664	-0.000557071
0.000534362	-0.000215333	0.000253893	-0.000362886	-0.000164796	-4.65512e-05	0.000269445	-0.0001241	0.000684415	-0.000434756	-0.00048698	-0.000668609
0.000339003	-0.000342616	0.00037591	-0.000429468	-0.000178812	6.62786e-05	0.000190229	-3.41555e-05	0.000541684	-0.000462464	-0.000372659	-0.000691288
0.000155676	-0.000390383	0.000378113	-0.000440912	-0.000126135	0.000155504	0.000147247	0.000117431	0.000335406	-0.000408324	-0.000264059	-0.000614797
1.23302e-07	-0.000352841	0.000247335	-0.000410369	-4.295e-05	0.000234683	0.000168565	0.000305913	0.000143006	-0.000281241	-0.000167541	-0.000439918
-0.000124931	-0.000262731	1.91266e-05	-0.000364716	2.67465e-05	0.000308415	0.000240903	0.000498939	1.21448e-05	-0.000125189	-6.40008e-05	-0.000185683
-0.000237788	-0.000183947	-0.000236093	-0.000325739	5.34345e-05	0.000349482	0.000331754	0.000666634	-5.92385e-05	8.79281e-06	7.62976e-05	9.81357e-05
-0.000366897	-0.00017806	-0.000445984	-0.000301121	3.24222e-05	0.000320094	0.000413477	0.000787091	-0.000106359	8.97637e-05	0.000266916	0.000334379
-0.000524118	-0.000263143	-0.00056373	-0.000289974	-2.24588e-05	0.000218274	0.000471372	0.000845106	-0.000157759	0.000111928	0.000484101	0.00044887
-0.000687115	-0.000400467	-0.000575191	-0.000291547	-9.64023e-05	9.67243e-05	0.000499352	0.000830052	-0.000209291	8.3693e-05	0.00067171	0.000412674
-0.00080804	-0.000525081	-0.000491634	-0.000305508	-0.00018874	2.85613e-05	0.000494041	0.000736912	-0.000234733	2.01838e-05	0.000771732	0.000264078
-0.000840706	-0.000593432	-0.000340596	-0.000326857	-0.000309093	5.0454e-05	0.000452665	0.000567706	-0.000216559	-5.4621e-05	0.000756556	8.78506e-05
-0.000765993	-0.000603552	-0.000157656	-0.000347104	-0.000451056	0.000137287	0.000374417	0.000332322	-0.00016182	-0.000108343	0.000639908	-3.7483e-05
-0.000601346	-0.000573768	2.30018e-05	-0.000362595	-0.000566465	0.00023095	0.000262718	5.31194e-05	-8.89691e-05	-0.00011401	0.000464011	-8.36416e-05
-0.000391899	-0.000510281	0.00017475	-0.000376056	-0.000574127	0.000294018	0.000126229	-0.000228486	-4.04343e-06	-6.9485e-05	0.000275866	-7.29278e-05
-0.000190516	-0.000402059	0.000277291	-0.000383896	-0.000408963	0.000337826	-2.02596e-05	-0.00045637	0.000106085	-2.7583e-06	0.000106595	-4.13821e-05
-3.92838e-05	-0.000245847	0.000315205	-0.00036577	-7.43986e-05	0.000401969	-0.000153195	-0.00058167	0.000255654	4.68207e-05	-3.57374e-05	-4.37017e-06
3.84053e-05	-6.81837e-05	0.000284258	-0.000298586	0.000348836	0.000510195	-0.000240651	-0.000586841	0.000436169	5.79963e-05	-0.000155868	4.72854e-05
3.61996e-05	8.34734e-05	0.000199047	-0.000188524	0.00074673	0.000648192	-0.000255272	-0.000489151	0.000612326	4.12658e-05	-0.000253839	0.000129475
-3.94817e-05	0.000172461	8.97088e-05	-8.53525e-05	0.00103165	0.000780852	-0.000198621	-0.000323269	0.000742535	2.31474e-05	-0.00031957	0.000250135
-0.000173265	0.00019715	-1.18346e-05	-5.46665e-05	0.00117183	0.000881356	-0.000116394	-0.000125171	0.000802224	1.60612e-05	-0.000345134	0.000406445
-0.000345324	0.000188328	-8.47739e-05	-0.000126389	0.00117908	0.000935626	-8.11671e-05	6.90602e-05	0.000786233	4.41477e-06	-0.000336822	0.000584461
-0.000533828	0.000184422	-0.000125329	-0.000264521	0.00108098	0.000924798	-0.000145724	0.000221336	0.000693772	-3.77601e-05	-0.000308535	0.000755724
-0.000710302	0.000203639	-0.000147436	-0.000385964	0.000906387	0.000822938	-0.000302501	0.000303013	0.000522531	-0.000114998	-0.000264091	0.000879773
-0.00083367	0.000232626	-0.000177939	-0.000414166	0.000687076	0.000626802	-0.000484947	0.000313922	0.00028505	-0.00019835	-0.000193261	0.000921537
-0.00085962	0.000239808	-0.000242958	-0.000325453	0.000459824	0.000383588	-0.000608263	0.000285601	2.54383e-05	-0.000247521	-9.01111e-05	0.000874617
-0.000769447	0.000202883	-0.000348942	-0.000154772	0.000259832	0.000173528	-0.000612044	0.0002575	-0.000193245	-0.00024476	2.69226e-05	0.000767488
-0.000594673	0.00012802	-0.00047115	3.66775e-05	0.000110651	5.50022e-05	-0.000475966	0.000245484	-0.000326549	-0.000204686	0.000118205	0.000640379
-0.000408159	4.59683e-05	-0.000560523	0.000199006	1.89238e-05	2.59489e-05	-0.00021615	0.000234891	-0.000374366	-0.000150612	0.000148841	0.000510548
-0.000282684	-9.29748e-06	-0.000568087	0.000306357	-2.35866e-05	3.75634e-05	0.000116523	0.000205927	-0.000369453	-8.52718e-05	0.000112046	0.000361736
-0.000249969	-2.07059e-05	-0.000474245	0.000346599	-3.29356e-05	4.01223e-05	0.000437923	0.000162135	-0.000342816	9.79732e-06	2.70624e-05	0.000173989
-0.00028988	6.18254e-06	-0.000304696	0.000314175	-2.45632e-05	1.54093e-05	0.000653292	0.000128834	-0.000300471	0.000144275	-8.53904e-05	-3.3418e-05
-0.000349742	5.06048e-05	-0.000119212	0.000220091	-7.16512e-06	-2.44621e-05	0.000703481	0.000124724	-0.000230366	0.00029258	-0.000223788	-0.000193038
-0.000374154	8.85371e-05	2.33523e-05	0.000102146	1.88218e-05	-5.72052e-05	0.000601334	0.000141112	-0.000128804	0.000403798	-0.000399122	-0.000230227
-0.000330115	0.000102888	0.00010015	1.23088e-05	5.86464e-05	-6.68995e-05	0.000421181	0.000152073	-1.99036e-05	0.000441726	-0.000606361	-0.000118068
-0.000221437	8.87581e-05	0.000132676	-1.42997e-05	0.000118949	-4.75702e-05	0.000245245	0.000142584	5.18133e-05	0.000415524	-0.000805982	0.000105667
-8.64073e-05	5.15522e-05	0.000162522	1.93781e-05	0.000202882	1.91132e-06	0.000112589	0.000123335	5.20969e-05	0.000372003	-0.000940612	0.00037315
2.46669e-05	-9.48298e-08	0.000215612	7.92122e-05	0.000304132	8.13858e-05	1.19766e-05	0.000116466	-1.63096e-05	0.000360676	-0.000975755	0.00063444
7.97134e-05	-5.90791e-05	0.000283425	0.000124753	0.000401289	0.000183733	-8.46205e-05	0.000126907	-0.000118057	0.000405707	-0.000926429	0.000871117
7.89588e-05	-0.000116757	0.000332382	0.000129025	0.000457781	0.000283711	-0.000186579	0.00013048	-0.000217387	0.000503791	-0.000843375	0.00107067
4.25947e-05	-0.000156412	0.000329095	8.24046e-05	0.000432386	0.000336803	-0.000277928	9.57835e-05	-0.000304417	0.000637352	-0.000771874	0.00120197
-1.07922e-05	-0.000154043	0.000261023	-1.19683e-05	0.000299657	0.000299428	-0.000335936	2.14391e-05	-0.000388682	0.0007824	-0.000722522	0.00122753
-7.06298e-05	-9.17688e-05	0.00014144	-0.000140399	7.12772e-05	0.000159405	-0.000350994	-5.13026e-05	-0.000470546	0.00090615	-0.000679389	0.00114202
-0.000123498	2.37116e-05	1.27201e-07	-0.000278326	-0.000196851	-5.15922e-05	-0.000331375	-6.94137e-05	-0.000524078	0.00096813	-0.000631264	0.000992866
-0.000146064	0.000153296	-0.000132278	-0.000394676	-0.000423655	-0.000278572	-0.00029475	-1.49534e-05	-0.000509794	0.000936302	-0.000588339	0.000855056
-0.000117959	0.000239664	-0.000236505	-0.000462954	-0.000542422	-0.000477568	-0.000258027	7.85443e-05	-0.00040429	0.000809712	-0.000565384	0.000777193
-4.43172e-05	0.000240543	-0.000306558	-0.000472278	-0.000535377	-0.00063004	-0.000234332	0.000155113	-0.000219415	0.000625498	-0.000553748	0.000745068
3.84481e-05	0.000161781	-0.000343437	-0.00042991	-0.000437712	-0.000728439	-0.000236363	0.000180468	4.56127e-06	0.000438552	-0.00052059	0.000695168
8.61699e-05	6.29956e-05	-0.000350433	-0.000353247	-0.000308628	-0.000757367	-0.000277292	0.000161307	0.000222585	0.000288609	-0.000442066	0.000567029
8.13457e-05	2.14336e-05	-0.000336198	-0.000258552	-0.000191737	-0.000695462	-0.000363059	0.000129835	0.000401614	0.000184663	-0.000333105	0.00035001
4.47783e-05	7.41156e-05	-0.000320626	-0.000157848	-9.17771e-05	-0.00053449	-0.00048205	0.000115623	0.00051871	0.000120176	-0.000236341	8.80298e-05
1.14188e-05	0.000185439	-0.000333487	-6.68728e-05	1.99634e-05	-0.000292756	-0.00060511	0.000130696	0.000554039	9.80314e-05	-0.000180498	-0.000154234
-4.34908e-06	0.000271589	-0.000401766	-1.11997e-05	0.000177615	-1.01556e-05	-0.000700236	0.000172884	0.000498411	0.00013278	-0.000154926	-0.000328512
-1.71997e-05	0.00026216	-0.000531576	-1.49069e-05	0.000387786	0.000266851	-0.000751006	0.000233885	0.000370951	0.000227156	-0.000126905	-0.000414174
-4.79827e-05	0.000146649	-0.000696429	-7.6032e-05	0.000612611	0.000496557	-0.00076311	0.000301349	0.000220394	0.000354157	-7.89973e-05	-0.000407409
-9.97728e-05	-2.67589e-05	-0.000843486	-0.000155137	0.000782902	0.00064659	-0.000755229	0.000358888	9.72001e-05	0.000469306	-2.48706e-05	-0.000314429
-0.000158023	-0.000187855	-0.000920804	-0.000197212	0.000836211	0.00069758	-0.000745831	0.000391491	1.88943e-05	0.000539938	8.90158e-06	-0.00016165
-0.000206968	-0.000283041	-0.000911557	-0.000173086	0.000752991	0.000649317	-0.000748177	0.00039392	-3.74245e-05	0.00056053	9.65106e-06	-5.0908e-06
-0.000240145	-0.000294773	-0.000848306	-0.000102336	0.000562815	0.000525368	-0.000771476	0.000373815	-0.000108916	0.000544236	-1.50758e-05	8.69537e-05
-0.000258587	-0.000240003	-0.000790812	-3.62341e-05	0.000318271	0.000368367	-0.000817589	0.000346678	-0.000213139	0.000506483	-5.18393e-05	7.57623e-05
-0.000266003	-0.00015421	-0.000782206	-1.78952e-05	6.16138e-05	0.000222433	-0.000872526	0.000326759	-0.000334389	0.000456073	-9.35991e-05	-1.73e-05
-0.000267549	-7.03485e-05	-0.000818805	-5.28222e-05	-0.000189753	0.0001113	-0.000904063	0.000319919	-0.000434969	0.000395468	-0.000136296	-0.000124939
-0.00027004	-4.51704e-06	-0.000854726	-0.000105596	-0.000434122	3.04138e-05	-0.000872684	0.000323012	-0.000477112	0.000327527	-0.000169686	-0.000183884
-0.000280801	4.29319e-05	-0.000830872	-0.000117493	-0.000665892	-3.71609e-05	-0.00075045	0.000328994	-0.00044027	0.000265118	-0.000178691	-0.000174436
-0.000306176	7.35981e-05	-0.000704251	-3.57154e-05	-0.000860962	-9.47487e-05	-0.000537506	0.000330735	-0.000327904	0.000232155	-0.000155564	-0.000116055
-0.000350416	7.87088e-05	-0.000465238	0.000155076	-0.000975783	-0.000122425	-0.000268389	0.000318842	-0.000166346	0.000246156	-0.000107926	-3.55291e-05
-0.000412568	4.22505e-05	-0.000143983	0.000415455	-0.000961559	-9.50905e-05	-3.7047e-06	0.000279658	1.53686e-07	0.000296049	-5.25332e-05	4.94227e-05
-0.00048106	-4.05499e-05	0.000193925	0.000664592	-0.000788481	-1.14269e-05	0.000190819	0.000202949	0.000119451	0.000345176	-2.86677e-06	0.000117741
-0.000532709	-0.000146364	0.000467557	0.000820206	-0.000469015	9.56959e-05	0.000267924	9.56277e-05	0.000152163	0.000364221	3.35807e-05	0.000134593
-0.000543618	-0.000227861	0.000614632	0.000837696	-6.66538e-05	0.000180407	0.000214157	-1.56158e-05	9.97088e-05	0.000358284	4.67684e-05	7.2234e-05
-0.000507912	-0.000240814	0.000623028	0.000723226	0.0003196	0.00021809	5.30638e-05	-0.000101577	1.7903e-05	0.00035565	2.06003e-05	-5.35102e-05
-0.00044819	-0.000175022	0.000538749	0.000521314	0.000592573	0.00021897	-0.000161696	-0.000151908	-8.70462e-06	0.00037476	-5.41115e-05	-0.00017528
-0.000404341	-6.46681e-05	0.000441597	0.000294765	0.000697813	0.00020794	-0.000360948	-0.000175753	7.42461e-05	0.000412804	-0.000161737	-0.000212485
-0.000405092	3.16242e-05	0.000400093	0.000106926	0.000643883	0.000194436	-0.000481292	-0.000180002	0.000243837	0.00046514	-0.000260893	-0.000124304
-0.000443851	6.87328e-05	0.000432362	3.21024e-06	0.000490435	0.0001666	-0.00048907	-0.000152508	0.000409163	0.000538696	-0.000306014	6.77931e-05
-0.000481119	4.44861e-05	0.000499082	-6.99923e-06	0.00031261	0.00011434	-0.000395982	-7.38159e-05	0.000473463	0.00063191	-0.000274057	0.000299246
-0.000475358	-1.24476e-06	0.000534007	4.50121e-05	0.000161752	5.09575e-05	-0.000253694	5.34729e-05	0.000398647	0.000705168	-0.000175412	0.000497005
-0.000417586	-1.70964e-05	0.00048932	0.000105433	4.34903e-05	4.79457e-06	-0.00012724	0.000191437	0.000223212	0.000686825	-4.40501e-05	0.0006022
-0.000338791	2.41052e-05	0.000362994	0.000129251	-7.22869e-05	-1.12545e-05	-6.36987e-05	0.000287339	2.77623e-05	0.000522501	8.22892e-05	0.000579312
-0.000283686	0.000112655	0.00019369	0.00010399	-0.000214029	-1.72018e-05	-7.38831e-05	0.000310537	-0.000117095	0.000226542	0.000177845	0.000424969
-0.000275539	0.000219084	3.54139e-05	5.36958e-05	-0.000372931	-4.89609e-05	-0.000130633	0.000272672	-0.00018123	-0.000111621	0.000231939	0.00017763
-0.000301432	0.000320832	-6.67108e-05	2.55396e-05	-0.000500911	-0.000122986	-0.00017861	0.000215004	-0.000172262	-0.00037522	0.000239414	-8.71766e-05
-0.000323837	0.000411681	-8.93401e-05	6.55556e-05	-0.000543728	-0.000216759	-0.000154883	0.000176788	-0.000116507	-0.000486774	0.000189441	-0.000286534
-0.000303245	0.000487772	-3.56731e-05	0.000189341	-0.000479017	-0.000280952	-2.04171e-05	0.000172794	-4.32165e-05	-0.000444301	6.88309e-05	-0.000371542
-0.000217957	0.000530054	6.38918e-05	0.000361487	-0.000328965	-0.000268783	0.000210316	0.000195294	2.49475e-05	-0.000303673	-0.000117372	-0.000351003
-7.74178e-05	0.000506968	0.000159223	0.000504563	-0.000142785	-0.000159035	0.000464274	0.000231136	8.06194e-05	-0.000128142	-0.000328579	-0.000278038
7.49576e-05	0.000399527	0.000200882	0.000542522	3.32725e-05	3.4916e-05	0.000639692	0.000273746	0.000135499	4.91552e-05	-0.00049896	-0.000209505
0.000177693	0.000225606	0.000165456	0.000450696	0.000176441	0.000263636	0.000655453	0.000320889	0.000208676	0.000222394	-0.000573387	-0.000170669
0.000183715	3.63415e-05	6.61962e-05	0.000271749	0.000287768	0.000448885	0.000491013	0.000365296	0.000302926	0.000386252	-0.000538265	-0.000152096
8.81757e-05	-0.000118059	-6.18987e-05	8.38514e-05	0.000377841	0.000511852	0.000196221	0.000389953	0.000390928	0.000522144	-0.000419502	-0.000135217
-7.07886e-05	-0.000223305	-0.000189314	-5.12154e-05	0.000452534	0.000419267	-0.000131296	0.000374234	0.000428423	0.000609937	-0.000253972	-0.000117144
-0.000236672	-0.000301345	-0.000305555	-0.000117367	0.000508545	0.000212905	-0.000387467	0.000308679	0.000383821	0.000642132	-6.85085e-05	-0.000111416
-0.000359986	-0.000374147	-0.000408557	-0.000132955	0.000536518	-1.30179e-05	-0.000499818	0.000207658	0.000256746	0.000618965	0.000111785	-0.000130864
-0.000406077	-0.000428919	-0.000486986	-0.000119054	0.000524591	-0.00017657	-0.000444835	0.000107065	7.27026e-05	0.000535337	0.000244848	-0.000176008
-0.000353987	-0.000423186	-0.00051906	-8.17043e-05	0.000461753	-0.000259515	-0.000243663	4.62428e-05	-0.0001331	0.000384996	0.000279768	-0.000239033
-0.000205113	-0.000325775	-0.000489039	-2.14021e-05	0.000346425	-0.000300259	5.15388e-05	4.93086e-05	-0.000325492	0.000182994	0.000195852	-0.000310903
1.57779e-06	-0.000150896	-0.000399604	4.92915e-05	0.000199032	-0.0003427	0.000370959	0.000119958	-0.000472097	-2.23253e-05	3.03912e-05	-0.000378282
0.000193145	4.89123e-05	-0.000263791	0.000107061	6.54906e-05	-0.000397654	0.000641847	0.000246974	-0.000548307	-0.000171207	-0.000143919	-0.000416909
0.00029674	0.000218839	-8.66202e-05	0.000139079	4.24766e-07	-0.000451134	0.000808825	0.000408142	-0.000545419	-0.000233766	-0.000275535	-0.00039839
0.000280356	0.000325382	0.000139172	0.000156525	3.71714e-05	-0.000496568	0.00085348	0.00056869	-0.000473931	-0.000229207	-0.000368527	-0.000310387
0.000165831	0.000348801	0.000413658	0.000180083	0.000166758	-0.000545355	0.000797022	0.000683023	-0.000358365	-0.000200774	-0.000464285	-0.000168317
7.65354e-06	0.000270175	0.000703948	0.000214246	0.000342706	-0.000603224	0.000677855	0.000709451	-0.000228233	-0.000172447	-0.000595633	-2.44337e-06
-0.000137713	8.4724e-05	0.000940812	0.000244487	0.000507121	-0.000643083	0.000519865	0.000634436	-0.000109202	-0.000134439	-0.000757486	0.000167392
-0.000227771	-0.000168941	0.00105053	0.000262228	0.000616431	-0.000610243	0.000321428	0.000487329	-1.44924e-05	-7.09485e-05	-0.000910228	0.000342449
-0.000235003	-0.000407018	0.00100366	0.000284029	0.000648911	-0.000463913	7.78131e-05	0.000326711	6.01023e-05	5.64085e-06	-0.00100198	0.000530948
-0.000147092	-0.00054519	0.000840703	0.000335893	0.000597032	-0.000223161	-0.000186072	0.000202448	0.000130184	5.62265e-05	-0.000992234	0.000725071
2.77061e-05	-0.000553594	0.000645823	0.000417372	0.000462412	2.4571e-05	-0.000410498	0.000123914	0.000206465	5.13989e-05	-0.000868363	0.000891894
0.000257411	-0.000468994	0.000484666	0.000488561	0.000262883	0.000169459	-0.000535273	6.34656e-05	0.000281559	1.85128e-06	-0.000651381	0.000986518
0.000493338	-0.000355331	0.000360844	0.000500106	4.07754e-05	0.000151361	-0.000544355	-8.73706e-06	0.000331538	-5.00575e-05	-0.000389599	0.000977806
0.000686051	-0.000256211	0.000231949	0.00043887	-0.000145125	5.13276e-07	-0.000479152	-9.38271e-05	0.000329485	-6.72218e-05	-0.000142701	0.000869015
0.000801722	-0.000182448	6.68962e-05	0.000344296	-0.000245603	-0.000188883	-0.000408618	-0.000166793	0.000260477	-4.5667e-05	3.91997e-05	0.000698309
0.000830111	-0.00013139	-0.000113578	0.000279964	-0.0002463	-0.000327691	-0.000383188	-0.000204927	0.000132535	-1.05939e-05	0.000136096	0.000515843
0.000781728	-0.000102609	-0.000249468	0.000286519	-0.000171991	-0.000381221	-0.000408753	-0.000208464	-1.71658e-05	8.89625e-06	0.000168298	0.000351389
0.000679662	-9.07063e-05	-0.00028895	0.000355348	-6.89422e-05	-0.000364118	-0.000453757	-0.000193878	-0.000125994	-1.90697e-07	0.000183892	0.000196715
0.000552523	-7.22492e-05	-0.000224874	0.000440791	1.73283e-05	-0.00030407	-0.000476237	-0.000174659	-0.000128089	-3.5122e-05	0.000223746	1.7501e-05
0.000428574	-1.29448e-05	-9.38241e-05	0.000496168	5.4458e-05	-0.000217525	-0.000449945	-0.000155227	7.1178e-06	-8.98124e-05	0.000288598	-0.000213999
0.000328792	0.000104315	5.06987e-05	0.000502638	2.77683e-05	-0.00011049	-0.000376634	-0.000140012	0.000242588	-0.00015915	0.000339421	-0.000490699
0.000262506	0.000256161	0.000161262	0.000471122	-5.50677e-05	1.23834e-05	-0.000282231	-0.000136408	0.000477299	-0.000229024	0.000333439	-0.000767688
0.000230765	0.000383827	0.000201074	0.000423407	-0.00016183	0.0001447	-0.000201545	-0.000140651	0.000594773	-0.000270172	0.000261717	-0.000985578
0.00023289	0.000426301	0.000142564	0.000373617	-0.000246674	0.000279949	-0.000159578	-0.000125957	0.000529585	-0.000255358	0.000153962	-0.00110217
0.00026482	0.000359988	-2.1929e-05	0.000323794	-0.00027432	0.000412248	-0.000158537	-5.84724e-05	0.000305239	-0.000189879	5.24622e-05	-0.0011102
0.000307473	0.000217697	-0.000261885	0.000270492	-0.000239883	0.000534275	-0.000177516	6.55552e-05	1.4584e-05	-0.000120829	-1.44718e-05	-0.00103174
0.000319523	7.0533e-05	-0.000507916	0.000211277	-0.000166208	0.000633345	-0.000186048	0.000200232	-0.00024125	-0.000106288	-3.78987e-05	-0.000898385
0.000251225	-1.86329e-05	-0.000682299	0.000144928	-8.21065e-05	0.0006897	-0.000163891	0.000275868	-0.000406409	-0.000167907	-1.92051e-05	-0.000734479
7.84443e-05	-3.57974e-05	-0.000741154	6.90487e-05	-4.72385e-06	0.000683472	-0.00011266	0.000251552	-0.000478845	-0.000270846	3.38111e-05	-0.00055558
-0.000166476	-1.64655e-05	-0.000693547	-1.73585e-05	5.67676e-05	0.000610439	-4.86857e-05	0.000145067	-0.000481451	-0.000349091	9.97165e-05	-0.000379048
-0.000396978	-6.77953e-06	-0.000584294	-0.000105804	8.51951e-05	0.00049334	1.74233e-05	1.06787e-05	-0.000434167	-0.000350489	0.000139287	-0.000231623
-0.000517146	-2.26896e-05	-0.000460448	-0.000174457	5.20981e-05	0.000371904	9.35898e-05	-0.000112938	-0.000350944	-0.00026218	0.00011002	-0.000141681
-0.00048307	-4.32125e-05	-0.000350121	-0.000197622	-6.18644e-05	0.000273124	0.000194759	-0.000231513	-0.000249435	-0.000104173	-5.34091e-06	-0.000121168
-0.000334988	-3.532e-05	-0.000262648	-0.000163617	-0.000240749	0.00018787	0.000315369	-0.000370892	-0.000149594	8.95341e-05	-0.00017969	-0.000154423
-0.000173179	2.13456e-05	-0.000198369	-8.35149e-05	-0.000430098	8.02075e-05	0.000415856	-0.000525693	-5.99809e-05	0.000281021	-0.000350656	-0.000203939
-9.37915e-05	0.000128981	-0.000155343	2.10829e-05	-0.000564987	-7.47149e-05	0.000445171	-0.000637721	2.76754e-05	0.000429531	-0.000453125	-0.000227915
-0.000130224	0.000273695	-0.000131462	0.000140607	-0.00060824	-0.000258502	0.000385344	-0.000632679	0.000124401	0.000497264	-0.000451683	-0.000198926
-0.000238535	0.000421178	-0.000125293	0.000283599	-0.000568917	-0.000414026	0.000275429	-0.000483934	0.000225487	0.000465817	-0.000352288	-0.000116198
-0.000331962	0.000517727	-0.000135931	0.000452566	-0.000487888	-0.000483559	0.000186397	-0.000242232	0.000309614	0.000352076	-0.000191412	-5.33114e-06
-0.000336942	0.0005159	-0.000161821	0.000611433	-0.000402451	-0.000447526	0.000167125	-1.40044e-06	0.000356261	0.000206341	-1.7024e-05	9.79748e-05
-0.000232443	0.000413168	-0.000201462	0.000686472	-0.000317595	-0.000333407	0.000212623	0.000168909	0.00036029	8.84602e-05	0.000124657	0.000171847
-5.17118e-05	0.00026328	-0.000255671	0.000616652	-0.000207722	-0.000193286	0.000281813	0.000263414	0.000327119	3.79403e-05	0.000196143	0.000219621
0.000144534	0.000138275	-0.000324778	0.000415756	-4.84608e-05	-7.32586e-05	0.000339911	0.000324493	0.000256534	6.05542e-05	0.000178403	0.000256243
0.000298217	7.03418e-05	-0.000399234	0.000183762	0.000149515	2.85169e-06	0.000379084	0.000393065	0.000138429	0.000138264	8.51001e-05	0.00028299
0.000371126	2.88688e-05	-0.000455191	4.43529e-05	0.00033695	3.19754e-05	0.000401696	0.000473995	-3.00495e-05	0.000247144	-3.28078e-05	0.000277971
0.000351405	-4.37477e-05	-0.000465242	5.55701e-05	0.000457596	2.34593e-05	0.000394519	0.000539035	-0.000225053	0.000364926	-0.000107337	0.000212729
0.000257197	-0.000172094	-0.000416255	0.000169231	0.000486633	-6.81032e-06	0.000329614	0.000554508	-0.000400938	0.000468581	-9.20265e-05	7.7408e-05
0.000135563	-0.000320949	-0.000317376	0.000271293	0.000442384	-4.05338e-05	0.00019391	0.000507936	-0.000519596	0.000536092	8.99387e-06	-0.000108625
4.68658e-05	-0.000423642	-0.000194074	0.000265771	0.00036531	-6.35134e-05	1.60637e-05	0.000417502	-0.000574789	0.000556171	0.000143535	-0.00030604
3.36224e-05	-0.000433385	-7.72146e-05	0.000136023	0.000288948	-7.21053e-05	-0.000137363	0.000320978	-0.000587172	0.000533351	0.000242209	-0.000474253
9.20235e-05	-0.000349495	7.07014e-06	-5.39049e-05	0.000228962	-7.16809e-05	-0.000193903	0.00025006	-0.000578633	0.000480516	0.000256159	-0.000587368
0.000171224	-0.000204217	4.7327e-05	-0.000206142	0.000190676	-6.51162e-05	-0.000111488	0.000206493	-0.000554767	0.000408798	0.000180249	-0.000639894
0.00020723	-3.6204e-05	5.3034e-05	-0.000246257	0.000176227	-4.16754e-05	0.000101243	0.000160916	-0.000510416	0.000327338	5.10317e-05	-0.000640925
0.000168861	0.000121426	4.93792e-05	-0.000160028	0.000181707	1.95568e-05	0.000386881	8.00338e-05	-0.000446206	0.000248927	-7.64321e-05	-0.000602785
8.02956e-05	0.000240327	6.07544e-05	1.40171e-06	0.000194082	0.000129702	0.000660027	-3.9293e-05	-0.000375456	0.000187586	-0.000156063	-0.000533886
2.32563e-06	0.000301516	9.43331e-05	0.000145971	0.000198557	0.000270163	0.000838066	-0.000158968	-0.000315297	0.000146359	-0.000165532	-0.000440415
-1.10699e-05	0.000306813	0.000135368	0.000185851	0.000191248	0.000395142	0.000869238	-0.000220018	-0.000272237	0.000111079	-0.000104768	-0.000331626
5.51154e-05	0.000280232	0.000157445	8.49807e-05	0.000183397	0.000461384	0.000747116	-0.000175551	-0.000234845	6.24699e-05	1.29715e-05	-0.000219965
0.000176514	0.000252086	0.000142712	-0.000117857	0.000191224	0.000461735	0.000508767	-1.29557e-05	-0.000179637	-3.29849e-06	0.000168399	-0.000114735
0.000308969	0.000240614	9.9415e-05	-0.00033032	0.00021842	0.000430127	0.000219919	0.000241386	-8.89442e-05	-6.70471e-05	0.000338798	-1.8014e-05
0.000404552	0.000248016	5.95425e-05	-0.000464436	0.000245435	0.000411416	-4.92736e-05	0.000528419	2.95724e-05	-9.93085e-05	0.000496811	6.97411e-05
0.000418986	0.000269057	5.12867e-05	-0.000492535	0.000238448	0.000426432	-0.000251515	0.00077122	0.000139038	-8.08409e-05	0.00060926	0.000140026
0.000324313	0.000297792	6.8548e-05	-0.000458063	0.000177641	0.000467079	-0.000378098	0.000902083	0.000193307	-1.58381e-05	0.00064248	0.000175679
0.000131211	0.000325409	7.15085e-05	-0.00043225	8.26916e-05	0.000519285	-0.000450034	0.000894679	0.000165998	6.77097e-05	0.000576461	0.000162187
-0.000100284	0.000336228	2.40945e-05	-0.00045446	5.88466e-06	0.000578539	-0.000491155	0.000777177	6.39133e-05	0.000129456	0.000418838	9.78705e-05
-0.000286228	0.000311629	-6.78349e-05	-0.000508344	-9.40938e-06	0.000638073	-0.000506914	0.00061023	-8.16034e-05	0.000135929	0.000204894	-9.33497e-06
-0.000372177	0.000242697	-0.000158422	-0.000550482	3.31509e-05	0.00067208	-0.000484283	0.000446459	-0.000228947	7.91074e-05	-1.91352e-05	-0.000152138
-0.000371749	0.000143258	-0.000202888	-0.000557051	8.87565e-05	0.000645418	-0.00040569	0.000306667	-0.000333289	-1.67574e-05	-0.000216245	-0.000323891
-0.000354398	5.13661e-05	-0.000195542	-0.000539536	0.000115943	0.000544591	-0.000261718	0.000188238	-0.000354729	-0.000106609	-0.000366445	-0.000505737
-0.000391259	1.05713e-05	-0.000168007	-0.000517357	0.000113227	0.000394793	-5.72116e-05	8.69821e-05	-0.000278231	-0.00015	-0.000459286	-0.000659914
-0.000503666	3.67781e-05	-0.00015406	-0.000482794	0.000113924	0.000243926	0.000185495	4.74232e-06	-0.000131828	-0.000134658	-0.000483605	-0.000744951
-0.0006518	9.68143e-05	-0.000158776	-0.000400594	0.000151476	0.000131776	0.000424997	-6.12883e-05	2.41411e-05	-7.98658e-05	-0.000429994	-0.000742516
-0.000764749	0.000125528	-0.000159072	-0.000245071	0.000231679	7.40253e-05	0.00060619	-0.000126398	0.000138809	-1.5655e-05	-0.000307309	-0.000670636
-0.000784834	7.51648e-05	-0.00012959	-3.60846e-05	0.000331365	6.8763e-05	0.000678664	-0.000207398	0.000207979	4.27736e-05	-0.00015449	-0.000571138
-0.000697975	-4.57588e-05	-6.77456e-05	0.000163813	0.000415117	0.000108636	0.000625309	-0.000304254	0.000269514	9.91089e-05	-2.74837e-05	-0.000483047
-0.000538425	-0.000181565	3.09738e-06	0.000288859	0.000453174	0.00018204	0.000483994	-0.000396842	0.000360103	0.000155433	3.37212e-05	-0.000423671
-0.000371383	-0.000277364	5.33271e-05	0.000309324	0.000433029	0.000266688	0.00033881	-0.000459384	0.000474182	0.000193639	2.81701e-05	-0.000388947
-0.000263367	-0.000319392	7.06093e-05	0.000239802	0.000364664	0.00033139	0.000273898	-0.000473491	0.00056123	0.000183615	-1.49893e-05	-0.000366623
-0.00025209	-0.000333174	6.39806e-05	0.00012086	0.000277149	0.000351129	0.00031699	-0.000427501	0.000561143	0.000110626	-6.69413e-05	-0.000347021
-0.000328367	-0.000349498	4.50875e-05	-1.02219e-06	0.000203412	0.000321751	0.000418134	-0.000313172	0.000448841	-7.84734e-06	-0.000121309	-0.000323336
-0.000439983	-0.000375614	9.33906e-06	-8.36745e-05	0.00015924	0.000259176	0.000484361	-0.000136008	0.000258558	-0.000131532	-0.000190788	-0.000287496
-0.00051898	-0.000394961	-5.94742e-05	-9.8789e-05	0.000132198	0.000185741	0.000442867	6.69444e-05	7.26017e-05	-0.00022107	-0.000286618	-0.00023304
-0.000520945	-0.000386313	-0.00016592	-4.6811e-05	9.13302e-05	0.000119624	0.00028392	0.000228219	-2.2985e-05	-0.000256159	-0.000401244	-0.000166554
-0.000453604	-0.000339202	-0.000288904	3.59014e-05	1.1651e-05	7.5616e-05	5.91431e-05	0.000283516	9.18338e-06	-0.000240523	-0.00050857	-0.000113624
-0.00037251	-0.00025474	-0.000393844	9.445e-05	-0.000104223	6.77672e-05	-0.000151605	0.000215993	0.000136541	-0.00019697	-0.000582176	-0.000104669
-0.000340562	-0.000139426	-0.000457973	9.24232e-05	-0.000222337	0.000101232	-0.000277954	7.35252e-05	0.000284558	-0.000156865	-0.000617769	-0.000147611
-0.000377282	-3.71279e-06	-0.000483739	3.89144e-05	-0.000295758	0.000157723	-0.000285202	-5.62142e-05	0.000387057	-0.000147374	-0.000639395	-0.000214991
-0.000438982	0.000133559	-0.000491818	-2.25751e-05	-0.000296401	0.000194708	-0.000185561	-9.33878e-05	0.000415012	-0.000180843	-0.000679003	-0.000263336
-0.000451157	0.000244358	-0.000504475	-5.77335e-05	-0.000239244	0.000169652	-3.36449e-05	-5.16071e-06	0.000371819	-0.000250618	-0.000742809	-0.000268665
-0.00036845	0.000301791	-0.000530489	-7.61742e-05	-0.000176017	7.3711e-05	9.53918e-05	0.000180942	0.000278086	-0.000334519	-0.000794038	-0.000242461
-0.000207958	0.000296643	-0.000554838	-0.000119917	-0.000157053	-5.55252e-05	0.000139996	0.000389342	0.000164588	-0.000403666	-0.000771373	-0.000211433
-2.5168e-05	0.000245821	-0.000537615	-0.000215378	-0.000192097	-0.000157115	8.19034e-05	0.000527134	6.72912e-05	-0.000432832	-0.000632572	-0.000182346
0.000139561	0.000182377	-0.00043083	-0.000339291	-0.00024689	-0.000189579	-4.73223e-05	0.000523519	1.42379e-05	-0.000408775	-0.000389905	-0.000129121
0.000285898	0.000132377	-0.000211536	-0.000434885	-0.000278574	-0.000160458	-0.000188001	0.000361976	1.07877e-05	-0.00033422	-0.000109044	-1.6287e-05
0.000426213	9.70034e-05	8.99508e-05	-0.000460366	-0.000274399	-0.000119875	-0.000289355	8.64497e-05	3.73237e-05	-0.000226394	0.000127805	0.000163961
0.000542667	5.47261e-05	0.000392883	-0.000418938	-0.000257813	-0.000122163	-0.000338728	-0.000223647	6.23254e-05	-0.000109831	0.000265578	0.000375843
0.000582634	-1.93019e-05	0.000605095	-0.00034307	-0.000261382	-0.000183795	-0.000362337	-0.000492216	6.03263e-05	-5.22333e-06	0.000295118	0.000558179
0.00050214	-0.000132736	0.000674111	-0.000255643	-0.000296517	-0.000271128	-0.000394523	-0.000673776	2.27039e-05	7.92101e-05	0.000238865	0.000659462
0.000312065	-0.00026837	0.000615394	-0.000151867	-0.000346313	-0.000329615	-0.000439426	-0.000758142	-4.24917e-05	0.000146447	0.000123438	0.000661889
7.74819e-05	-0.000393073	0.000498849	-1.8791e-05	-0.000380727	-0.000329581	-0.00046089	-0.000759048	-0.000116314	0.000201152	-3.30106e-05	0.000580901
-0.000129264	-0.000477674	0.000403419	0.000133741	-0.00037444	-0.000287018	-0.00041274	-0.000698464	-0.000173233	0.000243081	-0.000210823	0.00044975
-0.000273756	-0.000514304	0.000370798	0.000268485	-0.000313406	-0.000242343	-0.000280759	-0.000594279	-0.000184768	0.000269211	-0.000376286	0.000306778
-0.000363304	-0.000516869	0.000390151	0.000348591	-0.00019394	-0.00022138	-9.54407e-05	-0.00045483	-0.000129913	0.000277552	-0.000489627	0.000189938
-0.000418537	-0.000504674	0.000423271	0.000366113	-2.51399e-05	-0.000216064	9.2705e-05	-0.000281486	-1.21303e-05	0.000265795	-0.000529417	0.00012856
-0.00045059	-0.000487245	0.000445779	0.000340524	0.000165838	-0.000196677	0.000244708	-7.83192e-05	0.000132916	0.000229524	-0.000506529	0.000127825
-0.000461593	-0.000465841	0.000464367	0.000293655	0.00033858	-0.000136381	0.000342059	0.00013626	0.000253955	0.000166781	-0.000452462	0.000159128
-0.00045303	-0.000444765	0.000494237	0.000233826	0.000460102	-2.60284e-05	0.000377075	0.000325938	0.000316182	8.52922e-05	-0.000396031	0.000173195
-0.000424019	-0.000434146	0.000524603	0.000165623	0.000524948	0.000122536	0.000348335	0.000448912	0.000319455	3.50724e-06	-0.000351298	0.000133687
-0.000364967	-0.000440828	0.000514808	0.000105965	0.000550447	0.000275772	0.000269718	0.000480458	0.000284488	-5.58861e-05	-0.000321622	4.67973e-05
-0.000263425	-0.000461351	0.000429219	7.82242e-05	0.000547231	0.000383011	0.000177501	0.000426774	0.000223272	-7.36789e-05	-0.000306117	-3.93778e-05
-0.000122821	-0.00048514	0.000274049	8.55765e-05	0.000496925	0.000397177	0.000118166	0.000316565	0.000128413	-3.93817e-05	-0.000297052	-6.91769e-05
2.56452e-05	-0.000499579	9.65943e-05	9.5352e-05	0.000367099	0.000305397	0.000120914	0.000178426	-5.19937e-06	4.32879e-05	-0.000274075	-2.2191e-05
0.000135796	-0.000489407	-5.01893e-05	5.82873e-05	0.000153962	0.00014232	0.000179335	2.63702e-05	-0.00015231	0.000149293	-0.000210458	6.98328e-05
0.00017835	-0.000438107	-0.000138966	-5.21726e-05	-9.14826e-05	-3.09365e-05	0.000261662	-0.000133783	-0.000259794	0.000231183	-9.40729e-05	0.000145309
0.000164587	-0.000340532	-0.000167894	-0.000218259	-0.000286656	-0.000165352	0.0003403	-0.000287774	-0.000283303	0.000234775	5.47592e-05	0.000154548
0.000136548	-0.000217391	-0.000140936	-0.000392045	-0.000373954	-0.000246887	0.000411146	-0.000407831	-0.000221687	0.000129371	0.000188462	8.84283e-05
0.000127361	-0.000110498	-5.81251e-05	-0.00052712	-0.000359606	-0.000289527	0.000486896	-0.000467312	-0.000114581	-6.90852e-05	0.000259644	-2.08877e-05
0.000127086	-5.40503e-05	7.36862e-05	-0.000597767	-0.000300853	-0.000312639	0.000578186	-0.00046031	-9.6671e-06	-0.000305424	0.00024928	-0.000118889
8.95249e-05	-4.56392e-05	0.000226079	-0.000595483	-0.000257759	-0.000323493	0.000684259	-0.000405936	6.40493e-05	-0.000521738	0.000174339	-0.000154337
-2.32653e-05	-4.6331e-05	0.00035214	-0.00051771	-0.000254936	-0.000313102	0.00079575	-0.000334809	9.52205e-05	-0.000691961	7.23109e-05	-0.000104402
-0.000200274	-1.237e-05	0.000410505	-0.000368345	-0.000279466	-0.000263592	0.000895948	-0.000273359	7.52369e-05	-0.00082326	-2.0805e-05	1.00906e-05
-0.000381541	6.97792e-05	0.000391154	-0.000170901	-0.000303178	-0.000164279	0.000954909	-0.000237921	-5.03216e-06	-0.000925894	-8.06216e-05	0.00013316
-0.000495435	0.000175289	0.000320085	2.63781e-05	-0.000303198	-2.91028e-05	0.000929012	-0.000233777	-0.000141498	-0.0009853	-9.1253e-05	0.00020814
-0.000499798	0.000263477	0.000239548	0.000171048	-0.000269939	9.99947e-05	0.000780355	-0.00025002	-0.000302673	-0.000967287	-4.38789e-05	0.000216558
-0.000399712	0.00030831	0.000182155	0.000240729	-0.000208259	0.00017347	0.000509991	-0.000254956	-0.000432111	-0.000852362	5.42812e-05	0.000190218
[truncated: 8,000 more rows]
