# Supplementary material for: A benzodiazepine activator locks Kv7.1 channels open by electro-mechanical uncoupling
Source: Commun Biol. 2022 Apr 1;5:301. doi: 10.1038/s42003-022-03229-8 (PMC8976019; doi:10.1038/s42003-022-03229-8)
Supplement: Supplementary file 4 — Supplementary Data [file 42003_2022_3229_MOESM4_ESM.zip › Fig 3G.xls]

## Sheet: Sheet1
Voltage	cell	norm fluorescence		norm fluorescence
mV
		ctrl		R-L3
40	Kv320_443_1_2_F_ssn	1.00749	Kv320_443_1_5_F_ssn	0.982994
20	Kv320_443_1_2_F_ssn	0.986194	Kv320_443_1_5_F_ssn	1.00359
0	Kv320_443_1_2_F_ssn	0.941777	Kv320_443_1_5_F_ssn	0.98291
-20	Kv320_443_1_2_F_ssn	0.893851	Kv320_443_1_5_F_ssn	1.04661
-40	Kv320_443_1_2_F_ssn	0.687741	Kv320_443_1_5_F_ssn	0.873197
-60	Kv320_443_1_2_F_ssn	0.389519	Kv320_443_1_5_F_ssn	0.7609
-80	Kv320_443_1_2_F_ssn	0.189214	Kv320_443_1_5_F_ssn	0.482472
-100	Kv320_443_1_2_F_ssn	0.0307747	Kv320_443_1_5_F_ssn	0.136663
-120	Kv320_443_1_2_F_ssn	-0.00179784	Kv320_443_1_5_F_ssn	0.0830459
-140	Kv320_443_1_2_F_ssn	0	Kv320_443_1_5_F_ssn	0
-160	Kv320_443_1_2_F_ssn	0	Kv320_443_1_5_F_ssn	0.0151556
40	Kv320_444_1_2_F_ssn	0.999818	Kv320_444_1_5_F_ssn	1.10629
20	Kv320_444_1_2_F_ssn	0.963803	Kv320_444_1_5_F_ssn	0.988038
0	Kv320_444_1_2_F_ssn	0.925534	Kv320_444_1_5_F_ssn	1.01753
-20	Kv320_444_1_2_F_ssn	0.875979	Kv320_444_1_5_F_ssn	0.887415
-40	Kv320_444_1_2_F_ssn	0.707317	Kv320_444_1_5_F_ssn	0.82355
-60	Kv320_444_1_2_F_ssn	0.437434	Kv320_444_1_5_F_ssn	0.541587
-80	Kv320_444_1_2_F_ssn	0.242135	Kv320_444_1_5_F_ssn	0.214857
-100	Kv320_444_1_2_F_ssn	0.0291753	Kv320_444_1_5_F_ssn	0.156931
-120	Kv320_444_1_2_F_ssn	-0.00315211	Kv320_444_1_5_F_ssn	0.0182557
-140	Kv320_444_1_2_F_ssn	0	Kv320_444_1_5_F_ssn	0
-160	Kv320_444_1_2_F_ssn	0	Kv320_444_1_5_F_ssn	0.00638602
40	Kv320_445_1_2_F_ssn	0.992005	Kv320_445_1_5_F_ssn	0.97541
20	Kv320_445_1_2_F_ssn	1.07328	Kv320_445_1_5_F_ssn	0.996285
0	Kv320_445_1_2_F_ssn	1.03223	Kv320_445_1_5_F_ssn	0.980823
-20	Kv320_445_1_2_F_ssn	0.967526	Kv320_445_1_5_F_ssn	0.960694
-40	Kv320_445_1_2_F_ssn	0.738877	Kv320_445_1_5_F_ssn	0.804281
-60	Kv320_445_1_2_F_ssn	0.413259	Kv320_445_1_5_F_ssn	0.420999
-80	Kv320_445_1_2_F_ssn	-0.249889	Kv320_445_1_5_F_ssn	0.488817
-100	Kv320_445_1_2_F_ssn	0.0600227	Kv320_445_1_5_F_ssn	0.181372
-120	Kv320_445_1_2_F_ssn	-0.00515073	Kv320_445_1_5_F_ssn	0.0672304
-140	Kv320_445_1_2_F_ssn	0	Kv320_445_1_5_F_ssn	0
-160	Kv320_445_1_2_F_ssn	0.0287354	Kv320_445_1_5_F_ssn	0.0169787
40	Kv320_446_1_2_F_ssn	1.01041	Kv320_446_1_5_F_ssn	0.958348
20	Kv320_446_1_2_F_ssn	0.97672	Kv320_446_1_5_F_ssn	1.01209
0	Kv320_446_1_2_F_ssn	0.962479	Kv320_446_1_5_F_ssn	0.956211
-20	Kv320_446_1_2_F_ssn	0.887384	Kv320_446_1_5_F_ssn	0.887479
-40	Kv320_446_1_2_F_ssn	0.700565	Kv320_446_1_5_F_ssn	0.813389
-60	Kv320_446_1_2_F_ssn	0.372844	Kv320_446_1_5_F_ssn	0.560097
-80	Kv320_446_1_2_F_ssn	0.316245	Kv320_446_1_5_F_ssn	0.283978
-100	Kv320_446_1_2_F_ssn	0.0278118	Kv320_446_1_5_F_ssn	0.134014
-120	Kv320_446_1_2_F_ssn	-0.00296009	Kv320_446_1_5_F_ssn	0.056416
-140	Kv320_446_1_2_F_ssn	0	Kv320_446_1_5_F_ssn	0
-160	Kv320_446_1_2_F_ssn	0.0613736	Kv320_446_1_5_F_ssn	0.0118252
