# Supplementary material for: A benzodiazepine activator locks Kv7.1 channels open by electro-mechanical uncoupling
Source: Commun Biol. 2022 Apr 1;5:301. doi: 10.1038/s42003-022-03229-8 (PMC8976019; doi:10.1038/s42003-022-03229-8)
Supplement: Supplementary file 4 — Supplementary Data [file 42003_2022_3229_MOESM4_ESM.zip › Fig 4E.xls]

## Sheet: Sheet1
oocyte	Expressed KCNQ variant	activation
		%
	Unsortiert
1	WT	85.5995
2	WT	60.9579
3	WT	123
4	WT	33
5	WT	14.48
6	WT	109.93
7	WT	33.6348
8	WT	136.684
9	WT	48.5366
10	WT	34.4234
11	WT	84.5791
12	WT	98.5279
13	WT	55.8623
14	WT	45.674
15	WT	75.522
16	WT	120.157
17	WT	157.379
18	WT	56.6947
19	WT	62.17
20	WT	101.149
21	WT	86.8045
22	WT	89.2131
23	WT	62.0212
24	WT	70.5726
25	WT	135.136
26	WT	98.5365
27	WT	48.3608
28	WT	195.692
29	WT	81.2992
30	WT	108.356
31	I235A	82.5458
32	I235A	110.422
33	I235A	87.625
34	I235A	98.9268
35	I235A	113.069
36	I235A	118.062
37	I235A	71.2264
38	I235A	123.043
39	I235A	99.4561
40	I235A	189.006
41	I235A	125.205
42	I235A	114.13
43	I235A	90.9644
44	L236A	88.2923
45	L236A	40.3285
46	L236A	39.2756
47	L236A	11.208
48	L236A	76.971
49	L236A	54.1756
50	L236A	30.8325
51	L236A	36.9153
52	L236A	18.4146
53	L236A	-12.4598
54	L236A	2.5281
55	L236A	-25.0025
56	L236A	-0.1485
57	L236A	44.8967
58	L236A	38.8698
59	L236A	12.4139
60	L236A	29.5808
61	L236A	2.786
62	R237A	444.519
63	R237A	97.87
64	R237A	85.7056
65	R237A	204.181
66	R237A	28.4876
67	R237A	118.1
68	R237A	176.207
69	R237A	159.723
70	R237A	299.048
71	R237A	154.655
72	R237A	277.14
73	R237A	206.066
74	M238A	68.0139
75	M238A	58.0414
76	M238A	118.44
77	M238A	37.2485
78	M238A	115.105
79	M238A	43.2044
80	M238A	15.956
81	M238A	28.837
82	M238A	17.1852
83	M238A	28.8681
84	M238A	32.903
85	M238A	74.6435
86	M238A	23.8884
87	M238A	19.5414
88	M238A	5.8385
89	M238A	27.3785
90	M238A	89.7794
91	M238A	24.018
92	L239A	160.279
93	L239A	94.1192
94	L239A	53.6064
95	L239A	76.9036
96	L239A	33.1104
97	L239A	58.8526
98	L239A	41.0398
99	L239A	82.5819
100	L239A	35.822
101	L239A	54.2937
102	L239A	145.13
103	L239A	77.386
104	L239A	62.1914
105	H240A	94.0398
106	H240A	95.8571
107	H240A	146.156
108	H240A	139.488
109	H240A	182.647
110	H240A	128.539
111	H240A	137.434
112	H240A	182.743
113	H240A	110.043
114	H240A	185.378
115	H240A	169.521
116	H240A	143.826
117	V241A	47.6097
118	V241A	28.1667
119	V241A	10.1181
120	V241A	23.4297
121	V241A	48.6598
122	V241A	101.228
123	V241A	162.758
124	V241A	148.07
125	V241A	90.118
126	V241A	39.1148
127	V241A	67.8507
128	V241A	130.652
129	V241A	88.2248
130	V241A	35.0458
131	V241A	60.7304
132	V241A	18.6696

## Sheet: Ausgabedaten
activation	activation	activation	activation	activation	activation	activation	activation
%	%	%	%	%	%	%	%
WT	I235A	L236A	R237A	M238A	L239A	H240A	V241A
85.5995	82.5458	88.2923	444.519	68.0139	160.279	94.0398	47.6097
60.9579	110.422	40.3285	97.87	58.0414	94.1192	95.8571	28.1667
123	87.625	39.2756	85.7056	118.44	53.6064	146.156	10.1181
33	98.9268	11.208	204.181	37.2485	76.9036	139.488	23.4297
14.48	113.069	76.971	28.4876	115.105	33.1104	182.647	48.6598
109.93	118.062	54.1756	118.1	43.2044	58.8526	128.539	101.228
33.6348	71.2264	30.8325	176.207	15.956	41.0398	137.434	162.758
136.684	123.043	36.9153	159.723	28.837	82.5819	182.743	148.07
48.5366	99.4561	18.4146	299.048	17.1852	35.822	110.043	90.118
34.4234	189.006	-12.4598	154.655	28.8681	54.2937	185.378	39.1148
84.5791	125.205	2.5281	277.14	32.903	145.13	169.521	67.8507
98.5279	114.13	-25.0025	206.066	74.6435	77.386	143.826	130.652
55.8623	90.9644	-0.1485		23.8884	62.1914		88.2248
45.674		44.8967		19.5414			35.0458
75.522		38.8698		5.8385			60.7304
120.157		12.4139		27.3785			18.6696
157.379		29.5808		89.7794
56.6947		2.786		24.018
62.17
101.149
86.8045
89.2131
62.0212
70.5726
135.136
98.5365
48.3608
195.692
81.2992
108.356
