# Supplementary material for: A benzodiazepine activator locks Kv7.1 channels open by electro-mechanical uncoupling
Source: Commun Biol. 2022 Apr 1;5:301. doi: 10.1038/s42003-022-03229-8 (PMC8976019; doi:10.1038/s42003-022-03229-8)
Supplement: Supplementary file 4 — Supplementary Data [file 42003_2022_3229_MOESM4_ESM.zip › Fig 4F.xls]

## Sheet: Sheet1
Expressed KCNQ variant	RL3 status	activation tau fast	ANOVA factor
			KCNQ1 variant + or - R-L3
Unsortiert	Unsortiert		Unsortiert
wt	without	185.334	WT without
wt	without	369.823	WT without
wt	without	233.727	WT without
wt	without	173.065	WT without
wt	without	718.539	WT without
wt	without	75.2029	WT without
wt	without	129.609	WT without
wt	without	430.696	WT without
wt	without	148.403	WT without
wt	without	48.7736	WT without
wt	without	262.858	WT without
wt	with	388.085	WT with
wt	with	595.538	WT with
wt	with	831.002	WT with
wt	with	759.93	WT with
wt	with	496.561	WT with
wt	with	493.83	WT with
wt	with	657.864	WT with
wt	with	469.834	WT with
wt	with	556.589	WT with
wt	with	493.631	WT with
wt	with	379.997	WT with
I235A	without	80.5539	I235A without
I235A	without	130.776	I235A without
I235A	without	82.9905	I235A without
I235A	without	214.605	I235A without
I235A	without	277.541	I235A without
I235A	without	249.288	I235A without
I235A	without	183.611	I235A without
I235A	without	187.438	I235A without
I235A	without	196.769	I235A without
I235A	without	289.148	I235A without
I235A	without	341.935	I235A without
I235A	without	518.995	I235A without
I235A	without	91.1557	I235A without
I235A	without	118.089	I235A without
I235A	without	133.356	I235A without
I235A	without	335.147	I235A without
I235A	without	116.094	I235A without
I235A	without	57.4	I235A without
I235A	with	231.684	I235A with
I235A	with	246.099	I235A with
I235A	with	108.825	I235A with
I235A	with	239.948	I235A with
I235A	with	260.728	I235A with
I235A	with	268.481	I235A with
I235A	with	495.214	I235A with
I235A	with	353.221	I235A with
I235A	with	180.053	I235A with
I235A	with	227.368	I235A with
I235A	with	187.214	I235A with
I235A	with	333.913	I235A with
I235A	with	152.529	I235A with
I235A	with	109.002	I235A with
I235A	with	473.678	I235A with
I235A	with	1.25658	I235A with
I235A	with	127.576	I235A with
L236A	without	100.496	L236A without
L236A	without	131.394	L236A without
L236A	without	127.26	L236A without
L236A	without	212.226	L236A without
L236A	without	88.2153	L236A without
L236A	without	135.779	L236A without
L236A	without	75.2085	L236A without
L236A	without	93.6776	L236A without
L236A	without	78.7979	L236A without
L236A	without	89.8281	L236A without
L236A	without	238.138	L236A without
L236A	without	104.735	L236A without
L236A	without	114.011	L236A without
L236A	with	156.521	L236A with
L236A	with	231.955	L236A with
L236A	with	179.388	L236A with
L236A	with	349.737	L236A with
L236A	with	139.3	L236A with
L236A	with	82.4703	L236A with
L236A	with	139.277	L236A with
L236A	with	129.424	L236A with
L236A	with	134.635	L236A with
L236A	with	278.082	L236A with
L236A	with	109.578	L236A with
L236A	with	264.699	L236A with
L236A	with	239.275	L236A with
L236A	with	162.461	L236A with
L236A	with	118.127	L236A with
L236A	with	1.25323	L236A with
M238A	without	119.869	M238A without
M238A	without	144.061	M238A without
M238A	without	116.948	M238A without
M238A	without	125.92	M238A without
M238A	without	122.788	M238A without
M238A	without	169.839	M238A without
M238A	without	126.05	M238A without
M238A	without	164.376	M238A without
M238A	without	121.052	M238A without
M238A	without	115.771	M238A without
M238A	without	137.827	M238A without
M238A	without	131.253	M238A without
M238A	without	101.73	M238A without
M238A	without	93.5611	M238A without
M238A	with	162.314	M238A with
M238A	with	233.768	M238A with
M238A	with	218.997	M238A with
M238A	with	306.183	M238A with
M238A	with	102.208	M238A with
M238A	with	250.617	M238A with
M238A	with	202.778	M238A with
M238A	with	239.127	M238A with
M238A	with	100.666	M238A with
M238A	with	94.1192	M238A with
M238A	with	159.222	M238A with
M238A	with	106.204	M238A with
M238A	with	119.958	M238A with
M238A	with	61.9182	M238A with
L239A	without	154.371	L239A without
L239A	without	187.936	L239A without
L239A	without	255.691	L239A without
L239A	without	184.854	L239A without
L239A	without	199.483	L239A without
L239A	without	181.286	L239A without
L239A	without	178.443	L239A without
L239A	without	206.771	L239A without
L239A	without	135.065	L239A without
L239A	without	207.595	L239A without
L239A	without	263.12	L239A without
L239A	with	118.127	L239A with
L239A	with	112.66	L239A with
L239A	with	156.22	L239A with
L239A	with	117.65	L239A with
L239A	with	135.625	L239A with
L239A	with	115.653	L239A with
L239A	with	111.685	L239A with
L239A	with	186.59	L239A with
L239A	with	100.701	L239A with
L239A	with	151.86	L239A with
L239A	with	152.088	L239A with
H240A	without	36.3321	H240A without
H240A	without	32.268	H240A without
H240A	without	43.898	H240A without
H240A	without	24.4664	H240A without
H240A	without	189.71	H240A without
H240A	without	26.4921	H240A without
H240A	without	67.9875	H240A without
H240A	without	1.25639	H240A without
H240A	without	33.2076	H240A without
H240A	without	60.4377	H240A without
H240A	without	82.8568	H240A without
H240A	without	124.003	H240A without
H240A	without	200.581	H240A without
H240A	without	68.8212	H240A without
H240A	with	100.806	H240A with
H240A	with	155.02	H240A with
H240A	with	195.532	H240A with
H240A	with	258.889	H240A with
H240A	with	81.4585	H240A with
H240A	with	61.6994	H240A with
H240A	with	222.16	H240A with
H240A	with	214.286	H240A with
H240A	with	213.934	H240A with
H240A	with	228.425	H240A with
H240A	with	260.356	H240A with
H240A	with	182.702	H240A with
H240A	with	151.162	H240A with
V241A	without	143.722	V241A without
V241A	without	36.7064	V241A without
V241A	without	66.1994	V241A without
V241A	without	65.9049	V241A without
V241A	without	60.3442	V241A without
V241A	without	61.6904	V241A without
V241A	without	57.3959	V241A without
V241A	without	130.811	V241A without
V241A	without	29.3555	V241A without
V241A	without	406.276	V241A without
V241A	without	77.22	V241A without
V241A	without	106.212	V241A without
V241A	without	79.4007	V241A without
V241A	with	284.679	V241A with
V241A	with	39.0333	V241A with
V241A	with	97.1512	V241A with
V241A	with	85.7144	V241A with
V241A	with	104.499	V241A with
V241A	with	83.0689	V241A with
V241A	with	87.7756	V241A with
V241A	with	67.7329	V241A with
V241A	with	415.432	V241A with
V241A	with	283.288	V241A with
V241A	with	617.51	V241A with
V241A	with	197.511	V241A with
V241A	with	216.069	V241A with
V241A	with	124.999	V241A with

## Sheet: Ausgabedaten
tau1 activation	tau1 activation	tau1 activation	tau1 activation	tau1 activation	tau1 activation	tau1 activation	tau1 activation	tau1 activation	tau1 activation	tau1 activation	tau1 activation	tau1 activation	tau1 activation
wt	wt	I235A	I235A	L236A	L236A	M238A	M238A	L239A	L239A	H240A	H240A	V241A	V241A
without	with	without	with	without	with	without	with	without	with	without	with	without	with
185.334	388.085	80.5539	231.684	100.496	156.521	119.869	162.314	154.371	118.127	36.3321	100.806	143.722	284.679
369.823	595.538	130.776	246.099	131.394	231.955	144.061	233.768	187.936	112.66	32.268	155.02	36.7064	39.0333
233.727	831.002	82.9905	108.825	127.26	179.388	116.948	218.997	255.691	156.22	43.898	195.532	66.1994	97.1512
173.065	759.93	214.605	239.948	212.226	349.737	125.92	306.183	184.854	117.65	24.4664	258.889	65.9049	85.7144
718.539	496.561	277.541	260.728	88.2153	139.3	122.788	102.208	199.483	135.625	189.71	81.4585	60.3442	104.499
75.2029	493.83	249.288	268.481	135.779	82.4703	169.839	250.617	181.286	115.653	26.4921	61.6994	61.6904	83.0689
129.609	657.864	183.611	495.214	75.2085	139.277	126.05	202.778	178.443	111.685	67.9875	222.16	57.3959	87.7756
430.696	469.834	187.438	353.221	93.6776	129.424	164.376	239.127	206.771	186.59	1.25639	214.286	130.811	67.7329
148.403	556.589	196.769	180.053	78.7979	134.635	121.052	100.666	135.065	100.701	33.2076	213.934	29.3555	415.432
48.7736	493.631	289.148	227.368	89.8281	278.082	115.771	94.1192	207.595	151.86	60.4377	228.425	406.276	283.288
262.858	379.997	341.935	187.214	238.138	109.578	137.827	159.222	263.12	152.088	82.8568	260.356	77.22	617.51
		518.995	333.913	104.735	264.699	131.253	106.204			124.003	182.702	106.212	197.511
		91.1557	152.529	114.011	239.275	101.73	119.958			200.581	151.162	79.4007	216.069
		118.089	109.002		162.461	93.5611	61.9182			68.8212			124.999
		133.356	473.678		118.127
		335.147	1.25658		1.25323
		116.094	127.576
		57.4
