# Supplementary material for: A benzodiazepine activator locks Kv7.1 channels open by electro-mechanical uncoupling
Source: Commun Biol. 2022 Apr 1;5:301. doi: 10.1038/s42003-022-03229-8 (PMC8976019; doi:10.1038/s42003-022-03229-8)
Supplement: Supplementary file 4 — Supplementary Data [file 42003_2022_3229_MOESM4_ESM.zip › Fig 4G.xls]

## Sheet: Sheet1
Expressed KCNQ variant	RL3 status	activation tau slow	ANOVA factor
			KCNQ1 variant + or - R-L3
Unsortiert	Unsortiert		Unsortiert
WT	without	1639.88	WT without
WT	without	1331.55	WT without
WT	without	1374.71	WT without
WT	without	967.883	WT without
WT	without	1171.3	WT without
WT	without	1843.51	WT without
WT	without	3178.63	WT without
WT	without	3058.13	WT without
WT	without	1834.83	WT without
WT	without	1884.48	WT without
WT	with	2691.02	WT with
WT	with	4287.39	WT with
WT	with	89.8188	WT with
WT	with	1874	WT with
WT	with	3111.63	WT with
WT	with	2950.63	WT with
WT	with	5111.05	WT with
WT	with	5932.38	WT with
WT	with	3333.16	WT with
WT	with	2640.94	WT with
I235A	without	2399.35	I235A without
I235A	without	873.05	I235A without
I235A	without	1776.18	I235A without
I235A	without	2121.53	I235A without
I235A	without	1482.99	I235A without
I235A	without	2686.66	I235A without
I235A	without	1612.29	I235A without
I235A	without	2207.55	I235A without
I235A	without	5670.99	I235A without
I235A	without	2727.67	I235A without
I235A	without	2157.1	I235A without
I235A	without	4366.65	I235A without
I235A	without	2137.57	I235A without
I235A	without	1801.54	I235A without
I235A	with	4281.52	I235A with
I235A	with	3711.18	I235A with
I235A	with	3275.01	I235A with
I235A	with	4304.45	I235A with
I235A	with	2458.31	I235A with
I235A	with	4230.8	I235A with
I235A	with	2486.98	I235A with
I235A	with	2829.24	I235A with
I235A	with	2644.86	I235A with
I235A	with	3319.24	I235A with
I235A	with	2231.27	I235A with
I235A	with	2744.32	I235A with
I235A	with	3620.65	I235A with
I235A	with	3167.27	I235A with
I235A	with	4102.15	I235A with
I235A	with	5852.44	I235A with
L236A	without	964.836	L236A without
L236A	without	1583.22	L236A without
L236A	without	1374.98	L236A without
L236A	without	1557.7	L236A without
L236A	without	956.964	L236A without
L236A	without	1133.59	L236A without
L236A	without	1209.91	L236A without
L236A	without	2535.56	L236A without
L236A	without	1436.57	L236A without
L236A	without	1197.83	L236A without
L236A	without	1222.31	L236A without
L236A	without	443.735	L236A without
L236A	without	389.623	L236A without
L236A	with	1075.43	L236A with
L236A	with	1248.52	L236A with
L236A	with	1545.55	L236A with
L236A	with	1018.54	L236A with
L236A	with	1174.55	L236A with
L236A	with	1256.91	L236A with
L236A	with	1262.71	L236A with
L236A	with	1151.42	L236A with
L236A	with	1063.47	L236A with
L236A	with	883.4	L236A with
R237A	without	787.753	R237A without
R237A	without	366.383	R237A without
R237A	without	882.956	R237A without
R237A	without	947.597	R237A without
R237A	without	809.093	R237A without
R237A	without	1138.66	R237A without
R237A	without	973.569	R237A without
R237A	without	1019.79	R237A without
R237A	without	1274.21	R237A without
R237A	without	593.874	R237A without
R237A	without	240.188	R237A without
R237A	without	1110.99	R237A without
R237A	without	322.214	R237A without
R237A	without	365.154	R237A without
R237A	without	461.224	R237A without
R237A	with	234.978	R237A with
R237A	with	499.092	R237A with
R237A	with	1028.67	R237A with
R237A	with	768.376	R237A with
R237A	with	672.634	R237A with
R237A	with	676.632	R237A with
R237A	with	1063.79	R237A with
R237A	with	762.181	R237A with
R237A	with	1026.79	R237A with
R237A	with	3347.71	R237A with
R237A	with	649.058	R237A with
R237A	with	375.231	R237A with
R237A	with	1349.69	R237A with
M238A	without	1448.82	M238A without
M238A	without	1154.6	M238A without
M238A	without	1354.15	M238A without
M238A	without	1172.78	M238A without
M238A	without	1261.09	M238A without
M238A	without	1596.63	M238A without
M238A	without	1320.77	M238A without
M238A	without	1412.93	M238A without
M238A	without	1153.79	M238A without
M238A	without	1233.78	M238A without
M238A	without	1501.41	M238A without
M238A	without	3411.84	M238A without
M238A	without	871.947	M238A without
M238A	without	1258.68	M238A without
M238A	with	1254.72	M238A with
M238A	with	1318.52	M238A with
M238A	with	1460.53	M238A with
M238A	with	1441.74	M238A with
M238A	with	1194.48	M238A with
M238A	with	1570.08	M238A with
M238A	with	1530.86	M238A with
M238A	with	1364.6	M238A with
M238A	with	1380.22	M238A with
M238A	with	1538.87	M238A with
M238A	with	1460.74	M238A with
M238A	with	1282.73	M238A with
M238A	with	1299.13	M238A with
M238A	with	1566.82	M238A with
L239A	without	1436.69	L239A without
L239A	without	1477.21	L239A without
L239A	without	1498.82	L239A without
L239A	without	1358.27	L239A without
L239A	without	1680.19	L239A without
L239A	without	1526.45	L239A without
L239A	without	2190.06	L239A without
L239A	without	1457.47	L239A without
L239A	without	1179.25	L239A without
L239A	without	1674.36	L239A without
L239A	without	1560.92	L239A without
L239A	without	1204.11	L239A without
L239A	with	1435.78	L239 with
L239A	with	1662.7	L239 with
L239A	with	1462.85	L239 with
L239A	with	1816.93	L239 with
L239A	with	2013.16	L239 with
L239A	with	1749.48	L239 with
L239A	with	1997.61	L239 with
L239A	with	2087.09	L239 with
L239A	with	2204.39	L239 with
L239A	with	1569.95	L239 with
L239A	with	1566.67	L239 with
L239A	with	1383.12	L239 with
H240A	without	1626.08	H240A without
H240A	without	3031.16	H240A without
H240A	without	750.968	H240A without
H240A	without	870.56	H240A without
H240A	without	1087.42	H240A without
H240A	without	916.422	H240A without
H240A	without	1258.03	H240A without
H240A	without	1345.06	H240A without
H240A	without	984.877	H240A without
H240A	without	1217.17	H240A without
H240A	without	2138.99	H240A without
H240A	with	3353.08	H240A with
H240A	with	2807.11	H240A with
H240A	with	891.587	H240A with
H240A	with	1134.89	H240A with
H240A	with	1779.15	H240A with
H240A	with	2100.64	H240A with
H240A	with	2758.13	H240A with
H240A	with	1687.11	H240A with
H240A	with	2530.99	H240A with
H240A	with	2845.61	H240A with
H240A	with	2101.03	H240A with
H240A	with	4489.35	H240A with
V241A	without	1261.45	V241A without
V241A	without	1122.18	V241A without
V241A	without	986.097	V241A without
V241A	without	1040.96	V241A without
V241A	without	1134.99	V241A without
V241A	without	2030.71	V241A without
V241A	without	981.434	V241A without
V241A	without	727.019	V241A without
V241A	without	773.176	V241A without
V241A	without	800.26	V241A without
V241A	without	813.817	V241A without
V241A	without	737.797	V241A without
V241A	without	1267.42	V241A without
V241A	without	824.145	V241A without
V241A	without	1106.01	V241A without
V241A	without	732.028	V241A without
V241A	without	1071.27	V241A without
V241A	without	1069.71	V241A without
V241A	without	1012.88	V241A without
V241A	with	1666.58	V241A with
V241A	with	1311.57	V241A with
V241A	with	1016.77	V241A with
V241A	with	1063.13	V241A with
V241A	with	1642.53	V241A with
V241A	with	1775.35	V241A with
V241A	with	803.17	V241A with
V241A	with	597.421	V241A with
V241A	with	752.6	V241A with
V241A	with	1045.29	V241A with
V241A	with	1261.58	V241A with
V241A	with	1065.78	V241A with
V241A	with	1202.26	V241A with
V241A	with	1209.07	V241A with
V241A	with	1071.11	V241A with

## Sheet: Ausgabedaten
tau2 activation	tau2 activation	tau2 activation	tau2 activation	tau2 activation	tau2 activation	tau2 activation	tau2 activation	tau2 activation	tau2 activation	tau2 activation	tau2 activation	tau2 activation	tau2 activation	tau2 activation	tau2 activation
WT	WT	I235A	I235A	L236A	L236A	R237A	R237A	M238A	M238A	L239A	L239A	H240A	H240A	V241A	V241A
without	with	without	with	without	with	without	with	without	with	without	with	without	with	without	with
1639.88	2691.02	2399.35	4281.52	964.836	1075.43	787.753	234.978	1448.82	1254.72	1436.69	1435.78	1626.08	3353.08	1261.45	1666.58
1331.55	4287.39	873.05	3711.18	1583.22	1248.52	366.383	499.092	1154.6	1318.52	1477.21	1662.7	3031.16	2807.11	1122.18	1311.57
1374.71	89.8188	1776.18	3275.01	1374.98	1545.55	882.956	1028.67	1354.15	1460.53	1498.82	1462.85	750.968	891.587	986.097	1016.77
967.883	1874	2121.53	4304.45	1557.7	1018.54	947.597	768.376	1172.78	1441.74	1358.27	1816.93	870.56	1134.89	1040.96	1063.13
1171.3	3111.63	1482.99	2458.31	956.964	1174.55	809.093	672.634	1261.09	1194.48	1680.19	2013.16	1087.42	1779.15	1134.99	1642.53
1843.51	2950.63	2686.66	4230.8	1133.59	1256.91	1138.66	676.632	1596.63	1570.08	1526.45	1749.48	916.422	2100.64	2030.71	1775.35
3178.63	5111.05	1612.29	2486.98	1209.91	1262.71	973.569	1063.79	1320.77	1530.86	2190.06	1997.61	1258.03	2758.13	981.434	803.17
3058.13	5932.38	2207.55	2829.24	2535.56	1151.42	1019.79	762.181	1412.93	1364.6	1457.47	2087.09	1345.06	1687.11	727.019	597.421
1834.83	3333.16	5670.99	2644.86	1436.57	1063.47	1274.21	1026.79	1153.79	1380.22	1179.25	2204.39	984.877	2530.99	773.176	752.6
1884.48	2640.94	2727.67	3319.24	1197.83	883.4	593.874	3347.71	1233.78	1538.87	1674.36	1569.95	1217.17	2845.61	800.26	1045.29
		2157.1	2231.27	1222.31		240.188	649.058	1501.41	1460.74	1560.92	1566.67	2138.99	2101.03	813.817	1261.58
		4366.65	2744.32	443.735		1110.99	375.231	3411.84	1282.73	1204.11	1383.12		4489.35	737.797	1065.78
		2137.57	3620.65	389.623		322.214	1349.69	871.947	1299.13					1267.42	1202.26
		1801.54	3167.27			365.154		1258.68	1566.82					824.145	1209.07
			4102.15			461.224								1106.01	1071.11
			5852.44											732.028
														1071.27
														1069.71
														1012.88
