# Supplementary material for: A benzodiazepine activator locks Kv7.1 channels open by electro-mechanical uncoupling
Source: Commun Biol. 2022 Apr 1;5:301. doi: 10.1038/s42003-022-03229-8 (PMC8976019; doi:10.1038/s42003-022-03229-8)
Supplement: Supplementary file 4 — Supplementary Data [file 42003_2022_3229_MOESM4_ESM.zip › Fig 4H.xls]

## Sheet: Sheet1
Expressed KCNQ variant	RL3 status	activation tau fast	ANOVA factor
		ms	KCNQ1 variant + or - R-L3
Unsortiert	Unsortiert		Unsortiert
WT	without	17.7128	WT without
WT	without	16.9053	WT without
WT	without	11.6512	WT without
WT	without	19.8195	WT without
WT	without	22.6563	WT without
WT	without	18.4949	WT without
WT	without	26.3989	WT without
WT	without	41.2118	WT without
WT	with	20.7187	WT with
WT	with	28.3234	WT with
WT	with	23.2954	WT with
WT	with	35.1205	WT with
WT	with	46.4097	WT with
WT	with	19.1663	WT with
WT	with	68.4515	WT with
WT	with	43.3931	WT with
I235A	without	1.24222	I235A without
I235A	without	1.24331	I235A without
I235A	without	11.4355	I235A without
I235A	without	12.0993	I235A without
I235A	without	14.7782	I235A without
I235A	without	21.0885	I235A without
I235A	without	74.5815	I235A without
I235A	without	8.90416	I235A without
I235A	without	9.23008	I235A without
I235A	without	8.57535	I235A without
I235A	without	10.5805	I235A without
I235A	without	11.989	I235A without
I235A	without	1.21024	I235A without
I235A	without	1.19738	I235A without
I235A	without	9.97051	I235A without
I235A	without	9.14097	I235A without
I235A	without	6.74824	I235A without
I235A	with	45.9904	I235A with
I235A	with	59.8517	I235A with
I235A	with	9.36592	I235A with
I235A	with	14.0363	I235A with
I235A	with	14.7105	I235A with
I235A	with	1.24578	I235A with
I235A	with	1.24874	I235A with
I235A	with	36.5465	I235A with
I235A	with	18.8719	I235A with
I235A	with	8.78114	I235A with
I235A	with	19.1356	I235A with
I235A	with	10.0299	I235A with
I235A	with	18.0195	I235A with
I235A	with	1.24425	I235A with
I235A	with	24.3775	I235A with
I235A	with	19.3461	I235A with
I235A	with	19.157	I235A with
L236A	without	34.8015	L236A without
L236A	without	1.24934	L236A without
L236A	without	45.4644	L236A without
L236A	without	21.9199	L236A without
L236A	without	1.25563	L236A without
L236A	without	35.6837	L236A without
L236A	without	1.24153	L236A without
L236A	without	1.26278	L236A without
L236A	without	21.5115	L236A without
L236A	without	34.9374	L236A without
L236A	without	34.5305	L236A without
L236A	without	1.24619	L236A without
L236A	without	41.9157	L236A without
L236A	with	23.2886	L236A with
L236A	with	26.0973	L236A with
L236A	with	33.3465	L236A with
L236A	with	10.7295	L236A with
L236A	with	19.39	L236A with
L236A	with	26.7057	L236A with
L236A	with	25.1651	L236A with
L236A	with	38.8616	L236A with
L236A	with	26.7029	L236A with
L236A	with	32.5834	L236A with
L236A	with	1.2214	L236A with
L236A	with	22.3424	L236A with
L236A	with	1.22026	L236A with
M238A	without	11.2717	M238A without
M238A	without	17.4885	M238A without
M238A	without	16.9325	M238A without
M238A	without	1.22043	M238A without
M238A	without	17.0462	M238A without
M238A	without	8.88547	M238A without
M238A	without	12.9566	M238A without
M238A	without	11.1791	M238A without
M238A	without	12.3512	M238A without
M238A	without	13.373	M238A without
M238A	without	14.0866	M238A without
M238A	without	14.4302	M238A without
M238A	with	18.7768	M238A with
M238A	with	25.6156	M238A with
M238A	with	16.7566	M238A with
M238A	with	13.1693	M238A with
M238A	with	1.25067	M238A with
M238A	with	18.2113	M238A with
M238A	with	15.7199	M238A with
M238A	with	11.4381	M238A with
M238A	with	14.4059	M238A with
M238A	with	12.4337	M238A with
M238A	with	13.9004	M238A with
M238A	with	11.4473	M238A with
L239A	without	1.23193	L239A without
L239A	without	1.24201	L239A without
L239A	without	12.7729	L239A without
L239A	without	12.8624	L239A without
L239A	without	9.59313	L239A without
L239A	without	9.06288	L239A without
L239A	without	7.80538	L239A without
L239A	without	8.50251	L239A without
L239A	without	8.40777	L239A without
L239A	with	1.24577	L239A with
L239A	with	1.25139	L239A with
L239A	with	11.5066	L239A with
L239A	with	12.2347	L239A with
L239A	with	7.19493	L239A with
L239A	with	14.0166	L239A with
L239A	with	10.3399	L239A with
L239A	with	13.214	L239A with
L239A	with	9.25304	L239A with
H240A	without	20.8681	H240A without
H240A	without	24.261	H240A without
H240A	without	29.7466	H240A without
H240A	without	16.5952	H240A without
H240A	without	18.8683	H240A without
H240A	without	29.5043	H240A without
H240A	without	24.6451	H240A without
H240A	without	25.4003	H240A without
H240A	without	27.7516	H240A without
H240A	without	25.0984	H240A without
H240A	without	23.4212	H240A without
H240A	without	27.7161	H240A without
H240A	without	26.6841	H240A without
H240A	without	22.0042	H240A without
H240A	with	35.9111	H240A with
H240A	with	59.7459	H240A with
H240A	with	60.8344	H240A with
H240A	with	44.6786	H240A with
H240A	with	48.8075	H240A with
H240A	with	54.2637	H240A with
H240A	with	45.9182	H240A with
H240A	with	34.8351	H240A with
H240A	with	30.6289	H240A with
H240A	with	32.9167	H240A with
H240A	with	88.5868	H240A with
H240A	with	32.6351	H240A with
V241A	without	16.3003	V241A without
V241A	without	22.3696	V241A without
V241A	without	1.20489	V241A without
V241A	without	1.17092	V241A without
V241A	without	10.718	V241A without
V241A	without	11.1017	V241A without
V241A	without	1.18836	V241A without
V241A	without	1.17891	V241A without
V241A	without	15.7217	V241A without
V241A	without	1.19447	V241A without
V241A	without	1.1858	V241A without
V241A	without	10.0717	V241A without
V241A	without	46.2634	V241A without
V241A	without	34.3154	V241A without
V241A	without	39.9209	V241A without
V241A	without	10.3918	V241A without
V241A	without	1.1789	V241A without
V241A	without	13.5177	V241A without
V241A	with	12.5392	V241A with
V241A	with	12.1925	V241A with
V241A	with	13.299	V241A with
V241A	with	1.21145	V241A with
V241A	with	24.4347	V241A with
V241A	with	12.6579	V241A with
V241A	with	18.8186	V241A with
V241A	with	18.4109	V241A with
V241A	with	15.3192	V241A with
V241A	with	14.9366	V241A with
V241A	with	14.3665	V241A with
V241A	with	13.3228	V241A with
V241A	with	10.0262	V241A with
V241A	with	34.1226	V241A with
V241A	with	11.3839	V241A with
V241A	with	11.1592	V241A with
V241A	with	18.2863	V241A with
V241A	with	9.56933	V241A with

## Sheet: Ausgabedaten1
activation tau fast	activation tau fast	activation tau fast	activation tau fast	activation tau fast	activation tau fast	activation tau fast	activation tau fast	activation tau fast	activation tau fast	activation tau fast	activation tau fast	activation tau fast	activation tau fast
ms	ms	ms	ms	ms	ms	ms	ms	ms	ms	ms	ms	ms	ms
WT	WT	I235A	I235A	L236A	L236A	M238A	M238A	L239A	L239A	H240A	H240A	V241A	V241A
without	with	without	with	without	with	without	with	without	with	without	with	without	with
17.7128	20.7187	1.24222	45.9904	34.8015	23.2886	11.2717	18.7768	1.23193	1.24577	20.8681	35.9111	16.3003	12.5392
16.9053	28.3234	1.24331	59.8517	1.24934	26.0973	17.4885	25.6156	1.24201	1.25139	24.261	59.7459	22.3696	12.1925
11.6512	23.2954	11.4355	9.36592	45.4644	33.3465	16.9325	16.7566	12.7729	11.5066	29.7466	60.8344	1.20489	13.299
19.8195	35.1205	12.0993	14.0363	21.9199	10.7295	1.22043	13.1693	12.8624	12.2347	16.5952	44.6786	1.17092	1.21145
22.6563	46.4097	14.7782	14.7105	1.25563	19.39	17.0462	1.25067	9.59313	7.19493	18.8683	48.8075	10.718	24.4347
18.4949	19.1663	21.0885	1.24578	35.6837	26.7057	8.88547	18.2113	9.06288	14.0166	29.5043	54.2637	11.1017	12.6579
26.3989	68.4515	74.5815	1.24874	1.24153	25.1651	12.9566	15.7199	7.80538	10.3399	24.6451	45.9182	1.18836	18.8186
41.2118	43.3931	8.90416	36.5465	1.26278	38.8616	11.1791	11.4381	8.50251	13.214	25.4003	34.8351	1.17891	18.4109
		9.23008	18.8719	21.5115	26.7029	12.3512	14.4059	8.40777	9.25304	27.7516	30.6289	15.7217	15.3192
		8.57535	8.78114	34.9374	32.5834	13.373	12.4337			25.0984	32.9167	1.19447	14.9366
		10.5805	19.1356	34.5305	1.2214	14.0866	13.9004			23.4212	88.5868	1.1858	14.3665
		11.989	10.0299	1.24619	22.3424	14.4302	11.4473			27.7161	32.6351	10.0717	13.3228
		1.21024	18.0195	41.9157	1.22026					26.6841		46.2634	10.0262
		1.19738	1.24425							22.0042		34.3154	34.1226
		9.97051	24.3775									39.9209	11.3839
		9.14097	19.3461									10.3918	11.1592
		6.74824	19.157									1.1789	18.2863
												13.5177	9.56933
