# Supplementary material for: A benzodiazepine activator locks Kv7.1 channels open by electro-mechanical uncoupling
Source: Commun Biol. 2022 Apr 1;5:301. doi: 10.1038/s42003-022-03229-8 (PMC8976019; doi:10.1038/s42003-022-03229-8)
Supplement: Supplementary file 4 — Supplementary Data [file 42003_2022_3229_MOESM4_ESM.zip › Fig 4I.xls]

## Sheet: Sheet1
Expressed KCNQ variant	RL3 status	deactivation tau slow	ANOVA factor
		ms
			KCNQ variant + R-L3 status
Unsortiert	Unsortiert		Unsortiert
WT	without	56.7325	WT without
WT	without	69.1508	WT without
WT	without	53.9248	WT without
WT	without	73.5773	WT without
WT	without	79.5262	WT without
WT	without	57.8227	WT without
WT	without	58.8317	WT without
WT	without	116.325	WT without
WT	with	249.604	WT with
WT	with	250.778	WT with
WT	with	221.531	WT with
WT	with	456.849	WT with
WT	with	256.442	WT with
WT	with	335.278	WT with
WT	with	330.173	WT with
WT	with	133.31	WT with
I235A	without	100.043	I235A without
I235A	without	63.2059	I235A without
I235A	without	109.325	I235A without
I235A	without	57.7324	I235A without
I235A	without	69.0012	I235A without
I235A	without	57.9072	I235A without
I235A	without	43.3893	I235A without
I235A	without	101.231	I235A without
I235A	without	42.2491	I235A without
I235A	without	48.676	I235A without
I235A	without	46.723	I235A without
I235A	without	53.2307	I235A without
I235A	without	31.1386	I235A without
I235A	without	36.6598	I235A without
I235A	without	27.6578	I235A without
I235A	without	44.1916	I235A without
I235A	without	35.6226	I235A without
I235A	without	42.1904	I235A without
I235A	with	272.361	I235A with
I235A	with	98.5721	I235A with
I235A	with	65.0712	I235A with
I235A	with	149.338	I235A with
I235A	with	131.54	I235A with
I235A	with	172.84	I235A with
I235A	with	89.6072	I235A with
I235A	with	182.358	I235A with
I235A	with	153.99	I235A with
I235A	with	421.795	I235A with
I235A	with	118	I235A with
I235A	with	43.9716	I235A with
I235A	with	212.281	I235A with
I235A	with	146.06	I235A with
I235A	with	175.001	I235A with
L236A	without	88.9265	L236A without
L236A	without	100.101	L236A without
L236A	without	156.246	L236A without
L236A	without	58.4922	L236A without
L236A	without	82.8599	L236A without
L236A	without	71.8382	L236A without
L236A	without	78.9223	L236A without
L236A	without	47.6437	L236A without
L236A	without	83.3903	L236A without
L236A	without	269.589	L236A without
L236A	without	80.3911	L236A without
L236A	without	114.558	L236A without
L236A	without	50.834	L236A without
L236A	without	66.8768	L236A without
L236A	without	48.636	L236A without
L236A	with	190.529	L236A with
L236A	with	185.367	L236A with
L236A	with	202.05	L236A with
L236A	with	182.55	L236A with
L236A	with	752.96	L236A with
L236A	with	101.344	L236A with
L236A	with	110.046	L236A with
L236A	with	226.421	L236A with
L236A	with	276.445	L236A with
L236A	with	285.408	L236A with
L236A	with	279.661	L236A with
R237A	without	156.244	R237A without
R237A	without	91.3261	R237A without
R237A	without	100.887	R237A without
R237A	without	465.295	R237A without
R237A	without	375.746	R237A without
R237A	without	277.5	R237A without
R237A	without	188.727	R237A without
R237A	without	305.693	R237A without
R237A	without	409.462	R237A without
R237A	without	287.892	R237A without
R237A	without	226.722	R237A without
R237A	with	128.607	R237A with
R237A	with	168.287	R237A with
R237A	with	128.738	R237A with
R237A	with	347.789	R237A with
R237A	with	260.782	R237A with
R237A	with	303.778	R237A with
R237A	with	253.76	R237A with
R237A	with	314.086	R237A with
R237A	with	464.383	R237A with
R237A	with	194.532	R237A with
R237A	with	201.959	R237A with
R237A	with	331.533	R237A with
M238A	without	77.4655	M238A without
M238A	without	57.6598	M238A without
M238A	without	63.1228	M238A without
M238A	without	45.4032	M238A without
M238A	without	58.8852	M238A without
M238A	without	41.0934	M238A without
M238A	without	53.9419	M238A without
M238A	without	63.2467	M238A without
M238A	without	59.1177	M238A without
M238A	without	65.3033	M238A without
M238A	without	57.1696	M238A without
M238A	without	75.0233	M238A without
M238A	without	74.9818	M238A without
M238A	without	80.9794	M238A without
M238A	with	215.977	M238A with
M238A	with	121.426	M238A with
M238A	with	168.103	M238A with
M238A	with	293.103	M238A with
M238A	with	212.374	M238A with
M238A	with	148.23	M238A with
M238A	with	221.402	M238A with
M238A	with	124.499	M238A with
M238A	with	155.984	M238A with
M238A	with	166.75	M238A with
M238A	with	128.292	M238A with
M238A	with	197.685	M238A with
M238A	with	200.218	M238A with
M238A	with	176.546	M238A with
L239A	without	56.3976	L239A without
L239A	without	59.9767	L239A without
L239A	without	99.322	L239A without
L239A	without	61.1559	L239A without
L239A	without	61.0624	L239A without
L239A	without	67.7644	L239A without
L239A	without	52.242	L239A without
L239A	without	51.4608	L239A without
L239A	without	347.203	L239A without
L239A	without	59.5166	L239A without
L239A	without	60.1813	L239A without
L239A	with	102.317	L239A with
L239A	with	131.814	L239A with
L239A	with	246.736	L239A with
L239A	with	205.273	L239A with
L239A	with	163.188	L239A with
L239A	with	202.7	L239A with
L239A	with	233.276	L239A with
L239A	with	199.239	L239A with
L239A	with	211.16	L239A with
L239A	with	399.588	L239A with
L239A	with	164.428	L239A with
H240A	without	116.555	H240A without
H240A	without	132.579	H240A without
H240A	without	147.333	H240A without
H240A	without	101.784	H240A without
H240A	without	121.899	H240A without
H240A	without	110.786	H240A without
H240A	without	119.64	H240A without
H240A	without	138.038	H240A without
H240A	without	258.609	H240A without
H240A	without	143.076	H240A without
H240A	without	107.911	H240A without
H240A	without	161.526	H240A without
H240A	without	120.113	H240A without
H240A	without	173.178	H240A without
H240A	with	312.608	H240A with
H240A	with	421.008	H240A with
H240A	with	296.443	H240A with
H240A	with	289.505	H240A with
H240A	with	602.479	H240A with
H240A	with	767.937	H240A with
H240A	with	268.123	H240A with
H240A	with	621.521	H240A with
H240A	with	503.659	H240A with
H240A	with	376.133	H240A with
H240A	with	805.439	H240A with
V241A	without	28.7547	V241A without
V241A	without	27.1984	V241A without
V241A	without	22.9376	V241A without
V241A	without	28.694	V241A without
V241A	without	18.179	V241A without
V241A	without	31.692	V241A without
V241A	without	31.3666	V241A without
V241A	without	21.5641	V241A without
V241A	without	18.7935	V241A without
V241A	without	20.9509	V241A without
V241A	without	23.7664	V241A without
V241A	without	20.7516	V241A without
V241A	without	29.7584	V241A without
V241A	without	103.487	V241A without
V241A	without	24.3391	V241A without
V241A	without	18.8275	V241A without
V241A	without	27.214	V241A without
V241A	with	215.335	V241 with
V241A	with	254.688	V241 with
V241A	with	122.577	V241 with
V241A	with	181.68	V241 with
V241A	with	54.4489	V241 with
V241A	with	80.5384	V241 with
V241A	with	138.882	V241 with
V241A	with	104.203	V241 with
V241A	with	954.698	V241 with
V241A	with	594.376	V241 with
V241A	with	176.176	V241 with
V241A	with	111	V241 with
V241A	with	95.8484	V241 with
V241A	with	113.886	V241 with
V241A	with	120.148	V241 with
V241A	with	130.35	V241 with
V241A	with	54.7222	V241 with

## Sheet: Ausgabedaten
tau1 deactivation	tau1 deactivation	tau1 deactivation	tau1 deactivation	tau1 deactivation	tau1 deactivation	tau1 deactivation	tau1 deactivation	tau1 deactivation	tau1 deactivation	tau1 deactivation	tau1 deactivation	tau1 deactivation	tau1 deactivation	tau1 deactivation	tau1 deactivation
WT	WT	I235A	I235A	L236A	L236A	R237A	R237A	M238A	M238A	L239A	L239A	H240A	H240A	V241A	V241A
without	with	without	with	without	with	without	with	without	with	without	with	without	with	without	with
56.7325	249.604	100.043	272.361	88.9265	190.529	156.244	128.607	77.4655	215.977	56.3976	102.317	116.555	312.608	28.7547	215.335
69.1508	250.778	63.2059	98.5721	100.101	185.367	91.3261	168.287	57.6598	121.426	59.9767	131.814	132.579	421.008	27.1984	254.688
53.9248	221.531	109.325	65.0712	156.246	202.05	100.887	128.738	63.1228	168.103	99.322	246.736	147.333	296.443	22.9376	122.577
73.5773	456.849	57.7324	149.338	58.4922	182.55	465.295	347.789	45.4032	293.103	61.1559	205.273	101.784	289.505	28.694	181.68
79.5262	256.442	69.0012	131.54	82.8599	752.96	375.746	260.782	58.8852	212.374	61.0624	163.188	121.899	602.479	18.179	54.4489
57.8227	335.278	57.9072	172.84	71.8382	101.344	277.5	303.778	41.0934	148.23	67.7644	202.7	110.786	767.937	31.692	80.5384
58.8317	330.173	43.3893	89.6072	78.9223	110.046	188.727	253.76	53.9419	221.402	52.242	233.276	119.64	268.123	31.3666	138.882
116.325	133.31	101.231	182.358	47.6437	226.421	305.693	314.086	63.2467	124.499	51.4608	199.239	138.038	621.521	21.5641	104.203
		42.2491	153.99	83.3903	276.445	409.462	464.383	59.1177	155.984	347.203	211.16	258.609	503.659	18.7935	954.698
		48.676	421.795	269.589	285.408	287.892	194.532	65.3033	166.75	59.5166	399.588	143.076	376.133	20.9509	594.376
		46.723	118	80.3911	279.661	226.722	201.959	57.1696	128.292	60.1813	164.428	107.911	805.439	23.7664	176.176
		53.2307	43.9716	114.558			331.533	75.0233	197.685			161.526		20.7516	111
		31.1386	212.281	50.834				74.9818	200.218			120.113		29.7584	95.8484
		36.6598	146.06	66.8768				80.9794	176.546			173.178		103.487	113.886
		27.6578	175.001	48.636										24.3391	120.148
		44.1916												18.8275	130.35
		35.6226												27.214	54.7222
		42.1904
