# Supplementary material for: A benzodiazepine activator locks Kv7.1 channels open by electro-mechanical uncoupling
Source: Commun Biol. 2022 Apr 1;5:301. doi: 10.1038/s42003-022-03229-8 (PMC8976019; doi:10.1038/s42003-022-03229-8)
Supplement: Supplementary file 4 — Supplementary Data [file 42003_2022_3229_MOESM4_ESM.zip › Fig 5F.xls]

## Sheet: Sheet1
EXP	oocyte	expressed KCNQ1 variant	CoCl2 status	(R)-L3 status	current	normalized current	ANOVA Factor
					nA
		Unsortiert	Unsortiert	Unsortiert			Unsortiert
40	2	WT	no	without	1273	0.73017	WT no without
40	21	WT	no	without	2588	1.48443	WT no without
40	22	WT	no	without	1939	1.11218	WT no without
40	29	WT	no	without	2379	1.36455	WT no without
40	1	WT	no	without	1728	0.99115	WT no without
40	3	WT	no	without	2953	1.69379	WT no without
40	30	WT	no	without	1460	0.83743	WT no without
40	13	WT	no	without	1123	0.644133	WT no without
40	1	WT	no	without	1600	0.917732	WT no without
40	2	WT	no	without	1107	0.634956	WT no without
40	2	WT	no	without	1174	0.673386	WT no without
40	23	WT	no	without	2005	1.15003	WT no without
40	1	WT	no	without	1539	0.882743	WT no without
40	4	WT	no	without	1540	0.883317	WT no without
40	1	WT	no	with	2725	1.56301	WT no with
40	2	WT	no	with	2866	1.64389	WT no with
40	22	WT	no	with	4335	2.48648	WT no with
40	1	WT	no	with	2904	1.66568	WT no with
40	29	WT	no	with	5301	3.04056	WT no with
40	4	WT	no	with	2933	1.68232	WT no with
40	1	WT	no	with	3785	2.17101	WT no with
40	3	WT	no	with	5331	3.05777	WT no with
40	5	WT	no	with	1835	1.05252	WT no with
40	1	WT	no	with	1670	0.957883	WT no with
40	30	WT	no	with	3300	1.89282	WT no with
40	13	WT	no	with	2077	1.19133	WT no with
40	2	WT	no	with	2583	1.48156	WT no with
40	23	WT	no	with	3600	2.0649	WT no with
40	2	WT	no	with	2785	1.59743	WT no with
40	3	WT	no	with	2031	1.16495	WT no with
40	21	WT	no	with	4044	2.31957	WT no with
40	15	WT	yes	without	2474	1.41904	WT yes without
40	10	WT	yes	without	1753	1.00549	WT yes without
40	14	WT	yes	without	1926	1.10472	WT yes without
40	7	WT	yes	without	1384	0.793838	WT yes without
40	11	WT	yes	without	1137	0.652163	WT yes without
40	16	WT	yes	without	1207	0.692314	WT yes without
40	8	WT	yes	without	2081	1.19363	WT yes without
40	9	WT	yes	without	1092	0.626352	WT yes without
40	19	WT	yes	without	1614	0.925762	WT yes without
40	12	WT	yes	without	1728	0.99115	WT yes without
40	6	WT	yes	without	1068	0.612586	WT yes without
40	20	WT	yes	without	1590	0.911996	WT yes without
40	18	WT	yes	without	1452	0.832842	WT yes without
40	17	WT	yes	without	1479	0.848328	WT yes without
40	17	WT	yes	with	2981	1.70985	WT yes with
40	20	WT	yes	with	2648	1.51885	WT yes with
40	10	WT	yes	with	4591	2.63332	WT yes with
40	12	WT	yes	with	3018	1.73107	WT yes with
40	6	WT	yes	with	2052	1.17699	WT yes with
40	16	WT	yes	with	2053	1.17756	WT yes with
40	8	WT	yes	with	3626	2.07981	WT yes with
40	7	WT	yes	with	2497	1.43224	WT yes with
40	18	WT	yes	with	3280	1.88135	WT yes with
40	15	WT	yes	with	4297	2.46468	WT yes with
40	19	WT	yes	with	3172	1.8194	WT yes with
40	14	WT	yes	with	3505	2.01041	WT yes with
40	9	WT	yes	with	1915	1.09841	WT yes with
40	11	WT	yes	with	2458	1.40987	WT yes with
40	26	M238C/I274C	no	without	768	0.540284	M238C/I274C no without
40	22	M238C/I274C	no	without	2033	1.43021	M238C/I274C no without
40	36	M238C/I274C	no	without	1748	1.22971	M238C/I274C no without
40	15	M238C/I274C	no	without	706	0.496668	M238C/I274C no without
40	14	M238C/I274C	no	without	1073	0.75485	M238C/I274C no without
40	27	M238C/I274C	no	without	762	0.536063	M238C/I274C no without
40	15	M238C/I274C	no	without	1170	0.823089	M238C/I274C no without
40	22	M238C/I274C	no	without	668	0.469935	M238C/I274C no without
40	18	M238C/I274C	no	without	902	0.634553	M238C/I274C no without
40	34	M238C/I274C	no	without	2718	1.9121	M238C/I274C no without
40	16	M238C/I274C	no	without	1625	1.14318	M238C/I274C no without
40	3	M238C/I274C	no	without	1145	0.805502	M238C/I274C no without
40	25	M238C/I274C	no	without	816	0.574052	M238C/I274C no without
40	3	M238C/I274C	no	without	2527	1.77773	M238C/I274C no without
40	31	M238C/I274C	no	without	1033	0.726711	M238C/I274C no without
40	32	M238C/I274C	no	without	2425	1.70598	M238C/I274C no without
40	33	M238C/I274C	no	without	1368	0.962382	M238C/I274C no without
40	28	M238C/I274C	no	without	847	0.59586	M238C/I274C no without
40	35	M238C/I274C	no	without	2674	1.88115	M238C/I274C no without
40	3	M238C/I274C	no	with	1573	1.1066	M238C/I274C no with
40	14	M238C/I274C	no	with	1405	0.988411	M238C/I274C no with
40	3	M238C/I274C	no	with	5687	4.00078	M238C/I274C no with
40	31	M238C/I274C	no	with	1646	1.15795	M238C/I274C no with
40	6	M238C/I274C	no	with	1717	1.2079	M238C/I274C no with
40	26	M238C/I274C	no	with	1181	0.830828	M238C/I274C no with
40	34	M238C/I274C	no	with	5037	3.54351	M238C/I274C no with
40	22	M238C/I274C	no	with	3493	2.45731	M238C/I274C no with
40	36	M238C/I274C	no	with	2363	1.66236	M238C/I274C no with
40	16	M238C/I274C	no	with	2311	1.62578	M238C/I274C no with
40	15	M238C/I274C	no	with	1515	1.0658	M238C/I274C no with
40	28	M238C/I274C	no	with	1176	0.82731	M238C/I274C no with
40	32	M238C/I274C	no	with	3216	2.26244	M238C/I274C no with
40	22	M238C/I274C	no	with	1016	0.714751	M238C/I274C no with
40	25	M238C/I274C	no	with	1165	0.819572	M238C/I274C no with
40	33	M238C/I274C	no	with	2037	1.43302	M238C/I274C no with
40	18	M238C/I274C	no	with	1492	1.04961	M238C/I274C no with
40	27	M238C/I274C	no	with	1122	0.789322	M238C/I274C no with
40	35	M238C/I274C	no	with	4010	2.82102	M238C/I274C no with
40	41	M238C/I274C	yes	without	308	0.216677	M238C/I274C yes without
40	36	M238C/I274C	yes	without	224	0.157583	M238C/I274C yes without
40	35	M238C/I274C	yes	without	314	0.220898	M238C/I274C yes without
40	34	M238C/I274C	yes	without	257	0.180798	M238C/I274C yes without
40	33	M238C/I274C	yes	without	532	0.374259	M238C/I274C yes without
40	32	M238C/I274C	yes	without	263	0.185019	M238C/I274C yes without
40	31	M238C/I274C	yes	without	202	0.142106	M238C/I274C yes without
40	38	M238C/I274C	yes	without	174	0.122408	M238C/I274C yes without
40	7	M238C/I274C	yes	without	622	0.437574	M238C/I274C yes without
40	37	M238C/I274C	yes	without	228	0.160397	M238C/I274C yes without
40	10	M238C/I274C	yes	without	593	0.417173	M238C/I274C yes without
40	9	M238C/I274C	yes	without	564	0.396771	M238C/I274C yes without
40	39	M238C/I274C	yes	without	200	0.140699	M238C/I274C yes without
40	27	M238C/I274C	yes	without	646	0.454458	M238C/I274C yes without
40	40	M238C/I274C	yes	without	173	0.121705	M238C/I274C yes without
40	46	M238C/I274C	yes	without	235	0.165321	M238C/I274C yes without
40	42	M238C/I274C	yes	without	319	0.224415	M238C/I274C yes without
40	43	M238C/I274C	yes	without	228	0.160397	M238C/I274C yes without
40	44	M238C/I274C	yes	without	262	0.184316	M238C/I274C yes without
40	45	M238C/I274C	yes	without	269	0.18924	M238C/I274C yes without
40	47	M238C/I274C	yes	without	387	0.272253	M238C/I274C yes without
40	34	M238C/I274C	yes	without	702	0.493854	M238C/I274C yes without
40	8	M238C/I274C	yes	without	750	0.527621	M238C/I274C yes without
40	32	M238C/I274C	yes	without	715	0.502999	M238C/I274C yes without
40	30	M238C/I274C	yes	with	1270	0.893439	M238C/I274C yes with
40	36	M238C/I274C	yes	with	1030	0.7246	M238C/I274C yes with
40	26	M238C/I274C	yes	with	3015	2.12104	M238C/I274C yes with
40	25	M238C/I274C	yes	with	1066	0.749926	M238C/I274C yes with
40	11	M238C/I274C	yes	with	1991	1.40066	M238C/I274C yes with
40	39	M238C/I274C	yes	with	1404	0.987707	M238C/I274C yes with
40	34	M238C/I274C	yes	with	1158	0.814648	M238C/I274C yes with
40	35	M238C/I274C	yes	with	1450	1.02007	M238C/I274C yes with
40	32	M238C/I274C	yes	with	975	0.685908	M238C/I274C yes with
40	33	M238C/I274C	yes	with	1377	0.968713	M238C/I274C yes with
40	29	M238C/I274C	yes	with	2471	1.73834	M238C/I274C yes with
40	30	M238C/I274C	yes	with	2433	1.7116	M238C/I274C yes with
40	19	M238C/I274C	yes	with	1215	0.854747	M238C/I274C yes with
40	31	M238C/I274C	yes	with	3977	2.7978	M238C/I274C yes with
40	23	M238C/I274C	yes	with	1541	1.08409	M238C/I274C yes with
40	25	M238C/I274C	yes	with	4263	2.999	M238C/I274C yes with
40	27	M238C/I274C	yes	with	4860	3.41899	M238C/I274C yes with
40	14	M238C/I274C	yes	with	1306	0.918765	M238C/I274C yes with
40	37	M238C/I274C	yes	with	1117	0.785804	M238C/I274C yes with
40	28	M238C/I274C	yes	with	3996	2.81117	M238C/I274C yes with
40	24	M238C/I274C	yes	with	2189	1.53995	M238C/I274C yes with
40	26	M238C/I274C	yes	with	1203	0.846305	M238C/I274C yes with
40	13	M238C/I274C	yes	with	1156	0.813241	M238C/I274C yes with

## Sheet: Ausgabedaten
normalized current	normalized current	normalized current	normalized current	normalized current	normalized current	normalized current	normalized current
WT	WT	WT	WT	M238C/I274C	M238C/I274C	M238C/I274C	M238C/I274C
no	no	yes	yes	no	no	yes	yes
without	with	without	with	without	with	without	with
0.73017	1.56301	1.41904	1.70985	0.540284	1.1066	0.216677	0.893439
1.48443	1.64389	1.00549	1.51885	1.43021	0.988411	0.157583	0.7246
1.11218	2.48648	1.10472	2.63332	1.22971	4.00078	0.220898	2.12104
1.36455	1.66568	0.793838	1.73107	0.496668	1.15795	0.180798	0.749926
0.99115	3.04056	0.652163	1.17699	0.75485	1.2079	0.374259	1.40066
1.69379	1.68232	0.692314	1.17756	0.536063	0.830828	0.185019	0.987707
0.83743	2.17101	1.19363	2.07981	0.823089	3.54351	0.142106	0.814648
0.644133	3.05777	0.626352	1.43224	0.469935	2.45731	0.122408	1.02007
0.917732	1.05252	0.925762	1.88135	0.634553	1.66236	0.437574	0.685908
0.634956	0.957883	0.99115	2.46468	1.9121	1.62578	0.160397	0.968713
0.673386	1.89282	0.612586	1.8194	1.14318	1.0658	0.417173	1.73834
1.15003	1.19133	0.911996	2.01041	0.805502	0.82731	0.396771	1.7116
0.882743	1.48156	0.832842	1.09841	0.574052	2.26244	0.140699	0.854747
0.883317	2.0649	0.848328	1.40987	1.77773	0.714751	0.454458	2.7978
	1.59743			0.726711	0.819572	0.121705	1.08409
	1.16495			1.70598	1.43302	0.165321	2.999
	2.31957			0.962382	1.04961	0.224415	3.41899
				0.59586	0.789322	0.160397	0.918765
				1.88115	2.82102	0.184316	0.785804
						0.18924	2.81117
						0.272253	1.53995
						0.493854	0.846305
						0.527621	0.813241
						0.502999
