# Supplementary material for: A benzodiazepine activator locks Kv7.1 channels open by electro-mechanical uncoupling
Source: Commun Biol. 2022 Apr 1;5:301. doi: 10.1038/s42003-022-03229-8 (PMC8976019; doi:10.1038/s42003-022-03229-8)
Supplement: Supplementary file 4 — Supplementary Data [file 42003_2022_3229_MOESM4_ESM.zip › Fig 6E 6F 6G.xls]

## Sheet: Sheet1
	State Model	RMSD Total	RMSD LigMove	RMSF Ligand
	Unsortiert
Sim 2	AO	3.96	2.3	3.86
Sim 14	AO	4.99	4.98	5.7
Sim 15	AO	4.4	5.65	3.24
Sim 18	AO	3.96	3.24	6.08
Sim 23	AO	4.46	4.23	6.58
Sim 3	AC	3.91	8.22	3.12
Sim 19	AC	4.05	7.45	5.29
Sim 20	AC	3.99	7.32	5.02
Sim 21	RC	3.56	6.19	7.03
Sim 22	RC	3.43	7.86	6.6
Sim 24	RC	3.56	6.62	5.24

## Sheet: Ausgabedaten
RMSD Total	RMSD Total	RMSD Total
AO	AC	RC
3.96	3.91	3.56
4.99	4.05	3.43
4.4	3.99	3.56
3.96
4.46

## Sheet: Ausgabedaten1
RMSD LigMove	RMSD LigMove	RMSD LigMove
AO	AC	RC
2.3	8.22	6.19
4.98	7.45	7.86
5.65	7.32	6.62
3.24
4.23

## Sheet: Ausgabedaten2
RMSF Ligand	RMSF Ligand	RMSF Ligand
AO	AC	RC
3.86	3.12	7.03
5.7	5.29	6.6
3.24	5.02	5.24
6.08
6.58
