# Supplementary material for: A benzodiazepine activator locks Kv7.1 channels open by electro-mechanical uncoupling
Source: Commun Biol. 2022 Apr 1;5:301. doi: 10.1038/s42003-022-03229-8 (PMC8976019; doi:10.1038/s42003-022-03229-8)
Supplement: Supplementary file 4 — Supplementary Data [file 42003_2022_3229_MOESM4_ESM.zip › Fig 6H.xls]

## Sheet: Sheet1
Simulation	State model	Time	Binding Energy
	Unsortiert
Sim 2	AO	10000	-26.101
Sim 2	AO	10250	-22.331
Sim 2	AO	10500	-6.172
Sim 2	AO	10750	-7.64
Sim 2	AO	11000	36.533
Sim 2	AO	11250	6.743
Sim 2	AO	11500	-2.106
Sim 2	AO	11750	-29.243
Sim 2	AO	12000	22.187
Sim 2	AO	12250	-28.464
Sim 2	AO	12500	-18.661
Sim 2	AO	12750	-67.893
Sim 2	AO	13000	11.305
Sim 2	AO	13250	9.354
Sim 2	AO	13500	4.724
Sim 2	AO	13750	-31.584
Sim 2	AO	14000	-0.918
Sim 2	AO	14250	-59.907
Sim 2	AO	14500	6.495
Sim 2	AO	14750	-40.526
Sim 2	AO	15000	-1.062
Sim 2	AO	15250	-29.902
Sim 2	AO	15500	13.617
Sim 2	AO	15750	-16.146
Sim 2	AO	16000	3.665
Sim 2	AO	16250	8.774
Sim 2	AO	16500	42.93
Sim 2	AO	16750	-66.387
Sim 2	AO	17000	-7.781
Sim 2	AO	17250	-11.634
Sim 2	AO	17500	-17.049
Sim 2	AO	17750	0.484
Sim 2	AO	18000	-20.592
Sim 2	AO	18250	13.535
Sim 2	AO	18500	-4.924
Sim 2	AO	18750	-29.32
Sim 2	AO	19000	1.181
Sim 2	AO	19250	-7.504
Sim 2	AO	19500	-11.496
Sim 2	AO	19750	-18.369
Sim 2	AO	20000	-30.467
Sim 2	AO	20250	25.074
Sim 2	AO	20500	-3.118
Sim 2	AO	20750	-35.951
Sim 2	AO	21000	-2.288
Sim 2	AO	21250	16.37
Sim 2	AO	21500	15.075
Sim 2	AO	21750	-12.393
Sim 2	AO	22000	-31.137
Sim 2	AO	22250	-36.394
Sim 2	AO	22500	6.295
Sim 2	AO	22750	-22.662
Sim 2	AO	23000	-12.73
Sim 2	AO	23250	-14.744
Sim 2	AO	23500	-0.746
Sim 2	AO	23750	8.595
Sim 2	AO	24000	8.521
Sim 2	AO	24250	16.801
Sim 2	AO	24500	11.693
Sim 2	AO	24750	0.876
Sim 2	AO	25000	21.973
Sim 2	AO	25250	-34.687
Sim 2	AO	25500	-27.629
Sim 2	AO	25750	-2.545
Sim 2	AO	26000	53.997
Sim 2	AO	26250	29.652
Sim 2	AO	26500	5.018
Sim 2	AO	26750	32.84
Sim 2	AO	27000	-59.838
Sim 2	AO	27250	10.774
Sim 2	AO	27500	13.132
Sim 2	AO	27750	-10.421
Sim 2	AO	28000	-3.282
Sim 2	AO	28250	10.217
Sim 2	AO	28500	25.836
Sim 2	AO	28750	26.421
Sim 2	AO	29000	38.13
Sim 2	AO	29250	26.522
Sim 2	AO	29500	-11.913
Sim 2	AO	29750	46.594
Sim 2	AO	30000	-8.77
Sim 3	AC	10000	-53.852
Sim 3	AC	10250	-78.629
Sim 3	AC	10500	-47.542
Sim 3	AC	10750	-128.753
Sim 3	AC	11000	-110.494
Sim 3	AC	11250	-134.772
Sim 3	AC	11500	-134.629
Sim 3	AC	11750	-146.005
Sim 3	AC	12000	-125.3
Sim 3	AC	12250	-124.589
Sim 3	AC	12500	-140.127
Sim 3	AC	12750	-141.262
Sim 3	AC	13000	-161.258
Sim 3	AC	13250	-82.282
Sim 3	AC	13500	-120.862
Sim 3	AC	13750	-114.228
Sim 3	AC	14000	-75.511
Sim 3	AC	14250	-109.158
Sim 3	AC	14500	-106.906
Sim 3	AC	14750	-128.525
Sim 3	AC	15000	-131.374
Sim 3	AC	15250	-134.092
Sim 3	AC	15500	-115.16
Sim 3	AC	15750	-127.061
Sim 3	AC	16000	-117.811
Sim 3	AC	16250	-121.971
Sim 3	AC	16500	-115.599
Sim 3	AC	16750	-158.031
Sim 3	AC	17000	-67.194
Sim 3	AC	17250	-71.988
Sim 3	AC	17500	-122.675
Sim 3	AC	17750	-145.225
Sim 3	AC	18000	-120.401
Sim 3	AC	18250	-114.108
Sim 3	AC	18500	-125.121
Sim 3	AC	18750	-138.788
Sim 3	AC	19000	-127.252
Sim 3	AC	19250	-127.332
Sim 3	AC	19500	-120.58
Sim 3	AC	19750	-135.452
Sim 3	AC	20000	-125.327
Sim 3	AC	20250	-144.328
Sim 3	AC	20500	-136.954
Sim 3	AC	20750	-119.226
Sim 3	AC	21000	-148.172
Sim 3	AC	21250	-157.822
Sim 3	AC	21500	-134.223
Sim 3	AC	21750	-157.458
Sim 3	AC	22000	-129.362
Sim 3	AC	22250	-137.157
Sim 3	AC	22500	-184.872
Sim 3	AC	22750	-138.369
Sim 3	AC	23000	-157.732
Sim 3	AC	23250	-150.578
Sim 3	AC	23500	-138.74
Sim 3	AC	23750	-116.125
Sim 3	AC	24000	-137.382
Sim 3	AC	24250	-137.112
Sim 3	AC	24500	-143.543
Sim 3	AC	24750	-141.772
Sim 3	AC	25000	-139.385
Sim 3	AC	25250	-144.785
Sim 3	AC	25500	-185.066
Sim 3	AC	25750	-134.367
Sim 3	AC	26000	-122.448
Sim 3	AC	26250	-124.618
Sim 3	AC	26500	-142.422
Sim 3	AC	26750	-178.324
Sim 3	AC	27000	-145.377
Sim 3	AC	27250	-140.877
Sim 3	AC	27500	-162.423
Sim 3	AC	27750	-155.909
Sim 3	AC	28000	-159.904
Sim 3	AC	28250	-154.532
Sim 3	AC	28500	-138.743
Sim 3	AC	28750	-146.144
Sim 3	AC	29000	-144.476
Sim 3	AC	29250	-183.282
Sim 3	AC	29500	-158.101
Sim 3	AC	29750	-165.09
Sim 3	AC	30000	-117.53
Sim 14	AO	10000	54.486
Sim 14	AO	10250	40.058
Sim 14	AO	10500	52.164
Sim 14	AO	10750	49.678
Sim 14	AO	11000	5.566
Sim 14	AO	11250	40.776
Sim 14	AO	11500	2.612
Sim 14	AO	11750	52.413
Sim 14	AO	12000	26.448
Sim 14	AO	12250	15.779
Sim 14	AO	12500	39.797
Sim 14	AO	12750	26.551
Sim 14	AO	13000	19.285
Sim 14	AO	13250	28.026
Sim 14	AO	13500	14.333
Sim 14	AO	13750	37.15
Sim 14	AO	14000	-11.126
Sim 14	AO	14250	43.946
Sim 14	AO	14500	33.101
Sim 14	AO	14750	26.168
Sim 14	AO	15000	23.674
Sim 14	AO	15250	-10.057
Sim 14	AO	15500	19.222
Sim 14	AO	15750	43.643
Sim 14	AO	16000	1.564
Sim 14	AO	16250	15.601
Sim 14	AO	16500	6.039
Sim 14	AO	16750	2.224
Sim 14	AO	17000	10.341
Sim 14	AO	17250	13.667
Sim 14	AO	17500	44.267
Sim 14	AO	17750	14.545
Sim 14	AO	18000	10.854
Sim 14	AO	18250	31.718
Sim 14	AO	18500	29.998
Sim 14	AO	18750	-48.647
Sim 14	AO	19000	-26.159
Sim 14	AO	19250	-39.269
Sim 14	AO	19500	-22.36
Sim 14	AO	19750	-0.24
Sim 14	AO	20000	-45.514
Sim 14	AO	20250	-33.095
Sim 14	AO	20500	22.744
Sim 14	AO	20750	24.568
Sim 14	AO	21000	-9.885
Sim 14	AO	21250	-22.435
Sim 14	AO	21500	-5.413
Sim 14	AO	21750	16.138
Sim 14	AO	22000	-5.412
Sim 14	AO	22250	8.716
Sim 14	AO	22500	-16.621
Sim 14	AO	22750	-17.035
Sim 14	AO	23000	-19.591
Sim 14	AO	23250	-10.368
Sim 14	AO	23500	6.917
Sim 14	AO	23750	9.025
Sim 14	AO	24000	3.212
Sim 14	AO	24250	-51.852
Sim 14	AO	24500	22.931
Sim 14	AO	24750	24.063
Sim 14	AO	25000	-4.798
Sim 14	AO	25250	-16.077
Sim 14	AO	25500	-6.065
Sim 14	AO	25750	8.365
Sim 14	AO	26000	7.632
Sim 14	AO	26250	24.46
Sim 14	AO	26500	-18.58
Sim 14	AO	26750	-9.907
Sim 14	AO	27000	-16.049
Sim 14	AO	27250	3.813
Sim 14	AO	27500	34.036
Sim 14	AO	27750	-27.079
Sim 14	AO	28000	28.731
Sim 14	AO	28250	-9.96
Sim 14	AO	28500	-26.997
Sim 14	AO	28750	10.512
Sim 14	AO	29000	4.193
Sim 14	AO	29250	0.823
Sim 14	AO	29500	-11.587
Sim 14	AO	29750	-25.683
Sim 14	AO	30000	-31.007
Sim 15	AO	10000	109.461
Sim 15	AO	10250	63.85
Sim 15	AO	10500	60.755
Sim 15	AO	10750	77.427
Sim 15	AO	11000	110.98
Sim 15	AO	11250	99.615
Sim 15	AO	11500	105.858
Sim 15	AO	11750	107.461
Sim 15	AO	12000	91.327
Sim 15	AO	12250	123.229
Sim 15	AO	12500	93.536
Sim 15	AO	12750	105.629
Sim 15	AO	13000	77.544
Sim 15	AO	13250	75.127
Sim 15	AO	13500	95.382
Sim 15	AO	13750	77.822
Sim 15	AO	14000	93.388
Sim 15	AO	14250	121.852
Sim 15	AO	14500	124.478
Sim 15	AO	14750	93.258
Sim 15	AO	15000	86.148
Sim 15	AO	15250	148.197
Sim 15	AO	15500	79.317
Sim 15	AO	15750	114.594
Sim 15	AO	16000	112.287
Sim 15	AO	16250	136.301
Sim 15	AO	16500	97.269
Sim 15	AO	16750	121.914
Sim 15	AO	17000	133.578
Sim 15	AO	17250	105.758
Sim 15	AO	17500	105.333
Sim 15	AO	17750	106.352
Sim 15	AO	18000	97.11
Sim 15	AO	18250	136.767
Sim 15	AO	18500	153.889
Sim 15	AO	18750	87.685
Sim 15	AO	19000	129.395
Sim 15	AO	19250	80.89
Sim 15	AO	19500	173.238
Sim 15	AO	19750	113.717
Sim 15	AO	20000	123.762
Sim 15	AO	20250	136.234
Sim 15	AO	20500	122.685
Sim 15	AO	20750	124.923
Sim 15	AO	21000	84.269
Sim 15	AO	21250	104.331
Sim 15	AO	21500	129.853
Sim 15	AO	21750	106.84
Sim 15	AO	22000	121.115
Sim 15	AO	22250	115.02
Sim 15	AO	22500	94.291
Sim 15	AO	22750	124.299
Sim 15	AO	23000	134.714
Sim 15	AO	23250	89.539
Sim 15	AO	23500	115.648
Sim 15	AO	23750	132.721
Sim 15	AO	24000	124.904
Sim 15	AO	24250	84.919
Sim 15	AO	24500	120.38
Sim 15	AO	24750	104.935
Sim 15	AO	25000	138.615
Sim 15	AO	25250	135.322
Sim 15	AO	25500	114.089
Sim 15	AO	25750	115.91
Sim 15	AO	26000	147.149
Sim 15	AO	26250	147.813
Sim 15	AO	26500	114.347
Sim 15	AO	26750	143.074
Sim 15	AO	27000	91.745
Sim 15	AO	27250	81.813
Sim 15	AO	27500	135.229
Sim 15	AO	27750	111.925
Sim 15	AO	28000	119.403
Sim 15	AO	28250	123.384
Sim 15	AO	28500	90.272
Sim 15	AO	28750	127.534
Sim 15	AO	29000	141.844
Sim 15	AO	29250	139.536
Sim 15	AO	29500	96.669
Sim 15	AO	29750	115.29
Sim 15	AO	30000	117.224
Sim 18	AO	10000	51.769
Sim 18	AO	10250	46.538
Sim 18	AO	10500	22.533
Sim 18	AO	10750	5.607
Sim 18	AO	11000	34.973
Sim 18	AO	11250	39.231
Sim 18	AO	11500	1.375
Sim 18	AO	11750	32.652
Sim 18	AO	12000	44.815
Sim 18	AO	12250	45.177
Sim 18	AO	12500	23.674
Sim 18	AO	12750	72.197
Sim 18	AO	13000	17.648
Sim 18	AO	13250	54.176
Sim 18	AO	13500	66.041
Sim 18	AO	13750	50.176
Sim 18	AO	14000	51.025
Sim 18	AO	14250	26.313
Sim 18	AO	14500	41.915
Sim 18	AO	14750	49.618
Sim 18	AO	15000	32.709
Sim 18	AO	15250	89.638
Sim 18	AO	15500	60.745
Sim 18	AO	15750	27.23
Sim 18	AO	16000	43.643
Sim 18	AO	16250	52.379
Sim 18	AO	16500	70.433
Sim 18	AO	16750	35.796
Sim 18	AO	17000	41.186
Sim 18	AO	17250	62.206
Sim 18	AO	17500	58.377
Sim 18	AO	17750	30.042
Sim 18	AO	18000	69.387
Sim 18	AO	18250	63.76
Sim 18	AO	18500	27.65
Sim 18	AO	18750	54.013
Sim 18	AO	19000	26.682
Sim 18	AO	19250	63.483
Sim 18	AO	19500	42.124
Sim 18	AO	19750	58.221
Sim 18	AO	20000	45.899
Sim 18	AO	20250	35.369
Sim 18	AO	20500	41.035
Sim 18	AO	20750	54.246
Sim 18	AO	21000	48.927
Sim 18	AO	21250	58.621
Sim 18	AO	21500	67.831
Sim 18	AO	21750	56.347
Sim 18	AO	22000	43.25
Sim 18	AO	22250	67.145
Sim 18	AO	22500	34.994
Sim 18	AO	22750	43.838
Sim 18	AO	23000	45.647
Sim 18	AO	23250	42.715
Sim 18	AO	23500	5.082
Sim 18	AO	23750	49.365
Sim 18	AO	24000	49.873
Sim 18	AO	24250	50.455
Sim 18	AO	24500	86.386
Sim 18	AO	24750	51.947
Sim 18	AO	25000	68.278
Sim 18	AO	25250	62.321
Sim 18	AO	25500	79.036
Sim 18	AO	25750	60.21
Sim 18	AO	26000	45.129
Sim 18	AO	26250	65.803
Sim 18	AO	26500	39.711
Sim 18	AO	26750	49.227
Sim 18	AO	27000	-6.806
Sim 18	AO	27250	24.813
Sim 18	AO	27500	42.952
Sim 18	AO	27750	84.044
Sim 18	AO	28000	43.862
Sim 18	AO	28250	64.417
Sim 18	AO	28500	27.929
Sim 18	AO	28750	74.214
Sim 18	AO	29000	94.269
Sim 18	AO	29250	32.159
Sim 18	AO	29500	39.606
Sim 18	AO	29750	55.708
Sim 18	AO	30000	72.368
Sim 19	AC	10000	-101.027
Sim 19	AC	10250	-117.394
Sim 19	AC	10500	-56.613
Sim 19	AC	10750	-121.35
Sim 19	AC	11000	-73.334
Sim 19	AC	11250	-97.512
Sim 19	AC	11500	-73.889
Sim 19	AC	11750	-68.888
Sim 19	AC	12000	-87.61
Sim 19	AC	12250	-134.466
Sim 19	AC	12500	-121.69
Sim 19	AC	12750	-94.956
Sim 19	AC	13000	-150.411
Sim 19	AC	13250	-99.361
Sim 19	AC	13500	-114.89
Sim 19	AC	13750	-77.143
Sim 19	AC	14000	-87.157
Sim 19	AC	14250	-73.101
Sim 19	AC	14500	-103.061
Sim 19	AC	14750	-54.838
Sim 19	AC	15000	-51.734
Sim 19	AC	15250	-111.328
Sim 19	AC	15500	-86.337
Sim 19	AC	15750	-94.518
Sim 19	AC	16000	-70.736
Sim 19	AC	16250	-108.13
Sim 19	AC	16500	-117.698
Sim 19	AC	16750	-64.414
Sim 19	AC	17000	-79.42
Sim 19	AC	17250	-70.211
Sim 19	AC	17500	-98.881
Sim 19	AC	17750	-129.585
Sim 19	AC	18000	-47.223
Sim 19	AC	18250	-71.867
Sim 19	AC	18500	-49.577
Sim 19	AC	18750	-65.621
Sim 19	AC	19000	-63.081
Sim 19	AC	19250	-105.387
Sim 19	AC	19500	-60.876
Sim 19	AC	19750	-58.777
Sim 19	AC	20000	-74.24
Sim 19	AC	20250	-89.414
Sim 19	AC	20500	-114.805
Sim 19	AC	20750	-90.554
Sim 19	AC	21000	-67.82
Sim 19	AC	21250	-94.935
Sim 19	AC	21500	-84.666
Sim 19	AC	21750	-97.261
Sim 19	AC	22000	-78.292
Sim 19	AC	22250	-75.516
Sim 19	AC	22500	-79.34
Sim 19	AC	22750	-51.701
Sim 19	AC	23000	-37.27
Sim 19	AC	23250	-68.708
Sim 19	AC	23500	-65.217
Sim 19	AC	23750	-64.5
Sim 19	AC	24000	-99.719
Sim 19	AC	24250	-97.301
Sim 19	AC	24500	-96.274
Sim 19	AC	24750	-89.089
Sim 19	AC	25000	-67.849
Sim 19	AC	25250	-72.695
Sim 19	AC	25500	-89.636
Sim 19	AC	25750	-74.851
Sim 19	AC	26000	-87.44
Sim 19	AC	26250	-94.163
Sim 19	AC	26500	-63.718
Sim 19	AC	26750	-84.052
Sim 19	AC	27000	-110.076
Sim 19	AC	27250	-79.423
Sim 19	AC	27500	-100.965
Sim 19	AC	27750	-50.565
Sim 19	AC	28000	-80.436
Sim 19	AC	28250	-114.239
Sim 19	AC	28500	-88.188
Sim 19	AC	28750	-96.222
Sim 19	AC	29000	-85.049
Sim 19	AC	29250	-71.9
Sim 19	AC	29500	-110.766
Sim 19	AC	29750	-74.678
Sim 19	AC	30000	-61.14
Sim 20	AC	10000	-55.462
Sim 20	AC	10250	-64.324
Sim 20	AC	10500	-30.91
Sim 20	AC	10750	-37.564
Sim 20	AC	11000	-59.836
Sim 20	AC	11250	-75.345
Sim 20	AC	11500	-57.949
Sim 20	AC	11750	-46.259
Sim 20	AC	12000	-25.227
Sim 20	AC	12250	-24.754
Sim 20	AC	12500	-48.496
Sim 20	AC	12750	-37.357
Sim 20	AC	13000	-32.633
Sim 20	AC	13250	-47.887
Sim 20	AC	13500	-13.873
Sim 20	AC	13750	-27.017
Sim 20	AC	14000	-74.159
Sim 20	AC	14250	-71.79
Sim 20	AC	14500	-58.361
Sim 20	AC	14750	-53.217
Sim 20	AC	15000	-38.526
Sim 20	AC	15250	-56.194
Sim 20	AC	15500	-46.208
Sim 20	AC	15750	-34.48
Sim 20	AC	16000	-55.048
Sim 20	AC	16250	-62.945
Sim 20	AC	16500	-17.253
Sim 20	AC	16750	-42.808
Sim 20	AC	17000	-59.488
Sim 20	AC	17250	-29.504
Sim 20	AC	17500	-31.243
Sim 20	AC	17750	-41.118
Sim 20	AC	18000	-97.877
Sim 20	AC	18250	-25.143
Sim 20	AC	18500	-58.401
Sim 20	AC	18750	-85.108
Sim 20	AC	19000	-61.543
Sim 20	AC	19250	-76.511
Sim 20	AC	19500	-106.659
Sim 20	AC	19750	-55.234
Sim 20	AC	20000	-51.803
Sim 20	AC	20250	-64.18
Sim 20	AC	20500	-48.227
Sim 20	AC	20750	-63.956
Sim 20	AC	21000	-61.793
Sim 20	AC	21250	-49.828
Sim 20	AC	21500	-65.289
Sim 20	AC	21750	-75.149
Sim 20	AC	22000	-54.001
Sim 20	AC	22250	-41.854
Sim 20	AC	22500	-89.75
Sim 20	AC	22750	-109.556
Sim 20	AC	23000	-96.546
Sim 20	AC	23250	-74.002
Sim 20	AC	23500	-72.646
Sim 20	AC	23750	-101.279
Sim 20	AC	24000	-121.484
Sim 20	AC	24250	-79.795
Sim 20	AC	24500	-68.578
Sim 20	AC	24750	-103.915
Sim 20	AC	25000	-86.805
Sim 20	AC	25250	-91.277
Sim 20	AC	25500	-89.285
Sim 20	AC	25750	-78.818
Sim 20	AC	26000	-98.692
Sim 20	AC	26250	-109.48
Sim 20	AC	26500	-86.087
Sim 20	AC	26750	-81.505
Sim 20	AC	27000	-81.659
Sim 20	AC	27250	-106.949
Sim 20	AC	27500	-96.967
Sim 20	AC	27750	-93.531
Sim 20	AC	28000	-87.466
Sim 20	AC	28250	-108.361
Sim 20	AC	28500	-94.504
Sim 20	AC	28750	-66.202
Sim 20	AC	29000	-86.942
Sim 20	AC	29250	-73.501
Sim 20	AC	29500	-116.196
Sim 20	AC	29750	-75.799
Sim 20	AC	30000	-94.435
Sim 21	RC	10000	-50.139
Sim 21	RC	10250	-70.757
Sim 21	RC	10500	-101.648
Sim 21	RC	10750	-45.044
Sim 21	RC	11000	-49.978
Sim 21	RC	11250	-50.277
Sim 21	RC	11500	-73.591
Sim 21	RC	11750	-102.021
Sim 21	RC	12000	-79.365
Sim 21	RC	12250	-117.153
Sim 21	RC	12500	-80.781
Sim 21	RC	12750	-53.472
Sim 21	RC	13000	-77.993
Sim 21	RC	13250	-84.708
Sim 21	RC	13500	-59.627
Sim 21	RC	13750	-62.332
Sim 21	RC	14000	-45.883
Sim 21	RC	14250	-53.128
Sim 21	RC	14500	-46.212
Sim 21	RC	14750	-65.564
Sim 21	RC	15000	-95.985
Sim 21	RC	15250	-39.133
Sim 21	RC	15500	-71.792
Sim 21	RC	15750	-109.637
Sim 21	RC	16000	-61.639
Sim 21	RC	16250	-67.589
Sim 21	RC	16500	-69.085
Sim 21	RC	16750	-61.884
Sim 21	RC	17000	-79.492
Sim 21	RC	17250	-59.47
Sim 21	RC	17500	-47.013
Sim 21	RC	17750	-116.226
Sim 21	RC	18000	-75.631
Sim 21	RC	18250	-43.704
Sim 21	RC	18500	-29.138
Sim 21	RC	18750	-77.935
Sim 21	RC	19000	-50.321
Sim 21	RC	19250	-34.46
Sim 21	RC	19500	-76.163
Sim 21	RC	19750	-63.693
Sim 21	RC	20000	-60.103
Sim 21	RC	20250	-75.65
Sim 21	RC	20500	-44.477
Sim 21	RC	20750	-64.24
Sim 21	RC	21000	-50.649
Sim 21	RC	21250	-42.635
Sim 21	RC	21500	-85.971
Sim 21	RC	21750	-34.096
Sim 21	RC	22000	-56.518
Sim 21	RC	22250	-12.894
Sim 21	RC	22500	-63.742
Sim 21	RC	22750	-33.825
Sim 21	RC	23000	-90.776
Sim 21	RC	23250	-60.683
Sim 21	RC	23500	-46.674
Sim 21	RC	23750	-61.967
Sim 21	RC	24000	-82.299
Sim 21	RC	24250	-92.802
Sim 21	RC	24500	-83.8
Sim 21	RC	24750	-103.224
Sim 21	RC	25000	-81.599
Sim 21	RC	25250	-100.101
Sim 21	RC	25500	-90.654
Sim 21	RC	25750	-83.1
Sim 21	RC	26000	-101.214
Sim 21	RC	26250	-71.684
Sim 21	RC	26500	-83.904
Sim 21	RC	26750	-83.985
Sim 21	RC	27000	-86.574
Sim 21	RC	27250	-79.296
Sim 21	RC	27500	-54.171
Sim 21	RC	27750	-93.906
Sim 21	RC	28000	-62.97
Sim 21	RC	28250	-66.774
Sim 21	RC	28500	-79.225
Sim 21	RC	28750	-80.298
Sim 21	RC	29000	-77.797
Sim 21	RC	29250	-56.283
Sim 21	RC	29500	-78.598
Sim 21	RC	29750	-45.36
Sim 21	RC	30000	-77.263
Sim 22	RC	10000	3.695
Sim 22	RC	10250	-9.693
Sim 22	RC	10500	10.743
Sim 22	RC	10750	-24.273
Sim 22	RC	11000	-6.782
Sim 22	RC	11250	-16.219
Sim 22	RC	11500	-3.711
Sim 22	RC	11750	-10.442
Sim 22	RC	12000	0.17
Sim 22	RC	12250	0.253
Sim 22	RC	12500	-5.798
Sim 22	RC	12750	11.561
Sim 22	RC	13000	-0.826
Sim 22	RC	13250	2.036
Sim 22	RC	13500	6.949
Sim 22	RC	13750	-15.22
Sim 22	RC	14000	-5.719
Sim 22	RC	14250	-0.227
Sim 22	RC	14500	-9.893
Sim 22	RC	14750	-24.181
Sim 22	RC	15000	-15.073
Sim 22	RC	15250	11.904
Sim 22	RC	15500	22.573
Sim 22	RC	15750	1.022
Sim 22	RC	16000	-1.091
Sim 22	RC	16250	-3.043
Sim 22	RC	16500	-17.698
Sim 22	RC	16750	-2.551
Sim 22	RC	17000	-29.715
Sim 22	RC	17250	-7.953
Sim 22	RC	17500	13.222
Sim 22	RC	17750	4.598
Sim 22	RC	18000	-15.534
Sim 22	RC	18250	-1.032
Sim 22	RC	18500	-18.274
Sim 22	RC	18750	-1.864
Sim 22	RC	19000	-27.318
Sim 22	RC	19250	-35.429
Sim 22	RC	19500	-13.718
Sim 22	RC	19750	0.995
Sim 22	RC	20000	-2.397
Sim 22	RC	20250	4.644
Sim 22	RC	20500	7.798
Sim 22	RC	20750	-10.779
Sim 22	RC	21000	1.839
Sim 22	RC	21250	-18.454
Sim 22	RC	21500	3.68
Sim 22	RC	21750	-5.674
Sim 22	RC	22000	3.583
Sim 22	RC	22250	-13.667
Sim 22	RC	22500	9.56
Sim 22	RC	22750	10.603
Sim 22	RC	23000	26.432
Sim 22	RC	23250	7.383
Sim 22	RC	23500	9.042
Sim 22	RC	23750	21.686
Sim 22	RC	24000	-24.282
Sim 22	RC	24250	9.044
Sim 22	RC	24500	-12.823
Sim 22	RC	24750	4.347
Sim 22	RC	25000	-12.496
Sim 22	RC	25250	-28.349
Sim 22	RC	25500	-18.357
Sim 22	RC	25750	-19.454
Sim 22	RC	26000	-7.135
Sim 22	RC	26250	-9.344
Sim 22	RC	26500	-27.142
Sim 22	RC	26750	0.014
Sim 22	RC	27000	-8.332
Sim 22	RC	27250	13.901
Sim 22	RC	27500	23.246
Sim 22	RC	27750	18.031
Sim 22	RC	28000	17.442
Sim 22	RC	28250	9.678
Sim 22	RC	28500	26.416
Sim 22	RC	28750	-1.737
Sim 22	RC	29000	-30.861
Sim 22	RC	29250	25.303
Sim 22	RC	29500	11.874
Sim 22	RC	29750	11.028
Sim 22	RC	30000	15.552
Sim 23	AO	10000	-0.261
Sim 23	AO	10250	4.847
Sim 23	AO	10500	-7.076
Sim 23	AO	10750	15.504
Sim 23	AO	11000	-43.029
Sim 23	AO	11250	-27.299
Sim 23	AO	11500	14.663
Sim 23	AO	11750	-44.284
Sim 23	AO	12000	-1.489
Sim 23	AO	12250	34.12
Sim 23	AO	12500	28.833
Sim 23	AO	12750	-19.333
Sim 23	AO	13000	8.723
Sim 23	AO	13250	-24.844
Sim 23	AO	13500	10.13
Sim 23	AO	13750	-12.668
Sim 23	AO	14000	16.326
Sim 23	AO	14250	-24.505
Sim 23	AO	14500	17.539
Sim 23	AO	14750	32.138
Sim 23	AO	15000	7.767
Sim 23	AO	15250	2.213
Sim 23	AO	15500	15.723
Sim 23	AO	15750	-11.847
Sim 23	AO	16000	21.056
Sim 23	AO	16250	40.145
Sim 23	AO	16500	39.489
Sim 23	AO	16750	28.149
Sim 23	AO	17000	12.684
Sim 23	AO	17250	17.067
Sim 23	AO	17500	7.563
Sim 23	AO	17750	41.039
Sim 23	AO	18000	40.996
Sim 23	AO	18250	29.289
Sim 23	AO	18500	25.302
Sim 23	AO	18750	41.696
Sim 23	AO	19000	41.518
Sim 23	AO	19250	20.587
Sim 23	AO	19500	10.929
Sim 23	AO	19750	0.715
Sim 23	AO	20000	11.926
Sim 23	AO	20250	4.843
Sim 23	AO	20500	18.307
Sim 23	AO	20750	35.226
Sim 23	AO	21000	-6.317
Sim 23	AO	21250	35.995
Sim 23	AO	21500	33.813
Sim 23	AO	21750	-17.192
Sim 23	AO	22000	1.453
Sim 23	AO	22250	8.756
Sim 23	AO	22500	-8.396
Sim 23	AO	22750	16.429
Sim 23	AO	23000	14.897
Sim 23	AO	23250	44.79
Sim 23	AO	23500	30.059
Sim 23	AO	23750	27.025
Sim 23	AO	24000	-7.606
Sim 23	AO	24250	-0.27
Sim 23	AO	24500	2.576
Sim 23	AO	24750	46.281
Sim 23	AO	25000	54.823
Sim 23	AO	25250	64.993
Sim 23	AO	25500	21.936
Sim 23	AO	25750	47.37
Sim 23	AO	26000	38.557
Sim 23	AO	26250	29.595
Sim 23	AO	26500	51.016
Sim 23	AO	26750	4.738
Sim 23	AO	27000	6.115
Sim 23	AO	27250	31.764
Sim 23	AO	27500	30.089
Sim 23	AO	27750	0.993
Sim 23	AO	28000	-6.806
Sim 23	AO	28250	15.799
Sim 23	AO	28500	-16.98
Sim 23	AO	28750	-15.029
Sim 23	AO	29000	-31.31
Sim 23	AO	29250	2.22
Sim 23	AO	29500	-9.35
Sim 23	AO	29750	6.683
Sim 23	AO	30000	32.224
Sim 24	RC	10000	-27.232
Sim 24	RC	10250	-52.163
Sim 24	RC	10500	-29.393
Sim 24	RC	10750	-11.847
Sim 24	RC	11000	-69.448
Sim 24	RC	11250	-17.558
Sim 24	RC	11500	-40.424
Sim 24	RC	11750	-13.778
Sim 24	RC	12000	-27.954
Sim 24	RC	12250	-48.002
Sim 24	RC	12500	-34.677
Sim 24	RC	12750	-76.656
Sim 24	RC	13000	-27.092
Sim 24	RC	13250	-33.179
Sim 24	RC	13500	-12.756
Sim 24	RC	13750	-19.056
Sim 24	RC	14000	-52.2
Sim 24	RC	14250	-34.02
Sim 24	RC	14500	-63.762
Sim 24	RC	14750	-53.818
Sim 24	RC	15000	-41.971
Sim 24	RC	15250	-25.827
Sim 24	RC	15500	-16.186
Sim 24	RC	15750	-41.808
Sim 24	RC	16000	-30.75
Sim 24	RC	16250	-31.155
Sim 24	RC	16500	-44.393
Sim 24	RC	16750	-36.783
Sim 24	RC	17000	-18.542
Sim 24	RC	17250	-19.253
Sim 24	RC	17500	-32.171
Sim 24	RC	17750	-51.833
Sim 24	RC	18000	-52.494
Sim 24	RC	18250	-28.847
Sim 24	RC	18500	-23.561
Sim 24	RC	18750	-36.811
Sim 24	RC	19000	-69.907
Sim 24	RC	19250	-22.722
Sim 24	RC	19500	-49.049
Sim 24	RC	19750	-39.655
Sim 24	RC	20000	-42.851
Sim 24	RC	20250	-4.566
Sim 24	RC	20500	-20.147
Sim 24	RC	20750	-2.744
Sim 24	RC	21000	-13.337
Sim 24	RC	21250	-15.969
Sim 24	RC	21500	-11.011
Sim 24	RC	21750	-30.491
Sim 24	RC	22000	-46.947
Sim 24	RC	22250	-18.884
Sim 24	RC	22500	-24.533
Sim 24	RC	22750	-41.465
Sim 24	RC	23000	-22.914
Sim 24	RC	23250	-62.256
Sim 24	RC	23500	-37.058
Sim 24	RC	23750	-44.033
Sim 24	RC	24000	-46.545
Sim 24	RC	24250	-24.881
Sim 24	RC	24500	-47.654
Sim 24	RC	24750	-14.998
Sim 24	RC	25000	-50.965
Sim 24	RC	25250	-48.742
Sim 24	RC	25500	-31.075
Sim 24	RC	25750	-29.842
Sim 24	RC	26000	-66.315
Sim 24	RC	26250	-62.935
Sim 24	RC	26500	-43.004
Sim 24	RC	26750	-71.102
Sim 24	RC	27000	-62.61
Sim 24	RC	27250	-37.104
Sim 24	RC	27500	-91.949
Sim 24	RC	27750	-53.3
Sim 24	RC	28000	-54.147
Sim 24	RC	28250	-38.897
Sim 24	RC	28500	-79.728
Sim 24	RC	28750	-85.429
Sim 24	RC	29000	-66.232
Sim 24	RC	29250	-25.035
Sim 24	RC	29500	-35.64
Sim 24	RC	29750	-44.797
Sim 24	RC	30000	-88.808

## Sheet: Ausgabedaten
Binding Energy	Binding Energy	Binding Energy
AO	AC	RC
-26.101	-53.852	-50.139
-22.331	-78.629	-70.757
-6.172	-47.542	-101.648
-7.64	-128.753	-45.044
36.533	-110.494	-49.978
6.743	-134.772	-50.277
-2.106	-134.629	-73.591
-29.243	-146.005	-102.021
22.187	-125.3	-79.365
-28.464	-124.589	-117.153
-18.661	-140.127	-80.781
-67.893	-141.262	-53.472
11.305	-161.258	-77.993
9.354	-82.282	-84.708
4.724	-120.862	-59.627
-31.584	-114.228	-62.332
-0.918	-75.511	-45.883
-59.907	-109.158	-53.128
6.495	-106.906	-46.212
-40.526	-128.525	-65.564
-1.062	-131.374	-95.985
-29.902	-134.092	-39.133
13.617	-115.16	-71.792
-16.146	-127.061	-109.637
3.665	-117.811	-61.639
8.774	-121.971	-67.589
42.93	-115.599	-69.085
-66.387	-158.031	-61.884
-7.781	-67.194	-79.492
-11.634	-71.988	-59.47
-17.049	-122.675	-47.013
0.484	-145.225	-116.226
-20.592	-120.401	-75.631
13.535	-114.108	-43.704
-4.924	-125.121	-29.138
-29.32	-138.788	-77.935
1.181	-127.252	-50.321
-7.504	-127.332	-34.46
-11.496	-120.58	-76.163
-18.369	-135.452	-63.693
-30.467	-125.327	-60.103
25.074	-144.328	-75.65
-3.118	-136.954	-44.477
-35.951	-119.226	-64.24
-2.288	-148.172	-50.649
16.37	-157.822	-42.635
15.075	-134.223	-85.971
-12.393	-157.458	-34.096
-31.137	-129.362	-56.518
-36.394	-137.157	-12.894
6.295	-184.872	-63.742
-22.662	-138.369	-33.825
-12.73	-157.732	-90.776
-14.744	-150.578	-60.683
-0.746	-138.74	-46.674
8.595	-116.125	-61.967
8.521	-137.382	-82.299
16.801	-137.112	-92.802
11.693	-143.543	-83.8
0.876	-141.772	-103.224
21.973	-139.385	-81.599
-34.687	-144.785	-100.101
-27.629	-185.066	-90.654
-2.545	-134.367	-83.1
53.997	-122.448	-101.214
29.652	-124.618	-71.684
5.018	-142.422	-83.904
32.84	-178.324	-83.985
-59.838	-145.377	-86.574
10.774	-140.877	-79.296
13.132	-162.423	-54.171
-10.421	-155.909	-93.906
-3.282	-159.904	-62.97
10.217	-154.532	-66.774
25.836	-138.743	-79.225
26.421	-146.144	-80.298
38.13	-144.476	-77.797
26.522	-183.282	-56.283
-11.913	-158.101	-78.598
46.594	-165.09	-45.36
-8.77	-117.53	-77.263
54.486	-101.027	3.695
40.058	-117.394	-9.693
52.164	-56.613	10.743
49.678	-121.35	-24.273
5.566	-73.334	-6.782
40.776	-97.512	-16.219
2.612	-73.889	-3.711
52.413	-68.888	-10.442
26.448	-87.61	0.17
15.779	-134.466	0.253
39.797	-121.69	-5.798
26.551	-94.956	11.561
19.285	-150.411	-0.826
28.026	-99.361	2.036
14.333	-114.89	6.949
37.15	-77.143	-15.22
-11.126	-87.157	-5.719
43.946	-73.101	-0.227
33.101	-103.061	-9.893
26.168	-54.838	-24.181
23.674	-51.734	-15.073
-10.057	-111.328	11.904
19.222	-86.337	22.573
43.643	-94.518	1.022
1.564	-70.736	-1.091
15.601	-108.13	-3.043
6.039	-117.698	-17.698
2.224	-64.414	-2.551
10.341	-79.42	-29.715
13.667	-70.211	-7.953
44.267	-98.881	13.222
14.545	-129.585	4.598
10.854	-47.223	-15.534
31.718	-71.867	-1.032
29.998	-49.577	-18.274
-48.647	-65.621	-1.864
-26.159	-63.081	-27.318
-39.269	-105.387	-35.429
-22.36	-60.876	-13.718
-0.24	-58.777	0.995
-45.514	-74.24	-2.397
-33.095	-89.414	4.644
22.744	-114.805	7.798
24.568	-90.554	-10.779
-9.885	-67.82	1.839
-22.435	-94.935	-18.454
-5.413	-84.666	3.68
16.138	-97.261	-5.674
-5.412	-78.292	3.583
8.716	-75.516	-13.667
-16.621	-79.34	9.56
-17.035	-51.701	10.603
-19.591	-37.27	26.432
-10.368	-68.708	7.383
6.917	-65.217	9.042
9.025	-64.5	21.686
3.212	-99.719	-24.282
-51.852	-97.301	9.044
22.931	-96.274	-12.823
24.063	-89.089	4.347
-4.798	-67.849	-12.496
-16.077	-72.695	-28.349
-6.065	-89.636	-18.357
8.365	-74.851	-19.454
7.632	-87.44	-7.135
24.46	-94.163	-9.344
-18.58	-63.718	-27.142
-9.907	-84.052	0.014
-16.049	-110.076	-8.332
3.813	-79.423	13.901
34.036	-100.965	23.246
-27.079	-50.565	18.031
28.731	-80.436	17.442
-9.96	-114.239	9.678
-26.997	-88.188	26.416
10.512	-96.222	-1.737
4.193	-85.049	-30.861
0.823	-71.9	25.303
-11.587	-110.766	11.874
-25.683	-74.678	11.028
-31.007	-61.14	15.552
109.461	-55.462	-27.232
63.85	-64.324	-52.163
60.755	-30.91	-29.393
77.427	-37.564	-11.847
110.98	-59.836	-69.448
99.615	-75.345	-17.558
105.858	-57.949	-40.424
107.461	-46.259	-13.778
91.327	-25.227	-27.954
123.229	-24.754	-48.002
93.536	-48.496	-34.677
105.629	-37.357	-76.656
77.544	-32.633	-27.092
75.127	-47.887	-33.179
95.382	-13.873	-12.756
77.822	-27.017	-19.056
93.388	-74.159	-52.2
121.852	-71.79	-34.02
124.478	-58.361	-63.762
93.258	-53.217	-53.818
86.148	-38.526	-41.971
148.197	-56.194	-25.827
79.317	-46.208	-16.186
114.594	-34.48	-41.808
112.287	-55.048	-30.75
136.301	-62.945	-31.155
97.269	-17.253	-44.393
121.914	-42.808	-36.783
133.578	-59.488	-18.542
105.758	-29.504	-19.253
105.333	-31.243	-32.171
106.352	-41.118	-51.833
97.11	-97.877	-52.494
136.767	-25.143	-28.847
153.889	-58.401	-23.561
87.685	-85.108	-36.811
129.395	-61.543	-69.907
80.89	-76.511	-22.722
173.238	-106.659	-49.049
113.717	-55.234	-39.655
123.762	-51.803	-42.851
136.234	-64.18	-4.566
122.685	-48.227	-20.147
124.923	-63.956	-2.744
84.269	-61.793	-13.337
104.331	-49.828	-15.969
129.853	-65.289	-11.011
106.84	-75.149	-30.491
121.115	-54.001	-46.947
115.02	-41.854	-18.884
94.291	-89.75	-24.533
124.299	-109.556	-41.465
134.714	-96.546	-22.914
89.539	-74.002	-62.256
115.648	-72.646	-37.058
132.721	-101.279	-44.033
124.904	-121.484	-46.545
84.919	-79.795	-24.881
120.38	-68.578	-47.654
104.935	-103.915	-14.998
138.615	-86.805	-50.965
135.322	-91.277	-48.742
114.089	-89.285	-31.075
115.91	-78.818	-29.842
147.149	-98.692	-66.315
147.813	-109.48	-62.935
114.347	-86.087	-43.004
143.074	-81.505	-71.102
91.745	-81.659	-62.61
81.813	-106.949	-37.104
135.229	-96.967	-91.949
111.925	-93.531	-53.3
119.403	-87.466	-54.147
123.384	-108.361	-38.897
90.272	-94.504	-79.728
127.534	-66.202	-85.429
141.844	-86.942	-66.232
139.536	-73.501	-25.035
96.669	-116.196	-35.64
115.29	-75.799	-44.797
117.224	-94.435	-88.808
51.769
46.538
22.533
5.607
34.973
39.231
1.375
32.652
44.815
45.177
23.674
72.197
17.648
54.176
66.041
50.176
51.025
26.313
41.915
49.618
32.709
89.638
60.745
27.23
43.643
52.379
70.433
35.796
41.186
62.206
58.377
30.042
69.387
63.76
27.65
54.013
26.682
63.483
42.124
58.221
45.899
35.369
41.035
54.246
48.927
58.621
67.831
56.347
43.25
67.145
34.994
43.838
45.647
42.715
5.082
49.365
49.873
50.455
86.386
51.947
68.278
62.321
79.036
60.21
45.129
65.803
39.711
49.227
-6.806
24.813
42.952
84.044
43.862
64.417
27.929
74.214
94.269
32.159
39.606
55.708
72.368
-0.261
4.847
-7.076
15.504
-43.029
-27.299
14.663
-44.284
-1.489
34.12
28.833
-19.333
8.723
-24.844
10.13
-12.668
16.326
-24.505
17.539
32.138
7.767
2.213
15.723
-11.847
21.056
40.145
39.489
28.149
12.684
17.067
7.563
41.039
40.996
29.289
25.302
41.696
41.518
20.587
10.929
0.715
11.926
4.843
18.307
35.226
-6.317
35.995
33.813
-17.192
1.453
8.756
-8.396
16.429
14.897
44.79
30.059
27.025
-7.606
-0.27
2.576
46.281
54.823
64.993
21.936
47.37
38.557
29.595
51.016
4.738
6.115
31.764
30.089
0.993
-6.806
15.799
-16.98
-15.029
-31.31
2.22
-9.35
6.683
32.224
