# Supplementary material for: A benzodiazepine activator locks Kv7.1 channels open by electro-mechanical uncoupling
Source: Commun Biol. 2022 Apr 1;5:301. doi: 10.1038/s42003-022-03229-8 (PMC8976019; doi:10.1038/s42003-022-03229-8)
Supplement: Supplementary file 4 — Supplementary Data [file 42003_2022_3229_MOESM4_ESM.zip › Fig 6I.xls]

## Sheet: Sheet1
Sim	Index	I235	L236	R237	M238	L239	H240	V241	W248
	Unsortiert
S2	no contact	120	121	121	40	2	121	46	8
S2	H-Bond contact	0	0	0	0	0	0	0	0
S2	Hydrophobic / aromatic contact	1	0	0	81	119	0	75	113
S14	no contact	121	115	121	108	6	121	115	112
S14	H-Bond contact	0	0	0	0	0	0	0	0
S14	Hydrophobic / aromatic contact	0	6	0	13	115	0	6	9
S15	no contact	121	121	121	59	0	121	11	1
S15	H-Bond contact	0	0	0	0	0	0	0	0
S15	Hydrophobic / aromatic contact	0	0	0	62	121	0	110	120
S18	no contact	121	121	121	94	7	121	120	0
S18	H-Bond contact	0	0	0	0	0	0	0	0
S18	Hydrophobic / aromatic contact	0	0	0	27	114	0	1	121
S23	no contact	121	99	121	108	23	121	119	70
S23	H-Bond contact	0	0	0	0	0	0	0	0
S23	Hydrophobic / aromatic contact	0	22	0	13	98	0	2	51
