# Supplementary material for: A benzodiazepine activator locks Kv7.1 channels open by electro-mechanical uncoupling
Source: Commun Biol. 2022 Apr 1;5:301. doi: 10.1038/s42003-022-03229-8 (PMC8976019; doi:10.1038/s42003-022-03229-8)
Supplement: Supplementary file 4 — Supplementary Data [file 42003_2022_3229_MOESM4_ESM.zip › Fig 6J 6K.xls]

## Sheet: Sheet1
SIm	status		RMSD Backbone	RMSF	ANOVA
	Unsortiert	Unsortiert			Unsortiert
S2	with	I235	1.554	1.993	I235 with
S2	with	L236	1.379	1.386	L236 with
S2	with	R237	1.102	1.119	R237 with
S2	with	M238	1.288	1.337	M238 with
S2	with	L239	1.064	1.184	L239 with
S2	with	H240	1.627	1.241	H240 with
S2	with	V241	2.165	1.392	V241 with
S2	with	W248	2.57	1.052	W248 with
S9	without	I235	2.687	1.552	I235 wo
S9	without	L236	2.427	1.266	L236 wo
S9	without	R237	1.921	1.191	R237 wo
S9	without	M238	3.119	1.496	M238 wo
S9	without	L239	2.834	1.249	L239 wo
S9	without	H240	2.486	0.955	H240 wo
S9	without	V241	3.222	1.449	V241 wo
S9	without	W248	5.006	1.65	W248 wo
S14	with	I235	3.199	1.574	I235 with
S14	with	L236	3.568	1.464	L236 with
S14	with	R237	3.3	1.184	R237 with
S14	with	M238	3.504	1.292	M238 with
S14	with	L239	2.847	1.348	L239 with
S14	with	H240	1.89	0.956	H240 with
S14	with	V241	2.282	1.136	V241 with
S14	with	W248	3.256	1.707	W248 with
S15	with	I235	2.764	1.694	I235 with
S15	with	L236	2.587	1.748	L236 with
S15	with	R237	2.282	1.503	R237 with
S15	with	M238	2.782	1.528	M238 with
S15	with	L239	2.736	1.526	L239 with
S15	with	H240	2.369	1.109	H240 with
S15	with	V241	3.167	1.528	V241 with
S15	with	W248	3.092	2.434	W248 with
S16	without	I235	1.142	1.309	I235 wo
S16	without	L236	1.531	1.656	L236 wo
S16	without	R237	1.378	1.324	R237 wo
S16	without	M238	1.599	1.575	M238 wo
S16	without	L239	1.346	1.559	L239 wo
S16	without	H240	1.301	1.299	H240 wo
S16	without	V241	1.617	1.557	V241 wo
S16	without	W248	4.172	1.266	W248 wo
S17	without	I235	3.775	2.398	I235 wo
S17	without	L236	3.031	1.374	L236 wo
S17	without	R237	2.448	1.478	R237 wo
S17	without	M238	2.599	1.273	M238 wo
S17	without	L239	1.796	1.295	L239 wo
S17	without	H240	1.286	0.97	H240 wo
S17	without	V241	1.936	1.321	V241 wo
S17	without	W248	5.909	2.015	W248 wo
S18	with	I235	1.847	1.458	I235 with
S18	with	L236	1.528	1.3	L236 with
S18	with	R237	1.484	1.231	R237 with
S18	with	M238	2.307	1.213	M238 with
S18	with	L239	2.217	1.305	L239 with
S18	with	H240	1.659	0.877	H240 with
S18	with	V241	2.205	1.335	V241 with
S18	with	W248	2.516	1.199	W248 with
S23	with	I235	2.398	1.352	I235 with
S23	with	L236	1.958	1.882	L236 with
S23	with	R237	1.119	1.355	R237 with
S23	with	M238	1.653	1.705	M238 with
S23	with	L239	1.666	1.603	L239 with
S23	with	H240	2.491	1.308	H240 with
S23	with	V241	2.485	1.463	V241 with
S23	with	W248	2.989	1.99	W248 with

## Sheet: Ausgabedaten
RMSD Backbone	RMSD Backbone	RMSD Backbone	RMSD Backbone	RMSD Backbone	RMSD Backbone	RMSD Backbone	RMSD Backbone	RMSD Backbone	RMSD Backbone	RMSD Backbone	RMSD Backbone	RMSD Backbone	RMSD Backbone	RMSD Backbone	RMSD Backbone
I235	I235	L236	L236	R237	R237	M238	M238	L239	L239	H240	H240	V241	V241	W248	W248
with	without	with	without	with	without	with	without	with	without	with	without	with	without	with	without
1.554	2.687	1.379	2.427	1.102	1.921	1.288	3.119	1.064	2.834	1.627	2.486	2.165	3.222	2.57	5.006
3.199	1.142	3.568	1.531	3.3	1.378	3.504	1.599	2.847	1.346	1.89	1.301	2.282	1.617	3.256	4.172
2.764	3.775	2.587	3.031	2.282	2.448	2.782	2.599	2.736	1.796	2.369	1.286	3.167	1.936	3.092	5.909
1.847		1.528		1.484		2.307		2.217		1.659		2.205		2.516
2.398		1.958		1.119		1.653		1.666		2.491		2.485		2.989

## Sheet: Ausgabedaten1
RMSF	RMSF	RMSF	RMSF	RMSF	RMSF	RMSF	RMSF	RMSF	RMSF	RMSF	RMSF	RMSF	RMSF	RMSF	RMSF
I235	I235	L236	L236	R237	R237	M238	M238	L239	L239	H240	H240	V241	V241	W248	W248
with	without	with	without	with	without	with	without	with	without	with	without	with	without	with	without
1.993	1.552	1.386	1.266	1.119	1.191	1.337	1.496	1.184	1.249	1.241	0.955	1.392	1.449	1.052	1.65
1.574	1.309	1.464	1.656	1.184	1.324	1.292	1.575	1.348	1.559	0.956	1.299	1.136	1.557	1.707	1.266
1.694	2.398	1.748	1.374	1.503	1.478	1.528	1.273	1.526	1.295	1.109	0.97	1.528	1.321	2.434	2.015
1.458		1.3		1.231		1.213		1.305		0.877		1.335		1.199
1.352		1.882		1.355		1.705		1.603		1.308		1.463		1.99
