# Supplementary material for: A benzodiazepine activator locks Kv7.1 channels open by electro-mechanical uncoupling
Source: Commun Biol. 2022 Apr 1;5:301. doi: 10.1038/s42003-022-03229-8 (PMC8976019; doi:10.1038/s42003-022-03229-8)
Supplement: Supplementary file 4 — Supplementary Data [file 42003_2022_3229_MOESM4_ESM.zip › Fig 6L.xls]

## Sheet: Sheet1
oocyte	expressed protein		reference current	current + 1 µM (R)-L3	activation
			nA	nA
	Unsortiert
3	KCNQ1 WT	1	3095	5141	0.661066
6	KCNQ1 WT	1	2990	4603	0.539465
2	KCNQ1 WT	1	2296	3527	0.53615
1	KCNQ1 WT	1	2083	3188	0.530485
14	W248F	1	1427	2081	0.458304
23	W248F	1	697	1002	0.43759
8	W248F	1	673	935	0.389302
14	W248F	1	749	960	0.281709
10	W248A	1	475	601	0.265263
3	W248A	1	253	315	0.245059
1	W248A	1	287	350	0.219512
1	W248A	1	465	546	0.174194
15	W248F	1	703	796	0.13229
11	W248R	1	1025	1152	0.123902
13	W248R	1	957	1069	0.117032
26	W248R	1	6143	6788	0.104998
11	W248A	1	543	600	0.104972
5	W248R	1	940	1016	0.0808511
27	W248R	1	1093	1147	0.0494053

## Sheet: Ausgabedaten
activation	activation	activation	activation
KCNQ1 WT	W248F	W248A	W248R
0.661066	0.458304	0.265263	0.123902
0.539465	0.43759	0.245059	0.117032
0.53615	0.389302	0.219512	0.104998
0.530485	0.281709	0.174194	0.0808511
	0.13229	0.104972	0.0494053
