# Supplementary material for: A benzodiazepine activator locks Kv7.1 channels open by electro-mechanical uncoupling
Source: Commun Biol. 2022 Apr 1;5:301. doi: 10.1038/s42003-022-03229-8 (PMC8976019; doi:10.1038/s42003-022-03229-8)
Supplement: Supplementary file 4 — Supplementary Data [file 42003_2022_3229_MOESM4_ESM.zip › Fig 7B.xls]

## Sheet: Sheet1
	Q244	G245	G246	T247	W248	R249	L250	L251	G252	S253	V254	V255	F256	I257	H258	R259
A223	-0.027	-0.07	-0.0356667	-0.104333	-0.12	-0.00133333	-0.0186667	-0.0406667	0.0243333	0.016	-0.054	-0.067	0.00633333	-0.0253333	-0.085	-0.06
T224	0.014	-0.045	-0.026	-0.113333	-0.0906667	0.0426667	-0.00533333	-0.0183333	0.0286667	0.0426667	-0.0146667	-0.0663333	0.0153333	0.0263333	-0.0353333	-0.061
S225	-0.044	-0.105333	-0.0803333	-0.156333	-0.148	-0.0253333	-0.0733333	-0.0786667	-0.00433333	-0.011	-0.0646667	-0.052	0.0386667	0.027	-0.003	0.00766667
A226	-0.0163333	-0.097	-0.105667	-0.191	-0.167333	-0.0666667	-0.133	-0.121667	-0.0336667	-0.056	-0.0866667	-0.0453333	0.0226667	0.000666667	0.0116667	0.0123333
I227	0.0893333	-0.00133333	-0.06	-0.168	-0.097	-0.00566667	-0.103667	-0.069	-0.0143333	-0.0143333	-0.0193333	-0.0383333	0.0136667	0.0506667	0.061	-0.00933333
R228	0.0593333	-0.0443333	-0.0783333	-0.195	-0.134	-0.0333333	-0.134667	-0.111	-0.0443333	-0.037	-0.0383333	-0.038	0.025	0.073	0.0846667	0.0406667
G229	0.106333	0.0543333	0.0233333	-0.0573333	-0.033	0.046	-0.041	-0.0196667	0.0206667	0.0233333	0.0753333	0.0853333	0.114667	0.168667	0.181333	0.128333
I230	0.204	0.200333	0.103667	0.0553333	0.0916667	0.113333	0.0113333	0.051	0.0526667	0.073	0.145667	0.116333	0.117667	0.188667	0.202	0.109
R231	0.0753333	0.0603333	-0.0463333	-0.0813333	-0.0246667	-0.00766667	-0.120333	-0.0583333	-0.0473333	-0.023	0.0473333	0.0483333	0.0593333	0.163333	0.216333	0.142
F232	0.038	0.033	-0.0523333	-0.072	-0.015	-0.006	-0.120667	-0.0566667	-0.0576667	-0.0236667	0.0543333	0.0453333	0.062	0.185667	0.240333	0.168333
L233	-0.0466667	-0.00466667	-0.111667	-0.093	-0.037	-0.0426667	-0.144667	-0.06	-0.0526667	-0.0406667	0.0396667	0.0856667	0.086	0.185333	0.257	0.209667
Q234	-0.0636667	-0.0163333	-0.143333	-0.103	-0.042	-0.071	-0.169333	-0.0793333	-0.064	-0.0566667	0.029	0.0916667	0.0683333	0.162333	0.271333	0.226333
I235	-0.043	-0.0403333	-0.100333	-0.104333	-0.0526667	-0.0353333	-0.146667	-0.0943333	-0.0826667	-0.041	0.0126667	0.0533333	0.0643333	0.158333	0.233	0.208667
L236	0.031	0.016	-0.0466667	-0.0593333	-0.00233333	0.0243333	-0.0873333	-0.0433333	-0.0166667	0.03	0.07	0.102	0.141667	0.237667	0.260667	0.235
R237	0.0473333	0.002	-0.0756667	-0.114	-0.073	-0.0623333	-0.161667	-0.126667	-0.110333	-0.056	-0.026	-0.0153333	0.0316667	0.149	0.196	0.165333
M238	0.0416667	0.0356667	0.00933333	-0.004	0.002	0.00566667	-0.081	-0.0636667	-0.062	-0.00966667	0.0336667	0.0583333	0.0903333	0.200667	0.259	0.257
L239	0.123333	0.111	0.0906667	0.0903333	0.0906667	0.094	0.0136667	0.019	-0.00166667	0.0586667	0.0946667	0.095	0.115333	0.208667	0.236333	0.237333
H240	0.212333	0.196333	0.186	0.176333	0.166	0.189667	0.132333	0.114	0.072	0.117333	0.105	0.0613333	0.07	0.142667	0.135667	0.119
V241	0.271667	0.255	0.240333	0.254333	0.259	0.272667	0.218333	0.188667	0.137	0.200333	0.195667	0.133333	0.13	0.215333	0.215333	0.185667
D242	0.331667	0.254667	0.226333	0.243	0.311	0.329333	0.235	0.213333	0.191667	0.252	0.242	0.201667	0.212	0.291667	0.289333	0.243667
R243	0.424667	0.319	0.289	0.290333	0.344333	0.359333	0.273333	0.26	0.216333	0.237667	0.219667	0.179	0.152667	0.208667	0.196	0.129
