# Supplementary material for: A benzodiazepine activator locks Kv7.1 channels open by electro-mechanical uncoupling
Source: Commun Biol. 2022 Apr 1;5:301. doi: 10.1038/s42003-022-03229-8 (PMC8976019; doi:10.1038/s42003-022-03229-8)
Supplement: Supplementary file 4 — Supplementary Data [file 42003_2022_3229_MOESM4_ESM.zip › Fig 7C.xls]

## Sheet: Sheet1
	Q244	G245	G246	T247	W248	R249	L250	L251	G252	S253	V254	V255	F256	I257	H258	R259
A223	-0.0142	0.0206	-0.0494	-0.108	-0.0592	-0.0132	-0.0224	-0.051	-0.064	-0.0394	-0.0712	-0.097	-0.0804	-0.0802	-0.0876	-0.0588
T224	-0.0254	-0.0854	-0.0778	-0.0992	-0.134	-0.0946	-0.0712	-0.1026	-0.1344	-0.082	-0.0852	-0.1082	-0.0826	-0.0582	-0.042	-0.0088
S225	-0.045	-0.0424	-0.0788	-0.0688	-0.0424	-0.0546	-0.0864	-0.1122	-0.1458	-0.091	-0.0862	-0.1412	-0.1134	-0.069	-0.0382	-0.0094
A226	-0.0534	0.0406	-0.0896	-0.103	0.004	-0.0162	-0.0876	-0.1118	-0.1408	-0.0988	-0.1218	-0.1906	-0.1746	-0.1422	-0.1276	-0.1038
I227	0.0148	0.076	-0.0074	-0.059	-0.0094	-0.0092	-0.044	-0.0794	-0.0964	-0.0248	-0.0552	-0.1252	-0.0714	-0.0494	-0.067	-0.0494
R228	0.0304	0.0744	0.0136	-0.0262	0.0052	-0.0166	-0.059	-0.0906	-0.1138	-0.0334	-0.0492	-0.1234	-0.0578	-0.011	-0.0164	-0.0058
G229	0.0458	0.1072	0.0348	0.0068	0.075	0.0512	-0.0164	-0.0518	-0.0852	-0.0356	-0.0542	-0.1134	-0.06	-0.0346	-0.0382	-0.0266
I230	0.1468	0.2002	0.0944	0.0398	0.1566	0.1614	0.0682	0.0246	-0.0126	0.0066	-0.0314	-0.076	-0.0386	-0.056	-0.0704	-0.0592
R231	0.2378	0.1828	0.141	0.062	0.1336	0.1516	0.0882	0.0432	0.019	0.0778	0.0302	-0.0408	0.0222	0.0248	-0.0044	-0.025
F232	0.3132	0.2556	0.184	0.11	0.173	0.175	0.109	0.0758	0.0436	0.0564	0.0118	-0.0424	0.004	-0.0162	-0.0462	-0.042
L233	0.3586	0.3336	0.2332	0.1598	0.226	0.26	0.1798	0.1208	0.0584	0.0264	-0.006	-0.0256	-0.013	-0.066	-0.0752	-0.0518
Q234	0.3744	0.3022	0.2838	0.1948	0.214	0.2518	0.1912	0.125	0.0788	0.0756	0.0292	-0.0128	0.0252	-0.0136	-0.0256	-0.0306
I235	0.4322	0.3132	0.2972	0.21	0.1982	0.2154	0.186	0.1518	0.118	0.133	0.0834	0.035	0.0724	0.0398	0.014	0.0066
L236	0.508	0.3936	0.3128	0.2264	0.2444	0.275	0.2312	0.2034	0.1538	0.1134	0.0672	0.0672	0.068	0.0052	-0.011	0.0136
R237	0.5186	0.4002	0.299	0.1816	0.1842	0.2274	0.193	0.1656	0.1248	0.0978	0.0406	0.0316	0.0182	-0.0382	-0.0352	-0.0062
M238	0.5112	0.3918	0.3804	0.2778	0.2582	0.2858	0.249	0.241	0.2324	0.213	0.165	0.1398	0.1472	0.1	0.1068	0.1166
L239	0.5778	0.4674	0.4374	0.367	0.3706	0.397	0.3506	0.3488	0.3056	0.221	0.1806	0.1956	0.1736	0.0974	0.091	0.1178
H240	0.6882	0.5866	0.464	0.3764	0.398	0.4386	0.3838	0.3772	0.3184	0.2166	0.174	0.2008	0.1376	0.0452	0.0288	0.0622
V241	0.778	0.583	0.4886	0.403	0.3936	0.438	0.4	0.3764	0.303	0.2048	0.16	0.2062	0.1518	0.0602	0.032	0.0578
D242	0.827	0.6512	0.5168	0.4388	0.3928	0.4316	0.4234	0.4026	0.328	0.232	0.1672	0.2274	0.1674	0.0672	0.0308	0.069
R243	0.8878	0.7472	0.557	0.4544	0.4314	0.4956	0.4598	0.4258	0.3502	0.2438	0.1734	0.23	0.1556	0.0392	0.0174	0.0446
