# Supplementary material for: A benzodiazepine activator locks Kv7.1 channels open by electro-mechanical uncoupling
Source: Commun Biol. 2022 Apr 1;5:301. doi: 10.1038/s42003-022-03229-8 (PMC8976019; doi:10.1038/s42003-022-03229-8)
Supplement: Supplementary file 4 — Supplementary Data [file 42003_2022_3229_MOESM4_ESM.zip › Fig 7D.xls]

## Sheet: Sheet1
	Q244	G245	G246	T247	W248	R249	L250	L251	G252	S253	V254	V255	F256	I257	H258	R259
A223	0.0128	0.0906	-0.0137333	-0.00366667	0.0608	-0.0118667	-0.00373333	-0.0103333	-0.0883333	-0.0554	-0.0172	-0.03	-0.0867333	-0.0548667	-0.0026	0.0012
T224	-0.0394	-0.0404	-0.0518	0.0141333	-0.0433333	-0.137267	-0.0658667	-0.0842667	-0.163067	-0.124667	-0.0705333	-0.0418667	-0.0979333	-0.0845333	-0.00666667	0.0522
S225	-0.001	0.0629333	0.00153333	0.0875333	0.1056	-0.0292667	-0.0130667	-0.0335333	-0.141467	-0.08	-0.0215333	-0.0892	-0.152067	-0.096	-0.0352	-0.0170667
A226	-0.0370667	0.1376	0.0160667	0.088	0.171333	0.0504667	0.0454	0.00986667	-0.107133	-0.0428	-0.0351333	-0.145267	-0.197267	-0.142867	-0.139267	-0.116133
I227	-0.0745333	0.0773333	0.0526	0.109	0.0876	-0.00353333	0.0596667	-0.0104	-0.0820667	-0.0104667	-0.0358667	-0.0868667	-0.0850667	-0.100067	-0.128	-0.0400667
R228	-0.0289333	0.118733	0.0919333	0.1688	0.1392	0.0167333	0.0756667	0.0204	-0.0694667	0.0036	-0.0108667	-0.0854	-0.0828	-0.084	-0.101067	-0.0464667
G229	-0.0605333	0.0528667	0.0114667	0.0641333	0.108	0.0052	0.0246	-0.0321333	-0.105867	-0.0589333	-0.129533	-0.198733	-0.174667	-0.203267	-0.219533	-0.154933
I230	-0.0572	-0.000133333	-0.00926667	-0.0155333	0.0649333	0.0480667	0.0568667	-0.0264	-0.0652667	-0.0664	-0.177067	-0.192333	-0.156267	-0.244667	-0.2724	-0.1682
R231	0.162467	0.122467	0.187333	0.143333	0.158267	0.159267	0.208533	0.101533	0.0663333	0.1008	-0.0171333	-0.0891333	-0.0371333	-0.138533	-0.220733	-0.167
F232	0.2752	0.2226	0.236333	0.182	0.188	0.181	0.229667	0.132467	0.101267	0.0800667	-0.0425333	-0.0877333	-0.058	-0.201867	-0.286533	-0.210333
L233	0.405267	0.338267	0.344867	0.2528	0.263	0.302667	0.324467	0.1808	0.111067	0.0670667	-0.0456667	-0.111267	-0.099	-0.251333	-0.3322	-0.261467
Q234	0.438067	0.318533	0.427133	0.2978	0.256	0.3228	0.360533	0.204333	0.1428	0.132267	0.0002	-0.104467	-0.0431333	-0.175933	-0.296933	-0.256933
I235	0.4752	0.353533	0.397533	0.314333	0.250867	0.250733	0.332667	0.246133	0.200667	0.174	0.0707333	-0.0183333	0.00806667	-0.118533	-0.219	-0.202067
L236	0.477	0.3776	0.359467	0.285733	0.246733	0.250667	0.318533	0.246733	0.170467	0.0834	-0.0028	-0.0348	-0.0736667	-0.232467	-0.271667	-0.2214
R237	0.471267	0.3982	0.374667	0.2956	0.2572	0.289733	0.354667	0.292267	0.235133	0.1538	0.0666	0.0469333	-0.0134667	-0.1872	-0.2312	-0.171533
M238	0.469533	0.356133	0.371067	0.2818	0.2562	0.280133	0.33	0.304667	0.2944	0.222667	0.131333	0.0814667	0.0568667	-0.100667	-0.1522	-0.1404
L239	0.454467	0.3564	0.346733	0.276667	0.279933	0.303	0.336933	0.3298	0.307267	0.162333	0.0859333	0.1006	0.0582667	-0.111267	-0.145333	-0.119533
H240	0.475867	0.390267	0.278	0.200067	0.232	0.248933	0.251467	0.2632	0.2464	0.0992667	0.069	0.139467	0.0676	-0.0974667	-0.106867	-0.0568
V241	0.506333	0.328	0.248267	0.148667	0.1346	0.165333	0.181667	0.187733	0.166	0.00446667	-0.0356667	0.0728667	0.0218	-0.155133	-0.183333	-0.127867
D242	0.495333	0.396533	0.290467	0.1958	0.0818	0.102267	0.1884	0.189267	0.136333	-0.02	-0.0748	0.0257333	-0.0446	-0.224467	-0.258533	-0.174667
R243	0.463133	0.4282	0.268	0.164067	0.0870667	0.136267	0.186467	0.1658	0.133867	0.00613333	-0.0462667	0.051	0.00293333	-0.169467	-0.1786	-0.0844
