# Supplementary material for: A benzodiazepine activator locks Kv7.1 channels open by electro-mechanical uncoupling
Source: Commun Biol. 2022 Apr 1;5:301. doi: 10.1038/s42003-022-03229-8 (PMC8976019; doi:10.1038/s42003-022-03229-8)
Supplement: Supplementary file 4 — Supplementary Data [file 42003_2022_3229_MOESM4_ESM.zip › Fig 7E.xls]

## Sheet: Sheet1
	Q260	E261	L262	I263	T264	T265	L266	Y267	I268	G269	F270	L271	G272	L273	I274	F275	S276	S277	Y278	F279	V280	Y281	L282	A283	E284
A223	-0.0543333	0.0366667	0.0243333	-0.00933333	0.095	0.102	0.065	0.066	0.0616667	0.12	0.137667	0.125	0.123333	0.154	0.135333	0.166333	0.118	0.110333	0.175	0.117667	0.0773333	0.0773333	0.0606667	0.0216667	0.0333333
T224	-0.078	0.054	0.041	0.0293333	0.172667	0.154667	0.133333	0.131	0.126667	0.159	0.193333	0.212333	0.207667	0.228333	0.223667	0.264	0.228667	0.211667	0.296333	0.260333	0.196667	0.182333	0.215333	0.170333	0.132
S225	-0.0226667	0.0743333	0.101333	0.058	0.130667	0.165	0.135	0.139333	0.131667	0.185667	0.215	0.208667	0.207667	0.244667	0.216667	0.247333	0.218	0.215333	0.291333	0.234333	0.191667	0.194	0.19	0.149333	0.159
A226	-0.0386667	-0.003	0.075	0.0176667	0.0146667	0.0946667	0.0706667	0.0766667	0.0676667	0.138667	0.162667	0.159	0.158667	0.198667	0.176667	0.197333	0.157667	0.168667	0.255667	0.184333	0.132333	0.156667	0.143	0.0883333	0.0976667
I227	-0.06	0.016	0.089	0.05	0.0853333	0.157	0.153	0.151333	0.135667	0.160667	0.201333	0.243333	0.228333	0.247333	0.254333	0.286333	0.259	0.262667	0.374667	0.326	0.231	0.248	0.303333	0.234667	0.161333
R228	0.007	0.079	0.176333	0.136333	0.148	0.244	0.245667	0.241	0.223333	0.261333	0.302333	0.343	0.322	0.346	0.355333	0.384667	0.351	0.349333	0.454	0.389333	0.296667	0.316	0.344	0.271333	0.216667
G229	0.129	0.145	0.215333	0.164	0.181	0.267	0.28	0.275	0.285667	0.323	0.348333	0.367	0.375333	0.392333	0.407	0.422667	0.387333	0.397333	0.494	0.433667	0.356333	0.364	0.387667	0.345667	0.297667
I230	0.174	0.228	0.279	0.234667	0.219667	0.299667	0.330333	0.321	0.335333	0.311667	0.336	0.393333	0.389667	0.375	0.407333	0.427667	0.404667	0.427333	0.531	0.476667	0.388333	0.410333	0.471333	0.417	0.326333
R231	0.203	0.248333	0.319667	0.3	0.300667	0.397	0.402667	0.415333	0.419333	0.395	0.441333	0.506	0.484667	0.485	0.520667	0.546333	0.532333	0.538333	0.644	0.578333	0.485	0.518333	0.556	0.486333	0.413
F232	0.281	0.335	0.381	0.381667	0.422333	0.491333	0.495	0.523	0.514667	0.491667	0.553	0.605667	0.583	0.588667	0.616667	0.640333	0.636667	0.629333	0.720667	0.672	0.581667	0.594667	0.625667	0.555	0.487
L233	0.306667	0.332	0.395333	0.390667	0.399667	0.489667	0.493333	0.512	0.495667	0.491	0.542333	0.571	0.549667	0.564667	0.564667	0.586333	0.578	0.553667	0.638	0.586333	0.512	0.528	0.541667	0.470667	0.434
Q234	0.273	0.253333	0.356	0.339667	0.319333	0.436667	0.441	0.452	0.441333	0.446	0.493333	0.513	0.493667	0.522667	0.515333	0.534333	0.523667	0.509667	0.584	0.520333	0.448333	0.482333	0.467667	0.391	0.366
I235	0.241333	0.249333	0.357333	0.350667	0.366	0.494667	0.495333	0.518333	0.506	0.529667	0.581667	0.604	0.584	0.611667	0.623333	0.652	0.620667	0.594667	0.652667	0.582333	0.509667	0.537333	0.490333	0.405333	0.400667
L236	0.276667	0.315	0.411667	0.383333	0.379333	0.512	0.505667	0.536333	0.522333	0.526333	0.569667	0.611	0.573333	0.575	0.585667	0.628667	0.586	0.545333	0.612	0.552333	0.479333	0.481	0.469	0.390667	0.362667
R237	0.248667	0.319	0.41	0.393333	0.417	0.554667	0.529333	0.570333	0.548	0.522	0.576	0.610333	0.543333	0.551667	0.569333	0.588333	0.547	0.521667	0.58	0.511667	0.435333	0.458333	0.447667	0.363	0.328333
M238	0.345667	0.392667	0.447333	0.450333	0.499333	0.612	0.58	0.639	0.63	0.614333	0.658	0.655667	0.609667	0.627667	0.637	0.635333	0.599	0.587333	0.601	0.544667	0.501	0.506333	0.460667	0.384667	0.386
L239	0.369	0.443667	0.475	0.498667	0.534667	0.596	0.584	0.645667	0.644333	0.601333	0.634	0.649333	0.606667	0.597	0.611333	0.613667	0.569	0.543667	0.561667	0.526333	0.478667	0.466333	0.441333	0.39	0.366
H240	0.317667	0.452333	0.437667	0.467333	0.535	0.523	0.519	0.579667	0.582	0.512	0.535333	0.563667	0.516667	0.491	0.502667	0.492333	0.437	0.412	0.43	0.411667	0.352333	0.336667	0.333	0.298	0.252
V241	0.390667	0.533	0.532333	0.550333	0.591667	0.584	0.601	0.649	0.651333	0.569	0.577667	0.623667	0.575333	0.528	0.527333	0.510667	0.452333	0.411667	0.421333	0.408333	0.349667	0.332	0.329333	0.295	0.244
D242	0.428333	0.531	0.577	0.576667	0.569333	0.6	0.606333	0.661667	0.647333	0.568	0.578	0.625333	0.560333	0.510667	0.511333	0.496333	0.433333	0.397333	0.409667	0.404	0.342667	0.318333	0.334667	0.289667	0.225333
R243	0.321	0.442333	0.478667	0.476333	0.480333	0.464	0.473333	0.516333	0.516	0.420667	0.422333	0.479333	0.43	0.382333	0.380333	0.372333	0.330667	0.307667	0.333667	0.349667	0.282	0.265667	0.314	0.303667	0.201667
