# Supplementary material for: A benzodiazepine activator locks Kv7.1 channels open by electro-mechanical uncoupling
Source: Commun Biol. 2022 Apr 1;5:301. doi: 10.1038/s42003-022-03229-8 (PMC8976019; doi:10.1038/s42003-022-03229-8)
Supplement: Supplementary file 4 — Supplementary Data [file 42003_2022_3229_MOESM4_ESM.zip › Fig 7F.xls]

## Sheet: Sheet1
	Q260	E261	L262	I263	T264	T265	L266	Y267	I268	G269	F270	L271	G272	L273	I274	F275	S276	S277	Y278	F279	V280	Y281	L282	A283	E284
A223	-0.2382	-0.184	-0.161	-0.2308	-0.197	-0.0824	-0.074	-0.1004	0.001	0.0234	-0.0316	0.0098	0.0274	0.0724	0.1572	0.1324	0.0644	0.118	0.1954	0.1246	0.1194	0.1188	0.0714	0.0588	0.0714
T224	-0.2042	-0.1284	-0.0976	-0.2002	-0.1624	-0.0252	-0.0244	-0.0656	0.0122	0.0742	0.051	0.081	0.0896	0.127	0.224	0.178	0.1036	0.16	0.2356	0.1892	0.174	0.1624	0.1192	0.1046	0.1108
S225	-0.2286	-0.173	-0.1836	-0.2884	-0.2294	-0.1134	-0.1262	-0.1406	-0.0342	0.0572	0.0374	0.0778	0.0822	0.116	0.2164	0.1804	0.1162	0.1648	0.25	0.1682	0.1288	0.1642	0.1242	0.083	0.062
A226	-0.2814	-0.239	-0.2398	-0.3132	-0.2794	-0.177	-0.1546	-0.1616	-0.044	0.0004	-0.0352	-0.009	-0.0074	0.0556	0.148	0.1082	0.0258	0.0864	0.198	0.0942	0.07	0.1166	0.0526	0.017	0.0312
I227	-0.2292	-0.172	-0.1798	-0.2132	-0.154	-0.0668	-0.0566	-0.0458	0.0372	0.0724	0.0484	0.0664	0.06	0.1408	0.2346	0.1622	0.0688	0.154	0.2422	0.1432	0.149	0.197	0.1228	0.0942	0.125
R228	-0.1782	-0.1176	-0.1396	-0.1678	-0.0974	-0.0188	-0.0074	0.0082	0.0914	0.154	0.1216	0.1356	0.1312	0.2242	0.2918	0.2108	0.1356	0.2258	0.3094	0.2216	0.2256	0.2732	0.206	0.1518	0.173
G229	-0.1462	-0.0918	-0.1054	-0.134	-0.0884	-0.0134	0.0168	0.0376	0.1176	0.1634	0.1124	0.1326	0.1308	0.2136	0.2592	0.217	0.1398	0.2132	0.306	0.2384	0.2208	0.2628	0.2112	0.1526	0.1758
I230	-0.1572	-0.1356	-0.117	-0.0862	-0.0742	-0.0248	0.0436	0.0842	0.177	0.185	0.139	0.1624	0.1646	0.2102	0.26	0.2634	0.1622	0.2026	0.3192	0.2506	0.2198	0.2554	0.2172	0.179	0.2094
R231	-0.1282	-0.102	-0.0536	-0.009	0.027	0.0914	0.1666	0.1932	0.2954	0.3354	0.2964	0.3194	0.3224	0.3716	0.4328	0.419	0.2994	0.3596	0.4862	0.3998	0.3502	0.3844	0.338	0.2782	0.2918
F232	-0.1274	-0.1056	-0.0566	-0.0128	0.0338	0.0916	0.171	0.198	0.318	0.3518	0.324	0.368	0.3518	0.4104	0.4638	0.4458	0.3352	0.3736	0.4854	0.4022	0.339	0.3414	0.2972	0.2412	0.2492
L233	-0.1692	-0.1476	-0.1212	-0.0632	-0.001	0.0448	0.1198	0.1558	0.2694	0.3058	0.2688	0.313	0.313	0.3682	0.4044	0.4076	0.2776	0.2922	0.3908	0.3166	0.2236	0.2206	0.1924	0.1308	0.1196
Q234	-0.1238	-0.0976	-0.0796	-0.0264	0.0494	0.096	0.1722	0.2028	0.2906	0.3458	0.3128	0.342	0.3474	0.4228	0.4636	0.434	0.28	0.3288	0.4106	0.3164	0.2262	0.2492	0.1918	0.0912	0.0962
I235	-0.0532	-0.0258	0.01	0.0636	0.146	0.1966	0.27	0.2932	0.3982	0.4392	0.4164	0.4486	0.435	0.5232	0.541	0.473	0.345	0.3894	0.4434	0.36	0.289	0.268	0.1878	0.1004	0.1212
L236	-0.0454	-0.0246	0.0192	0.1032	0.1666	0.2084	0.2952	0.3248	0.4402	0.454	0.4196	0.4586	0.4462	0.5038	0.5028	0.4574	0.3402	0.3506	0.3942	0.3258	0.2602	0.2146	0.1414	0.0788	0.0998
R237	-0.0124	0.0112	0.0796	0.155	0.181	0.2166	0.3158	0.3262	0.3828	0.376	0.337	0.3742	0.3286	0.4034	0.3994	0.3424	0.2052	0.2276	0.2824	0.2502	0.1978	0.125	0.0924	0.0508	0.0852
M238	0.1376	0.172	0.1764	0.262	0.3356	0.335	0.3912	0.457	0.5042	0.4882	0.4512	0.4638	0.418	0.49	0.4646	0.3654	0.2576	0.3036	0.2912	0.2718	0.2368	0.1876	0.1538	0.0816	0.1156
L239	0.148	0.1552	0.1512	0.2478	0.3108	0.2922	0.356	0.446	0.5144	0.4812	0.4438	0.4808	0.4496	0.4764	0.442	0.3906	0.2948	0.3066	0.2958	0.2656	0.238	0.1902	0.1354	0.0518	0.089
H240	0.131	0.1176	0.1482	0.2798	0.3	0.2484	0.3202	0.4182	0.4598	0.3984	0.3602	0.416	0.3754	0.3736	0.3272	0.3034	0.1874	0.1682	0.1576	0.1404	0.1238	0.0598	0.045	-0.0018	0.02
V241	0.185	0.1658	0.2342	0.3722	0.3752	0.3406	0.4274	0.5056	0.526	0.477	0.4372	0.4944	0.4584	0.4346	0.3792	0.372	0.2414	0.2046	0.1886	0.1822	0.1746	0.1086	0.0712	0.0322	0.068
D242	0.1614	0.1574	0.224	0.386	0.4078	0.344	0.4208	0.4938	0.5316	0.486	0.4486	0.5188	0.4742	0.4394	0.391	0.3688	0.2378	0.2056	0.1696	0.1656	0.1406	0.076	0.0526	0.0048	0.0408
R243	0.1096	0.0894	0.1408	0.3222	0.3276	0.2246	0.3094	0.4056	0.4262	0.368	0.339	0.4182	0.3862	0.3464	0.2944	0.301	0.1666	0.132	0.0992	0.0812	0.0536	0.0112	0.0058	-0.0524	-0.041
