# Supplementary material for: A benzodiazepine activator locks Kv7.1 channels open by electro-mechanical uncoupling
Source: Commun Biol. 2022 Apr 1;5:301. doi: 10.1038/s42003-022-03229-8 (PMC8976019; doi:10.1038/s42003-022-03229-8)
Supplement: Supplementary file 4 — Supplementary Data [file 42003_2022_3229_MOESM4_ESM.zip › Fig 7G.xls]

## Sheet: Sheet1
	Q260	E261	L262	I263	T264	T265	L266	Y267	I268	G269	F270	L271	G272	L273	I274	F275	S276	S277	Y278	F279	V280	Y281	L282	A283	E284
A223	-0.183867	-0.220667	-0.185333	-0.221467	-0.292	-0.1844	-0.139	-0.1664	-0.0606667	-0.0966	-0.169267	-0.1152	-0.0959333	-0.0816	0.0218667	-0.0339333	-0.0536	0.00766667	0.0204	0.00693333	0.0420667	0.0414667	0.0107333	0.0371333	0.0380667
T224	-0.1262	-0.1824	-0.1386	-0.229533	-0.335067	-0.179867	-0.157733	-0.1966	-0.114467	-0.0848	-0.142333	-0.131333	-0.118067	-0.101333	0.000333333	-0.086	-0.125067	-0.0516667	-0.0607333	-0.0711333	-0.0226667	-0.0199333	-0.0961333	-0.0657333	-0.0212
S225	-0.205933	-0.247333	-0.284933	-0.3464	-0.360067	-0.2784	-0.2612	-0.279933	-0.165867	-0.128467	-0.1776	-0.130867	-0.125467	-0.128667	-0.000266667	-0.0669333	-0.1018	-0.0505333	-0.0413333	-0.0661333	-0.0628667	-0.0298	-0.0658	-0.0663333	-0.097
A226	-0.242733	-0.236	-0.3148	-0.330867	-0.294067	-0.271667	-0.225267	-0.238267	-0.111667	-0.138267	-0.197867	-0.168	-0.166067	-0.143067	-0.0286667	-0.0891333	-0.131867	-0.0822667	-0.0576667	-0.0901333	-0.0623333	-0.0400667	-0.0904	-0.0713333	-0.0664667
I227	-0.1692	-0.188	-0.2688	-0.2632	-0.239333	-0.2238	-0.2096	-0.197133	-0.0984667	-0.0882667	-0.152933	-0.176933	-0.168333	-0.106533	-0.0197333	-0.124133	-0.1902	-0.108667	-0.132467	-0.1828	-0.082	-0.051	-0.180533	-0.140467	-0.0363333
R228	-0.1852	-0.1966	-0.315933	-0.304133	-0.2454	-0.2628	-0.253067	-0.2328	-0.131933	-0.107333	-0.180733	-0.2074	-0.1908	-0.1218	-0.0635333	-0.173867	-0.2154	-0.123533	-0.1446	-0.167733	-0.0710667	-0.0428	-0.138	-0.119533	-0.0436667
G229	-0.2752	-0.2368	-0.320733	-0.298	-0.2694	-0.2804	-0.2632	-0.2374	-0.168067	-0.1596	-0.235933	-0.2344	-0.244533	-0.178733	-0.1478	-0.205667	-0.247533	-0.184133	-0.188	-0.195267	-0.135533	-0.1012	-0.176467	-0.193067	-0.121867
I230	-0.3312	-0.3636	-0.396	-0.320867	-0.293867	-0.324467	-0.286733	-0.2368	-0.158333	-0.126667	-0.197	-0.230933	-0.225067	-0.1648	-0.147333	-0.164267	-0.242467	-0.224733	-0.2118	-0.226067	-0.168533	-0.154933	-0.254133	-0.238	-0.116933
R231	-0.3312	-0.350333	-0.373267	-0.309	-0.273667	-0.3056	-0.236067	-0.222133	-0.123933	-0.0596	-0.144933	-0.1866	-0.162267	-0.1134	-0.0878667	-0.127333	-0.232933	-0.178733	-0.1578	-0.178533	-0.1348	-0.133933	-0.218	-0.208133	-0.1212
F232	-0.4084	-0.4406	-0.4376	-0.394467	-0.388533	-0.399733	-0.324	-0.325	-0.196667	-0.139867	-0.229	-0.237667	-0.2312	-0.178267	-0.152867	-0.194533	-0.301467	-0.255733	-0.235267	-0.2698	-0.242667	-0.253267	-0.328467	-0.3138	-0.2378
L233	-0.475867	-0.4796	-0.516533	-0.453867	-0.400667	-0.444867	-0.373533	-0.3562	-0.226267	-0.1852	-0.273533	-0.258	-0.236667	-0.196467	-0.160267	-0.178733	-0.3004	-0.261467	-0.2472	-0.269733	-0.2884	-0.3074	-0.349267	-0.339867	-0.3144
Q234	-0.3968	-0.350933	-0.4356	-0.366067	-0.269933	-0.340667	-0.2688	-0.2492	-0.150733	-0.1002	-0.180533	-0.171	-0.146267	-0.0998667	-0.0517333	-0.100333	-0.243667	-0.180867	-0.1734	-0.203933	-0.222133	-0.233133	-0.275867	-0.2998	-0.2698
I235	-0.294533	-0.275133	-0.347333	-0.287067	-0.22	-0.298067	-0.225333	-0.225133	-0.1078	-0.0904667	-0.165267	-0.1554	-0.149	-0.0884667	-0.0823333	-0.179	-0.275667	-0.205267	-0.209267	-0.222333	-0.220667	-0.269333	-0.302533	-0.304933	-0.279467
L236	-0.322067	-0.3396	-0.392467	-0.280133	-0.212733	-0.3036	-0.210467	-0.211533	-0.0821333	-0.0723333	-0.150067	-0.1524	-0.127133	-0.0712	-0.0828667	-0.171267	-0.2458	-0.194733	-0.2178	-0.226533	-0.219133	-0.2664	-0.3276	-0.311867	-0.262867
R237	-0.261067	-0.3078	-0.3304	-0.238333	-0.236	-0.338067	-0.213533	-0.244133	-0.1652	-0.146	-0.239	-0.236133	-0.214733	-0.148267	-0.169933	-0.245933	-0.3418	-0.294067	-0.2976	-0.261467	-0.237533	-0.333333	-0.355267	-0.3122	-0.243133
M238	-0.208067	-0.220667	-0.270933	-0.188333	-0.163733	-0.277	-0.1888	-0.182	-0.1258	-0.126133	-0.2068	-0.191867	-0.191667	-0.137667	-0.1724	-0.269933	-0.3414	-0.283733	-0.3098	-0.272867	-0.2642	-0.318733	-0.306867	-0.303067	-0.2704
L239	-0.221	-0.288467	-0.3238	-0.250867	-0.223867	-0.3038	-0.228	-0.199667	-0.129933	-0.120133	-0.1902	-0.168533	-0.157067	-0.1206	-0.169333	-0.223067	-0.2742	-0.237067	-0.265867	-0.260733	-0.240667	-0.276133	-0.305933	-0.3382	-0.277
H240	-0.186667	-0.334733	-0.289467	-0.187533	-0.235	-0.2746	-0.1988	-0.161467	-0.1222	-0.1136	-0.175133	-0.147667	-0.141267	-0.1174	-0.175467	-0.188933	-0.2496	-0.2438	-0.2724	-0.271267	-0.228533	-0.276867	-0.288	-0.2998	-0.232
V241	-0.205667	-0.3672	-0.298133	-0.178133	-0.216467	-0.2434	-0.1736	-0.1434	-0.125333	-0.092	-0.140467	-0.129267	-0.116933	-0.0934	-0.148133	-0.138667	-0.210933	-0.207067	-0.232733	-0.226133	-0.175067	-0.2234	-0.258133	-0.2628	-0.176
D242	-0.266933	-0.3736	-0.353	-0.190667	-0.161533	-0.256	-0.185533	-0.167867	-0.115733	-0.082	-0.1294	-0.106533	-0.0861333	-0.0712667	-0.120333	-0.127533	-0.195533	-0.191733	-0.240067	-0.2384	-0.202067	-0.242333	-0.282067	-0.284867	-0.184533
R243	-0.2114	-0.352933	-0.337867	-0.154133	-0.152733	-0.2394	-0.163933	-0.110733	-0.0898	-0.0526667	-0.0833333	-0.0611333	-0.0438	-0.0359333	-0.0859333	-0.0713333	-0.164067	-0.175667	-0.234467	-0.268467	-0.2284	-0.254467	-0.3082	-0.356067	-0.242667
