# Supplementary material for: A benzodiazepine activator locks Kv7.1 channels open by electro-mechanical uncoupling
Source: Commun Biol. 2022 Apr 1;5:301. doi: 10.1038/s42003-022-03229-8 (PMC8976019; doi:10.1038/s42003-022-03229-8)
Supplement: Supplementary file 4 — Supplementary Data [file 42003_2022_3229_MOESM4_ESM.zip › Fig 7H.xls]

## Sheet: Sheet1
	Q321	T322	W323	V324	G325	K326	T327	I328	A329	S330	C331	F332	S333	V334	F335	A336	I337	S338	F339	F340	A341	L342	P343	A344	G345	I346	L347
A223	0.0353333	-0.0156667	-0.113333	-0.0996667	-0.032	-0.0753333	-0.155	-0.0723333	-0.00666667	-0.0163333	-0.076	-0.06	-0.0423333	-0.092	-0.0393333	0.00933333	-0.086	0.028	0.015	-0.0263333	-0.131667	-0.142333	-0.098	-0.158333	-0.14	-0.0846667	-0.138
T224	-0.00133333	0.0276667	-0.0566667	-0.003	0.0433333	-0.0286667	-0.0723333	0.0273333	0.0556667	0.038	0.007	0.0136667	0.0233333	-0.0403333	0.023	0.038	-0.101667	0.00466667	-0.0476667	-0.0823333	-0.161333	-0.195	-0.163	-0.223333	-0.176	-0.152333	-0.197333
S225	0.118667	0.0853333	-0.0163333	-0.00433333	0.0723333	0.02	-0.052	0.0263333	0.0813333	0.0696667	0.00633333	0.00733333	0.048	-0.029	0.0183333	0.0823333	-0.0543333	0.0573333	0.0353333	-0.000666667	-0.105	-0.106333	-0.055	-0.122667	-0.0806667	-0.0303333	-0.113333
A226	0.0936667	0.0263333	-0.08	-0.0483333	0.019	-0.05	-0.09	0.00566667	0.046	0.0303333	-0.018	0.00966667	0.0393333	-0.0803333	-0.0293333	0.0903333	-0.0816667	-0.02	0.0533333	0.0126667	-0.135667	-0.123333	-0.0783333	-0.134333	-0.108667	-0.052	-0.111667
I227	-0.00933333	0.03	-0.0483333	0.05	0.0806667	-0.026	-0.0123333	0.105	0.0803333	0.0426667	0.06	0.087	0.059	-0.062	0.0173333	0.0806667	-0.154333	-0.0996667	-0.05	-0.092	-0.197	-0.232	-0.201	-0.224	-0.19	-0.194333	-0.205667
R228	0.037	0.0516667	-0.042	0.0563333	0.101333	-0.00833333	0.000666667	0.122333	0.107667	0.0836667	0.0816667	0.093	0.0933333	-0.016	0.0473333	0.0996667	-0.111333	-0.0463333	-0.0166667	-0.049	-0.188333	-0.196333	-0.154	-0.199667	-0.158667	-0.139333	-0.167667
G229	0.103667	0.146667	0.058	0.139	0.179333	0.076	0.0683333	0.175	0.182667	0.14	0.125	0.126667	0.127667	0.0433333	0.0776667	0.116	0.0293333	0.0283333	0.001	0.0446667	-0.0946667	-0.108	-0.0683333	-0.105667	-0.0576667	-0.047	-0.0793333
I230	0.0933333	0.175667	0.099	0.206333	0.228	0.118	0.131	0.225	0.194333	0.149	0.165667	0.154667	0.106	0.0413333	0.0673333	0.0766667	-0.0313333	0.0526667	0.0243333	-0.037	-0.133667	-0.142	-0.0946667	-0.092	-0.078	-0.0786667	-0.082
R231	0.125667	0.171	0.0806667	0.184	0.221667	0.118333	0.144667	0.227333	0.196333	0.168333	0.171333	0.162333	0.146333	0.0496667	0.0943333	0.102667	-0.07	0.0553333	0.034	-0.0213333	-0.11	-0.0803333	-0.042	-0.0576667	-0.0113333	-0.0236667	-0.0796667
F232	0.156	0.196333	0.108333	0.205	0.243333	0.138667	0.167333	0.247	0.216667	0.192667	0.190667	0.167333	0.160333	0.0903333	0.142333	0.125667	-0.0143333	0.123333	0.0353333	0.00633333	-0.0553333	-0.0313333	-0.015	-0.0336667	0.052	0.0216667	-0.074
L233	0.129333	0.157333	0.0683333	0.148667	0.183667	0.0923333	0.123667	0.199	0.179	0.151	0.147667	0.145667	0.149667	0.081	0.119	0.104333	-0.0206667	0.146	0.100333	0.0366667	-0.0163333	0.0586667	0.038	0.00366667	0.106333	0.0976667	-0.03
Q234	0.107667	0.1	-0.000333333	0.089	0.122333	0.026	0.0653333	0.152667	0.142333	0.101667	0.1	0.121667	0.121667	0.0213333	0.0576667	0.064	-0.0743333	0.075	0.135333	0.0483333	-0.045	0.0576667	0.0113333	-0.0276667	0.069	0.0723333	-0.0606667
I235	0.101333	0.085	-0.0183333	0.0853333	0.127333	0.01	0.0493333	0.175333	0.178	0.134667	0.123667	0.159333	0.161667	0.0673333	0.0886667	0.0726667	-0.0523333	0.065	0.118333	0.053	-0.0546667	0.0326667	-0.03	-0.0796667	0.034	0.0373333	-0.105667
L236	0.0946667	0.132667	0.057	0.143333	0.184333	0.0793333	0.106333	0.226333	0.217	0.174667	0.172667	0.198333	0.192	0.127333	0.148	0.138	-0.007	0.106667	0.125667	0.0723333	-0.0173333	0.0483333	0.0326667	-0.00666667	0.0893333	0.096	-0.009
R237	0.063	0.073	0.00866667	0.0793333	0.117	0.0196667	0.0426667	0.142333	0.120667	0.0723333	0.0833333	0.094	0.074	0.0246667	0.0636667	0.057	-0.0803333	0.0386667	0.015	-0.0123333	-0.019	0.014	-0.00133333	-0.0133333	0.0696667	0.0313333	-0.101667
M238	0.190333	0.178667	0.101	0.154	0.201333	0.126	0.117	0.189333	0.202333	0.153667	0.130333	0.128667	0.122	0.0906667	0.103	0.073	0.0266667	0.129667	0.0386667	0.063	0.087	0.120333	0.0976667	0.094	0.166333	0.122	-0.0306667
L239	0.152	0.179333	0.131667	0.172333	0.202	0.145333	0.143	0.187333	0.175667	0.161	0.141667	0.1	0.093	0.106	0.121667	0.0483333	0.0526667	0.191667	0.0603333	0.0686667	0.123667	0.150333	0.147333	0.143	0.189333	0.145	0.036
H240	0.0833333	0.130333	0.105333	0.119333	0.120333	0.097	0.0876667	0.0766667	0.043	0.063	0.0386667	-0.0483333	-0.0566667	0.0153333	0.0276667	-0.0896667	-0.037	0.190667	0.0496667	-0.000333333	0.127333	0.131333	0.138667	0.142	0.153	0.116333	0.043
V241	0.056	0.159333	0.150667	0.187	0.162333	0.116333	0.151	0.154333	0.081	0.106333	0.117667	0.011	-0.0306667	0.0753333	0.073	-0.093	-0.0216667	0.199667	0.093	0.0493333	0.147	0.158	0.157667	0.148	0.165333	0.146	0.0926667
D242	0.0443333	0.171333	0.173667	0.229	0.206667	0.135333	0.186	0.219333	0.129333	0.148	0.184333	0.107	0.057	0.132	0.145667	0.0216667	0.022	0.197667	0.130667	0.0996667	0.164333	0.179333	0.187	0.186	0.218333	0.183333	0.153
R243	0.021	0.171333	0.182667	0.223667	0.179333	0.133667	0.173667	0.157667	0.046	0.0726667	0.109333	-0.001	-0.0573333	0.0406667	0.046	-0.0993333	-0.051	0.126667	0.0486667	0.00666667	0.121333	0.135333	0.140333	0.148667	0.166333	0.107	0.129333
