# Supplementary material for: A benzodiazepine activator locks Kv7.1 channels open by electro-mechanical uncoupling
Source: Commun Biol. 2022 Apr 1;5:301. doi: 10.1038/s42003-022-03229-8 (PMC8976019; doi:10.1038/s42003-022-03229-8)
Supplement: Supplementary file 4 — Supplementary Data [file 42003_2022_3229_MOESM4_ESM.zip › Fig 7I.xls]

## Sheet: Sheet1
	Q321	T322	W323	V324	G325	K326	T327	I328	A329	S330	C331	F332	S333	V334	F335	A336	I337	S338	F339	F340	A341	L342	P343	A344	G345	I346	L347
A223	0.0502	0.0188	0.0302	0.0608	0.062	0.057	0.0856	0.115	0.0832	0.0384	0.0074	-0.0338	0.0134	-0.0116	-0.0328	0.0116	-0.0496	0.0124	0.0302	-0.0092	-0.0512	-0.0178	-0.0014	-0.0246	-0.0806	-0.103	-0.0586
T224	0.0746	0.0364	0.0364	0.0628	0.0766	0.0912	0.1024	0.1436	0.125	0.0658	0.0578	-0.0162	0.0124	-0.0006	-0.0194	0.0058	-0.0494	-0.0012	0.025	0.0284	-0.0266	0.0148	0.0454	-0.0238	-0.057	-0.0728	-0.0864
S225	0.0936	0.0398	0.0478	0.0548	0.0666	0.0844	0.0896	0.127	0.117	0.0472	0.0554	0.0324	0.0548	0.0572	0.0446	0.0452	-0.0046	0.0014	-0.0004	0.001	-0.0866	-0.0718	-0.0526	-0.0944	-0.1286	-0.1368	-0.1412
A226	0.0584	0.0266	0.0432	0.0678	0.0592	0.0608	0.087	0.1166	0.0966	0.0498	0.0334	0.024	0.039	0.0456	0.0336	0.0176	-0.0374	-0.0198	-0.0278	-0.0518	-0.1326	-0.1328	-0.1176	-0.1354	-0.1798	-0.188	-0.1548
I227	0.0752	0.059	0.072	0.1114	0.0896	0.09	0.1318	0.1458	0.1156	0.0876	0.0874	0.0502	0.068	0.0858	0.0584	0.0686	-0.0114	-0.001	0.039	0.0102	-0.08	-0.077	-0.0436	-0.0614	-0.1168	-0.1386	-0.1094
R228	0.1288	0.1152	0.1288	0.1524	0.133	0.1426	0.1724	0.1778	0.1566	0.1278	0.1342	0.1188	0.1358	0.1408	0.1174	0.1284	0.0628	0.063	0.103	0.0768	-0.0332	-0.0454	-0.0112	-0.013	-0.0742	-0.1072	-0.0692
G229	0.1252	0.1232	0.1386	0.1664	0.1416	0.1462	0.177	0.175	0.1508	0.133	0.1278	0.1254	0.1484	0.156	0.1568	0.1336	0.1038	0.0992	0.1384	0.1036	0.0046	-0.0008	0.0138	0.0174	-0.0206	-0.0602	-0.0224
I230	0.0978	0.0882	0.091	0.1304	0.1026	0.0944	0.1368	0.1346	0.081	0.0904	0.0988	0.1204	0.1364	0.125	0.1772	0.1544	0.1108	0.0938	0.1312	0.0808	-0.0264	-0.0242	-0.0312	-0.032	-0.0436	-0.0634	-0.0306
R231	0.1574	0.1256	0.1222	0.1608	0.155	0.1618	0.2018	0.2072	0.1288	0.1176	0.1408	0.18	0.1994	0.17	0.242	0.2636	0.182	0.1344	0.2164	0.1626	0.0126	0.0172	0.0218	0.0062	-0.0332	-0.0556	-0.0072
F232	0.1208	0.0928	0.0938	0.12	0.1114	0.1284	0.1544	0.1714	0.1308	0.0982	0.1378	0.1936	0.171	0.1262	0.2674	0.2802	0.209	0.1786	0.2278	0.1856	0.0382	-0.0052	-0.0002	0.0108	-0.0366	-0.0638	-0.0288
L233	0.0196	0.0028	0.0066	0.0404	0.0116	0.0134	0.0562	0.0788	0.0518	0.0328	0.0732	0.1304	0.1194	0.0668	0.2284	0.236	0.1766	0.1472	0.1966	0.1542	0.0382	0.0136	-0.0038	-0.0044	-0.0456	-0.075	-0.061
Q234	-0.0102	-0.0406	-0.0398	0.0124	-0.003	-0.0034	0.0544	0.0912	0.0488	0.0378	0.0884	0.1204	0.1094	0.1016	0.2032	0.23	0.1662	0.0968	0.1988	0.1714	0.049	0.0318	0.0346	0.0244	-0.0324	-0.0582	-0.0198
I235	0.0154	-0.0126	-0.0024	0.0172	0.019	0.0482	0.087	0.1048	0.1008	0.0958	0.1678	0.2292	0.1766	0.1496	0.3082	0.3442	0.2738	0.2006	0.2988	0.272	0.1138	0.0546	0.0714	0.0914	0.0154	-0.032	0.0276
L236	-0.0116	-0.0178	0.011	0.0148	-0.0038	0.046	0.0762	0.074	0.0932	0.1228	0.1628	0.2616	0.2262	0.145	0.366	0.3976	0.3276	0.257	0.3338	0.2956	0.149	0.101	0.0742	0.0904	0.0494	0.0002	0.021
R237	-0.0796	-0.0518	-0.0128	0.0028	-0.0412	0.0154	0.0542	0.0588	0.0746	0.1088	0.121	0.1552	0.1274	0.062	0.2544	0.2852	0.207	0.1466	0.2354	0.2198	0.094	0.0642	0.0766	0.077	0.026	0.0022	0.0242
M238	-0.0598	-0.003	0.0308	0.0644	0.0016	0.0206	0.0844	0.078	0.0886	0.133	0.1848	0.2264	0.1722	0.1278	0.3038	0.3426	0.2928	0.2412	0.3536	0.3326	0.2186	0.1804	0.1882	0.1976	0.1592	0.1074	0.099
L239	-0.0594	-0.027	-0.0184	0.0166	-0.0268	-0.014	0.0222	0.0184	0.0416	0.1038	0.1516	0.2292	0.1784	0.123	0.3152	0.3364	0.3114	0.262	0.3664	0.3146	0.2358	0.2216	0.1882	0.2066	0.2028	0.1604	0.1486
H240	-0.142	-0.1122	-0.1134	-0.0832	-0.1268	-0.1206	-0.0992	-0.1102	-0.1034	-0.029	0.0104	0.0836	0.0294	-0.0226	0.18	0.2058	0.177	0.1628	0.2472	0.1872	0.145	0.1456	0.1246	0.1456	0.1142	0.084	0.0938
V241	-0.097	-0.0934	-0.1028	-0.0878	-0.1058	-0.0746	-0.0806	-0.0986	-0.1034	-0.0244	0.0108	0.0878	0.074	0.035	0.2388	0.2532	0.2296	0.1898	0.289	0.26	0.195	0.1996	0.1772	0.1658	0.133	0.1066	0.1176
D242	-0.072	-0.0682	-0.0586	-0.0626	-0.0868	-0.0428	-0.049	-0.0796	-0.0828	-0.0062	0.0222	0.096	0.0936	0.049	0.2534	0.2928	0.2604	0.2108	0.2956	0.256	0.1926	0.201	0.164	0.157	0.1408	0.1034	0.0804
R243	-0.1404	-0.135	-0.1506	-0.135	-0.164	-0.165	-0.1654	-0.1746	-0.1826	-0.1	-0.0628	0.0228	-0.0014	-0.0392	0.1488	0.1744	0.12	0.0786	0.1792	0.1264	0.1118	0.1316	0.087	0.0816	0.0554	0.0184	0.006
