# Supplementary material for: A benzodiazepine activator locks Kv7.1 channels open by electro-mechanical uncoupling
Source: Commun Biol. 2022 Apr 1;5:301. doi: 10.1038/s42003-022-03229-8 (PMC8976019; doi:10.1038/s42003-022-03229-8)
Supplement: Supplementary file 4 — Supplementary Data [file 42003_2022_3229_MOESM4_ESM.zip › Fig 7J.xls]

## Sheet: Sheet1
	Q321	T322	W323	V324	G325	K326	T327	I328	A329	S330	C331	F332	S333	V334	F335	A336	I337	S338	F339	F340	A341	L342	P343	A344	G345	I346	L347
A223	0.0148667	0.0344667	0.143533	0.160467	0.094	0.132333	0.2406	0.187333	0.0898667	0.0547333	0.0834	0.0262	0.0557333	0.0804	0.00653333	0.00226667	0.0364	-0.0156	0.0152	0.0171333	0.0804667	0.124533	0.0966	0.133733	0.0594	-0.0183333	0.0794
T224	0.0759333	0.00873333	0.0930667	0.0658	0.0332667	0.119867	0.174733	0.116267	0.0693333	0.0278	0.0508	-0.0298667	-0.0109333	0.0397333	-0.0424	-0.0322	0.0522667	-0.00586667	0.0726667	0.110733	0.134733	0.2098	0.2084	0.199533	0.119	0.0795333	0.110933
S225	-0.0250667	-0.0455333	0.0641333	0.0591333	-0.00573333	0.0644	0.1416	0.100667	0.0356667	-0.0224667	0.0490667	0.0250667	0.0068	0.0862	0.0262667	-0.0371333	0.0497333	-0.0559333	-0.0357333	0.00166667	0.0184	0.0345333	0.0024	0.0282667	-0.0479333	-0.106467	-0.0278667
A226	-0.0352667	0.000266667	0.1232	0.116133	0.0402	0.1108	0.177	0.110933	0.0506	0.0194667	0.0514	0.0143333	-0.000333333	0.125933	0.0629333	-0.0727333	0.0442667	0.0002	-0.0811333	-0.0644667	0.00306667	-0.00946667	-0.0392667	-0.00106667	-0.0711333	-0.136	-0.0431333
I227	0.0845333	0.029	0.120333	0.0614	0.00893333	0.116	0.144133	0.0408	0.0352667	0.0449333	0.0274	-0.0368	0.009	0.1478	0.0410667	-0.0120667	0.142933	0.0986667	0.089	0.1022	0.117	0.155	0.1574	0.1626	0.0732	0.0557333	0.0962667
R228	0.0918	0.0635333	0.1708	0.0960667	0.0316667	0.150933	0.171733	0.0554667	0.0489333	0.0441333	0.0525333	0.0258	0.0424667	0.1568	0.0700667	0.0287333	0.174133	0.109333	0.119667	0.1258	0.155133	0.150933	0.1428	0.186667	0.0844667	0.0321333	0.0984667
G229	0.0215333	-0.0234667	0.0806	0.0274	-0.0377333	0.0702	0.108667	0	-0.0318667	-0.007	0.0028	-0.00126667	0.0207333	0.112667	0.0791333	0.0176	0.0744667	0.0708667	0.1374	0.0589333	0.0992667	0.1072	0.0821333	0.123067	0.0370667	-0.0132	0.0569333
I230	0.00446667	-0.0874667	-0.008	-0.0759333	-0.1254	-0.0236	0.0058	-0.0904	-0.113333	-0.0586	-0.0668667	-0.0342667	0.0304	0.0836667	0.109867	0.0777333	0.142133	0.0411333	0.106867	0.1178	0.107267	0.1178	0.0634667	0.06	0.0344	0.0152667	0.0514
R231	0.0317333	-0.0454	0.0415333	-0.0232	-0.0666667	0.0434667	0.0571333	-0.0201333	-0.0675333	-0.0507333	-0.0305333	0.0176667	0.0530667	0.120333	0.147667	0.160933	0.252	0.0790667	0.1824	0.183933	0.1226	0.0975333	0.0638	0.0638667	-0.0218667	-0.0319333	0.0724667
F232	-0.0352	-0.103533	-0.0145333	-0.085	-0.131933	-0.0102667	-0.0129333	-0.0756	-0.0858667	-0.0944667	-0.0528667	0.0262667	0.0106667	0.0358667	0.125067	0.154533	0.223333	0.0552667	0.192467	0.179267	0.0935333	0.0261333	0.0148	0.0444667	-0.0886	-0.0854667	0.0452
L233	-0.109733	-0.154533	-0.0617333	-0.108267	-0.172067	-0.0789333	-0.0674667	-0.1202	-0.1272	-0.1182	-0.0744667	-0.0152667	-0.0302667	-0.0142	0.1094	0.131667	0.197267	0.0012	0.0962667	0.117533	0.0545333	-0.0450667	-0.0418	-0.00806667	-0.151933	-0.172667	-0.031
Q234	-0.117867	-0.1406	-0.0394667	-0.0766	-0.125333	-0.0294	-0.0109333	-0.0614667	-0.0935333	-0.0638667	-0.0116	-0.00126667	-0.0122667	0.0802667	0.145533	0.166	0.240533	0.0218	0.0634667	0.123067	0.094	-0.0258667	0.0232667	0.0520667	-0.1014	-0.130533	0.0408667
I235	-0.0859333	-0.0976	0.0159333	-0.0681333	-0.108333	0.0382	0.0376667	-0.0705333	-0.0772	-0.0388667	0.0441333	0.0698667	0.0149333	0.0822667	0.219533	0.271533	0.326133	0.1356	0.180467	0.219	0.168467	0.0219333	0.1014	0.171067	-0.0186	-0.0693333	0.133267
L236	-0.106267	-0.150467	-0.046	-0.128533	-0.188133	-0.0333333	-0.0301333	-0.152333	-0.1238	-0.0518667	-0.00986667	0.0632667	0.0342	0.0176667	0.218	0.2596	0.3346	0.150333	0.208133	0.223267	0.166333	0.0526667	0.0415333	0.0970667	-0.0399333	-0.0958	0.03
R237	-0.1426	-0.1248	-0.0214667	-0.0765333	-0.1582	-0.00426667	0.0115333	-0.0835333	-0.0460667	0.0364667	0.0376667	0.0612	0.0534	0.0373333	0.190733	0.2282	0.287333	0.107933	0.2204	0.232133	0.113	0.0502	0.0779333	0.0903333	-0.0436667	-0.0291333	0.125867
M238	-0.250133	-0.181667	-0.0702	-0.0896	-0.199733	-0.1054	-0.0326	-0.111333	-0.113733	-0.0206667	0.0544667	0.0977333	0.0502	0.0371333	0.2008	0.2696	0.266133	0.111533	0.314933	0.2696	0.1316	0.0600667	0.0905333	0.1036	-0.00713333	-0.0146	0.129667
L239	-0.2114	-0.206333	-0.150067	-0.155733	-0.2288	-0.159333	-0.1208	-0.168933	-0.134067	-0.0572	0.00993333	0.1292	0.0854	0.017	0.193533	0.288067	0.258733	0.0703333	0.306067	0.245933	0.112133	0.0712667	0.0408667	0.0636	0.0134667	0.0154	0.1126
H240	-0.225333	-0.242533	-0.218733	-0.202533	-0.247133	-0.2176	-0.186867	-0.186867	-0.1464	-0.092	-0.0282667	0.131933	0.0860667	-0.0379333	0.152333	0.295467	0.214	-0.0278667	0.197533	0.187533	0.0176667	0.0142667	-0.0140667	0.0036	-0.0388	-0.0323333	0.0508
V241	-0.153	-0.252733	-0.253467	-0.2748	-0.268133	-0.190933	-0.2316	-0.252933	-0.1844	-0.130733	-0.106867	0.0768	0.104667	-0.0403333	0.1658	0.3462	0.251267	-0.00986667	0.196	0.210667	0.048	0.0416	0.0195333	0.0178	-0.0323333	-0.0394	0.0249333
D242	-0.116333	-0.239533	-0.232267	-0.2916	-0.293467	-0.178133	-0.235	-0.298933	-0.212133	-0.1542	-0.162133	-0.011	0.0366	-0.083	0.107733	0.271133	0.2384	0.0131333	0.164933	0.156333	0.0282667	0.0216667	-0.023	-0.029	-0.0775333	-0.0799333	-0.0726
R243	-0.1614	-0.306333	-0.333267	-0.358667	-0.343333	-0.298667	-0.339067	-0.332267	-0.2286	-0.172667	-0.172133	0.0238	0.0559333	-0.0798667	0.1028	0.273733	0.171	-0.0480667	0.130533	0.119733	-0.00953333	-0.00373333	-0.0533333	-0.0670667	-0.110933	-0.0886	-0.123333
