# Supplementary material for: A benzodiazepine activator locks Kv7.1 channels open by electro-mechanical uncoupling
Source: Commun Biol. 2022 Apr 1;5:301. doi: 10.1038/s42003-022-03229-8 (PMC8976019; doi:10.1038/s42003-022-03229-8)
Supplement: Supplementary file 4 — Supplementary Data [file 42003_2022_3229_MOESM4_ESM.zip › Fig 8B 8C.xls]

## Sheet: Sheet1
Simulation	Status		RMSD Backbone	RMSF
	Unsortiert	Unsortiert
S2	with	V310	4.034	1.25
S2	with	T311	3.529	1.01
S2	with	T312	3.198	1.011
S2	with	I313	1.749	1.095
S2	with	G314	2.026	0.912
S2	with	Y315	1.985	1.107
S2	with	G316	2.028	1.079
S2	with	D317	1.642	1.123
S2	with	K318	2.979	1.303
S2	with	V319	4.077	1.213
S2	with	P320	4.327	1.01
S9	wo	V310	1.512	1.583
S9	wo	T311	1.537	1.142
S9	wo	T312	1.744	1.132
S9	wo	I313	1.611	1.594
S9	wo	G314	1.998	0.782
S9	wo	Y315	1.888	1.123
S9	wo	G316	2.16	1.048
S9	wo	D317	2.587	1.507
S9	wo	K318	2.251	1.666
S9	wo	V319	1.777	1.485
S9	wo	P320	1.921	1.101
S14	with	V310	2.511	1.427
S14	with	T311	3.398	1.049
S14	with	T312	3.33	1.293
S14	with	I313	3.41	1.023
S14	with	G314	2.446	0.693
S14	with	Y315	3.121	0.915
S14	with	G316	2.894	0.864
S14	with	D317	2.701	1.016
S14	with	K318	2.502	1.522
S14	with	V319	2.68	1.502
S14	with	P320	3.05	1.103
S15	with	V310	3.045	1.17
S15	with	T311	2.987	1.334
S15	with	T312	2.267	1.219
S15	with	I313	2.04	1.553
S15	with	G314	1.964	1.444
S15	with	Y315	2.203	1.904
S15	with	G316	2.255	1.592
S15	with	D317	2.154	1.462
S15	with	K318	2.09	2.016
S15	with	V319	2.009	1.363
S15	with	P320	2.396	0.943
S16	wo	V310	1.068	1.121
S16	wo	T311	1.333	0.966
S16	wo	T312	1.304	1.084
S16	wo	I313	1.143	1.278
S16	wo	G314	1.616	0.936
S16	wo	Y315	2.426	1.131
S16	wo	G316	2.039	1.185
S16	wo	D317	1.604	1.359
S16	wo	K318	1.474	1.753
S16	wo	V319	1.296	1.635
S16	wo	P320	1.25	1.057
S17	wo	V310	2.695	1.378
S17	wo	T311	2.86	1.335
S17	wo	T312	3.201	1.361
S17	wo	I313	3.231	1.755
S17	wo	G314	2.535	1.309
S17	wo	Y315	3.003	1.413
S17	wo	G316	2.748	1.249
S17	wo	D317	2.797	1.227
S17	wo	K318	2.542	1.594
S17	wo	V319	3.283	1.76
S17	wo	P320	3.48	1.499
S18	with	V310	2.584	1.943
S18	with	T311	2.526	1.286
S18	with	T312	3.202	2.057
S18	with	I313	2.862	1.755
S18	with	G314	2.291	1.52
S18	with	Y315	2.629	2.216
S18	with	G316	2.501	1.497
S18	with	D317	2.924	1.994
S18	with	K318	3.347	1.866
S18	with	V319	2.639	1.282
S18	with	P320	2.915	1.036
S23	with	V310	2.743	1.515
S23	with	T311	3.131	1.536
S23	with	T312	3.456	1.452
S23	with	I313	3.04	1.955
S23	with	G314	2.865	1.288
S23	with	Y315	3.497	2.096
S23	with	G316	2.671	1.404
S23	with	D317	4.119	1.814
S23	with	K318	4.722	1.718
S23	with	V319	4.359	1.82
S23	with	P320	3.98	1.206

## Sheet: Ausgabedaten
RMSD Backbone	RMSD Backbone	RMSD Backbone	RMSD Backbone	RMSD Backbone	RMSD Backbone	RMSD Backbone	RMSD Backbone	RMSD Backbone	RMSD Backbone	RMSD Backbone	RMSD Backbone	RMSD Backbone	RMSD Backbone	RMSD Backbone	RMSD Backbone	RMSD Backbone	RMSD Backbone	RMSD Backbone	RMSD Backbone	RMSD Backbone	RMSD Backbone
V310	V310	T311	T311	T312	T312	I313	I313	G314	G314	Y315	Y315	G316	G316	D317	D317	K318	K318	V319	V319	P320	P320
with	wo	with	wo	with	wo	with	wo	with	wo	with	wo	with	wo	with	wo	with	wo	with	wo	with	wo
4.034	1.512	3.529	1.537	3.198	1.744	1.749	1.611	2.026	1.998	1.985	1.888	2.028	2.16	1.642	2.587	2.979	2.251	4.077	1.777	4.327	1.921
2.511	1.068	3.398	1.333	3.33	1.304	3.41	1.143	2.446	1.616	3.121	2.426	2.894	2.039	2.701	1.604	2.502	1.474	2.68	1.296	3.05	1.25
3.045	2.695	2.987	2.86	2.267	3.201	2.04	3.231	1.964	2.535	2.203	3.003	2.255	2.748	2.154	2.797	2.09	2.542	2.009	3.283	2.396	3.48
2.584		2.526		3.202		2.862		2.291		2.629		2.501		2.924		3.347		2.639		2.915
2.743		3.131		3.456		3.04		2.865		3.497		2.671		4.119		4.722		4.359		3.98

## Sheet: Ausgabedaten1
RMSD Backbone	RMSD Backbone
with	wo
4.034	1.512
3.529	1.537
3.198	1.744
1.749	1.611
2.026	1.998
1.985	1.888
2.028	2.16
1.642	2.587
2.979	2.251
4.077	1.777
4.327	1.921
2.511	1.068
3.398	1.333
3.33	1.304
3.41	1.143
2.446	1.616
3.121	2.426
2.894	2.039
2.701	1.604
2.502	1.474
2.68	1.296
3.05	1.25
3.045	2.695
2.987	2.86
2.267	3.201
2.04	3.231
1.964	2.535
2.203	3.003
2.255	2.748
2.154	2.797
2.09	2.542
2.009	3.283
2.396	3.48
2.584
2.526
3.202
2.862
2.291
2.629
2.501
2.924
3.347
2.639
2.915
2.743
3.131
3.456
3.04
2.865
3.497
2.671
4.119
4.722
4.359
3.98

## Sheet: Ausgabedaten2
RMSF	RMSF	RMSF	RMSF	RMSF	RMSF	RMSF	RMSF	RMSF	RMSF	RMSF	RMSF	RMSF	RMSF	RMSF	RMSF	RMSF	RMSF	RMSF	RMSF	RMSF	RMSF
V310	V310	T311	T311	T312	T312	I313	I313	G314	G314	Y315	Y315	G316	G316	D317	D317	K318	K318	V319	V319	P320	P320
with	wo	with	wo	with	wo	with	wo	with	wo	with	wo	with	wo	with	wo	with	wo	with	wo	with	wo
1.25	1.583	1.01	1.142	1.011	1.132	1.095	1.594	0.912	0.782	1.107	1.123	1.079	1.048	1.123	1.507	1.303	1.666	1.213	1.485	1.01	1.101
1.427	1.121	1.049	0.966	1.293	1.084	1.023	1.278	0.693	0.936	0.915	1.131	0.864	1.185	1.016	1.359	1.522	1.753	1.502	1.635	1.103	1.057
1.17	1.378	1.334	1.335	1.219	1.361	1.553	1.755	1.444	1.309	1.904	1.413	1.592	1.249	1.462	1.227	2.016	1.594	1.363	1.76	0.943	1.499
1.943		1.286		2.057		1.755		1.52		2.216		1.497		1.994		1.866		1.282		1.036
1.515		1.536		1.452		1.955		1.288		2.096		1.404		1.814		1.718		1.82		1.206
