# Supplementary material for: A benzodiazepine activator locks Kv7.1 channels open by electro-mechanical uncoupling
Source: Commun Biol. 2022 Apr 1;5:301. doi: 10.1038/s42003-022-03229-8 (PMC8976019; doi:10.1038/s42003-022-03229-8)
Supplement: Supplementary file 4 — Supplementary Data [file 42003_2022_3229_MOESM4_ESM.zip › Fig 8D.xls]

## Sheet: Sheet1
	A223	T224	S225	A226	I227	R228	G229	I230	R231	F232	L233	Q234	I235	L236	R237	M238	L239	H240	V241	D242	R243
V310	0.00633333	0.036	0.117667	0.115667	0.0916667	0.174667	0.153333	0.127	0.244667	0.299	0.299	0.300333	0.386667	0.359667	0.364667	0.427	0.359333	0.22	0.243	0.280333	0.103667
T311	0.0816667	0.0826667	0.158	0.137333	0.0623333	0.145667	0.119667	0.02	0.154667	0.223333	0.240667	0.238667	0.342333	0.317	0.334333	0.408333	0.337667	0.214333	0.197	0.214667	0.0526667
T312	0.0836667	0.0826667	0.169333	0.135	0.061	0.136333	0.0946667	0.041	0.176667	0.223667	0.231333	0.225333	0.287	0.284333	0.297667	0.363667	0.322667	0.239333	0.239	0.251667	0.0846667
I313	0.056	-0.019	0.067	0.038	-0.113	-0.0276667	-0.016	-0.112333	0.017	0.0856667	0.117	0.142	0.215667	0.178333	0.2	0.316667	0.271333	0.202667	0.174333	0.148333	0.0133333
G314	-0.0303333	-0.0443333	0.032	-0.006	-0.091	-0.0126667	0.0186667	-0.0563333	0.0656667	0.144333	0.163667	0.167	0.207333	0.182	0.192333	0.280333	0.248333	0.173667	0.173667	0.177333	0.0613333
Y315	-0.0776667	-0.126333	-0.0326667	-0.0373333	-0.126333	-0.0486667	-0.008	0.00666667	0.115	0.183333	0.18	0.198	0.228333	0.194667	0.206333	0.339667	0.300333	0.192667	0.179333	0.177667	0.044
G316	0.004	-0.0336667	0.063	0.065	0.008	0.0653333	0.114333	0.115	0.170333	0.215667	0.186667	0.188667	0.193333	0.195333	0.201	0.295	0.237333	0.103	0.0803333	0.105667	-0.00233333
D317	0.00133333	-0.0536667	0.0246667	0.00433333	-0.0523333	0.007	0.0563333	0.130333	0.159667	0.186667	0.154	0.142	0.137333	0.154	0.137	0.239667	0.243667	0.184667	0.177667	0.189333	0.132
L318	0.0103333	-0.0293333	0.046	0.024	-0.035	0.0153333	0.0886667	0.116333	0.120333	0.132	0.0976667	0.0756667	0.0656667	0.089	0.0676667	0.18	0.179	0.123	0.101333	0.098	0.0886667
V319	0.024	0.0486667	0.0983333	0.0616667	0.046	0.0526667	0.126333	0.106333	0.107333	0.122333	0.0663333	0.03	0.023	0.0523333	0.0173333	0.111	0.0793333	0.014	0.00133333	0.00933333	-0.000333333
P320	0.03	0.0513333	0.135667	0.088	0.0536667	0.0766667	0.160333	0.152333	0.172	0.203	0.151	0.107	0.098	0.118333	0.084	0.2	0.163667	0.0813333	0.0573333	0.0583333	0.0376667
