# Supplementary material for: A benzodiazepine activator locks Kv7.1 channels open by electro-mechanical uncoupling
Source: Commun Biol. 2022 Apr 1;5:301. doi: 10.1038/s42003-022-03229-8 (PMC8976019; doi:10.1038/s42003-022-03229-8)
Supplement: Supplementary file 4 — Supplementary Data [file 42003_2022_3229_MOESM4_ESM.zip › Fig 8E.xls]

## Sheet: Sheet1
	A223	T224	S225	A226	I227	R228	G229	I230	R231	F232	L233	Q234	I235	L236	R237	M238	L239	H240	V241	D242	R243
V310	0.0478	0.0088	-0.0234	-0.0262	0.0616	0.095	0.1128	0.16	0.2118	0.1844	0.174	0.1696	0.202	0.2134	0.106	0.2278	0.2874	0.1824	0.1752	0.1512	0.1428
T311	0.0456	0.04	-0.0054	-0.0524	0.0388	0.0604	0.0512	0.073	0.1292	0.0996	0.0896	0.0902	0.1286	0.1496	0.0592	0.185	0.2664	0.1648	0.1572	0.1644	0.1316
T312	-0.0114	0.004	-0.0484	-0.1108	-0.029	-0.0068	-0.0244	-0.048	-0.0114	-0.0528	-0.0832	-0.0724	-0.0356	-0.0344	-0.0878	0.0266	0.0802	0.006	0.0034	0.0176	-0.0248
I313	-0.0152	-0.0136	-0.0654	-0.1134	-0.0436	-0.02	-0.0334	-0.0724	-0.0508	-0.1014	-0.1114	-0.0896	-0.0566	-0.0342	-0.055	0.0382	0.0918	0.0402	0.0448	0.067	0.0276
G314	-0.0776	-0.087	-0.108	-0.1408	-0.0718	-0.0452	-0.0516	-0.0762	-0.0586	-0.0928	-0.1148	-0.1038	-0.0574	-0.0202	-0.0482	0.03	0.0924	0.0278	0.0302	0.058	0.0314
Y315	-0.0854	-0.1034	-0.1198	-0.13	-0.0658	-0.0036	-0.0022	-0.0564	-0.0356	-0.0668	-0.099	-0.064	0.0016	0.0338	0.05	0.114	0.127	0.0628	0.0622	0.0876	0.0426
G316	-0.0072	0.012	-0.0294	-0.0736	-0.0112	0.0394	0.0156	-0.0698	-0.0384	-0.0234	-0.053	-0.0346	0.0518	0.0754	0.1176	0.1912	0.1692	0.1144	0.0824	0.1468	0.0934
D317	0.0392	0.0456	0.0606	0.027	0.0668	0.122	0.0824	-0.038	-0.0422	-0.022	-0.0586	-0.0658	-0.0066	-0.0118	0.0226	0.1062	0.044	-0.0158	-0.0794	-0.001	-0.0466
L318	0.0216	0.0708	0.0996	0.039	0.0684	0.1256	0.082	-0.0526	-0.0374	-0.0188	-0.0566	-0.055	0.0012	-0.003	0.0174	0.1124	0.0446	-0.0206	-0.0808	0	-0.0354
V319	0.041	0.0892	0.1026	0.0386	0.06	0.1172	0.0918	-0.0106	0.0236	0.02	-0.0582	-0.0754	-0.0296	-0.0676	-0.0876	-0.0032	-0.0384	-0.1222	-0.1278	-0.0844	-0.1434
P320	0.09	0.134	0.1274	0.0842	0.1114	0.161	0.1482	0.1034	0.1816	0.1442	0.0378	0.0278	0.0572	0.0084	-0.0458	-0.0298	-0.0538	-0.1526	-0.1004	-0.0696	-0.1482
