# Supplementary material for: A benzodiazepine activator locks Kv7.1 channels open by electro-mechanical uncoupling
Source: Commun Biol. 2022 Apr 1;5:301. doi: 10.1038/s42003-022-03229-8 (PMC8976019; doi:10.1038/s42003-022-03229-8)
Supplement: Supplementary file 4 — Supplementary Data [file 42003_2022_3229_MOESM4_ESM.zip › Fig 8F.xls]

## Sheet: Sheet1
	A223	T224	S225	A226	I227	R228	G229	I230	R231	F232	L233	Q234	I235	L236	R237	M238	L239	H240	V241	D242	R243
V310	0.0414667	-0.0272	-0.141067	-0.141867	-0.0300667	-0.0796667	-0.0405333	0.033	-0.0328667	-0.1146	-0.125	-0.130733	-0.184667	-0.146267	-0.258667	-0.1992	-0.0719333	-0.0376	-0.0678	-0.129133	0.0391333
T311	-0.0360667	-0.0426667	-0.1634	-0.189733	-0.0235333	-0.0852667	-0.0684667	0.053	-0.0254667	-0.123733	-0.151067	-0.148467	-0.213733	-0.1674	-0.275133	-0.223333	-0.0712667	-0.0495333	-0.0398	-0.0502667	0.0789333
T312	-0.0950667	-0.0786667	-0.217733	-0.2458	-0.09	-0.143133	-0.119067	-0.089	-0.188067	-0.276467	-0.314533	-0.297733	-0.3226	-0.318733	-0.385467	-0.337067	-0.242467	-0.233333	-0.2356	-0.234067	-0.109467
I313	-0.0712	0.0054	-0.1324	-0.1514	0.0694	0.00766667	-0.0174	0.0399333	-0.0678	-0.187067	-0.2284	-0.2316	-0.272267	-0.212533	-0.255	-0.278467	-0.179533	-0.162467	-0.129533	-0.0813333	0.0142667
G314	-0.0472667	-0.0426667	-0.14	-0.1348	0.0192	-0.0325333	-0.0702667	-0.0198667	-0.124267	-0.237133	-0.278467	-0.2708	-0.264733	-0.2022	-0.240533	-0.250333	-0.155933	-0.145867	-0.143467	-0.119333	-0.0299333
Y315	-0.00773333	0.0229333	-0.0871333	-0.0926667	0.0605333	0.0450667	0.0058	-0.0630667	-0.1506	-0.250133	-0.279	-0.262	-0.226733	-0.160867	-0.156333	-0.225667	-0.173333	-0.129867	-0.117133	-0.0900667	-0.0014
G316	-0.0112	0.0456667	-0.0924	-0.1386	-0.0192	-0.0259333	-0.0987333	-0.1848	-0.208733	-0.239067	-0.239667	-0.223267	-0.141533	-0.119933	-0.0834	-0.1038	-0.0681333	0.0114	0.00206667	0.0411333	0.0957333
D317	0.0378667	0.0992667	0.0359333	0.0226667	0.119133	0.115	0.0260667	-0.168333	-0.201867	-0.208667	-0.2126	-0.2078	-0.143933	-0.1658	-0.1144	-0.133467	-0.199667	-0.200467	-0.257067	-0.190333	-0.1786
L318	0.0112667	0.100133	0.0536	0.015	0.1034	0.110267	-0.00666667	-0.168933	-0.157733	-0.1508	-0.154267	-0.130667	-0.0644667	-0.092	-0.0502667	-0.0676	-0.1344	-0.1436	-0.182133	-0.098	-0.124067
V319	0.017	0.0405333	0.00426667	-0.0230667	0.014	0.0645333	-0.0345333	-0.116933	-0.0837333	-0.102333	-0.124533	-0.1054	-0.0526	-0.119933	-0.104933	-0.1142	-0.117733	-0.1362	-0.129133	-0.0937333	-0.143067
P320	0.06	0.0826667	-0.00826667	-0.0038	0.0577333	0.0843333	-0.0121333	-0.0489333	0.0096	-0.0588	-0.1132	-0.0792	-0.0408	-0.109933	-0.1298	-0.2298	-0.217467	-0.233933	-0.157733	-0.127933	-0.185867
