# Supplementary material for: A benzodiazepine activator locks Kv7.1 channels open by electro-mechanical uncoupling
Source: Commun Biol. 2022 Apr 1;5:301. doi: 10.1038/s42003-022-03229-8 (PMC8976019; doi:10.1038/s42003-022-03229-8)
Supplement: Supplementary file 4 — Supplementary Data [file 42003_2022_3229_MOESM4_ESM.zip › Fig 8G.xls]

## Sheet: Sheet1
	Q244	G245	G246	T247	W248	R249	L250	L251	G252	S253	V254	V255	F256	I257	H258	R259
V310	0.156	0.179667	0.179333	0.184667	0.0593333	0.0316667	0.0436667	-0.0863333	-0.141333	-0.0656667	-0.0303333	0.0133333	0.0533333	0.126667	0.129333	0.125667
T311	0.125667	0.123	0.139667	0.128667	-0.0236667	-0.022	0.0153333	-0.127667	-0.177667	-0.134667	-0.133333	-0.0583333	-0.0183333	0.0273333	0.021	0.056
T312	0.134667	0.140667	0.161	0.168667	0.003	0.0353333	0.0926667	-0.055	-0.092	-0.0376667	-0.058	-0.012	0.045	0.089	0.0556667	0.09
I313	0.104	0.108	0.127333	0.167333	-0.00333333	0.00466667	0.097	-0.0206667	-0.074	-0.0876667	-0.1	0.0253333	0.041	0.0153333	0.0196667	0.112333
G314	0.114	0.152	0.123333	0.187333	0.0653333	0.0646667	0.114	0.0326667	0.005	0.0123333	-0.00166667	0.0736667	0.091	0.0763333	0.083	0.140333
Y315	0.107667	0.162333	0.127333	0.211	0.055	0.015	0.0813333	0.016	-0.0316667	-0.009	0.032	0.119667	0.104	0.117	0.165333	0.218333
G316	0.035	0.0866667	0.0166667	0.072	-0.0333333	-0.0993333	-0.0666667	-0.0826667	-0.0906667	-0.059	-0.007	0.075	0.0766667	0.103667	0.143	0.162667
D317	0.153667	0.208	0.157	0.219333	0.110667	0.056	0.0906667	0.0463333	0.0246667	0.051	0.0876667	0.194333	0.193333	0.184333	0.217667	0.242333
L318	0.0733333	0.147667	0.101	0.167667	0.059	0.021	0.044	0.021	0.0413333	0.0406667	0.053	0.173	0.192333	0.165	0.182	0.230667
V319	-0.036	0.0323333	0.0266667	0.0843333	-0.0303333	-0.014	0.0333333	0.008	0.0233333	0.0506667	0.071	0.130667	0.167333	0.188667	0.185	0.208333
P320	-0.00166667	0.082	0.071	0.130667	-0.005	0.0246667	0.0786667	0.03	0.0486667	0.083	0.0956667	0.188667	0.236	0.245	0.245333	0.276
