# Supplementary material for: A benzodiazepine activator locks Kv7.1 channels open by electro-mechanical uncoupling
Source: Commun Biol. 2022 Apr 1;5:301. doi: 10.1038/s42003-022-03229-8 (PMC8976019; doi:10.1038/s42003-022-03229-8)
Supplement: Supplementary file 4 — Supplementary Data [file 42003_2022_3229_MOESM4_ESM.zip › Fig 8H.xls]

## Sheet: Sheet1
	Q244	G245	G246	T247	W248	R249	L250	L251	G252	S253	V254	V255	F256	I257	H258	R259
V310	0.1238	0.1232	0.2442	0.2038	0.1792	0.2466	0.2536	0.2866	0.324	0.2964	0.2812	0.3278	0.3704	0.3178	0.2898	0.267
T311	0.127	0.0742	0.2746	0.2354	0.165	0.237	0.2912	0.322	0.3432	0.3106	0.2996	0.3702	0.4026	0.3444	0.3158	0.3354
T312	-0.024	-0.0526	0.1644	0.1484	0.0454	0.108	0.174	0.2014	0.2464	0.2522	0.261	0.3162	0.3654	0.3534	0.3344	0.3436
I313	0.009	-0.047	0.162	0.1332	0.017	0.0926	0.164	0.1712	0.2116	0.201	0.1786	0.228	0.2622	0.2232	0.2186	0.2438
G314	0.028	0.0012	0.1692	0.171	0.0826	0.0904	0.1452	0.1752	0.2108	0.2142	0.1904	0.2246	0.2626	0.244	0.225	0.2578
Y315	0.018	-0.0246	0.1278	0.0996	-0.0008	-0.009	0.0398	0.0646	0.1264	0.1596	0.0996	0.106	0.156	0.1442	0.1322	0.1568
G316	0.083	0.0192	0.1034	0.0676	-0.0462	-0.0264	0.0366	0.0634	0.1056	0.1406	0.0858	0.1088	0.1326	0.1136	0.1024	0.1336
D317	-0.0452	-0.04	0.0164	0.0162	-0.0672	-0.0862	-0.0554	-0.0322	0.0258	0.0744	0.0302	0.0166	0.082	0.0986	0.0924	0.1078
L318	-0.043	-0.0268	0.0252	0.07	-0.0124	-0.083	-0.0366	-0.0178	0.0086	0.0936	0.0678	0.0038	0.068	0.1048	0.1042	0.1164
V319	-0.1288	-0.1302	-0.0122	0.0504	-0.0064	-0.076	-0.0318	-0.003	0.0198	0.116	0.1018	0.0478	0.1254	0.1784	0.1552	0.1516
P320	-0.1216	-0.1472	-0.0152	0.0036	-0.0222	-0.0726	-0.062	-0.0498	-0.0056	0.1012	0.0506	-0.0008	0.103	0.1466	0.1122	0.0928
