# Supplementary material for: A benzodiazepine activator locks Kv7.1 channels open by electro-mechanical uncoupling
Source: Commun Biol. 2022 Apr 1;5:301. doi: 10.1038/s42003-022-03229-8 (PMC8976019; doi:10.1038/s42003-022-03229-8)
Supplement: Supplementary file 4 — Supplementary Data [file 42003_2022_3229_MOESM4_ESM.zip › Fig 8I.xls]

## Sheet: Sheet1
	Q244	G245	G246	T247	W248	R249	L250	L251	G252	S253	V254	V255	F256	I257	H258	R259
V310	-0.0322	-0.0564667	0.0648667	0.0191333	0.119867	0.214933	0.209933	0.372933	0.465333	0.362067	0.311533	0.314467	0.317067	0.191133	0.160467	0.141333
T311	0.00133333	-0.0488	0.134933	0.106733	0.188667	0.259	0.275867	0.449667	0.520867	0.445267	0.432933	0.428533	0.420933	0.317067	0.2948	0.2794
T312	-0.158667	-0.193267	0.0034	-0.0202667	0.0424	0.0726667	0.0813333	0.2564	0.3384	0.289867	0.319	0.3282	0.3204	0.2644	0.278733	0.2536
I313	-0.095	-0.155	0.0346667	-0.0341333	0.0203333	0.0879333	0.067	0.191867	0.2856	0.288667	0.2786	0.202667	0.2212	0.207867	0.198933	0.131467
G314	-0.086	-0.1508	0.0458667	-0.0163333	0.0172667	0.0257333	0.0312	0.142533	0.2058	0.201867	0.192067	0.150933	0.1716	0.167667	0.142	0.117467
Y315	-0.0896667	-0.186933	0.000466667	-0.1114	-0.0558	-0.024	-0.0415333	0.0486	0.158067	0.1686	0.0676	-0.0136667	0.052	0.0272	-0.0331333	-0.0615333
G316	0.048	-0.0674667	0.0867333	-0.0044	-0.0128667	0.0729333	0.103267	0.146067	0.196267	0.1996	0.0928	0.0338	0.0559333	0.00993333	-0.0406	-0.0290667
D317	-0.198867	-0.248	-0.1406	-0.203133	-0.177867	-0.1422	-0.146067	-0.0785333	0.00113333	0.0234	-0.0574667	-0.177733	-0.111333	-0.0857333	-0.125267	-0.134533
L318	-0.116333	-0.174467	-0.0758	-0.0976667	-0.0714	-0.104	-0.0806	-0.0388	-0.0327333	0.0529333	0.0148	-0.1692	-0.124333	-0.0602	-0.0778	-0.114267
V319	-0.0928	-0.162533	-0.0388667	-0.0339333	0.0239333	-0.062	-0.0651333	-0.011	-0.00353333	0.0653333	0.0308	-0.0828667	-0.0419333	-0.0102667	-0.0298	-0.0567333
P320	-0.119933	-0.2292	-0.0862	-0.127067	-0.0172	-0.0972667	-0.140667	-0.0798	-0.0542667	0.0182	-0.0450667	-0.189467	-0.133	-0.0984	-0.133133	-0.1832
