# Supplementary material for: A benzodiazepine activator locks Kv7.1 channels open by electro-mechanical uncoupling
Source: Commun Biol. 2022 Apr 1;5:301. doi: 10.1038/s42003-022-03229-8 (PMC8976019; doi:10.1038/s42003-022-03229-8)
Supplement: Supplementary file 4 — Supplementary Data [file 42003_2022_3229_MOESM4_ESM.zip › Fig 8J.xls]

## Sheet: Sheet1
	Q260	E261	L262	I263	T264	T265	L266	Y267	I268	G269	F270	L271	G272	L273	I274	F275	S276	S277	Y278	F279	V280	Y281	L282	A283	E284
V310	0.241333	0.265	0.348	0.372333	0.374333	0.481	0.509667	0.514667	0.510333	0.579333	0.593667	0.545667	0.542333	0.598333	0.563667	0.525667	0.524333	0.545667	0.478	0.439	0.473333	0.426333	0.340333	0.332333	0.366
T311	0.198	0.211333	0.269	0.283667	0.317667	0.396333	0.405333	0.433	0.415333	0.502667	0.527333	0.445667	0.451	0.524333	0.482667	0.440333	0.430667	0.451667	0.396667	0.356667	0.402	0.351667	0.241	0.245333	0.314667
T312	0.233	0.260333	0.299667	0.308	0.322333	0.386	0.409333	0.434333	0.411667	0.48	0.503667	0.439667	0.437	0.49	0.446	0.395	0.382	0.408	0.355667	0.336667	0.393	0.326667	0.230333	0.246333	0.304
I313	0.259	0.234333	0.233333	0.240667	0.263667	0.294	0.307	0.349	0.325333	0.391333	0.418	0.329333	0.332667	0.389333	0.361	0.306333	0.289333	0.322667	0.256333	0.227	0.299333	0.251667	0.124	0.156	0.269667
G314	0.276667	0.222333	0.223333	0.244667	0.229333	0.265333	0.291	0.321667	0.285667	0.343	0.387	0.323667	0.327	0.385333	0.359	0.301	0.312333	0.337667	0.272	0.264	0.334	0.267667	0.174667	0.229667	0.325333
Y315	0.352	0.28	0.265333	0.273333	0.27	0.312	0.315667	0.348667	0.352667	0.364667	0.385667	0.346333	0.352	0.390667	0.391333	0.342667	0.382333	0.425333	0.342	0.317667	0.376	0.330667	0.245	0.273333	0.356333
G316	0.286	0.217667	0.189333	0.184667	0.206667	0.259667	0.257333	0.282667	0.282333	0.301667	0.335	0.286333	0.291333	0.339333	0.338333	0.291667	0.354667	0.436	0.365	0.313667	0.385333	0.376	0.304333	0.306333	0.415667
D317	0.354333	0.353667	0.291333	0.254	0.257333	0.271333	0.251	0.263667	0.322333	0.310667	0.289333	0.264667	0.311667	0.334	0.304667	0.277	0.340333	0.406667	0.328667	0.295	0.367333	0.364	0.304667	0.33	0.416
L318	0.24	0.254	0.204667	0.179	0.191667	0.197	0.184667	0.197667	0.264	0.278	0.254	0.218	0.284667	0.311333	0.280333	0.255667	0.324333	0.413	0.341333	0.311	0.398333	0.394667	0.339667	0.380667	0.493667
V319	0.154333	0.164667	0.113667	0.0983333	0.154	0.148667	0.16	0.173333	0.219	0.265667	0.238	0.194	0.266	0.29	0.254	0.248333	0.334333	0.426667	0.359	0.368	0.461333	0.41	0.371	0.427333	0.538333
P320	0.246	0.257667	0.205667	0.196333	0.236	0.221667	0.233333	0.242333	0.293	0.342333	0.310333	0.259	0.344667	0.378333	0.333333	0.335	0.43	0.508667	0.448	0.471	0.581	0.525333	0.491667	0.549	0.668333
