# Supplementary material for: A benzodiazepine activator locks Kv7.1 channels open by electro-mechanical uncoupling
Source: Commun Biol. 2022 Apr 1;5:301. doi: 10.1038/s42003-022-03229-8 (PMC8976019; doi:10.1038/s42003-022-03229-8)
Supplement: Supplementary file 4 — Supplementary Data [file 42003_2022_3229_MOESM4_ESM.zip › Fig 8K.xls]

## Sheet: Sheet1
	Q260	E261	L262	I263	T264	T265	L266	Y267	I268	G269	F270	L271	G272	L273	I274	F275	S276	S277	Y278	F279	V280	Y281	L282	A283	E284
V310	0.136	0.164	0.1288	0.2124	0.2944	0.2948	0.2734	0.3882	0.4608	0.4464	0.4156	0.3958	0.4532	0.4654	0.4204	0.4288	0.4888	0.5148	0.4648	0.434	0.4262	0.4242	0.3764	0.2644	0.2894
T311	0.2052	0.2446	0.1648	0.2364	0.3404	0.3318	0.266	0.3792	0.4356	0.4124	0.406	0.4228	0.4524	0.4398	0.3842	0.3876	0.4518	0.4684	0.387	0.3782	0.4128	0.3906	0.3064	0.219	0.2682
T312	0.2172	0.2612	0.1634	0.2042	0.3068	0.3066	0.1854	0.277	0.3072	0.2634	0.2778	0.2918	0.3	0.2676	0.226	0.2566	0.3626	0.3492	0.2432	0.2646	0.347	0.3006	0.228	0.2038	0.2756
I313	0.2804	0.3364	0.2366	0.2432	0.3102	0.3122	0.1846	0.2492	0.2594	0.2122	0.2062	0.2198	0.2166	0.2132	0.1556	0.1544	0.216	0.252	0.1408	0.1822	0.2862	0.2294	0.1552	0.142	0.2466
G314	0.2152	0.2542	0.1614	0.174	0.246	0.2406	0.1294	0.1994	0.2186	0.17	0.2078	0.2358	0.2146	0.2094	0.1646	0.1732	0.2226	0.2608	0.1516	0.1932	0.3162	0.2424	0.1578	0.165	0.2738
Y315	0.2532	0.2868	0.2024	0.2116	0.2558	0.2478	0.1762	0.2164	0.213	0.174	0.195	0.1996	0.1542	0.2002	0.1404	0.0982	0.0988	0.182	0.1074	0.1764	0.2958	0.2214	0.1706	0.1704	0.2864
G316	0.2028	0.2826	0.2192	0.2016	0.2432	0.2454	0.1792	0.1946	0.2252	0.199	0.1906	0.2154	0.1804	0.236	0.1952	0.103	0.088	0.1896	0.1016	0.1474	0.2604	0.2024	0.1466	0.1482	0.2358
D317	0.1368	0.2134	0.1102	0.0628	0.1326	0.1504	0.0556	0.0644	0.1	0.0896	0.0914	0.1186	0.0816	0.1502	0.1278	0.023	0.0452	0.1594	0.0808	0.0856	0.191	0.1912	0.148	0.1418	0.2252
L318	0.0758	0.1662	0.0826	0.0112	0.0918	0.125	0.0338	0.0372	0.0972	0.1038	0.103	0.1244	0.0984	0.1756	0.1648	0.0348	0.0616	0.1878	0.1058	0.1058	0.1916	0.203	0.1514	0.1604	0.2578
V319	0.1058	0.1556	0.1134	0.057	0.106	0.1496	0.076	0.0708	0.1318	0.1358	0.134	0.159	0.1538	0.1912	0.1684	0.0966	0.1854	0.2658	0.2294	0.2708	0.3702	0.3652	0.3232	0.3558	0.441
P320	0.0436	0.0756	0.0936	0.059	0.0832	0.1572	0.134	0.1212	0.2016	0.1978	0.2014	0.2162	0.2204	0.2492	0.2704	0.24	0.2838	0.374	0.4236	0.4456	0.5388	0.5262	0.4814	0.5072	0.5982
