# Supplementary material for: A benzodiazepine activator locks Kv7.1 channels open by electro-mechanical uncoupling
Source: Commun Biol. 2022 Apr 1;5:301. doi: 10.1038/s42003-022-03229-8 (PMC8976019; doi:10.1038/s42003-022-03229-8)
Supplement: Supplementary file 4 — Supplementary Data [file 42003_2022_3229_MOESM4_ESM.zip › Fig 8L.xls]

## Sheet: Sheet1
	Q260	E261	L262	I263	T264	T265	L266	Y267	I268	G269	F270	L271	G272	L273	I274	F275	S276	S277	Y278	F279	V280	Y281	L282	A283	E284
V310	-0.105333	-0.101	-0.2192	-0.159933	-0.0799333	-0.1862	-0.236267	-0.126467	-0.0495333	-0.132933	-0.178067	-0.149867	-0.0891333	-0.132933	-0.143267	-0.0968667	-0.0355333	-0.0308667	-0.0132	-0.005	-0.0471333	-0.00213333	0.0360667	-0.0679333	-0.0766
T311	0.0072	0.0332667	-0.1042	-0.0472667	0.0227333	-0.0645333	-0.139333	-0.0538	0.0202667	-0.0902667	-0.121333	-0.0228667	0.0014	-0.0845333	-0.0984667	-0.0527333	0.0211333	0.0167333	-0.00966667	0.0215333	0.0108	0.0389333	0.0654	-0.0263333	-0.0464667
T312	-0.0158	0.000866667	-0.136267	-0.1038	-0.0155333	-0.0794	-0.223933	-0.157333	-0.104467	-0.2166	-0.225867	-0.147867	-0.137	-0.2224	-0.22	-0.1384	-0.0194	-0.0588	-0.112467	-0.0720667	-0.046	-0.0260667	-0.00233333	-0.0425333	-0.0284
I313	0.0214	0.102067	0.00326667	0.00253333	0.0465333	0.0182	-0.1224	-0.0998	-0.0659333	-0.179133	-0.2118	-0.109533	-0.116067	-0.176133	-0.2054	-0.151933	-0.0733333	-0.0706667	-0.115533	-0.0448	-0.0131333	-0.0222667	0.0312	-0.014	-0.0230667
G314	-0.0614667	0.0318667	-0.0619333	-0.0706667	0.0166667	-0.0247333	-0.1616	-0.122267	-0.0670667	-0.173	-0.1792	-0.0878667	-0.1124	-0.175933	-0.1944	-0.1278	-0.0897333	-0.0768667	-0.1204	-0.0708	-0.0178	-0.0252667	-0.0168667	-0.0646667	-0.0515333
Y315	-0.0988	0.0068	-0.0629333	-0.0617333	-0.0142	-0.0642	-0.139467	-0.132267	-0.139667	-0.190667	-0.190667	-0.146733	-0.1978	-0.190467	-0.250933	-0.244467	-0.283533	-0.243333	-0.2346	-0.141267	-0.0802	-0.109267	-0.0744	-0.102933	-0.0699333
G316	-0.0832	0.0649333	0.0298667	0.0169333	0.0365333	-0.0142667	-0.0781333	-0.0880667	-0.0571333	-0.102667	-0.1444	-0.0709333	-0.110933	-0.103333	-0.143133	-0.188667	-0.266667	-0.2464	-0.2634	-0.166267	-0.124933	-0.1736	-0.157733	-0.158133	-0.179867
D317	-0.217533	-0.140267	-0.181133	-0.1912	-0.124733	-0.120933	-0.1954	-0.199267	-0.222333	-0.221067	-0.197933	-0.146067	-0.230067	-0.1838	-0.176867	-0.254	-0.295133	-0.247267	-0.247867	-0.2094	-0.176333	-0.1728	-0.156667	-0.1882	-0.1908
L318	-0.1642	-0.0878	-0.122067	-0.1678	-0.0998667	-0.072	-0.150867	-0.160467	-0.1668	-0.1742	-0.151	-0.0936	-0.186267	-0.135733	-0.115533	-0.220867	-0.262733	-0.2252	-0.235533	-0.2052	-0.206733	-0.191667	-0.188267	-0.220267	-0.235867
V319	-0.0485333	-0.00906667	-0.000266667	-0.0413333	-0.048	0.000933333	-0.084	-0.102533	-0.0872	-0.129867	-0.104	-0.035	-0.1122	-0.0988	-0.0856	-0.151733	-0.148933	-0.160867	-0.1296	-0.0972	-0.0911333	-0.0448	-0.0478	-0.0715333	-0.0973333
P320	-0.2024	-0.182067	-0.112067	-0.137333	-0.1528	-0.0644667	-0.0993333	-0.121133	-0.0914	-0.144533	-0.108933	-0.0428	-0.124267	-0.129133	-0.0629333	-0.095	-0.1462	-0.134667	-0.0244	-0.0254	-0.0422	0.000866667	-0.0102667	-0.0418	-0.0701333
