# Supplementary material for: A benzodiazepine activator locks Kv7.1 channels open by electro-mechanical uncoupling
Source: Commun Biol. 2022 Apr 1;5:301. doi: 10.1038/s42003-022-03229-8 (PMC8976019; doi:10.1038/s42003-022-03229-8)
Supplement: Supplementary file 4 — Supplementary Data [file 42003_2022_3229_MOESM4_ESM.zip › Fig 8N.xls]

## Sheet: Sheet1
	Q321	T322	W323	V324	G325	K326	T327	I328	A329	S330	C331	F332	S333	V334	F335	A336	I337	S338	F339	F340	A341	L342	P343	A344	G345	I346	L347
V310	0.2256	0.2554	0.2362	0.2736	0.2522	0.208	0.2588	0.2368	0.2396	0.27	0.3148	0.372	0.3472	0.3298	0.322	0.3254	0.354	0.3374	0.4082	0.3612	0.3004	0.3332	0.264	0.2514	0.2906	0.257	0.2014
T311	0.2336	0.2324	0.2164	0.2616	0.259	0.2256	0.2532	0.2268	0.278	0.3288	0.3456	0.3902	0.4082	0.3578	0.3142	0.3782	0.388	0.3544	0.4164	0.368	0.3238	0.3706	0.314	0.3068	0.352	0.3288	0.2518
T312	0.2938	0.2984	0.3002	0.311	0.3154	0.3244	0.3246	0.292	0.3666	0.4122	0.365	0.349	0.3642	0.347	0.2236	0.2778	0.3254	0.3472	0.3586	0.3112	0.2912	0.3344	0.3026	0.3018	0.3336	0.331	0.267
I313	0.2288	0.218	0.219	0.238	0.2622	0.2728	0.2658	0.2514	0.3336	0.391	0.3274	0.2908	0.3392	0.2542	0.1434	0.256	0.2832	0.2902	0.3152	0.279	0.3224	0.3794	0.3618	0.3612	0.385	0.394	0.3386
G314	0.3212	0.2954	0.2794	0.2866	0.3092	0.3282	0.301	0.2718	0.3694	0.428	0.3434	0.324	0.3776	0.3134	0.1948	0.2912	0.295	0.2612	0.295	0.2546	0.2578	0.3102	0.2772	0.2804	0.3284	0.3192	0.2484
Y315	0.282	0.2972	0.2818	0.287	0.315	0.342	0.3168	0.3038	0.3976	0.463	0.3664	0.3292	0.3918	0.2836	0.1572	0.2954	0.2774	0.197	0.2508	0.2502	0.2454	0.2596	0.2752	0.2934	0.3268	0.3324	0.299
G316	0.2252	0.2174	0.2072	0.2086	0.2492	0.271	0.2368	0.2416	0.332	0.3708	0.3096	0.2492	0.2904	0.1818	0.1174	0.2634	0.249	0.229	0.2928	0.2824	0.2472	0.2652	0.2998	0.3048	0.2724	0.2602	0.2366
D317	0.3098	0.2766	0.2446	0.2494	0.306	0.2906	0.2326	0.2782	0.382	0.3374	0.2796	0.2604	0.2754	0.1728	0.0928	0.236	0.2124	0.1786	0.2084	0.2024	0.1456	0.1136	0.1586	0.1808	0.141	0.1262	0.095
L318	0.3812	0.2968	0.2606	0.2624	0.3452	0.3266	0.2652	0.3112	0.4048	0.3236	0.3038	0.2828	0.2602	0.182	0.0962	0.2172	0.19	0.1458	0.1924	0.2014	0.1118	0.0834	0.1198	0.1068	0.0658	0.0434	0.0124
V319	0.6568	0.5422	0.4874	0.4618	0.5668	0.552	0.4538	0.4504	0.4826	0.3858	0.381	0.3396	0.305	0.261	0.1342	0.2052	0.2154	0.2318	0.2458	0.2124	0.109	0.0848	0.1294	0.1246	0.0778	0.058	0.0704
P320	0.874	0.7362	0.6588	0.614	0.7314	0.7238	0.6226	0.593	0.5878	0.4734	0.4382	0.3984	0.3718	0.3172	0.1944	0.2596	0.2368	0.2412	0.267	0.2184	0.114	0.0992	0.115	0.098	0.097	0.0722	0.082
