# Supplementary material for: A benzodiazepine activator locks Kv7.1 channels open by electro-mechanical uncoupling
Source: Commun Biol. 2022 Apr 1;5:301. doi: 10.1038/s42003-022-03229-8 (PMC8976019; doi:10.1038/s42003-022-03229-8)
Supplement: Supplementary file 4 — Supplementary Data [file 42003_2022_3229_MOESM4_ESM.zip › Fig 8O.xls]

## Sheet: Sheet1
	Q321	T322	W323	V324	G325	K326	T327	I328	A329	S330	C331	F332	S333	V334	F335	A336	I337	S338	F339	F340	A341	L342	P343	A344	G345	I346	L347
V310	-0.0457333	0.00873333	0.0222	0.0252667	-0.0468	-0.0333333	-0.0162	-0.1412	-0.2044	-0.12	-0.0385333	-0.0356667	-0.102467	-0.0318667	0.0246667	0.0400667	0.155667	0.2034	0.338533	0.2572	0.224733	0.234533	0.177	0.1944	0.216267	0.182	0.234067
T311	-0.0224	0.0654	0.0924	0.124933	0.052	0.0546	0.0748667	-0.0405333	-0.078	0.0181333	0.107267	0.0848667	0.0198667	0.0764667	0.0925333	0.1352	0.197333	0.237733	0.3994	0.256667	0.177467	0.233267	0.202	0.2198	0.227	0.2198	0.289467
T312	-0.00453333	0.0470667	0.0732	0.0886667	0.0407333	0.0580667	0.0436	-0.028	-0.0230667	0.0122	0.056	0.0293333	-0.0634667	-0.021	-0.0444	0.0321333	0.1384	0.153867	0.264267	0.1592	0.1122	0.1364	0.0762667	0.1268	0.1466	0.113333	0.159667
I313	-0.0748667	0.0463333	0.115667	0.182333	0.1352	0.126467	0.164467	0.147733	0.0946	0.140333	0.222067	0.169467	0.0702	0.0535333	0.0380667	0.110333	0.0885333	0.1112	0.2402	0.105667	0.127067	0.135733	0.109133	0.176533	0.170333	0.141667	0.251933
G314	0.0108667	0.0534	0.0997333	0.1166	0.0908667	0.109533	0.098	0.0694667	0.1164	0.141667	0.136067	0.150667	0.0946	0.0360667	-0.0355333	0.0778667	0.0993333	0.0258667	0.156333	0.0456	0.0774667	0.0545333	0.00886667	0.100067	0.100733	0.0118667	0.0820667
Y315	-0.0893333	0.0325333	0.1018	0.105667	0.0633333	0.0966667	0.133133	0.112467	0.123267	0.194333	0.185733	0.166867	0.1388	0.0579333	-0.0441333	0.0730667	0.0297333	-0.0656667	0.111133	-0.00746667	0.0647333	0.0616	0.0448667	0.1124	0.114133	0.0774	0.154333
G316	-0.2118	-0.1096	0.00986667	0.00226667	-0.0731333	-0.0113333	0.0771333	0.0442667	0.0253333	0.136133	0.1626	0.1032	0.0960667	0.0504667	0.0064	0.0774	0.094	0.13	0.275133	0.136733	0.212533	0.219867	0.1938	0.236467	0.1604	0.1262	0.2066
D317	-0.171533	-0.136733	-0.0604	-0.0499333	-0.0773333	-0.0900667	-0.0317333	0.0362	0.066	0.0334	0.0629333	0.106067	0.0924	0.0324667	0.00513333	0.115333	0.0397333	0.0212667	0.170733	0.0670667	0.0992667	0.0516	-0.0034	0.0321333	-0.0116667	-0.0618	-0.0513333
L318	-0.280133	-0.268533	-0.1774	-0.139267	-0.1678	-0.215733	-0.113133	-0.00813333	-0.0312	-0.0864	0.0358	0.0901333	0.0315333	0.033	0.0685333	0.123867	0.021	0.0871333	0.293733	0.139733	0.0648	0.0127333	-0.0568667	-0.0638667	-0.0878667	-0.128267	-0.123933
V319	-0.118867	-0.1408	-0.0876	-0.0562	-0.0718667	-0.127333	-0.0595333	0.00106667	-0.1114	-0.161533	-0.00433333	0.0162667	-0.055	-0.017	0.0092	0.0142	0.00106667	0.183133	0.369133	0.1534	0.028	0.0111333	-0.0349333	-0.0394	-0.0638667	-0.089	-0.0622667
P320	-0.024	-0.0774667	-0.0332	-0.0273333	-0.0269333	-0.0642	-0.0157333	0.031	-0.0712	-0.1526	-0.0351333	0.0160667	-0.0428667	-0.0228	0.0237333	0.0456	-0.0208667	0.129533	0.363333	0.1144	-0.0226667	-0.0341333	-0.117	-0.144333	-0.130667	-0.1508	-0.107667
