# Supplementary material for: A benzodiazepine activator locks Kv7.1 channels open by electro-mechanical uncoupling
Source: Commun Biol. 2022 Apr 1;5:301. doi: 10.1038/s42003-022-03229-8 (PMC8976019; doi:10.1038/s42003-022-03229-8)
Supplement: Supplementary file 4 — Supplementary Data [file 42003_2022_3229_MOESM4_ESM.zip › SIFig 1A ctrl.xls]

## Sheet: Sheet1
oocyte	status	Voltage	tau fast deactivation	ANOVA factor
		mV	ms
				Unsortiert
1	control	0	36.257	control 0 mV
1	control	20	38.8097	control 20 mV
1	control	40	40.5532	control 40 mV
1	control	60	40.2246	control 60 mV
2	control	0	55.093	control 0 mV
2	control	20	54.4351	control 20 mV
2	control	40	52.1181	control 40 mV
2	control	60	50.0798	control 60 mV
3	control	0	49.5565	control 0 mV
3	control	20	66.4697	control 20 mV
3	control	40	43.5001	control 40 mV
3	control	60	68.147	control 60 mV
4	control	0	57.2883	control 0 mV
4	control	20	61.6655	control 20 mV
4	control	40	62.0648	control 40 mV
4	control	60	67.4837	control 60 mV
5	control	0	48.5753	control 0 mV
5	control	20	56.6309	control 20 mV
5	control	40	58.8546	control 40 mV
5	control	60	57.063	control 60 mV
6	control	0	73.2909	control 0 mV
6	control	20	80.6622	control 20 mV
6	control	40	84.3641	control 40 mV
6	control	60	76.2259	control 60 mV
7	control	0	70.7461	control 0 mV
7	control	20	79.2133	control 20 mV
7	control	40	72.8177	control 40 mV
7	control	60	74.1169	control 60 mV
8	control	0	80.3276	control 0 mV
8	control	20		control 20 mV
8	control	40	79.2819	control 40 mV
8	control	60	71.1261	control 60 mV
9	control	0		control 0 mV
9	control	20	74.0548	control 20 mV
9	control	40	73.4094	control 40 mV
9	control	60	73.9759	control 60 mV
10	control	0	77.919	control 0 mV
10	control	20	73.3883	control 20 mV
10	control	40	78.7198	control 40 mV
10	control	60	69.1976	control 60 mV
11	control	0	53.3791	control 0 mV
11	control	20	52.0713	control 20 mV
11	control	40	51.3681	control 40 mV
11	control	60	48.2792	control 60 mV
12	control	0	74.7072	control 0 mV
12	control	20	79.1095	control 20 mV
12	control	40	78.963	control 40 mV
12	control	60	83.9192	control 60 mV
13	control	0	29.7762	control 0 mV
13	control	20	24.0928	control 20 mV
13	control	40	25.5193	control 40 mV
13	control	60	24.8076	control 60 mV
14	control	0	24.7435	control 0 mV
14	control	20	27.2956	control 20 mV
14	control	40	28.135	control 40 mV
14	control	60	28.489	control 60 mV
15	control	0	50.614	control 0 mV
15	control	20	57.1431	control 20 mV
15	control	40	59.886	control 40 mV
15	control	60	59.568	control 60 mV
