# Supplementary material for: A benzodiazepine activator locks Kv7.1 channels open by electro-mechanical uncoupling
Source: Commun Biol. 2022 Apr 1;5:301. doi: 10.1038/s42003-022-03229-8 (PMC8976019; doi:10.1038/s42003-022-03229-8)
Supplement: Supplementary file 4 — Supplementary Data [file 42003_2022_3229_MOESM4_ESM.zip › SIFig 1B R-L3.xls]

## Sheet: Sheet1
oocyte	status	Voltage	tau fast deactivation
		mV	ms
1	R-L3	0	38.4211
1	R-L3	20	47.929
1	R-L3	40	47.1944
1	R-L3	60	44.5962
2	R-L3	0	55.1317
2	R-L3	20	52.987
2	R-L3	40	54.2221
2	R-L3	60	58.0988
3	R-L3	0	51.8825
3	R-L3	20	54.9214
3	R-L3	40	47.4462
3	R-L3	60	44.9723
4	R-L3	0	45.1852
4	R-L3	20	42.62
4	R-L3	40	46.6806
4	R-L3	60
5	R-L3	0	23.7318
5	R-L3	20	24.3064
5	R-L3	40	26.9757
5	R-L3	60	25.2457
6	R-L3	0	37.0423
6	R-L3	20	38.1488
6	R-L3	40	39.4601
6	R-L3	60	35.505
7	R-L3	0	46.3615
7	R-L3	20	46.9035
7	R-L3	40	43.647
7	R-L3	60	43.9019
8	R-L3	0	57.1505
8	R-L3	20	58.577
8	R-L3	40	56.7572
8	R-L3	60	59.5426
9	R-L3	0	40.0822
9	R-L3	20	39.0348
9	R-L3	40	37.1806
9	R-L3	60
10	R-L3	0	47.6874
10	R-L3	20	50.8097
10	R-L3	40	64.0418
10	R-L3	60	53.4193
11	R-L3	0	41.545
11	R-L3	20	40.7165
11	R-L3	40	50.5552
11	R-L3	60	30.7131
12	R-L3	0	65.0942
12	R-L3	20	55.645
12	R-L3	40	74.1717
12	R-L3	60	61.4264
13	R-L3	0	38.7989
13	R-L3	20	39.572
13	R-L3	40	46.4342
13	R-L3	60	42.268
14	R-L3	0
14	R-L3	20
14	R-L3	40	50.7376
14	R-L3	60	96.4686
15	R-L3	0	24.2772
15	R-L3	20
15	R-L3	40	25.186
15	R-L3	60	25.3675
16	R-L3	0	40.5942
16	R-L3	20	43.7571
16	R-L3	40	43.4754
16	R-L3	60	42.9451
