# Supplementary material for: A benzodiazepine activator locks Kv7.1 channels open by electro-mechanical uncoupling
Source: Commun Biol. 2022 Apr 1;5:301. doi: 10.1038/s42003-022-03229-8 (PMC8976019; doi:10.1038/s42003-022-03229-8)
Supplement: Supplementary file 4 — Supplementary Data [file 42003_2022_3229_MOESM4_ESM.zip › SIFig 2J.xls]

## Sheet: Sheet1
Voltage	oocyte	Mutant	CoCl2 status	R-L3 status	I norm	ANOVA Factor
mV
					normalized current
		Unsortiert	Unsortiert	Unsortiert		Unsortiert
40	29	M238C	-CoCl2	-RL-3	0.649431	M238C -CoCl2 -RL-3
40	3	M238C	-CoCl2	-RL-3	1.66287	M238C -CoCl2 -RL-3
40	59	M238C	-CoCl2	-RL-3	0.707342	M238C -CoCl2 -RL-3
40	51	M238C	-CoCl2	-RL-3	0.980352	M238C -CoCl2 -RL-3
40	71	M238C	-CoCl2	+RL-3	0.876939	M238C -CoCl2 +RL-3
40	72	M238C	-CoCl2	+RL-3	3.13547	M238C -CoCl2 +RL-3
40	44	M238C	-CoCl2	+RL-3	3.3423	M238C -CoCl2 +RL-3
40	43	M238C	-CoCl2	+RL-3	5.77456	M238C -CoCl2 +RL-3
40	69	M238C	-CoCl2	+RL-3	0.831437	M238C -CoCl2 +RL-3
40	53	M238C	-CoCl2	+RL-3	1.23268	M238C -CoCl2 +RL-3
40	10	M238C	-CoCl2	+RL-3	0.558428	M238C -CoCl2 +RL-3
40	33	M238C	-CoCl2	+RL-3	2.70114	M238C -CoCl2 +RL-3
40	36	M238C	+CoCl2	-RL-3	1.8697	M238C +CoCl2 -RL-3
40	51	M238C	+CoCl2	-RL-3	1.28232	M238C +CoCl2 -RL-3
40	65	M238C	+CoCl2	-RL-3	0.781799	M238C +CoCl2 -RL-3
40	40	M238C	+CoCl2	-RL-3	1.06722	M238C +CoCl2 -RL-3
40	67	M238C	+CoCl2	+RL-3	1.23268	M238C +CoCl2 +RL-3
40	39	M238C	+CoCl2	+RL-3	1.39814	M238C +CoCl2 +RL-3
40	47	M238C	+CoCl2	+RL-3	3.4333	M238C +CoCl2 +RL-3
40	49	M238C	+CoCl2	+RL-3	1.91934	M238C +CoCl2 +RL-3
40	69	I274C	-CoCl2	-RL-3	0.693828	I274C -CoCl2 -RL-3
40	31	I274C	-CoCl2	-RL-3	1.37448	I274C -CoCl2 -RL-3
40	14	I274C	-CoCl2	-RL-3	1.27934	I274C -CoCl2 -RL-3
40	35	I274C	-CoCl2	-RL-3	0.636741	I274C -CoCl2 -RL-3
40	12	I274C	-CoCl2	-RL-3	1.20468	I274C -CoCl2 -RL-3
40	33	I274C	-CoCl2	-RL-3	0.810929	I274C -CoCl2 -RL-3
40	65	I274C	-CoCl2	+RL-3	2.14443	I274C -CoCl2 +RL-3
40	15	I274C	-CoCl2	+RL-3	1.67016	I274C -CoCl2 +RL-3
40	13	I274C	-CoCl2	+RL-3	1.75506	I274C -CoCl2 +RL-3
40	32	I274C	-CoCl2	+RL-3	1.98487	I274C -CoCl2 +RL-3
40	34	I274C	-CoCl2	+RL-3	1.23396	I274C -CoCl2 +RL-3
40	37	I274C	-CoCl2	+RL-3	1.44621	I274C -CoCl2 +RL-3
40	43	I274C	-CoCl2	+RL-3	0.951452	I274C -CoCl2 +RL-3
40	44	I274C	+CoCl2	-RL-3	0.484508	I274C +CoCl2 -RL-3
40	77	I274C	+CoCl2	-RL-3	1.25152	I274C +CoCl2 -RL-3
40	38	I274C	+CoCl2	-RL-3	1.98341	I274C +CoCl2 -RL-3
40	39	I274C	+CoCl2	-RL-3	0.526958	I274C +CoCl2 -RL-3
40	16	I274C	+CoCl2	-RL-3	0.873872	I274C +CoCl2 -RL-3
40	49	I274C	+CoCl2	-RL-3	0.563552	I274C +CoCl2 -RL-3
40	18	I274C	+CoCl2	-RL-3	1.46231	I274C +CoCl2 -RL-3
40	26	I274C	+CoCl2	-RL-3	0.314711	I274C +CoCl2 -RL-3
40	20	I274C	+CoCl2	-RL-3	0.692364	I274C +CoCl2 -RL-3
40	75	I274C	+CoCl2	-RL-3	1.28958	I274C +CoCl2 -RL-3
40	39	I274C	+CoCl2	+RL-3	2.87924	I274C +CoCl2 +RL-3
40	76	I274C	+CoCl2	+RL-3	1.07441	I274C +CoCl2 +RL-3
40	78	I274C	+CoCl2	+RL-3	1.21786	I274C +CoCl2 +RL-3
40	19	I274C	+CoCl2	+RL-3	2.36253	I274C +CoCl2 +RL-3
40	17	I274C	+CoCl2	+RL-3	0.825567	I274C +CoCl2 +RL-3

## Sheet: Ausgabedaten
I norm	I norm	I norm	I norm	I norm	I norm	I norm	I norm
normalized current	normalized current	normalized current	normalized current	normalized current	normalized current	normalized current	normalized current
M238C	M238C	M238C	M238C	I274C	I274C	I274C	I274C
-CoCl2	-CoCl2	+CoCl2	+CoCl2	-CoCl2	-CoCl2	+CoCl2	+CoCl2
-RL-3	+RL-3	-RL-3	+RL-3	-RL-3	+RL-3	-RL-3	+RL-3
0.649431	0.876939	1.8697	1.23268	0.693828	2.14443	0.484508	2.87924
1.66287	3.13547	1.28232	1.39814	1.37448	1.67016	1.25152	1.07441
0.707342	3.3423	0.781799	3.4333	1.27934	1.75506	1.98341	1.21786
0.980352	5.77456	1.06722	1.91934	0.636741	1.98487	0.526958	2.36253
	0.831437			1.20468	1.23396	0.873872	0.825567
	1.23268			0.810929	1.44621	0.563552
	0.558428				0.951452	1.46231
	2.70114					0.314711
						0.692364
						1.28958
