# Supplementary material for: A benzodiazepine activator locks Kv7.1 channels open by electro-mechanical uncoupling
Source: Commun Biol. 2022 Apr 1;5:301. doi: 10.1038/s42003-022-03229-8 (PMC8976019; doi:10.1038/s42003-022-03229-8)
Supplement: Supplementary file 4 — Supplementary Data [file 42003_2022_3229_MOESM4_ESM.zip › SIFig 3E.xls]

## Sheet: Sheet1
oocyte	expressed protein	R-L3 status	tau fast activation	ANOVA factor
			s
	Unsortiert	Unsortiert		Unsortiert
1	W248A	without	0.119484	W248A without
3	W248A	without	0.477022	W248A without
1	W248A	without	0.0938626	W248A without
11	W248A	without	0.107755	W248A without
10	W248A	without	0.116034	W248A without
8	W248F	without	1.5989	W248F without
14	W248F	without	0.124407	W248F without
15	W248F	without	0.712107	W248F without
23	W248F	without	0.149116	W248F without
14	W248F	without	1.35909	W248F without
26	W248R	without	0.344348	W248R without
11	W248R	without	0.346962	W248R without
13	W248R	without	0.63339	W248R without
27	W248R	without	0.715798	W248R without
5	W248R	without	0.31427	W248R without
1	W248A	with	0.150021	W248A with
3	W248A	with	0.0473324	W248A with
1	W248A	with	0.332049	W248A with
11	W248A	with	0.148975	W248A with
10	W248A	with	0.171312	W248A with
8	W248F	with	0.183985	W248F with
14	W248F	with	0.520038	W248F with
15	W248F	with	3.32532	W248F with
23	W248F	with	1.49468	W248F with
14	W248F	with	0.104506	W248F with
26	W248R	with	0.998703	W248R with
11	W248R	with	0.537668	W248R with
13	W248R	with	0.842145	W248R with
27	W248R	with	0.560354	W248R with
5	W248R	with	1.21147	W248R with

## Sheet: Ausgabedaten
tau fast activation	tau fast activation	tau fast activation	tau fast activation	tau fast activation	tau fast activation
s	s	s	s	s	s
W248A	W248A	W248F	W248F	W248R	W248R
without	with	without	with	without	with
0.119484	0.150021	1.5989	0.183985	0.344348	0.998703
0.477022	0.0473324	0.124407	0.520038	0.346962	0.537668
0.0938626	0.332049	0.712107	3.32532	0.63339	0.842145
0.107755	0.148975	0.149116	1.49468	0.715798	0.560354
0.116034	0.171312	1.35909	0.104506	0.31427	1.21147
