# Supplementary material for: A benzodiazepine activator locks Kv7.1 channels open by electro-mechanical uncoupling
Source: Commun Biol. 2022 Apr 1;5:301. doi: 10.1038/s42003-022-03229-8 (PMC8976019; doi:10.1038/s42003-022-03229-8)
Supplement: Supplementary file 4 — Supplementary Data [file 42003_2022_3229_MOESM4_ESM.zip › SIFig 3F.xls]

## Sheet: Sheet1
oocyte	expressed protein	R-L3 status	tau slow activation	ANOVA factor
			s
	Unsortiert	Unsortiert		Unsortiert
1	W248A	without	0.893664	W248A without
3	W248A	without	0.591224	W248A without
1	W248A	without	0.727645	W248A without
11	W248A	without	0.584015	W248A without
10	W248A	without	0.561866	W248A without
8	W248F	without	-1.30898	W248F without
14	W248F	without	2.21464	W248F without
15	W248F	without	3.14142	W248F without
23	W248F	without	1.55516	W248F without
14	W248F	without	1.37758	W248F without
26	W248R	without	0.38738	W248R without
11	W248R	without	2.1885	W248R without
13	W248R	without	3.42061	W248R without
27	W248R	without	3.90216	W248R without
5	W248R	without	2.71328	W248R without
1	W248A	with	2.1411	W248A with
3	W248A	with	1.87531	W248A with
1	W248A	with	1.84649	W248A with
11	W248A	with	1.87935	W248A with
10	W248A	with	2.55656	W248A with
8	W248F	with	5.27261	W248F with
14	W248F	with	19.3309	W248F with
15	W248F	with	3.5157	W248F with
23	W248F	with	1.92221	W248F with
14	W248F	with	1.07061	W248F with
26	W248R	with	1.00802	W248R with
11	W248R	with	2.82981	W248R with
13	W248R	with	1.25299	W248R with
27	W248R	with	7.61878	W248R with
5	W248R	with	10.9696	W248R with

## Sheet: Ausgabedaten
tau slow activation	tau slow activation	tau slow activation	tau slow activation	tau slow activation	tau slow activation
s	s	s	s	s	s
W248A	W248A	W248F	W248F	W248R	W248R
without	with	without	with	without	with
0.893664	2.1411	-1.30898	5.27261	0.38738	1.00802
0.591224	1.87531	2.21464	19.3309	2.1885	2.82981
0.727645	1.84649	3.14142	3.5157	3.42061	1.25299
0.584015	1.87935	1.55516	1.92221	3.90216	7.61878
0.561866	2.55656	1.37758	1.07061	2.71328	10.9696
