# Supplementary material for: A benzodiazepine activator locks Kv7.1 channels open by electro-mechanical uncoupling
Source: Commun Biol. 2022 Apr 1;5:301. doi: 10.1038/s42003-022-03229-8 (PMC8976019; doi:10.1038/s42003-022-03229-8)
Supplement: Supplementary file 4 — Supplementary Data [file 42003_2022_3229_MOESM4_ESM.zip › SIFig 3G.xls]

## Sheet: Sheet1
oocyte	expressed protein	R-L3 status	tau fast deactivation	ANOVA factor
			s
	Unsortiert	Unsortiert		Unsortiert
1	W248A	without	0.162275	W248A without
3	W248A	without	0.165266	W248A without
1	W248A	without	0.0865354	W248A without
11	W248A	without	0.0883169	W248A without
10	W248A	without	0.0930756	W248A without
8	W248F	without	0.221293	W248F without
14	W248F	without	0.127174	W248F without
15	W248F	without	0.239616	W248F without
23	W248F	without	0.100196	W248F without
14	W248F	without	0.226813	W248F without
26	W248R	without	0.0820531	W248R without
11	W248R	without	0.08755	W248R without
13	W248R	without	0.120416	W248R without
27	W248R	without	0.087222	W248R without
5	W248R	without	0.0864941	W248R without
1	W248A	with	0.0501025	W248A with
3	W248A	with	0.0432911	W248A with
1	W248A	with	0.0468052	W248A with
11	W248A	with	0.0879033	W248A with
10	W248A	with	0.0887752	W248A with
8	W248F	with	0.399754	W248F with
14	W248F	with	0.335443	W248F with
15	W248F	with	0.40171	W248F with
23	W248F	with	0.335528	W248F with
14	W248F	with	0.651772	W248F with
26	W248R	with	0.187307	W248R with
11	W248R	with	0.0870621	W248R with
13	W248R	with	0.319303	W248R with
27	W248R	with	0.109505	W248R with
5	W248R	with	0.182026	W248R with

## Sheet: Ausgabedaten
tau fast deactivation	tau fast deactivation	tau fast deactivation	tau fast deactivation	tau fast deactivation	tau fast deactivation
s	s	s	s	s	s
W248A	W248A	W248F	W248F	W248R	W248R
without	with	without	with	without	with
0.162275	0.0501025	0.221293	0.399754	0.0820531	0.187307
0.165266	0.0432911	0.127174	0.335443	0.08755	0.0870621
0.0865354	0.0468052	0.239616	0.40171	0.120416	0.319303
0.0883169	0.0879033	0.100196	0.335528	0.087222	0.109505
0.0930756	0.0887752	0.226813	0.651772	0.0864941	0.182026
