# Supplementary material for: A benzodiazepine activator locks Kv7.1 channels open by electro-mechanical uncoupling
Source: Commun Biol. 2022 Apr 1;5:301. doi: 10.1038/s42003-022-03229-8 (PMC8976019; doi:10.1038/s42003-022-03229-8)
Supplement: Supplementary file 4 — Supplementary Data [file 42003_2022_3229_MOESM4_ESM.zip › SIFig 3H.xls]

## Sheet: Sheet1
oocyte	expressed protein	R-L3 status	tau slow deactivation	ANOVA factor
			s
	Unsortiert	Unsortiert		Unsortiert
1	W248A	without	0.903943	W248A without
3	W248A	without	0.653245	W248A without
1	W248A	without	0.943403	W248A without
11	W248A	without	0.434584	W248A without
10	W248A	without	0.382303	W248A without
8	W248F	without	1.31819	W248F without
14	W248F	without	1.22097	W248F without
15	W248F	without	1.30053	W248F without
23	W248F	without	0.783813	W248F without
14	W248F	without	1.30301	W248F without
26	W248R	without	0.528632	W248R without
11	W248R	without	0.744015	W248R without
13	W248R	without	0.584551	W248R without
27	W248R	without	0.460884	W248R without
5	W248R	without	0.654625	W248R without
1	W248A	with	0.220821	W248A with
3	W248A	with	0.1909	W248A with
1	W248A	with	0.206288	W248A with
11	W248A	with	0.451574	W248A with
10	W248A	with	0.384972	W248A with
8	W248F	with	1.21685	W248F with
14	W248F	with	2.67347	W248F with
15	W248F	with	1.58224	W248F with
23	W248F	with	0.917644	W248F with
14	W248F	with	1.40171	W248F with
26	W248R	with	0.977751	W248R with
11	W248R	with	0.511072	W248R with
13	W248R	with	0.319303	W248R with
27	W248R	with	0.369505	W248R with
5	W248R	with	0.775469	W248R with

## Sheet: Ausgabedaten
tau slow deactivation	tau slow deactivation	tau slow deactivation	tau slow deactivation	tau slow deactivation	tau slow deactivation
s	s	s	s	s	s
W248A	W248A	W248F	W248F	W248R	W248R
without	with	without	with	without	with
0.903943	0.220821	1.31819	1.21685	0.528632	0.977751
0.653245	0.1909	1.22097	2.67347	0.744015	0.511072
0.943403	0.206288	1.30053	1.58224	0.584551	0.319303
0.434584	0.451574	0.783813	0.917644	0.460884	0.369505
0.382303	0.384972	1.30301	1.40171	0.654625	0.775469
