# Supplementary material for: A benzodiazepine activator locks Kv7.1 channels open by electro-mechanical uncoupling
Source: Commun Biol. 2022 Apr 1;5:301. doi: 10.1038/s42003-022-03229-8 (PMC8976019; doi:10.1038/s42003-022-03229-8)
Supplement: Supplementary file 4 — Supplementary Data [file 42003_2022_3229_MOESM4_ESM.zip › SIFig 4C.xls]

## Sheet: Sheet1
Voltage	GV V241A control mean	GV V241A control SEM	GV V241A +RL3 mean	GV V241A +RL3 SEM
mV
	n=4	n=4	n=3	n=3
40	0.9937	0.0036391	0.981	0.0114
20	0.9839	0.0089675	0.982	0.0177
0	0.9226	0.0165	0.9476	0.0161
-20	0.7069	0.027	0.7856	0.0431
-40	0.3381	0.0251	0.4309	0.0748
-60	0.1612	0.0142	0.1721	0.052
-80	0.1103	0.0105	0.1069	0.0365
-100	0.087	0.0080439	0.0879	0.0318
-120	0.0671	0.008842	0.0806	0.0299
-140	0.0225	0.0124	0.0705	0.0277

## Sheet: FitSigmoidalCurve1
Unabhängige Variable	Boltzmann Fit of Sheet1 D"GV V241A+RL3 mean"	Unabhängige Variable	Reguläres Residuum of Sheet1 D"GV V241A+RL3 mean"	Reguläres Residuum of Sheet1 D"GV V241A+RL3 mean"	Angepasstes Y	Reguläres Residuum of Sheet1 D"GV V241A+RL3 mean"	Reguläres Residuum of Sheet1 D"GV V241A+RL3 mean"	Perzentile	Referenz X	Referenzlinie
									mu = 0.000292	sigma = 0.005936
Angepasstes Kurvendiagramm	Angepasstes Kurvendiagramm			Histogramm des Residuendiagramms	Residuum vs. Diagramm der prognostizierten Werte	Residuum vs. Diagramm der prognostizierten Werte	Wahrscheinlichkeitsnetz (Normal) für Residuen	Wahrscheinlichkeitsnetz (Normal) für Residuen	Wahrscheinlichkeitsnetz (Normal) für Residuen	Wahrscheinlichkeitsnetz (Normal) für Residuen
-175	0.0800973	40	-0.00263541	-0.00263541	0.983635	-0.00263541	-0.0096796	6.09756	-0.0108297	3.04878
-172.247	0.0800984	20	0.00425198	0.00425198	0.977748	0.00425198	-0.00751411	15.8537	0.0114143	96.9512
-171.997	0.0800985	0	0.00267028	0.00267028	0.94493	0.00267028	-0.00263541	25.6098
-171.747	0.0800986	-20	-0.00751411	-0.00751411	0.793114	-0.00751411	-0.00176775	35.3659
-171.496	0.0800988	-40	-0.00176775	-0.00176775	0.432668	-0.00176775	4.71709e-06	45.122
-171.246	0.0800989	-60	0.00261275	0.00261275	0.169487	0.00261275	0.00261275	54.878
-170.996	0.080099	-80	0.0100888	0.0100888	0.0968112	0.0100888	0.00267028	64.6341
-170.746	0.0800991	-100	0.0048914	0.0048914	0.0830086	0.0048914	0.00425198	74.3902
-170.495	0.0800992	-120	4.71709e-06	4.71709e-06	0.0805953	4.71709e-06	0.0048914	84.1463
-170.245	0.0800994	-140	-0.0096796	-0.0096796	0.0801796	-0.0096796	0.0100888	93.9024
-169.995	0.0800995
-169.745	0.0800996
-169.494	0.0800998
-169.244	0.0800999
-168.994	0.0801001
-168.744	0.0801002
-168.493	0.0801004
-168.243	0.0801005
-167.993	0.0801007
-167.743	0.0801009
-167.492	0.080101
-167.242	0.0801012
-166.992	0.0801014
-166.742	0.0801015
-166.491	0.0801017
-166.241	0.0801019
-165.991	0.0801021
-165.741	0.0801023
-165.49	0.0801025
-165.24	0.0801027
-164.99	0.0801029
-164.74	0.0801031
-164.489	0.0801033
-164.239	0.0801036
-163.989	0.0801038
-163.739	0.080104
-163.488	0.0801043
-163.238	0.0801045
-162.988	0.0801048
-162.738	0.080105
-162.487	0.0801053
-162.237	0.0801055
-161.987	0.0801058
-161.737	0.0801061
-161.486	0.0801064
-161.236	0.0801067
-160.986	0.0801069
-160.736	0.0801073
-160.485	0.0801076
-160.235	0.0801079
-159.985	0.0801082
-159.735	0.0801085
-159.484	0.0801089
-159.234	0.0801092
-158.984	0.0801096
-158.734	0.0801099
-158.483	0.0801103
-158.233	0.0801107
-157.983	0.0801111
-157.733	0.0801115
-157.482	0.0801119
-157.232	0.0801123
-156.982	0.0801127
-156.732	0.0801131
-156.481	0.0801136
-156.231	0.080114
-155.981	0.0801145
-155.731	0.0801149
-155.48	0.0801154
-155.23	0.0801159
-154.98	0.0801164
-154.73	0.0801169
-154.479	0.0801175
-154.229	0.080118
-153.979	0.0801185
-153.729	0.0801191
-153.478	0.0801197
-153.228	0.0801203
-152.978	0.0801209
-152.728	0.0801215
-152.477	0.0801221
-152.227	0.0801227
-151.977	0.0801234
-151.727	0.0801241
-151.476	0.0801247
-151.226	0.0801254
-150.976	0.0801262
-150.726	0.0801269
-150.475	0.0801276
-150.225	0.0801284
-149.975	0.0801292
-149.725	0.08013
-149.474	0.0801308
-149.224	0.0801316
-148.974	0.0801325
-148.724	0.0801334
-148.473	0.0801342
-148.223	0.0801352
-147.973	0.0801361
-147.723	0.080137
-147.472	0.080138
-147.222	0.080139
-146.972	0.08014
-146.722	0.0801411
-146.471	0.0801421
-146.221	0.0801432
-145.971	0.0801443
-145.721	0.0801455
-145.47	0.0801466
-145.22	0.0801478
-144.97	0.080149
-144.72	0.0801503
-144.469	0.0801515
-144.219	0.0801528
-143.969	0.0801542
-143.719	0.0801555
-143.468	0.0801569
-143.218	0.0801583
-142.968	0.0801598
-142.718	0.0801612
-142.467	0.0801628
-142.217	0.0801643
-141.967	0.0801659
-141.717	0.0801675
-141.466	0.0801691
-141.216	0.0801708
-140.966	0.0801726
-140.716	0.0801743
-140.465	0.0801761
-140.215	0.080178
-140	0.0801796
-139.965	0.0801799
-139.715	0.0801818
-139.464	0.0801838
-139.214	0.0801858
-138.964	0.0801878
-138.714	0.0801899
-138.463	0.0801921
-138.213	0.0801943
-137.963	0.0801965
-137.713	0.0801988
-137.462	0.0802012
-137.212	0.0802036
-136.962	0.0802061
-136.712	0.0802086
-136.461	0.0802111
-136.211	0.0802138
-135.961	0.0802164
-135.711	0.0802192
-135.46	0.080222
-135.21	0.0802249
-134.96	0.0802278
-134.71	0.0802308
-134.459	0.0802338
-134.209	0.080237
-133.959	0.0802402
-133.709	0.0802434
-133.458	0.0802468
-133.208	0.0802502
-132.958	0.0802537
-132.708	0.0802573
-132.457	0.0802609
-132.207	0.0802647
-131.957	0.0802685
-131.707	0.0802724
-131.456	0.0802764
-131.206	0.0802805
-130.956	0.0802846
-130.706	0.0802889
-130.455	0.0802932
-130.205	0.0802977
-129.955	0.0803022
-129.705	0.0803069
-129.454	0.0803117
-129.204	0.0803165
-128.954	0.0803215
-128.704	0.0803266
-128.453	0.0803318
-128.203	0.0803371
-127.953	0.0803425
-127.703	0.0803481
-127.452	0.0803538
-127.202	0.0803596
-126.952	0.0803655
-126.702	0.0803716
-126.451	0.0803778
-126.201	0.0803841
-125.951	0.0803906
-125.701	0.0803972
-125.45	0.080404
-125.2	0.0804109
-124.95	0.080418
-124.7	0.0804252
-124.449	0.0804326
-124.199	0.0804401
-123.949	0.0804479
-123.699	0.0804558
-123.448	0.0804638
-123.198	0.0804721
-122.948	0.0804805
-122.698	0.0804892
-122.447	0.080498
-122.197	0.080507
-121.947	0.0805162
-121.697	0.0805256
-121.446	0.0805353
-121.196	0.0805451
-120.946	0.0805552
-120.696	0.0805655
-120.445	0.080576
-120.195	0.0805867
-120	0.0805953
-119.945	0.0805977
-119.695	0.080609
-119.444	0.0806204
-119.194	0.0806322
-118.944	0.0806442
-118.694	0.0806565
-118.443	0.080669
-118.193	0.0806818
-117.943	0.0806949
-117.693	0.0807083
-117.442	0.080722
-117.192	0.080736
-116.942	0.0807504
-116.692	0.080765
-116.441	0.0807799
-116.191	0.0807952
-115.941	0.0808109
-115.691	0.0808269
-115.44	0.0808432
-115.19	0.0808599
-114.94	0.080877
-114.69	0.0808944
-114.439	0.0809123
-114.189	0.0809305
-113.939	0.0809491
-113.689	0.0809682
-113.438	0.0809877
-113.188	0.0810076
-112.938	0.0810279
-112.688	0.0810488
-112.437	0.08107
-112.187	0.0810918
-111.937	0.081114
-111.687	0.0811367
-111.436	0.08116
-111.186	0.0811837
-110.936	0.081208
-110.686	0.0812328
-110.435	0.0812582
-110.185	0.0812841
-109.935	0.0813106
-109.685	0.0813377
-109.434	0.0813654
-109.184	0.0813937
-108.934	0.0814227
-108.684	0.0814522
-108.433	0.0814825
-108.183	0.0815134
-107.933	0.081545
-107.683	0.0815773
-107.432	0.0816103
-107.182	0.0816441
-106.932	0.0816786
-106.682	0.0817139
-106.431	0.0817499
-106.181	0.0817868
-105.931	0.0818245
-105.681	0.081863
-105.43	0.0819024
-105.18	0.0819426
-104.93	0.0819837
-104.68	0.0820258
-104.429	0.0820688
-104.179	0.0821127
-103.929	0.0821576
-103.679	0.0822035
-103.428	0.0822504
-103.178	0.0822984
-102.928	0.0823474
-102.678	0.0823976
-102.427	0.0824488
-102.177	0.0825012
-101.927	0.0825547
-101.677	0.0826094
-101.426	0.0826653
-101.176	0.0827225
-100.926	0.0827809
-100.676	0.0828406
-100.425	0.0829017
-100.175	0.0829641
-100	0.0830086
-99.9249	0.0830279
-99.6747	0.0830931
-99.4244	0.0831597
-99.1742	0.0832278
-98.9239	0.0832975
-98.6737	0.0833686
-98.4234	0.0834414
-98.1732	0.0835157
-97.9229	0.0835917
-97.6727	0.0836694
-97.4224	0.0837488
-97.1722	0.0838299
-96.9219	0.0839129
-96.6717	0.0839976
-96.4214	0.0840843
-96.1712	0.0841728
-95.9209	0.0842634
-95.6707	0.0843559
-95.4204	0.0844504
-95.1702	0.0845471
-94.9199	0.0846459
-94.6697	0.0847468
-94.4194	0.08485
-94.1692	0.0849555
-93.9189	0.0850632
-93.6687	0.0851734
-93.4184	0.085286
-93.1682	0.0854011
-92.9179	0.0855187
-92.6677	0.0856389
-92.4174	0.0857617
-92.1672	0.0858873
-91.9169	0.0860156
-91.6667	0.0861467
-91.4164	0.0862807
-91.1662	0.0864177
-90.9159	0.0865576
-90.6657	0.0867007
-90.4154	0.0868469
-90.1652	0.0869963
-89.9149	0.0871489
-89.6647	0.087305
-89.4144	0.0874644
-89.1642	0.0876274
-88.9139	0.0877939
-88.6637	0.087964
-88.4134	0.0881379
-88.1632	0.0883156
-87.9129	0.0884972
-87.6627	0.0886827
-87.4124	0.0888724
-87.1622	0.0890661
-86.9119	0.0892641
-86.6617	0.0894664
-86.4114	0.0896731
-86.1612	0.0898844
-85.9109	0.0901002
-85.6607	0.0903208
-85.4104	0.0905461
-85.1602	0.0907764
-84.9099	0.0910116
-84.6597	0.091252
-84.4094	0.0914976
-84.1592	0.0917485
-83.9089	0.0920049
-83.6587	0.0922669
-83.4084	0.0925345
-83.1582	0.0928079
-82.9079	0.0930873
-82.6577	0.0933727
-82.4074	0.0936643
-82.1572	0.0939622
-81.9069	0.0942665
-81.6567	0.0945773
-81.4064	0.0948949
-81.1562	0.0952194
-80.9059	0.0955508
-80.6557	0.0958893
-80.4054	0.0962352
-80.1552	0.0965884
-80	0.0968112
-79.9049	0.0969493
-79.6547	0.0973178
-79.4044	0.0976943
-79.1542	0.0980789
-78.9039	0.0984717
-78.6537	0.0988728
-78.4034	0.0992826
-78.1532	0.0997011
-77.9029	0.100128
-77.6527	0.100565
-77.4024	0.101011
-77.1522	0.101466
-76.9019	0.101931
-76.6517	0.102406
-76.4014	0.102891
-76.1512	0.103386
-75.9009	0.103891
-75.6507	0.104407
-75.4004	0.104935
-75.1502	0.105473
-74.8999	0.106022
-74.6496	0.106583
-74.3994	0.107156
-74.1491	0.107741
-73.8989	0.108338
-73.6486	0.108948
-73.3984	0.10957
-73.1481	0.110205
-72.8979	0.110853
-72.6476	0.111515
-72.3974	0.112191
-72.1471	0.11288
-71.8969	0.113584
-71.6466	0.114303
-71.3964	0.115036
-71.1461	0.115784
-70.8959	0.116547
-70.6456	0.117327
-70.3954	0.118122
-70.1451	0.118933
-69.8949	0.119761
-69.6446	0.120606
-69.3944	0.121467
-69.1441	0.122347
-68.8939	0.123243
-68.6436	0.124158
-68.3934	0.125092
-68.1431	0.126044
-67.8929	0.127015
-67.6426	0.128006
-67.3924	0.129016
-67.1421	0.130046
-66.8919	0.131097
-66.6416	0.132169
-66.3914	0.133261
-66.1411	0.134375
-65.8909	0.135511
-65.6406	0.136669
-65.3904	0.13785
-65.1401	0.139054
-64.8899	0.14028
-64.6396	0.141531
-64.3894	0.142806
-64.1391	0.144105
-63.8889	0.145428
-63.6386	0.146778
-63.3884	0.148152
-63.1381	0.149553
-62.8879	0.15098
-62.6376	0.152434
-62.3874	0.153915
-62.1371	0.155423
-61.8869	0.15696
-61.6366	0.158525
-61.3864	0.160118
-61.1361	0.161741
-60.8859	0.163394
-60.6356	0.165076
-60.3854	0.166789
-60.1351	0.168533
-60	0.169487
-59.8849	0.170308
-59.6346	0.172114
-59.3844	0.173953
-59.1341	0.175823
-58.8839	0.177727
-58.6336	0.179664
-58.3834	0.181634
-58.1331	0.183639
-57.8829	0.185678
-57.6326	0.187751
-57.3824	0.18986
-57.1321	0.192004
-56.8819	0.194184
-56.6316	0.1964
-56.3814	0.198653
-56.1311	0.200943
-55.8809	0.20327
-55.6306	0.205635
-55.3804	0.208038
-55.1301	0.210479
-54.8799	0.212959
-54.6296	0.215477
-54.3794	0.218035
-54.1291	0.220632
-53.8789	0.223269
-53.6286	0.225946
-53.3784	0.228664
-53.1281	0.231422
-52.8779	0.23422
-52.6276	0.23706
-52.3774	0.239941
-52.1271	0.242863
-51.8769	0.245827
-51.6266	0.248832
-51.3764	0.251879
-51.1261	0.254968
-50.8759	0.2581
-50.6256	0.261273
-50.3754	0.264489
-50.1251	0.267747
-49.8749	0.271047
-49.6246	0.274389
-49.3744	0.277774
-49.1241	0.281201
-48.8739	0.284671
-48.6236	0.288182
-48.3734	0.291736
-48.1231	0.295331
-47.8729	0.298968
-47.6226	0.302647
-47.3724	0.306368
-47.1221	0.310129
-46.8719	0.313932
-46.6216	0.317775
-46.3714	0.321658
-46.1211	0.325582
-45.8709	0.329546
-45.6206	0.333549
-45.3704	0.337591
-45.1201	0.341671
-44.8699	0.34579
-44.6196	0.349946
-44.3694	0.354139
-44.1191	0.358369
-43.8689	0.362635
-43.6186	0.366937
-43.3684	0.371273
-43.1181	0.375644
-42.8679	0.380048
-42.6176	0.384485
-42.3674	0.388954
-42.1171	0.393454
-41.8669	0.397985
-41.6166	0.402546
-41.3664	0.407135
-41.1161	0.411753
-40.8659	0.416398
-40.6156	0.42107
-40.3654	0.425767
-40.1151	0.430488
-40	0.432668
-39.8649	0.435233
-39.6146	0.44
-39.3644	0.444789
-39.1141	0.449599
-38.8639	0.454428
-38.6136	0.459275
-38.3634	0.46414
-38.1131	0.469021
-37.8629	0.473917
-37.6126	0.478827
-37.3624	0.483749
-37.1121	0.488684
-36.8619	0.493629
-36.6116	0.498584
-36.3614	0.503546
-36.1111	0.508516
-35.8609	0.513491
-35.6106	0.518471
-35.3604	0.523455
-35.1101	0.528441
-34.8599	0.533427
-34.6096	0.538414
-34.3594	0.543399
-34.1091	0.548381
-33.8589	0.553359
-33.6086	0.558333
-33.3584	0.5633
-33.1081	0.56826
-32.8579	0.573211
-32.6076	0.578152
-32.3574	0.583082
-32.1071	0.588
-31.8569	0.592905
-31.6066	0.597796
-31.3564	0.60267
-31.1061	0.607529
-30.8559	0.612369
-30.6056	0.617191
-30.3554	0.621993
-30.1051	0.626773
-29.8549	0.631532
-29.6046	0.636268
-29.3544	0.640981
-29.1041	0.645668
-28.8539	0.650329
-28.6036	0.654964
-28.3534	0.659572
-28.1031	0.66415
-27.8529	0.6687
-27.6026	0.673219
-27.3524	0.677708
-27.1021	0.682165
-26.8519	0.686589
-26.6016	0.690981
-26.3514	0.695338
-26.1011	0.699661
-25.8509	0.703949
-25.6006	0.708202
-25.3504	0.712418
-25.1001	0.716597
-24.8498	0.720739
-24.5996	0.724843
-24.3493	0.728909
-24.0991	0.732936
-23.8488	0.736924
-23.5986	0.740873
-23.3483	0.744781
-23.0981	0.74865
-22.8478	0.752478
-22.5976	0.756265
-22.3473	0.76001
-22.0971	0.763715
-21.8468	0.767378
-21.5966	0.770999
-21.3463	0.774579
-21.0961	0.778117
-20.8458	0.781612
-20.5956	0.785065
-20.3453	0.788476
-20.0951	0.791845
-20	0.793114
-19.8448	0.795172
-19.5946	0.798456
-19.3443	0.801697
-19.0941	0.804897
-18.8438	0.808054
-18.5936	0.81117
-18.3433	0.814243
-18.0931	0.817274
-17.8428	0.820264
-17.5926	0.823212
-17.3423	0.826118
-17.0921	0.828983
-16.8418	0.831807
-16.5916	0.83459
-16.3413	0.837333
-16.0911	0.840035
-15.8408	0.842697
-15.5906	0.845319
-15.3403	0.847901
-15.0901	0.850444
-14.8398	0.852947
-14.5896	0.855412
-14.3393	0.857839
-14.0891	0.860227
-13.8388	0.862578
-13.5886	0.864891
-13.3383	0.867166
-13.0881	0.869405
-12.8378	0.871608
-12.5876	0.873774
-12.3373	0.875905
-12.0871	0.878
-11.8368	0.88006
-11.5866	0.882086
-11.3363	0.884078
-11.0861	0.886035
-10.8358	0.887959
-10.5856	0.889851
-10.3353	0.891709
-10.0851	0.893535
-9.83483	0.89533
-9.58458	0.897093
-9.33433	0.898825
-9.08408	0.900526
-8.83383	0.902197
-8.58358	0.903838
-8.33333	0.90545
-8.08308	0.907032
-7.83283	0.908587
-7.58258	0.910112
-7.33233	0.91161
-7.08208	0.913081
-6.83183	0.914525
-6.58158	0.915942
-6.33133	0.917332
-6.08108	0.918697
-5.83083	0.920037
-5.58058	0.921351
-5.33033	0.922641
-5.08008	0.923906
-4.82983	0.925148
-4.57958	0.926366
-4.32933	0.92756
-4.07908	0.928732
-3.82883	0.929882
-3.57858	0.93101
-3.32833	0.932116
-3.07808	0.9332
-2.82783	0.934264
-2.57758	0.935307
-2.32733	0.936329
-2.07708	0.937332
-1.82683	0.938315
-1.57658	0.939279
-1.32633	0.940224
-1.07608	0.94115
-0.825826	0.942059
-0.575576	0.942949
-0.325325	0.943821
-0.0750751	0.944676
0	0.94493
0.175175	0.945515
0.425425	0.946336
0.675676	0.947141
0.925926	0.94793
1.17618	0.948704
1.42643	0.949461
1.67668	0.950204
1.92693	0.950931
2.17718	0.951644
2.42743	0.952342
2.67768	0.953026
2.92793	0.953697
3.17818	0.954354
3.42843	0.954997
3.67868	0.955627
3.92893	0.956245
4.17918	0.956849
4.42943	0.957442
4.67968	0.958022
4.92993	0.95859
5.18018	0.959147
5.43043	0.959692
5.68068	0.960226
5.93093	0.960749
6.18118	0.961261
6.43143	0.961763
6.68168	0.962254
6.93193	0.962735
7.18218	0.963206
7.43243	0.963667
7.68268	0.964119
7.93293	0.964561
8.18318	0.964994
8.43343	0.965418
8.68368	0.965833
8.93393	0.96624
9.18418	0.966638
9.43443	0.967027
9.68468	0.967409
9.93493	0.967782
10.1852	0.968148
10.4354	0.968506
10.6857	0.968856
10.9359	0.969199
11.1862	0.969535
11.4364	0.969864
11.6867	0.970186
11.9369	0.970501
12.1872	0.970809
12.4374	0.971111
12.6877	0.971406
12.9379	0.971695
13.1882	0.971979
13.4384	0.972256
13.6887	0.972527
13.9389	0.972792
14.1892	0.973052
14.4394	0.973306
14.6897	0.973555
14.9399	0.973799
15.1902	0.974037
15.4404	0.974271
15.6907	0.974499
15.9409	0.974723
16.1912	0.974941
16.4414	0.975155
16.6917	0.975365
16.9419	0.97557
17.1922	0.975771
17.4424	0.975967
17.6927	0.976159
17.9429	0.976347
18.1932	0.976531
18.4434	0.976711
18.6937	0.976888
18.9439	0.97706
19.1942	0.977229
19.4444	0.977394
19.6947	0.977556
19.9449	0.977714
20	0.977748
20.1952	0.977868
20.4454	0.97802
20.6957	0.978168
20.9459	0.978313
21.1962	0.978455
21.4464	0.978594
21.6967	0.97873
21.9469	0.978862
22.1972	0.978992
22.4474	0.97912
22.6977	0.979244
22.9479	0.979366
23.1982	0.979485
23.4484	0.979602
23.6987	0.979716
23.9489	0.979828
24.1992	0.979937
24.4494	0.980044
24.6997	0.980148
24.9499	0.980251
25.2002	0.980351
25.4505	0.980449
25.7007	0.980545
25.951	0.980638
26.2012	0.98073
26.4515	0.98082
26.7017	0.980908
26.952	0.980994
27.2022	0.981078
27.4525	0.98116
27.7027	0.981241
27.953	0.981319
28.2032	0.981396
28.4535	0.981472
28.7037	0.981545
28.954	0.981618
29.2042	0.981688
29.4545	0.981757
29.7047	0.981825
29.955	0.981891
30.2052	0.981955
30.4555	0.982019
30.7057	0.982081
30.956	0.982141
31.2062	0.9822
31.4565	0.982258
31.7067	0.982315
31.957	0.98237
32.2072	0.982425
32.4575	0.982478
32.7077	0.98253
32.958	0.982581
33.2082	0.98263
33.4585	0.982679
33.7087	0.982726
33.959	0.982773
34.2092	0.982819
34.4595	0.982863
34.7097	0.982907
34.96	0.982949
35.2102	0.982991
35.4605	0.983032
35.7107	0.983072
35.961	0.983111
36.2112	0.983149
36.4615	0.983186
36.7117	0.983223
36.962	0.983259
37.2122	0.983294
37.4625	0.983328
37.7127	0.983361
37.963	0.983394
38.2132	0.983426
38.4635	0.983457
38.7137	0.983488
38.964	0.983518
39.2142	0.983547
39.4645	0.983576
39.7147	0.983604
39.965	0.983632
40	0.983635
40.2152	0.983658
40.4655	0.983685
40.7157	0.98371
40.966	0.983736
41.2162	0.98376
41.4665	0.983784
41.7167	0.983808
41.967	0.983831
42.2172	0.983853
42.4675	0.983875
42.7177	0.983897
42.968	0.983918
43.2182	0.983939
43.4685	0.983959
43.7187	0.983979
43.969	0.983998
44.2192	0.984017
44.4695	0.984035
44.7197	0.984054
44.97	0.984071
45.2202	0.984089
45.4705	0.984105
45.7207	0.984122
45.971	0.984138
46.2212	0.984154
46.4715	0.98417
46.7217	0.984185
46.972	0.9842
47.2222	0.984214
47.4725	0.984228
47.7227	0.984242
47.973	0.984256
48.2232	0.984269
48.4735	0.984282
48.7237	0.984295
48.974	0.984307
49.2242	0.984319
49.4745	0.984331
49.7247	0.984343
49.975	0.984354
50.2252	0.984365
50.4755	0.984376
50.7257	0.984387
50.976	0.984397
51.2262	0.984408
51.4765	0.984418
51.7267	0.984427
51.977	0.984437
52.2272	0.984446
52.4775	0.984455
52.7277	0.984464
52.978	0.984473
53.2282	0.984482
53.4785	0.98449
53.7287	0.984498
53.979	0.984506
54.2292	0.984514
54.4795	0.984522
54.7297	0.984529
54.98	0.984537
55.2302	0.984544
55.4805	0.984551
55.7307	0.984558
55.981	0.984564
56.2312	0.984571
56.4815	0.984577
56.7317	0.984584
56.982	0.98459
57.2322	0.984596
57.4825	0.984602
57.7327	0.984607
57.983	0.984613
58.2332	0.984619
58.4835	0.984624
58.7337	0.984629
58.984	0.984634
59.2342	0.984639
59.4845	0.984644
59.7347	0.984649
59.985	0.984654
60.2352	0.984658
60.4855	0.984663
60.7357	0.984667
60.986	0.984672
61.2362	0.984676
61.4865	0.98468
61.7367	0.984684
61.987	0.984688
62.2372	0.984692
62.4875	0.984696
62.7377	0.984699
62.988	0.984703
63.2382	0.984707
63.4885	0.98471
63.7387	0.984713
63.989	0.984717
64.2392	0.98472
64.4895	0.984723
64.7397	0.984726
64.99	0.984729
65.2402	0.984732
65.4905	0.984735
65.7407	0.984738
65.991	0.984741
66.2412	0.984744
66.4915	0.984746
66.7417	0.984749
66.992	0.984751
67.2422	0.984754
67.4925	0.984756
67.7427	0.984759
67.993	0.984761
68.2432	0.984763
68.4935	0.984765
68.7437	0.984768
68.994	0.98477
69.2442	0.984772
69.4945	0.984774
69.7447	0.984776
69.995	0.984778
70.2452	0.98478
70.4955	0.984782
70.7457	0.984784
70.996	0.984785
71.2462	0.984787
71.4965	0.984789
71.7467	0.98479
71.997	0.984792
72.2472	0.984794
72.4975	0.984795
72.7477	0.984797
72.998	0.984798
73.2482	0.9848
73.4985	0.984801
73.7487	0.984803
73.999	0.984804
74.2492	0.984805
74.4995	0.984807
74.7497	0.984808
75	0.984809

## Sheet: FitSigmoidalCurve2
Unabhängige Variable	Boltzmann Fit of Sheet1 B"GV V241A control mean"	Unabhängige Variable	Reguläres Residuum of Sheet1 B"GV V241A control mean"	Reguläres Residuum of Sheet1 B"GV V241A control mean"	Angepasstes Y	Reguläres Residuum of Sheet1 B"GV V241A control mean"	Reguläres Residuum of Sheet1 B"GV V241A control mean"	Perzentile	Referenz X	Referenzlinie	Unabhängige Variable	Boltzmann Fit of Sheet1 D"GV V241A+RL3 mean"	Unabhängige Variable	Reguläres Residuum of Sheet1 D"GV V241A+RL3 mean"	Reguläres Residuum of Sheet1 D"GV V241A+RL3 mean"	Angepasstes Y	Reguläres Residuum of Sheet1 D"GV V241A+RL3 mean"	Reguläres Residuum of Sheet1 D"GV V241A+RL3 mean"	Perzentile	Referenz X	Referenzlinie
									mu = -0.000000	sigma = 0.019555										mu = -0.000000	sigma = 0.005161
Fit-Kurve of GV V241A control mean	Fit-Kurve of GV V241A control mean	Fit-Kurve of GV V241A control mean	Fit-Kurve of GV V241A control mean	Fit-Kurve of GV V241A control mean	Fit-Kurve of GV V241A control mean	Fit-Kurve of GV V241A control mean	Fit-Kurve of GV V241A control mean	Fit-Kurve of GV V241A control mean	Fit-Kurve of GV V241A control mean	Fit-Kurve of GV V241A control mean	Fit-Kurve of GV V241A +RL3 mean	Fit-Kurve of GV V241A +RL3 mean	Fit-Kurve of GV V241A +RL3 mean	Fit-Kurve of GV V241A +RL3 mean	Fit-Kurve of GV V241A +RL3 mean	Fit-Kurve of GV V241A +RL3 mean	Fit-Kurve of GV V241A +RL3 mean	Fit-Kurve of GV V241A +RL3 mean	Fit-Kurve of GV V241A +RL3 mean	Fit-Kurve of GV V241A +RL3 mean	Fit-Kurve of GV V241A +RL3 mean
Angepasstes Kurvendiagramm	Angepasstes Kurvendiagramm			Histogramm des Residuendiagramms	Residuum vs. Diagramm der prognostizierten Werte	Residuum vs. Diagramm der prognostizierten Werte	Wahrscheinlichkeitsnetz (Normal) für Residuen	Wahrscheinlichkeitsnetz (Normal) für Residuen	Wahrscheinlichkeitsnetz (Normal) für Residuen	Wahrscheinlichkeitsnetz (Normal) für Residuen	Angepasstes Kurvendiagramm	Angepasstes Kurvendiagramm			Histogramm des Residuendiagramms	Residuum vs. Diagramm der prognostizierten Werte	Residuum vs. Diagramm der prognostizierten Werte	Wahrscheinlichkeitsnetz (Normal) für Residuen	Wahrscheinlichkeitsnetz (Normal) für Residuen	Wahrscheinlichkeitsnetz (Normal) für Residuen	Wahrscheinlichkeitsnetz (Normal) für Residuen
-150	0.0668014	40	-0.00587403	-0.00587403	0.999574	-0.00587403	-0.0443981	6.09756	-0.0366398	3.04878	-150	0.0806123	40	-0.00542518	-0.00542518	0.986425	-0.00542518	-0.0101746	6.09756	-0.00967015	3.04878
-149.75	0.066803	20	-0.000132179	-0.000132179	0.984032	-0.000132179	-0.0164281	15.8537	0.0366398	96.9512	-149.75	0.0806132	20	0.00238776	0.00238776	0.979612	0.00238776	-0.00542518	15.8537	0.00967015	96.9512
-149.499	0.0668046	0	0.00529586	0.00529586	0.917304	0.00529586	-0.00587403	25.6098			-149.499	0.0806143	0	0.00403316	0.00403316	0.943567	0.00403316	-0.0010025	25.6098
-149.249	0.0668063	-20	0.00661001	0.00661001	0.70029	0.00661001	-0.000462863	35.3659			-149.249	0.0806153	-20	-0.000807666	-0.000807666	0.786408	-0.000807666	-0.000807666	35.3659
-148.999	0.066808	-40	-0.0164281	-0.0164281	0.354528	-0.0164281	-0.000132179	45.122			-148.999	0.0806164	-40	-0.000598755	-0.000598755	0.431499	-0.000598755	-0.000598755	45.122
-148.749	0.0668098	-60	0.0138558	0.0138558	0.147344	0.0138558	0.00529586	54.878			-148.749	0.0806175	-60	-0.0010025	-0.0010025	0.173102	-0.0010025	-0.000567519	54.878
-148.498	0.0668116	-80	0.0252141	0.0252141	0.0850859	0.0252141	0.00661001	64.6341			-148.498	0.0806186	-80	0.00815049	0.00815049	0.0987495	0.00815049	0.00238776	64.6341
-148.248	0.0668134	-100	0.0163195	0.0163195	0.0706805	0.0163195	0.0138558	74.3902			-148.248	0.0806197	-100	0.00400481	0.00400481	0.0838952	0.00400481	0.00400481	74.3902
-147.998	0.0668152	-120	-0.000462863	-0.000462863	0.0675629	-0.000462863	0.0163195	84.1463			-147.998	0.0806209	-120	-0.000567519	-0.000567519	0.0811675	-0.000567519	0.00403316	84.1463
-147.748	0.0668171	-140	-0.0443981	-0.0443981	0.0668981	-0.0443981	0.0252141	93.9024			-147.748	0.080622	-140	-0.0101746	-0.0101746	0.0806746	-0.0101746	0.00815049	93.9024
-147.497	0.066819										-147.497	0.0806232
-147.247	0.066821										-147.247	0.0806245
-146.997	0.066823										-146.997	0.0806257
-146.747	0.0668251										-146.747	0.080627
-146.496	0.0668271										-146.496	0.0806284
-146.246	0.0668293										-146.246	0.0806297
-145.996	0.0668314										-145.996	0.0806311
-145.746	0.0668336										-145.746	0.0806325
-145.495	0.0668359										-145.495	0.0806339
-145.245	0.0668382										-145.245	0.0806354
-144.995	0.0668405										-144.995	0.0806369
-144.745	0.0668429										-144.745	0.0806384
-144.494	0.0668453										-144.494	0.08064
-144.244	0.0668478										-144.244	0.0806416
-143.994	0.0668503										-143.994	0.0806432
-143.744	0.0668529										-143.744	0.0806449
-143.493	0.0668555										-143.493	0.0806466
-143.243	0.0668582										-143.243	0.0806483
-142.993	0.066861										-142.993	0.0806501
-142.743	0.0668637										-142.743	0.0806519
-142.492	0.0668666										-142.492	0.0806538
-142.242	0.0668695										-142.242	0.0806557
-141.992	0.0668724										-141.992	0.0806576
-141.742	0.0668754										-141.742	0.0806596
-141.491	0.0668785										-141.491	0.0806616
-141.241	0.0668816										-141.241	0.0806637
-140.991	0.0668848										-140.991	0.0806658
-140.741	0.0668881										-140.741	0.0806679
-140.49	0.0668914										-140.49	0.0806701
-140.24	0.0668948										-140.24	0.0806724
-140	0.0668981										-140	0.0806746
-139.99	0.0668982										-139.99	0.0806747
-139.74	0.0669017										-139.74	0.080677
-139.489	0.0669053										-139.489	0.0806794
-139.239	0.066909										-139.239	0.0806819
-138.989	0.0669127										-138.989	0.0806844
-138.739	0.0669165										-138.739	0.080687
-138.488	0.0669204										-138.488	0.0806896
-138.238	0.0669243										-138.238	0.0806923
-137.988	0.0669283										-137.988	0.080695
-137.738	0.0669324										-137.738	0.0806978
-137.487	0.0669366										-137.487	0.0807006
-137.237	0.0669409										-137.237	0.0807035
-136.987	0.0669452										-136.987	0.0807065
-136.737	0.0669497										-136.737	0.0807096
-136.486	0.0669542										-136.486	0.0807127
-136.236	0.0669588										-136.236	0.0807158
-135.986	0.0669635										-135.986	0.0807191
-135.736	0.0669683										-135.736	0.0807224
-135.485	0.0669732										-135.485	0.0807258
-135.235	0.0669782										-135.235	0.0807292
-134.985	0.0669832										-134.985	0.0807328
-134.735	0.0669884										-134.735	0.0807364
-134.484	0.0669937										-134.484	0.0807401
-134.234	0.0669991										-134.234	0.0807438
-133.984	0.0670046										-133.984	0.0807477
-133.734	0.0670102										-133.734	0.0807516
-133.483	0.0670159										-133.483	0.0807556
-133.233	0.0670217										-133.233	0.0807597
-132.983	0.0670276										-132.983	0.0807639
-132.733	0.0670337										-132.733	0.0807682
-132.482	0.0670398										-132.482	0.0807726
-132.232	0.0670461										-132.232	0.0807771
-131.982	0.0670525										-131.982	0.0807816
-131.732	0.067059										-131.732	0.0807863
-131.481	0.0670657										-131.481	0.0807911
-131.231	0.0670725										-131.231	0.080796
-130.981	0.0670794										-130.981	0.0808009
-130.731	0.0670865										-130.731	0.080806
-130.48	0.0670937										-130.48	0.0808112
-130.23	0.067101										-130.23	0.0808165
-129.98	0.0671085										-129.98	0.0808219
-129.73	0.0671161										-129.73	0.0808275
-129.479	0.0671239										-129.479	0.0808332
-129.229	0.0671318										-129.229	0.0808389
-128.979	0.0671399										-128.979	0.0808448
-128.729	0.0671482										-128.729	0.0808509
-128.478	0.0671566										-128.478	0.0808571
-128.228	0.0671651										-128.228	0.0808634
-127.978	0.0671739										-127.978	0.0808698
-127.728	0.0671828										-127.728	0.0808764
-127.477	0.0671919										-127.477	0.0808831
-127.227	0.0672011										-127.227	0.08089
-126.977	0.0672106										-126.977	0.080897
-126.727	0.0672202										-126.727	0.0809042
-126.476	0.06723										-126.476	0.0809115
-126.226	0.06724										-126.226	0.080919
-125.976	0.0672502										-125.976	0.0809266
-125.726	0.0672606										-125.726	0.0809344
-125.475	0.0672712										-125.475	0.0809424
-125.225	0.067282										-125.225	0.0809505
-124.975	0.067293										-124.975	0.0809589
-124.725	0.0673043										-124.725	0.0809674
-124.474	0.0673157										-124.474	0.0809761
-124.224	0.0673274										-124.224	0.080985
-123.974	0.0673393										-123.974	0.080994
-123.724	0.0673515										-123.724	0.0810033
-123.473	0.0673638										-123.473	0.0810128
-123.223	0.0673765										-123.223	0.0810224
-122.973	0.0673893										-122.973	0.0810323
-122.723	0.0674024										-122.723	0.0810424
-122.472	0.0674158										-122.472	0.0810528
-122.222	0.0674295										-122.222	0.0810633
-121.972	0.0674434										-121.972	0.0810741
-121.722	0.0674575										-121.722	0.0810851
-121.471	0.067472										-121.471	0.0810963
-121.221	0.0674867										-121.221	0.0811078
-120.971	0.0675017										-120.971	0.0811195
-120.721	0.0675171										-120.721	0.0811315
-120.47	0.0675327										-120.47	0.0811438
-120.22	0.0675486										-120.22	0.0811563
-120	0.0675629										-120	0.0811675
-119.97	0.0675648										-119.97	0.0811691
-119.72	0.0675814										-119.72	0.0811821
-119.469	0.0675982										-119.469	0.0811955
-119.219	0.0676155										-119.219	0.0812091
-118.969	0.067633										-118.969	0.081223
-118.719	0.0676509										-118.719	0.0812373
-118.468	0.0676691										-118.468	0.0812518
-118.218	0.0676877										-118.218	0.0812667
-117.968	0.0677066										-117.968	0.0812818
-117.718	0.067726										-117.718	0.0812973
-117.467	0.0677457										-117.467	0.0813132
-117.217	0.0677657										-117.217	0.0813294
-116.967	0.0677862										-116.967	0.0813459
-116.717	0.0678071										-116.717	0.0813628
-116.466	0.0678284										-116.466	0.08138
-116.216	0.0678501										-116.216	0.0813977
-115.966	0.0678722										-115.966	0.0814157
-115.716	0.0678947										-115.716	0.0814341
-115.465	0.0679177										-115.465	0.0814529
-115.215	0.0679412										-115.215	0.0814721
-114.965	0.0679651										-114.965	0.0814917
-114.715	0.0679894										-114.715	0.0815117
-114.464	0.0680143										-114.464	0.0815322
-114.214	0.0680396										-114.214	0.0815531
-113.964	0.0680654										-113.964	0.0815745
-113.714	0.0680918										-113.714	0.0815964
-113.463	0.0681186										-113.463	0.0816187
-113.213	0.068146										-113.213	0.0816415
-112.963	0.0681739										-112.963	0.0816647
-112.713	0.0682023										-112.713	0.0816885
-112.462	0.0682313										-112.462	0.0817128
-112.212	0.0682609										-112.212	0.0817377
-111.962	0.068291										-111.962	0.081763
-111.712	0.0683217										-111.712	0.0817889
-111.461	0.0683531										-111.461	0.0818154
-111.211	0.068385										-111.211	0.0818425
-110.961	0.0684176										-110.961	0.0818701
-110.711	0.0684508										-110.711	0.0818983
-110.46	0.0684846										-110.46	0.0819272
-110.21	0.0685191										-110.21	0.0819566
-109.96	0.0685543										-109.96	0.0819867
-109.71	0.0685901										-109.71	0.0820175
-109.459	0.0686267										-109.459	0.0820489
-109.209	0.068664										-109.209	0.082081
-108.959	0.068702										-108.959	0.0821138
-108.709	0.0687407										-108.709	0.0821473
-108.458	0.0687802										-108.458	0.0821815
-108.208	0.0688205										-108.208	0.0822165
-107.958	0.0688615										-107.958	0.0822522
-107.708	0.0689034										-107.708	0.0822887
-107.457	0.0689461										-107.457	0.0823259
-107.207	0.0689896										-107.207	0.082364
-106.957	0.0690339										-106.957	0.0824029
-106.707	0.0690791										-106.707	0.0824427
-106.456	0.0691252										-106.456	0.0824833
-106.206	0.0691722										-106.206	0.0825247
-105.956	0.0692201										-105.956	0.0825671
-105.706	0.0692689										-105.706	0.0826104
-105.455	0.0693187										-105.455	0.0826546
-105.205	0.0693695										-105.205	0.0826998
-104.955	0.0694212										-104.955	0.0827459
-104.705	0.069474										-104.705	0.0827931
-104.454	0.0695277										-104.454	0.0828413
-104.204	0.0695826										-104.204	0.0828905
-103.954	0.0696385										-103.954	0.0829407
-103.704	0.0696954										-103.704	0.0829921
-103.453	0.0697535										-103.453	0.0830445
-103.203	0.0698127										-103.203	0.0830981
-102.953	0.0698731										-102.953	0.0831529
-102.703	0.0699346										-102.703	0.0832088
-102.452	0.0699974										-102.452	0.0832659
-102.202	0.0700613										-102.202	0.0833243
-101.952	0.0701265										-101.952	0.0833839
-101.702	0.070193										-101.702	0.0834448
-101.451	0.0702608										-101.451	0.083507
-101.201	0.0703298										-101.201	0.0835706
-100.951	0.0704002										-100.951	0.0836355
-100.701	0.070472										-100.701	0.0837018
-100.45	0.0705452										-100.45	0.0837695
-100.2	0.0706198										-100.2	0.0838388
-100	0.0706805										-100	0.0838952
-99.9499	0.0706958										-99.9499	0.0839094
-99.6997	0.0707734										-99.6997	0.0839817
-99.4494	0.0708524										-99.4494	0.0840554
-99.1992	0.0709329										-99.1992	0.0841308
-98.9489	0.0710151										-98.9489	0.0842078
-98.6987	0.0710988										-98.6987	0.0842864
-98.4484	0.0711841										-98.4484	0.0843667
-98.1982	0.0712711										-98.1982	0.0844488
-97.9479	0.0713598										-97.9479	0.0845326
-97.6977	0.0714502										-97.6977	0.0846182
-97.4474	0.0715423										-97.4474	0.0847057
-97.1972	0.0716363										-97.1972	0.084795
-96.9469	0.071732										-96.9469	0.0848863
-96.6967	0.0718296										-96.6967	0.0849795
-96.4464	0.0719291										-96.4464	0.0850747
-96.1962	0.0720306										-96.1962	0.085172
-95.9459	0.0721339										-95.9459	0.0852713
-95.6957	0.0722393										-95.6957	0.0853728
-95.4454	0.0723468										-95.4454	0.0854765
-95.1952	0.0724563										-95.1952	0.0855824
-94.9449	0.0725679										-94.9449	0.0856905
-94.6947	0.0726816										-94.6947	0.085801
-94.4444	0.0727976										-94.4444	0.0859138
-94.1942	0.0729158										-94.1942	0.0860291
-93.9439	0.0730363										-93.9439	0.0861468
-93.6937	0.0731592										-93.6937	0.086267
-93.4434	0.0732844										-93.4434	0.0863899
-93.1932	0.073412										-93.1932	0.0865153
-92.9429	0.0735421										-92.9429	0.0866434
-92.6927	0.0736746										-92.6927	0.0867743
-92.4424	0.0738098										-92.4424	0.086908
-92.1922	0.0739475										-92.1922	0.0870445
-91.9419	0.0740879										-91.9419	0.087184
-91.6917	0.074231										-91.6917	0.0873264
-91.4414	0.0743769										-91.4414	0.0874719
-91.1912	0.0745256										-91.1912	0.0876204
-90.9409	0.0746771										-90.9409	0.0877722
-90.6907	0.0748315										-90.6907	0.0879272
-90.4404	0.074989										-90.4404	0.0880854
-90.1902	0.0751494										-90.1902	0.0882471
-89.9399	0.0753129										-89.9399	0.0884122
-89.6897	0.0754796										-89.6897	0.0885808
-89.4394	0.0756495										-89.4394	0.0887531
-89.1892	0.0758226										-89.1892	0.0889289
-88.9389	0.0759991										-88.9389	0.0891086
-88.6887	0.0761789										-88.6887	0.089292
-88.4384	0.0763622										-88.4384	0.0894793
-88.1882	0.076549										-88.1882	0.0896707
-87.9379	0.0767394										-87.9379	0.0898661
-87.6877	0.0769334										-87.6877	0.0900656
-87.4374	0.0771312										-87.4374	0.0902694
-87.1872	0.0773327										-87.1872	0.0904775
-86.9369	0.0775381										-86.9369	0.09069
-86.6867	0.0777474										-86.6867	0.090907
-86.4364	0.0779607										-86.4364	0.0911286
-86.1862	0.0781781										-86.1862	0.0913549
-85.9359	0.0783996										-85.9359	0.091586
-85.6857	0.0786254										-85.6857	0.091822
-85.4354	0.0788554										-85.4354	0.092063
-85.1852	0.0790899										-85.1852	0.092309
-84.9349	0.0793288										-84.9349	0.0925603
-84.6847	0.0795723										-84.6847	0.0928169
-84.4344	0.0798204										-84.4344	0.0930788
-84.1842	0.0800732										-84.1842	0.0933463
-83.9339	0.0803309										-83.9339	0.0936195
-83.6837	0.0805934										-83.6837	0.0938983
-83.4334	0.0808609										-83.4334	0.0941831
-83.1832	0.0811335										-83.1832	0.0944738
-82.9329	0.0814113										-82.9329	0.0947707
-82.6827	0.0816943										-82.6827	0.0950737
-82.4324	0.0819827										-82.4324	0.0953832
-82.1822	0.0822765										-82.1822	0.0956991
-81.9319	0.0825759										-81.9319	0.0960216
-81.6817	0.082881										-81.6817	0.0963509
-81.4314	0.0831919										-81.4314	0.0966871
-81.1812	0.0835086										-81.1812	0.0970303
-80.9309	0.0838312										-80.9309	0.0973807
-80.6807	0.08416										-80.6807	0.0977384
-80.4304	0.084495										-80.4304	0.0981036
-80.1802	0.0848362										-80.1802	0.0984763
-80	0.0850859										-80	0.0987495
-79.9299	0.0851839										-79.9299	0.0988569
-79.6797	0.0855381										-79.6797	0.0992453
-79.4294	0.085899										-79.4294	0.0996418
-79.1792	0.0862667										-79.1792	0.100047
-78.9289	0.0866412										-78.9289	0.10046
-78.6787	0.0870228										-78.6787	0.100881
-78.4284	0.0874115										-78.4284	0.101312
-78.1782	0.0878074										-78.1782	0.101751
-77.9279	0.0882108										-77.9279	0.1022
-77.6777	0.0886217										-77.6777	0.102657
-77.4274	0.0890403										-77.4274	0.103124
-77.1772	0.0894666										-77.1772	0.103601
-76.9269	0.0899009										-76.9269	0.104088
-76.6767	0.0903433										-76.6767	0.104584
-76.4264	0.0907939										-76.4264	0.105091
-76.1762	0.0912529										-76.1762	0.105608
-75.9259	0.0917203										-75.9259	0.106136
-75.6757	0.0921965										-75.6757	0.106674
-75.4254	0.0926814										-75.4254	0.107224
-75.1752	0.0931753										-75.1752	0.107784
-74.9249	0.0936783										-74.9249	0.108356
-74.6747	0.0941906										-74.6747	0.10894
-74.4244	0.0947124										-74.4244	0.109536
-74.1742	0.0952437										-74.1742	0.110143
-73.9239	0.0957848										-73.9239	0.110763
-73.6737	0.0963358										-73.6737	0.111396
-73.4234	0.0968969										-73.4234	0.112041
-73.1732	0.0974683										-73.1732	0.1127
-72.9229	0.0980502										-72.9229	0.113371
-72.6727	0.0986426										-72.6727	0.114056
-72.4224	0.0992459										-72.4224	0.114755
-72.1722	0.0998601										-72.1722	0.115468
-71.9219	0.100486										-71.9219	0.116195
-71.6717	0.101122										-71.6717	0.116936
-71.4214	0.101771										-71.4214	0.117693
-71.1712	0.102431										-71.1712	0.118464
-70.9209	0.103103										-70.9209	0.119251
-70.6707	0.103787										-70.6707	0.120053
-70.4204	0.104483										-70.4204	0.120871
-70.1702	0.105192										-70.1702	0.121706
-69.9199	0.105914										-69.9199	0.122557
-69.6697	0.106648										-69.6697	0.123424
-69.4194	0.107396										-69.4194	0.124309
-69.1692	0.108157										-69.1692	0.12521
-68.9189	0.108932										-68.9189	0.12613
-68.6687	0.10972										-68.6687	0.127067
-68.4184	0.110523										-68.4184	0.128023
-68.1682	0.111339										-68.1682	0.128997
-67.9179	0.112171										-67.9179	0.12999
-67.6677	0.113016										-67.6677	0.131002
-67.4174	0.113877										-67.4174	0.132033
-67.1672	0.114753										-67.1672	0.133085
-66.9169	0.115644										-66.9169	0.134156
-66.6667	0.116551										-66.6667	0.135248
-66.4164	0.117474										-66.4164	0.136361
-66.1662	0.118412										-66.1662	0.137495
-65.9159	0.119368										-65.9159	0.13865
-65.6657	0.120339										-65.6657	0.139828
-65.4154	0.121328										-65.4154	0.141027
-65.1652	0.122333										-65.1652	0.142249
-64.9149	0.123356										-64.9149	0.143494
-64.6647	0.124397										-64.6647	0.144762
-64.4144	0.125455										-64.4144	0.146053
-64.1642	0.126532										-64.1642	0.147369
-63.9139	0.127626										-63.9139	0.148708
-63.6637	0.12874										-63.6637	0.150073
-63.4134	0.129872										-63.4134	0.151462
-63.1632	0.131024										-63.1632	0.152877
-62.9129	0.132195										-62.9129	0.154317
-62.6627	0.133385										-62.6627	0.155784
-62.4124	0.134596										-62.4124	0.157277
-62.1622	0.135827										-62.1622	0.158797
-61.9119	0.137078										-61.9119	0.160344
-61.6617	0.13835										-61.6617	0.161919
-61.4114	0.139643										-61.4114	0.163522
-61.1612	0.140958										-61.1612	0.165153
-60.9109	0.142294										-60.9109	0.166812
-60.6607	0.143652										-60.6607	0.168501
-60.4104	0.145032										-60.4104	0.17022
-60.1602	0.146435										-60.1602	0.171968
-60	0.147344										-60	0.173102
-59.9099	0.14786										-59.9099	0.173746
-59.6597	0.149308										-59.6597	0.175555
-59.4094	0.15078										-59.4094	0.177395
-59.1592	0.152276										-59.1592	0.179266
-58.9089	0.153795										-58.9089	0.181169
-58.6587	0.155338										-58.6587	0.183104
-58.4084	0.156906										-58.4084	0.185071
-58.1582	0.158499										-58.1582	0.187071
-57.9079	0.160116										-57.9079	0.189105
-57.6577	0.161759										-57.6577	0.191171
-57.4074	0.163428										-57.4074	0.193272
-57.1572	0.165122										-57.1572	0.195406
-56.9069	0.166843										-56.9069	0.197575
-56.6567	0.16859										-56.6567	0.199779
-56.4064	0.170363										-56.4064	0.202018
-56.1562	0.172164										-56.1562	0.204292
-55.9059	0.173992										-55.9059	0.206602
-55.6557	0.175848										-55.6557	0.208949
-55.4054	0.177731										-55.4054	0.211331
-55.1552	0.179642										-55.1552	0.213751
-54.9049	0.181582										-54.9049	0.216207
-54.6547	0.18355										-54.6547	0.2187
-54.4044	0.185547										-54.4044	0.221231
-54.1542	0.187573										-54.1542	0.2238
-53.9039	0.189629										-53.9039	0.226406
-53.6537	0.191714										-53.6537	0.229051
-53.4034	0.193829										-53.4034	0.231734
-53.1532	0.195974										-53.1532	0.234456
-52.9029	0.19815										-52.9029	0.237217
-52.6527	0.200356										-52.6527	0.240017
-52.4024	0.202593										-52.4024	0.242856
-52.1522	0.20486										-52.1522	0.245734
-51.9019	0.207159										-51.9019	0.248652
-51.6517	0.20949										-51.6517	0.25161
-51.4014	0.211852										-51.4014	0.254607
-51.1512	0.214246										-51.1512	0.257645
-50.9009	0.216672										-50.9009	0.260722
-50.6507	0.21913										-50.6507	0.26384
-50.4004	0.22162										-50.4004	0.266997
-50.1502	0.224143										-50.1502	0.270195
-49.8999	0.226699										-49.8999	0.273432
-49.6496	0.229288										-49.6496	0.27671
-49.3994	0.231909										-49.3994	0.280029
-49.1491	0.234564										-49.1491	0.283387
-48.8989	0.237252										-48.8989	0.286785
-48.6486	0.239973										-48.6486	0.290224
-48.3984	0.242727										-48.3984	0.293702
-48.1481	0.245516										-48.1481	0.29722
-47.8979	0.248337										-47.8979	0.300778
-47.6476	0.251193										-47.6476	0.304375
-47.3974	0.254082										-47.3974	0.308011
-47.1471	0.257005										-47.1471	0.311687
-46.8969	0.259962										-46.8969	0.315401
-46.6466	0.262953										-46.6466	0.319154
-46.3964	0.265978										-46.3964	0.322946
-46.1461	0.269036										-46.1461	0.326775
-45.8959	0.272129										-45.8959	0.330643
-45.6456	0.275255										-45.6456	0.334547
-45.3954	0.278415										-45.3954	0.338489
-45.1451	0.281609										-45.1451	0.342468
-44.8949	0.284837										-44.8949	0.346482
-44.6446	0.288098										-44.6446	0.350533
-44.3944	0.291393										-44.3944	0.354619
-44.1441	0.294721										-44.1441	0.358739
-43.8939	0.298083										-43.8939	0.362894
-43.6436	0.301477										-43.6436	0.367083
-43.3934	0.304905										-43.3934	0.371305
-43.1431	0.308365										-43.1431	0.37556
-42.8929	0.311858										-42.8929	0.379846
-42.6426	0.315384										-42.6426	0.384164
-42.3924	0.318942										-42.3924	0.388513
-42.1421	0.322532										-42.1421	0.392892
-41.8919	0.326153										-41.8919	0.397301
-41.6416	0.329806										-41.6416	0.401738
-41.3914	0.33349										-41.3914	0.406202
-41.1411	0.337205										-41.1411	0.410694
-40.8909	0.340951										-40.8909	0.415213
-40.6406	0.344727										-40.6406	0.419756
-40.3904	0.348532										-40.3904	0.424325
-40.1401	0.352368										-40.1401	0.428917
-40	0.354528										-40	0.431499
-39.8899	0.356232										-39.8899	0.433532
-39.6396	0.360125										-39.6396	0.438169
-39.3894	0.364047										-39.3894	0.442828
-39.1391	0.367996										-39.1391	0.447506
-38.8889	0.371973										-38.8889	0.452204
-38.6386	0.375976										-38.6386	0.45692
-38.3884	0.380007										-38.3884	0.461653
-38.1381	0.384063										-38.1381	0.466403
-37.8879	0.388144										-37.8879	0.471167
-37.6376	0.392251										-37.6376	0.475947
-37.3874	0.396382										-37.3874	0.480739
-37.1371	0.400537										-37.1371	0.485543
-36.8869	0.404714										-36.8869	0.490359
-36.6366	0.408915										-36.6366	0.495184
-36.3864	0.413138										-36.3864	0.500018
-36.1361	0.417382										-36.1361	0.504861
-35.8859	0.421646										-35.8859	0.509709
-35.6356	0.425931										-35.6356	0.514564
-35.3854	0.430236										-35.3854	0.519423
-35.1351	0.434559										-35.1351	0.524286
-34.8849	0.4389										-34.8849	0.52915
-34.6346	0.443258										-34.6346	0.534016
-34.3844	0.447633										-34.3844	0.538882
-34.1341	0.452024										-34.1341	0.543747
-33.8839	0.45643										-33.8839	0.54861
-33.6336	0.460851										-33.6336	0.553469
-33.3834	0.465285										-33.3834	0.558324
-33.1331	0.469732										-33.1331	0.563174
-32.8829	0.474191										-32.8829	0.568017
-32.6326	0.478661										-32.6326	0.572852
-32.3824	0.483142										-32.3824	0.577678
-32.1321	0.487633										-32.1321	0.582495
-31.8819	0.492132										-31.8819	0.5873
-31.6316	0.49664										-31.6316	0.592094
-31.3814	0.501154										-31.3814	0.596874
-31.1311	0.505675										-31.1311	0.60164
-30.8809	0.510202										-30.8809	0.606391
-30.6306	0.514733										-30.6306	0.611126
-30.3804	0.519268										-30.3804	0.615844
-30.1301	0.523806										-30.1301	0.620543
-29.8799	0.528347										-29.8799	0.625224
-29.6296	0.532888										-29.6296	0.629884
-29.3794	0.53743										-29.3794	0.634523
-29.1291	0.541972										-29.1291	0.639141
-28.8789	0.546512										-28.8789	0.643735
-28.6286	0.551051										-28.6286	0.648306
-28.3784	0.555586										-28.3784	0.652852
-28.1281	0.560118										-28.1281	0.657373
-27.8779	0.564644										-27.8779	0.661867
-27.6276	0.569166										-27.6276	0.666335
-27.3774	0.573681										-27.3774	0.670775
-27.1271	0.578189										-27.1271	0.675186
-26.8769	0.582689										-26.8769	0.679567
-26.6266	0.58718										-26.6266	0.683919
-26.3764	0.591661										-26.3764	0.68824
-26.1261	0.596132										-26.1261	0.69253
-25.8759	0.600592										-25.8759	0.696788
-25.6256	0.605039										-25.6256	0.701013
-25.3754	0.609474										-25.3754	0.705205
-25.1251	0.613896										-25.1251	0.709363
-24.8749	0.618303										-24.8749	0.713487
-24.6246	0.622694										-24.6246	0.717577
-24.3744	0.62707										-24.3744	0.72163
-24.1241	0.63143										-24.1241	0.725649
-23.8739	0.635772										-23.8739	0.72963
-23.6236	0.640096										-23.6236	0.733576
-23.3734	0.644401										-23.3734	0.737484
-23.1231	0.648687										-23.1231	0.741355
-22.8729	0.652953										-22.8729	0.745188
-22.6226	0.657198										-22.6226	0.748983
-22.3724	0.661422										-22.3724	0.75274
-22.1221	0.665624										-22.1221	0.756458
-21.8719	0.669803										-21.8719	0.760138
-21.6216	0.673959										-21.6216	0.763778
-21.3714	0.678092										-21.3714	0.767379
-21.1211	0.6822										-21.1211	0.77094
-20.8709	0.686283										-20.8709	0.774462
-20.6206	0.69034										-20.6206	0.777944
-20.3704	0.694372										-20.3704	0.781387
-20.1201	0.698377										-20.1201	0.784789
-20	0.70029										-20	0.786408
-19.8699	0.702355										-19.8699	0.788151
-19.6196	0.706306										-19.6196	0.791473
-19.3694	0.710229										-19.3694	0.794755
-19.1191	0.714124										-19.1191	0.797997
-18.8689	0.71799										-18.8689	0.801198
-18.6186	0.721827										-18.6186	0.804359
-18.3684	0.725634										-18.3684	0.807481
-18.1181	0.729412										-18.1181	0.810562
-17.8679	0.733159										-17.8679	0.813603
-17.6176	0.736876										-17.6176	0.816604
-17.3674	0.740562										-17.3674	0.819566
-17.1171	0.744216										-17.1171	0.822488
-16.8669	0.74784										-16.8669	0.82537
-16.6166	0.751431										-16.6166	0.828213
-16.3664	0.754991										-16.3664	0.831016
-16.1161	0.758518										-16.1161	0.833781
-15.8659	0.762013										-15.8659	0.836507
-15.6156	0.765475										-15.6156	0.839193
-15.3654	0.768905										-15.3654	0.841842
-15.1151	0.772301										-15.1151	0.844452
-14.8649	0.775665										-14.8649	0.847025
-14.6146	0.778995										-14.6146	0.849559
-14.3644	0.782291										-14.3644	0.852056
-14.1141	0.785555										-14.1141	0.854516
-13.8639	0.788784										-13.8639	0.856939
-13.6136	0.79198										-13.6136	0.859325
-13.3634	0.795142										-13.3634	0.861675
-13.1131	0.79827										-13.1131	0.863988
-12.8629	0.801365										-12.8629	0.866266
-12.6126	0.804425										-12.6126	0.868508
-12.3624	0.807452										-12.3624	0.870716
-12.1121	0.810444										-12.1121	0.872888
-11.8619	0.813403										-11.8619	0.875026
-11.6116	0.816328										-11.6116	0.877129
-11.3614	0.81922										-11.3614	0.879199
-11.1111	0.822077										-11.1111	0.881236
-10.8609	0.824901										-10.8609	0.883239
-10.6106	0.827691										-10.6106	0.885209
-10.3604	0.830447										-10.3604	0.887147
-10.1101	0.83317										-10.1101	0.889053
-9.85986	0.83586										-9.85986	0.890927
-9.60961	0.838517										-9.60961	0.89277
-9.35936	0.84114										-9.35936	0.894582
-9.10911	0.84373										-9.10911	0.896364
-8.85886	0.846288										-8.85886	0.898115
-8.60861	0.848813										-8.60861	0.899836
-8.35836	0.851305										-8.35836	0.901528
-8.10811	0.853765										-8.10811	0.90319
-7.85786	0.856193										-7.85786	0.904824
-7.60761	0.858588										-7.60761	0.906429
-7.35736	0.860952										-7.35736	0.908007
-7.10711	0.863284										-7.10711	0.909557
-6.85686	0.865585										-6.85686	0.911079
-6.60661	0.867855										-6.60661	0.912575
-6.35636	0.870093										-6.35636	0.914044
-6.10611	0.872301										-6.10611	0.915487
-5.85586	0.874478										-5.85586	0.916904
-5.60561	0.876625										-5.60561	0.918296
-5.35536	0.878742										-5.35536	0.919663
-5.10511	0.880829										-5.10511	0.921005
-4.85485	0.882886										-4.85485	0.922323
-4.6046	0.884914										-4.6046	0.923617
-4.35435	0.886912										-4.35435	0.924887
-4.1041	0.888882										-4.1041	0.926134
-3.85385	0.890824										-3.85385	0.927358
-3.6036	0.892736										-3.6036	0.928559
-3.35335	0.894621										-3.35335	0.929739
-3.1031	0.896478										-3.1031	0.930896
-2.85285	0.898308										-2.85285	0.932032
-2.6026	0.90011										-2.6026	0.933147
-2.35235	0.901885										-2.35235	0.934241
-2.1021	0.903634										-2.1021	0.935314
-1.85185	0.905356										-1.85185	0.936368
-1.6016	0.907052										-1.6016	0.937401
-1.35135	0.908722										-1.35135	0.938415
-1.1011	0.910366										-1.1011	0.93941
-0.850851	0.911985										-0.850851	0.940386
-0.600601	0.913579										-0.600601	0.941343
-0.35035	0.915148										-0.35035	0.942282
-0.1001	0.916693										-0.1001	0.943203
0	0.917304										0	0.943567
0.15015	0.918214										0.15015	0.944107
0.4004	0.91971										0.4004	0.944993
0.650651	0.921183										0.650651	0.945862
0.900901	0.922633										0.900901	0.946714
1.15115	0.92406										1.15115	0.94755
1.4014	0.925464										1.4014	0.94837
1.65165	0.926845										1.65165	0.949174
1.9019	0.928205										1.9019	0.949962
2.15215	0.929542										2.15215	0.950735
2.4024	0.930858										2.4024	0.951493
2.65265	0.932152										2.65265	0.952236
2.9029	0.933425										2.9029	0.952964
3.15315	0.934678										3.15315	0.953678
3.4034	0.93591										3.4034	0.954379
3.65365	0.937121										3.65365	0.955065
3.9039	0.938313										3.9039	0.955738
4.15415	0.939485										4.15415	0.956397
4.4044	0.940637										4.4044	0.957044
4.65465	0.941771										4.65465	0.957678
4.9049	0.942885										4.9049	0.958299
5.15516	0.943981										5.15516	0.958908
5.40541	0.945059										5.40541	0.959505
5.65566	0.946118										5.65566	0.960089
5.90591	0.94716										5.90591	0.960663
6.15616	0.948183										6.15616	0.961224
6.40641	0.94919										6.40641	0.961775
6.65666	0.950179										6.65666	0.962314
6.90691	0.951152										6.90691	0.962843
7.15716	0.952108										7.15716	0.963361
7.40741	0.953048										7.40741	0.963869
7.65766	0.953971										7.65766	0.964367
7.90791	0.954879										7.90791	0.964854
8.15816	0.955771										8.15816	0.965332
8.40841	0.956648										8.40841	0.9658
8.65866	0.95751										8.65866	0.966258
8.90891	0.958356										8.90891	0.966708
9.15916	0.959188										9.15916	0.967148
9.40941	0.960006										9.40941	0.967579
9.65966	0.960809										9.65966	0.968002
9.90991	0.961598										9.90991	0.968416
10.1602	0.962374										10.1602	0.968821
10.4104	0.963135										10.4104	0.969218
10.6607	0.963884										10.6607	0.969608
10.9109	0.964619										10.9109	0.969989
11.1612	0.965342										11.1612	0.970362
11.4114	0.966051										11.4114	0.970728
11.6617	0.966748										11.6617	0.971087
11.9119	0.967433										11.9119	0.971438
12.1622	0.968106										12.1622	0.971782
12.4124	0.968767										12.4124	0.972118
12.6627	0.969415										12.6627	0.972448
12.9129	0.970053										12.9129	0.972772
13.1632	0.970679										13.1632	0.973088
13.4134	0.971294										13.4134	0.973398
13.6637	0.971898										13.6637	0.973702
13.9139	0.972491										13.9139	0.973999
14.1642	0.973073										14.1642	0.974291
14.4144	0.973645										14.4144	0.974576
14.6647	0.974207										14.6647	0.974855
14.9149	0.974758										14.9149	0.975129
15.1652	0.9753										15.1652	0.975397
15.4154	0.975832										15.4154	0.97566
15.6657	0.976354										15.6657	0.975917
15.9159	0.976867										15.9159	0.976168
16.1662	0.977371										16.1662	0.976415
16.4164	0.977865										16.4164	0.976657
16.6667	0.97835										16.6667	0.976893
16.9169	0.978827										16.9169	0.977125
17.1672	0.979295										17.1672	0.977351
17.4174	0.979754										17.4174	0.977573
17.6677	0.980205										17.6677	0.977791
17.9179	0.980648										17.9179	0.978004
18.1682	0.981083										18.1682	0.978212
18.4184	0.98151										18.4184	0.978416
18.6687	0.981929										18.6687	0.978616
18.9189	0.98234										18.9189	0.978812
19.1692	0.982744										19.1692	0.979004
19.4194	0.98314										19.4194	0.979192
19.6697	0.983529										19.6697	0.979375
19.9199	0.983911										19.9199	0.979555
20	0.984032										20	0.979612
20.1702	0.984286										20.1702	0.979732
20.4204	0.984654										20.4204	0.979904
20.6707	0.985016										20.6707	0.980073
20.9209	0.98537										20.9209	0.980239
21.1712	0.985718										21.1712	0.980401
21.4214	0.98606										21.4214	0.980559
21.6717	0.986395										21.6717	0.980715
21.9219	0.986724										21.9219	0.980867
22.1722	0.987047										22.1722	0.981015
22.4224	0.987364										22.4224	0.981161
22.6727	0.987676										22.6727	0.981304
22.9229	0.987981										22.9229	0.981444
23.1732	0.988281										23.1732	0.98158
23.4234	0.988575										23.4234	0.981714
23.6737	0.988864										23.6737	0.981846
23.9239	0.989147										23.9239	0.981974
24.1742	0.989425										24.1742	0.9821
24.4244	0.989698										24.4244	0.982223
24.6747	0.989966										24.6747	0.982343
24.9249	0.990228										24.9249	0.982461
25.1752	0.990486										25.1752	0.982577
25.4254	0.990739										25.4254	0.98269
25.6757	0.990988										25.6757	0.9828
25.9259	0.991232										25.9259	0.982909
26.1762	0.991471										26.1762	0.983015
26.4264	0.991705										26.4264	0.983119
26.6767	0.991936										26.6767	0.98322
26.9269	0.992162										26.9269	0.98332
27.1772	0.992383										27.1772	0.983418
27.4274	0.992601										27.4274	0.983513
27.6777	0.992815										27.6777	0.983606
27.9279	0.993024										27.9279	0.983698
28.1782	0.99323										28.1782	0.983787
28.4284	0.993432										28.4284	0.983875
28.6787	0.993629										28.6787	0.983961
28.9289	0.993824										28.9289	0.984045
29.1792	0.994014										29.1792	0.984127
29.4294	0.994201										29.4294	0.984207
29.6797	0.994385										29.6797	0.984286
29.9299	0.994565										29.9299	0.984363
30.1802	0.994741										30.1802	0.984439
30.4304	0.994915										30.4304	0.984513
30.6807	0.995085										30.6807	0.984585
30.9309	0.995252										30.9309	0.984656
31.1812	0.995415										31.1812	0.984725
31.4314	0.995576										31.4314	0.984793
31.6817	0.995734										31.6817	0.98486
31.9319	0.995888										31.9319	0.984925
32.1822	0.99604										32.1822	0.984988
32.4324	0.996189										32.4324	0.985051
32.6827	0.996335										32.6827	0.985112
32.9329	0.996478										32.9329	0.985172
33.1832	0.996619										33.1832	0.98523
33.4334	0.996756										33.4334	0.985287
33.6837	0.996892										33.6837	0.985343
33.9339	0.997024										33.9339	0.985398
34.1842	0.997155										34.1842	0.985452
34.4344	0.997282										34.4344	0.985504
34.6847	0.997408										34.6847	0.985556
34.9349	0.997531										34.9349	0.985606
35.1852	0.997651										35.1852	0.985656
35.4354	0.99777										35.4354	0.985704
35.6857	0.997886										35.6857	0.985751
35.9359	0.998										35.9359	0.985797
36.1862	0.998111										36.1862	0.985843
36.4364	0.998221										36.4364	0.985887
36.6867	0.998329										36.6867	0.98593
36.9369	0.998434										36.9369	0.985973
37.1872	0.998538										37.1872	0.986014
37.4374	0.998639										37.4374	0.986055
37.6877	0.998739										37.6877	0.986095
37.9379	0.998836										37.9379	0.986134
38.1882	0.998932										38.1882	0.986172
38.4384	0.999026										38.4384	0.986209
38.6887	0.999119										38.6887	0.986246
38.9389	0.999209										38.9389	0.986282
39.1892	0.999298										39.1892	0.986317
39.4394	0.999385										39.4394	0.986351
39.6897	0.99947										39.6897	0.986385
39.9399	0.999554										39.9399	0.986417
40	0.999574										40	0.986425
40.1902	0.999636										40.1902	0.98645
40.4404	0.999717										40.4404	0.986481
40.6907	0.999796										40.6907	0.986512
40.9409	0.999874										40.9409	0.986542
41.1912	0.99995										41.1912	0.986572
41.4414	1.00002										41.4414	0.9866
41.6917	1.0001										41.6917	0.986629
41.9419	1.00017										41.9419	0.986656
42.1922	1.00024										42.1922	0.986684
42.4424	1.00031										42.4424	0.98671
42.6927	1.00038										42.6927	0.986736
42.9429	1.00044										42.9429	0.986761
43.1932	1.00051										43.1932	0.986786
43.4434	1.00057										43.4434	0.986811
43.6937	1.00064										43.6937	0.986835
43.9439	1.0007										43.9439	0.986858
44.1942	1.00076										44.1942	0.986881
44.4444	1.00082										44.4444	0.986903
44.6947	1.00088										44.6947	0.986925
44.9449	1.00093										44.9449	0.986946
45.1952	1.00099										45.1952	0.986967
45.4454	1.00104										45.4454	0.986988
45.6957	1.0011										45.6957	0.987008
45.9459	1.00115										45.9459	0.987028
46.1962	1.0012										46.1962	0.987047
46.4464	1.00125										46.4464	0.987066
46.6967	1.0013										46.6967	0.987084
46.9469	1.00135										46.9469	0.987102
47.1972	1.0014										47.1972	0.98712
47.4474	1.00145										47.4474	0.987137
47.6977	1.00149										47.6977	0.987154
47.9479	1.00154										47.9479	0.987171
48.1982	1.00158										48.1982	0.987187
48.4484	1.00163										48.4484	0.987203
48.6987	1.00167										48.6987	0.987218
48.9489	1.00171										48.9489	0.987233
49.1992	1.00175										49.1992	0.987248
49.4494	1.00179										49.4494	0.987263
49.6997	1.00183										49.6997	0.987277
49.9499	1.00187										49.9499	0.987291
50.2002	1.00191										50.2002	0.987305
50.4505	1.00195										50.4505	0.987318
50.7007	1.00198										50.7007	0.987331
50.951	1.00202										50.951	0.987344
51.2012	1.00205										51.2012	0.987357
51.4515	1.00209										51.4515	0.987369
51.7017	1.00212										51.7017	0.987381
51.952	1.00215										51.952	0.987393
52.2022	1.00219										52.2022	0.987404
52.4525	1.00222										52.4525	0.987415
52.7027	1.00225										52.7027	0.987426
52.953	1.00228										52.953	0.987437
53.2032	1.00231										53.2032	0.987448
53.4535	1.00234										53.4535	0.987458
53.7037	1.00237										53.7037	0.987468
53.954	1.0024										53.954	0.987478
54.2042	1.00243										54.2042	0.987488
54.4545	1.00245										54.4545	0.987497
54.7047	1.00248										54.7047	0.987507
54.955	1.00251										54.955	0.987516
55.2052	1.00253										55.2052	0.987525
55.4555	1.00256										55.4555	0.987533
55.7057	1.00258										55.7057	0.987542
55.956	1.00261										55.956	0.98755
56.2062	1.00263										56.2062	0.987558
56.4565	1.00265										56.4565	0.987566
56.7067	1.00268										56.7067	0.987574
56.957	1.0027										56.957	0.987582
57.2072	1.00272										57.2072	0.987589
57.4575	1.00274										57.4575	0.987597
57.7077	1.00277										57.7077	0.987604
57.958	1.00279										57.958	0.987611
58.2082	1.00281										58.2082	0.987618
58.4585	1.00283										58.4585	0.987624
58.7087	1.00285										58.7087	0.987631
58.959	1.00287										58.959	0.987638
59.2092	1.00289										59.2092	0.987644
59.4595	1.0029										59.4595	0.98765
59.7097	1.00292										59.7097	0.987656
59.96	1.00294										59.96	0.987662
60.2102	1.00296										60.2102	0.987668
60.4605	1.00297										60.4605	0.987673
60.7107	1.00299										60.7107	0.987679
60.961	1.00301										60.961	0.987684
61.2112	1.00302										61.2112	0.98769
61.4615	1.00304										61.4615	0.987695
61.7117	1.00306										61.7117	0.9877
61.962	1.00307										61.962	0.987705
62.2122	1.00309										62.2122	0.98771
62.4625	1.0031										62.4625	0.987715
62.7127	1.00312										62.7127	0.987719
62.963	1.00313										62.963	0.987724
63.2132	1.00314										63.2132	0.987728
63.4635	1.00316										63.4635	0.987733
63.7137	1.00317										63.7137	0.987737
63.964	1.00318										63.964	0.987741
64.2142	1.0032										64.2142	0.987745
64.4645	1.00321										64.4645	0.98775
64.7147	1.00322										64.7147	0.987753
64.965	1.00323										64.965	0.987757
65.2152	1.00325										65.2152	0.987761
65.4655	1.00326										65.4655	0.987765
65.7157	1.00327										65.7157	0.987768
65.966	1.00328										65.966	0.987772
66.2162	1.00329										66.2162	0.987775
66.4665	1.0033										66.4665	0.987779
66.7167	1.00331										66.7167	0.987782
66.967	1.00332										66.967	0.987785
67.2172	1.00333										67.2172	0.987789
67.4675	1.00334										67.4675	0.987792
67.7177	1.00335										67.7177	0.987795
67.968	1.00336										67.968	0.987798
68.2182	1.00337										68.2182	0.987801
68.4685	1.00338										68.4685	0.987803
68.7187	1.00339										68.7187	0.987806
68.969	1.0034										68.969	0.987809
69.2192	1.00341										69.2192	0.987812
69.4695	1.00342										69.4695	0.987814
69.7197	1.00343										69.7197	0.987817
69.97	1.00343										69.97	0.987819
70.2202	1.00344										70.2202	0.987822
70.4705	1.00345										70.4705	0.987824
70.7207	1.00346										70.7207	0.987827
70.971	1.00346										70.971	0.987829
71.2212	1.00347										71.2212	0.987831
71.4715	1.00348										71.4715	0.987833
71.7217	1.00349										71.7217	0.987836
71.972	1.00349										71.972	0.987838
72.2222	1.0035										72.2222	0.98784
72.4725	1.00351										72.4725	0.987842
72.7227	1.00351										72.7227	0.987844
72.973	1.00352										72.973	0.987846
73.2232	1.00353										73.2232	0.987848
73.4735	1.00353										73.4735	0.987849
73.7237	1.00354										73.7237	0.987851
73.974	1.00355										73.974	0.987853
74.2242	1.00355										74.2242	0.987855
74.4745	1.00356										74.4745	0.987856
74.7247	1.00356										74.7247	0.987858
74.975	1.00357										74.975	0.98786
75.2252	1.00357										75.2252	0.987861
75.4755	1.00358										75.4755	0.987863
75.7257	1.00359										75.7257	0.987864
75.976	1.00359										75.976	0.987866
76.2262	1.0036										76.2262	0.987867
76.4765	1.0036										76.4765	0.987869
76.7267	1.00361										76.7267	0.98787
76.977	1.00361										76.977	0.987872
77.2272	1.00361										77.2272	0.987873
77.4775	1.00362										77.4775	0.987874
77.7277	1.00362										77.7277	0.987876
77.978	1.00363										77.978	0.987877
78.2282	1.00363										78.2282	0.987878
78.4785	1.00364										78.4785	0.987879
78.7287	1.00364										78.7287	0.987881
78.979	1.00365										78.979	0.987882
79.2292	1.00365										79.2292	0.987883
79.4795	1.00365										79.4795	0.987884
79.7297	1.00366										79.7297	0.987885
79.98	1.00366										79.98	0.987886
80.2302	1.00366										80.2302	0.987887
80.4805	1.00367										80.4805	0.987888
80.7307	1.00367										80.7307	0.987889
80.981	1.00368										80.981	0.98789
81.2312	1.00368										81.2312	0.987891
81.4815	1.00368										81.4815	0.987892
81.7317	1.00369										81.7317	0.987893
81.982	1.00369										81.982	0.987894
82.2322	1.00369										82.2322	0.987895
82.4825	1.0037										82.4825	0.987896
82.7327	1.0037										82.7327	0.987896
82.983	1.0037										82.983	0.987897
83.2332	1.0037										83.2332	0.987898
83.4835	1.00371										83.4835	0.987899
83.7337	1.00371										83.7337	0.9879
83.984	1.00371										83.984	0.9879
84.2342	1.00372										84.2342	0.987901
84.4845	1.00372										84.4845	0.987902
84.7347	1.00372										84.7347	0.987903
84.985	1.00372										84.985	0.987903
85.2352	1.00373										85.2352	0.987904
85.4855	1.00373										85.4855	0.987905
85.7357	1.00373										85.7357	0.987905
85.986	1.00373										85.986	0.987906
86.2362	1.00374										86.2362	0.987907
86.4865	1.00374										86.4865	0.987907
86.7367	1.00374										86.7367	0.987908
86.987	1.00374										86.987	0.987908
87.2372	1.00374										87.2372	0.987909
87.4875	1.00375										87.4875	0.987909
87.7377	1.00375										87.7377	0.98791
87.988	1.00375										87.988	0.987911
88.2382	1.00375										88.2382	0.987911
88.4885	1.00375										88.4885	0.987912
88.7387	1.00376										88.7387	0.987912
88.989	1.00376										88.989	0.987913
89.2392	1.00376										89.2392	0.987913
89.4895	1.00376										89.4895	0.987913
89.7397	1.00376										89.7397	0.987914
89.99	1.00377										89.99	0.987914
90.2402	1.00377										90.2402	0.987915
90.4905	1.00377										90.4905	0.987915
90.7407	1.00377										90.7407	0.987916
90.991	1.00377										90.991	0.987916
91.2412	1.00377										91.2412	0.987917
91.4915	1.00378										91.4915	0.987917
91.7417	1.00378										91.7417	0.987917
91.992	1.00378										91.992	0.987918
92.2422	1.00378										92.2422	0.987918
92.4925	1.00378										92.4925	0.987918
92.7427	1.00378										92.7427	0.987919
92.993	1.00378										92.993	0.987919
93.2432	1.00379										93.2432	0.987919
93.4935	1.00379										93.4935	0.98792
93.7437	1.00379										93.7437	0.98792
93.994	1.00379										93.994	0.98792
94.2442	1.00379										94.2442	0.987921
94.4945	1.00379										94.4945	0.987921
94.7447	1.00379										94.7447	0.987921
94.995	1.00379										94.995	0.987922
95.2452	1.0038										95.2452	0.987922
95.4955	1.0038										95.4955	0.987922
95.7457	1.0038										95.7457	0.987923
95.996	1.0038										95.996	0.987923
96.2462	1.0038										96.2462	0.987923
96.4965	1.0038										96.4965	0.987923
96.7467	1.0038										96.7467	0.987924
96.997	1.0038										96.997	0.987924
97.2472	1.0038										97.2472	0.987924
100	1.00381										100	0.987926
