# Supplementary material for: A benzodiazepine activator locks Kv7.1 channels open by electro-mechanical uncoupling
Source: Commun Biol. 2022 Apr 1;5:301. doi: 10.1038/s42003-022-03229-8 (PMC8976019; doi:10.1038/s42003-022-03229-8)
Supplement: Supplementary file 4 — Supplementary Data [file 42003_2022_3229_MOESM4_ESM.zip › SIFig 4F.xls]

## Sheet: Sheet1
	V241A control mean	V241A control SEM	V241A + RL-3 mean	V241A + RL-3 SEM
	n=3	n=3	n=3	n=3
100	1	0	0.9953	0.0046727
80	0.9714	0.0026553	0.968	0.016
60	0.9399	0.0057803	0.9411	0.016
40	0.9153	0.0074587	0.9027	0.0198
20	0.8617	0.014	0.846	0.0206
0	0.7636	0.0164	0.7528	0.0109
-20	0.5654	0.0334	0.6093	0.0324
-40	0.2797	0.0207	0.3597	0.0365
-60	0.0819	0.0086929	0.1645	0.0169
-80	0.0227	0.0037567	0.0479	0.0047109
-100	0.0087699	0.0087842	0.0205	0.0251
-120	0	0	0	0
-140	-0.0044694	0.0040318	0.0418	0.0265

## Sheet: FitSigmoidalCurve1
Unabhängige Variable	Boltzmann Fit of Sheet1 B"V241A control mean"	Unabhängige Variable	Reguläres Residuum of Sheet1 B"V241A control mean"	Reguläres Residuum of Sheet1 B"V241A control mean"	Angepasstes Y	Reguläres Residuum of Sheet1 B"V241A control mean"	Reguläres Residuum of Sheet1 B"V241A control mean"	Perzentile	Referenz X	Referenzlinie	Unabhängige Variable	Boltzmann Fit of Sheet1 D"V241A+RL-3 mean"	Unabhängige Variable	Reguläres Residuum of Sheet1 D"V241A+RL-3 mean"	Reguläres Residuum of Sheet1 D"V241A+RL-3 mean"	Angepasstes Y	Reguläres Residuum of Sheet1 D"V241A+RL-3 mean"	Reguläres Residuum of Sheet1 D"V241A+RL-3 mean"	Perzentile	Referenz X	Referenzlinie
									mu = 0.000000	sigma = 0.019405										mu = 0.000000	sigma = 0.023466
Fit-Kurve of V241A control mean	Fit-Kurve of V241A control mean	Fit-Kurve of V241A control mean	Fit-Kurve of V241A control mean	Fit-Kurve of V241A control mean	Fit-Kurve of V241A control mean	Fit-Kurve of V241A control mean	Fit-Kurve of V241A control mean	Fit-Kurve of V241A control mean	Fit-Kurve of V241A control mean	Fit-Kurve of V241A control mean	Fit-Kurve of V241A + RL-3 mean	Fit-Kurve of V241A + RL-3 mean	Fit-Kurve of V241A + RL-3 mean	Fit-Kurve of V241A + RL-3 mean	Fit-Kurve of V241A + RL-3 mean	Fit-Kurve of V241A + RL-3 mean	Fit-Kurve of V241A + RL-3 mean	Fit-Kurve of V241A + RL-3 mean	Fit-Kurve of V241A + RL-3 mean	Fit-Kurve of V241A + RL-3 mean	Fit-Kurve of V241A + RL-3 mean
Angepasstes Kurvendiagramm	Angepasstes Kurvendiagramm			Histogramm des Residuendiagramms	Residuum vs. Diagramm der prognostizierten Werte	Residuum vs. Diagramm der prognostizierten Werte	Wahrscheinlichkeitsnetz (Normal) für Residuen	Wahrscheinlichkeitsnetz (Normal) für Residuen	Wahrscheinlichkeitsnetz (Normal) für Residuen	Wahrscheinlichkeitsnetz (Normal) für Residuen	Angepasstes Kurvendiagramm	Angepasstes Kurvendiagramm			Histogramm des Residuendiagramms	Residuum vs. Diagramm der prognostizierten Werte	Residuum vs. Diagramm der prognostizierten Werte	Wahrscheinlichkeitsnetz (Normal) für Residuen	Wahrscheinlichkeitsnetz (Normal) für Residuen	Wahrscheinlichkeitsnetz (Normal) für Residuen	Wahrscheinlichkeitsnetz (Normal) für Residuen
-200	-0.0131355	100	0.0388558	0.0388558	0.961144	0.0388558	-0.0264831	4.71698	-0.0385143	2.35849	-200	-0.00355258	100	0.0354512	0.0354512	0.959849	0.0354512	-0.0281887	4.71698	-0.0465751	2.35849
-197.197	-0.013126	80	0.0121458	0.0121458	0.959254	0.0121458	-0.0257141	12.2642	0.0385143	97.6415	-199.299	-0.00354257	80	0.0115996	0.0115996	0.9564	0.0115996	-0.0272034	12.2642	0.0465751	97.6415
-196.847	-0.0131247	60	-0.0136389	-0.0136389	0.953539	-0.0136389	-0.0212269	19.8113			-198.949	-0.00353744	60	-0.00654796	-0.00654796	0.947648	-0.00654796	-0.023164	19.8113
-196.496	-0.0131233	40	-0.0212269	-0.0212269	0.936527	-0.0212269	-0.0136389	27.3585			-198.599	-0.00353222	40	-0.023164	-0.023164	0.925864	-0.023164	-0.0116176	27.3585
-196.146	-0.013122	20	-0.0264831	-0.0264831	0.888183	-0.0264831	-0.00734372	34.9057			-198.248	-0.00352691	20	-0.0281887	-0.0281887	0.874189	-0.0281887	-0.0115191	34.9057
-195.796	-0.0131206	0	-0.0035232	-0.0035232	0.767123	-0.0035232	-0.0035232	42.4528			-197.898	-0.00352152	0	-0.0116176	-0.0116176	0.764418	-0.0116176	-0.00898803	42.4528
-195.445	-0.0131192	-20	0.0249162	0.0249162	0.540484	0.0249162	-0.000801166	50			-197.548	-0.00351603	-20	0.031736	0.031736	0.577564	0.031736	-0.00797778	50
-195.095	-0.0131178	-40	-0.000801166	-0.000801166	0.280501	-0.000801166	0.00712714	57.5472			-197.197	-0.00351046	-40	0.00580457	0.00580457	0.353895	0.00580457	-0.00654796	57.5472
-194.745	-0.0131163	-60	-0.0257141	-0.0257141	0.107614	-0.0257141	0.00734041	65.0943			-196.847	-0.00350479	-60	-0.0115191	-0.0115191	0.176019	-0.0115191	0.00580457	65.0943
-194.394	-0.0131148	-80	-0.00734372	-0.00734372	0.0300437	-0.00734372	0.00834573	72.6415			-196.496	-0.00349903	-80	-0.0272034	-0.0272034	0.0751034	-0.0272034	0.0115996	72.6415
-194.044	-0.0131133	-100	0.00734041	0.00734041	0.00142949	0.00734041	0.0121458	80.1887			-196.146	-0.00349317	-100	-0.00797778	-0.00797778	0.0284778	-0.00797778	0.031736	80.1887
-193.694	-0.0131117	-120	0.00834573	0.00834573	-0.00834573	0.00834573	0.0249162	87.7358			-195.796	-0.00348721	-120	-0.00898803	-0.00898803	0.00898803	-0.00898803	0.0354512	87.7358
-193.343	-0.0131101	-140	0.00712714	0.00712714	-0.0115965	0.00712714	0.0388558	95.283			-195.445	-0.00348116	-140	0.0406153	0.0406153	0.00118471	0.0406153	0.0406153	95.283
-192.993	-0.0131085										-195.095	-0.003475
-192.643	-0.0131069										-194.745	-0.00346874
-192.292	-0.0131052										-194.394	-0.00346238
-191.942	-0.0131035										-194.044	-0.00345591
-191.592	-0.0131018										-193.694	-0.00344934
-191.241	-0.0131										-193.343	-0.00344265
-190.891	-0.0130982										-192.993	-0.00343585
-190.541	-0.0130963										-192.643	-0.00342894
-190.19	-0.0130944										-192.292	-0.00342191
-189.84	-0.0130925										-191.942	-0.00341477
-189.489	-0.0130906										-191.592	-0.00340751
-189.139	-0.0130886										-191.241	-0.00340012
-188.789	-0.0130865										-190.891	-0.00339262
-188.438	-0.0130844										-190.541	-0.00338499
-188.088	-0.0130823										-190.19	-0.00337723
-187.738	-0.0130802										-189.84	-0.00336934
-187.387	-0.013078										-189.489	-0.00336132
-187.037	-0.0130757										-189.139	-0.00335317
-186.687	-0.0130734										-188.789	-0.00334488
-186.336	-0.0130711										-188.438	-0.00333645
-185.986	-0.0130687										-188.088	-0.00332788
-185.636	-0.0130663										-187.738	-0.00331917
-185.285	-0.0130638										-187.387	-0.00331032
-184.935	-0.0130613										-187.037	-0.00330132
-184.585	-0.0130587										-186.687	-0.00329216
-184.234	-0.0130561										-186.336	-0.00328286
-183.884	-0.0130534										-185.986	-0.0032734
-183.534	-0.0130507										-185.636	-0.00326378
-183.183	-0.0130479										-185.285	-0.003254
-182.833	-0.013045										-184.935	-0.00324406
-182.482	-0.0130421										-184.585	-0.00323396
-182.132	-0.0130392										-184.234	-0.00322368
-181.782	-0.0130362										-183.884	-0.00321324
-181.431	-0.0130331										-183.534	-0.00320262
-181.081	-0.01303										-183.183	-0.00319182
-180.731	-0.0130268										-182.833	-0.00318085
-180.38	-0.0130235										-182.482	-0.00316969
-180.03	-0.0130202										-182.132	-0.00315834
-179.68	-0.0130168										-181.782	-0.00314681
-179.329	-0.0130134										-181.431	-0.00313508
-178.979	-0.0130099										-181.081	-0.00312316
-178.629	-0.0130063										-180.731	-0.00311104
-178.278	-0.0130026										-180.38	-0.00309872
-177.928	-0.0129989										-180.03	-0.00308619
-177.578	-0.0129951										-179.68	-0.00307346
-177.227	-0.0129912										-179.329	-0.00306051
-176.877	-0.0129872										-178.979	-0.00304735
-176.527	-0.0129832										-178.629	-0.00303397
-176.176	-0.0129791										-178.278	-0.00302036
-175.826	-0.0129749										-177.928	-0.00300653
-175.475	-0.0129706										-177.578	-0.00299247
-175.125	-0.0129663										-177.227	-0.00297817
-174.775	-0.0129618										-176.877	-0.00296364
-174.424	-0.0129573										-176.527	-0.00294886
-174.074	-0.0129527										-176.176	-0.00293384
-173.724	-0.0129479										-175.826	-0.00291857
-173.373	-0.0129431										-175.475	-0.00290305
-173.023	-0.0129382										-175.125	-0.00288726
-172.673	-0.0129332										-174.775	-0.00287122
-172.322	-0.0129281										-174.424	-0.0028549
-171.972	-0.0129229										-174.074	-0.00283832
-171.622	-0.0129176										-173.724	-0.00282146
-171.271	-0.0129122										-173.373	-0.00280431
-170.921	-0.0129067										-173.023	-0.00278689
-170.571	-0.0129011										-172.673	-0.00276917
-170.22	-0.0128954										-172.322	-0.00275116
-169.87	-0.0128895										-171.972	-0.00273285
-169.52	-0.0128836										-171.622	-0.00271423
-169.169	-0.0128775										-171.271	-0.0026953
-168.819	-0.0128713										-170.921	-0.00267606
-168.468	-0.012865										-170.571	-0.0026565
-168.118	-0.0128585										-170.22	-0.00263662
-167.768	-0.0128519										-169.87	-0.0026164
-167.417	-0.0128452										-169.52	-0.00259585
-167.067	-0.0128384										-169.169	-0.00257495
-166.717	-0.0128314										-168.819	-0.00255371
-166.366	-0.0128243										-168.468	-0.00253211
-166.016	-0.0128171										-168.118	-0.00251016
-165.666	-0.0128097										-167.768	-0.00248784
-165.315	-0.0128022										-167.417	-0.00246515
-164.965	-0.0127945										-167.067	-0.00244208
-164.615	-0.0127867										-166.717	-0.00241862
-164.264	-0.0127787										-166.366	-0.00239478
-163.914	-0.0127705										-166.016	-0.00237054
-163.564	-0.0127622										-165.666	-0.0023459
-163.213	-0.0127538										-165.315	-0.00232085
-162.863	-0.0127451										-164.965	-0.00229538
-162.513	-0.0127363										-164.615	-0.00226949
-162.162	-0.0127273										-164.264	-0.00224317
-161.812	-0.0127182										-163.914	-0.00221641
-161.461	-0.0127089										-163.564	-0.00218921
-161.111	-0.0126993										-163.213	-0.00216155
-160.761	-0.0126896										-162.863	-0.00213344
-160.41	-0.0126797										-162.513	-0.00210485
-160.06	-0.0126696										-162.162	-0.0020758
-159.71	-0.0126594										-161.812	-0.00204626
-159.359	-0.0126489										-161.461	-0.00201622
-159.009	-0.0126382										-161.111	-0.00198569
-158.659	-0.0126273										-160.761	-0.00195466
-158.308	-0.0126161										-160.41	-0.00192311
-157.958	-0.0126048										-160.06	-0.00189103
-157.608	-0.0125932										-159.71	-0.00185842
-157.257	-0.0125814										-159.359	-0.00182527
-156.907	-0.0125694										-159.009	-0.00179157
-156.557	-0.0125571										-158.659	-0.00175731
-156.206	-0.0125446										-158.308	-0.00172247
-155.856	-0.0125319										-157.958	-0.00168707
-155.506	-0.0125189										-157.608	-0.00165107
-155.155	-0.0125056										-157.257	-0.00161448
-154.805	-0.0124921										-156.907	-0.00157728
-154.454	-0.0124783										-156.557	-0.00153946
-154.104	-0.0124642										-156.206	-0.00150101
-153.754	-0.0124499										-155.856	-0.00146193
-153.403	-0.0124353										-155.506	-0.00142219
-153.053	-0.0124204										-155.155	-0.0013818
-152.703	-0.0124052										-154.805	-0.00134074
-152.352	-0.0123897										-154.454	-0.001299
-152.002	-0.0123739										-154.104	-0.00125656
-151.652	-0.0123578										-153.754	-0.00121342
-151.301	-0.0123413										-153.403	-0.00116957
-150.951	-0.0123246										-153.053	-0.00112498
-150.601	-0.0123075										-152.703	-0.00107966
-150.25	-0.0122901										-152.352	-0.00103359
-149.9	-0.0122723										-152.002	-0.000986751
-149.55	-0.0122542										-151.652	-0.000939138
-149.199	-0.0122358										-151.301	-0.000890735
-148.849	-0.0122169										-150.951	-0.00084153
-148.498	-0.0121977										-150.601	-0.00079151
-148.148	-0.0121781										-150.25	-0.000740661
-147.798	-0.0121582										-149.9	-0.000688969
-147.447	-0.0121378										-149.55	-0.000636421
-147.097	-0.0121171										-149.199	-0.000583003
-146.747	-0.0120959										-148.849	-0.0005287
-146.396	-0.0120743										-148.498	-0.000473497
-146.046	-0.0120523										-148.148	-0.000417381
-145.696	-0.0120299										-147.798	-0.000360335
-145.345	-0.012007										-147.447	-0.000302345
-144.995	-0.0119837										-147.097	-0.000243395
-144.645	-0.0119599										-146.747	-0.000183469
-144.294	-0.0119356										-146.396	-0.000122551
-143.944	-0.0119109										-146.046	-6.06258e-05
-143.594	-0.0118857										-145.696	2.32423e-06
-143.243	-0.0118599										-145.345	6.63156e-05
-142.893	-0.0118337										-144.995	0.000131365
-142.543	-0.011807										-144.645	0.000197491
-142.192	-0.0117797										-144.294	0.00026471
-141.842	-0.0117519										-143.944	0.000333041
-141.491	-0.0117236										-143.594	0.000402501
-141.141	-0.0116947										-143.243	0.000473109
-140.791	-0.0116652										-142.893	0.000544884
-140.44	-0.0116352										-142.543	0.000617845
-140.09	-0.0116045										-142.192	0.000692011
-140	-0.0115965										-141.842	0.000767403
-139.74	-0.0115733										-141.491	0.00084404
-139.389	-0.0115414										-141.141	0.000921942
-139.039	-0.0115089										-140.791	0.00100113
-138.689	-0.0114758										-140.44	0.00108163
-138.338	-0.011442										-140.09	0.00116345
-137.988	-0.0114076										-140	0.00118471
-137.638	-0.0113725										-139.74	0.00124662
-137.287	-0.0113367										-139.389	0.00133117
-136.937	-0.0113002										-139.039	0.00141711
-136.587	-0.011263										-138.689	0.00150447
-136.236	-0.011225										-138.338	0.00159327
-135.886	-0.0111863										-137.988	0.00168354
-135.536	-0.0111469										-137.638	0.00177529
-135.185	-0.0111067										-137.287	0.00186855
-134.835	-0.0110656										-136.937	0.00196335
-134.484	-0.0110238										-136.587	0.00205971
-134.134	-0.0109812										-136.236	0.00215766
-133.784	-0.0109377										-135.886	0.00225723
-133.433	-0.0108933										-135.536	0.00235843
-133.083	-0.0108481										-135.185	0.0024613
-132.733	-0.0108021										-134.835	0.00256586
-132.382	-0.0107551										-134.484	0.00267214
-132.032	-0.0107071										-134.134	0.00278017
-131.682	-0.0106583										-133.784	0.00288997
-131.331	-0.0106085										-133.433	0.00300158
-130.981	-0.0105577										-133.083	0.00311503
-130.631	-0.0105059										-132.733	0.00323034
-130.28	-0.0104531										-132.382	0.00334754
-129.93	-0.0103992										-132.032	0.00346667
-129.58	-0.0103444										-131.682	0.00358776
-129.229	-0.0102884										-131.331	0.00371084
-128.879	-0.0102313										-130.981	0.00383593
-128.529	-0.0101731										-130.631	0.00396308
-128.178	-0.0101138										-130.28	0.00409231
-127.828	-0.0100533										-129.93	0.00422366
-127.477	-0.00999165										-129.58	0.00435717
-127.127	-0.00992878										-129.229	0.00449286
-126.777	-0.00986467										-128.879	0.00463078
-126.426	-0.0097993										-128.529	0.00477096
-126.076	-0.00973266										-128.178	0.00491343
-125.726	-0.00966471										-127.828	0.00505824
-125.375	-0.00959543										-127.477	0.00520541
-125.025	-0.0095248										-127.127	0.005355
-124.675	-0.00945278										-126.777	0.00550703
-124.324	-0.00937936										-126.426	0.00566154
-123.974	-0.0093045										-126.076	0.00581858
-123.624	-0.00922818										-125.726	0.00597819
-123.273	-0.00915036										-125.375	0.00614041
-122.923	-0.00907102										-125.025	0.00630527
-122.573	-0.00899013										-124.675	0.00647283
-122.222	-0.00890767										-124.324	0.00664311
-121.872	-0.00882358										-123.974	0.00681618
-121.522	-0.00873786										-123.624	0.00699207
-121.171	-0.00865047										-123.273	0.00717082
-120.821	-0.00856136										-122.923	0.00735249
-120.47	-0.00847052										-122.573	0.00753712
-120.12	-0.0083779										-122.222	0.00772475
-120	-0.00834573										-121.872	0.00791544
-119.77	-0.00828348										-121.522	0.00810923
-119.419	-0.00818721										-121.171	0.00830616
-119.069	-0.00808907										-120.821	0.0085063
-118.719	-0.00798901										-120.47	0.0087097
-118.368	-0.007887										-120.12	0.00891639
-118.018	-0.007783										-120	0.00898803
-117.668	-0.00767697										-119.77	0.00912644
-117.317	-0.00756888										-119.419	0.0093399
-116.967	-0.00745868										-119.069	0.00955682
-116.617	-0.00734633										-118.719	0.00977725
-116.266	-0.0072318										-118.368	0.0100013
-115.916	-0.00711503										-118.018	0.0102289
-115.566	-0.006996										-117.668	0.0104602
-115.215	-0.00687464										-117.317	0.0106953
-114.865	-0.00675093										-116.967	0.0109341
-114.515	-0.00662481										-116.617	0.0111769
-114.164	-0.00649624										-116.266	0.0114235
-113.814	-0.00636516										-115.916	0.0116741
-113.463	-0.00623154										-115.566	0.0119288
-113.113	-0.00609533										-115.215	0.0121876
-112.763	-0.00595647										-114.865	0.0124505
-112.412	-0.00581491										-114.515	0.0127177
-112.062	-0.0056706										-114.164	0.0129892
-111.712	-0.00552349										-113.814	0.0132651
-111.361	-0.00537353										-113.463	0.0135454
-111.011	-0.00522067										-113.113	0.0138301
-110.661	-0.00506483										-112.763	0.0141195
-110.31	-0.00490598										-112.412	0.0144135
-109.96	-0.00474405										-112.062	0.0147123
-109.61	-0.00457898										-111.712	0.0150158
-109.259	-0.00441072										-111.361	0.0153242
-108.909	-0.0042392										-111.011	0.0156375
-108.559	-0.00406436										-110.661	0.0159558
-108.208	-0.00388614										-110.31	0.0162792
-107.858	-0.00370447										-109.96	0.0166078
-107.508	-0.00351929										-109.61	0.0169417
-107.157	-0.00333054										-109.259	0.0172808
-106.807	-0.00313814										-108.909	0.0176254
-106.456	-0.00294202										-108.559	0.0179754
-106.106	-0.00274213										-108.208	0.0183311
-105.756	-0.00253837										-107.858	0.0186924
-105.405	-0.00233069										-107.508	0.0190594
-105.055	-0.00211901										-107.157	0.0194322
-104.705	-0.00190325										-106.807	0.019811
-104.354	-0.00168333										-106.456	0.0201958
-104.004	-0.00145919										-106.106	0.0205866
-103.654	-0.00123073										-105.756	0.0209837
-103.303	-0.000997879										-105.405	0.021387
-102.953	-0.000760554										-105.055	0.0217967
-102.603	-0.000518671										-104.705	0.0222129
-102.252	-0.000272145										-104.354	0.0226356
-101.902	-2.08892e-05										-104.004	0.023065
-101.552	0.000235185										-103.654	0.0235012
-101.201	0.000496167										-103.303	0.0239442
-100.851	0.000762148										-102.953	0.0243942
-100.501	0.00103322										-102.603	0.0248512
-100.15	0.00130948										-102.252	0.0253154
-100	0.00142949										-101.902	0.0257869
-99.7998	0.00159102										-101.552	0.0262657
-99.4494	0.00187794										-101.201	0.026752
-99.0991	0.00217035										-100.851	0.027246
-98.7487	0.00246833										-100.501	0.0277476
-98.3984	0.002772										-100.15	0.028257
-98.048	0.00308145										-100	0.0284778
-97.6977	0.0033968										-99.7998	0.0287744
-97.3473	0.00371816										-99.4494	0.0292998
-96.997	0.00404562										-99.0991	0.0298334
-96.6466	0.00437932										-98.7487	0.0303752
-96.2963	0.00471935										-98.3984	0.0309254
-95.9459	0.00506583										-98.048	0.0314842
-95.5956	0.00541889										-97.6977	0.0320515
-95.2452	0.00577864										-97.3473	0.0326276
-94.8949	0.0061452										-96.997	0.0332126
-94.5445	0.0065187										-96.6466	0.0338066
-94.1942	0.00689927										-96.2963	0.0344098
-93.8438	0.00728702										-95.9459	0.0350221
-93.4935	0.00768209										-95.5956	0.0356439
-93.1431	0.00808462										-95.2452	0.0362752
-92.7928	0.00849473										-94.8949	0.0369161
-92.4424	0.00891256										-94.5445	0.0375668
-92.0921	0.00933826										-94.1942	0.0382274
-91.7417	0.00977195										-93.8438	0.0388981
-91.3914	0.0102138										-93.4935	0.0395789
-91.041	0.0106639										-93.1431	0.0402701
-90.6907	0.0111225										-92.7928	0.0409718
-90.3403	0.0115896										-92.4424	0.041684
-89.99	0.0120655										-92.0921	0.042407
-89.6396	0.0125503										-91.7417	0.0431409
-89.2893	0.0130441										-91.3914	0.0438859
-88.9389	0.0135471										-91.041	0.044642
-88.5886	0.0140595										-90.6907	0.0454094
-88.2382	0.0145814										-90.3403	0.0461884
-87.8879	0.0151131										-89.99	0.0469789
-87.5375	0.0156545										-89.6396	0.0477813
-87.1872	0.0162061										-89.2893	0.0485956
-86.8368	0.0167678										-88.9389	0.049422
-86.4865	0.0173399										-88.5886	0.0502606
-86.1361	0.0179226										-88.2382	0.0511117
-85.7858	0.0185161										-87.8879	0.0519753
-85.4354	0.0191204										-87.5375	0.0528517
-85.0851	0.0197359										-87.1872	0.0537409
-84.7347	0.0203627										-86.8368	0.0546432
-84.3844	0.021001										-86.4865	0.0555586
-84.034	0.021651										-86.1361	0.0564875
-83.6837	0.0223129										-85.7858	0.0574299
-83.3333	0.0229868										-85.4354	0.058386
-82.983	0.0236731										-85.0851	0.059356
-82.6326	0.0243718										-84.7347	0.06034
-82.2823	0.0250833										-84.3844	0.0613383
-81.9319	0.0258077										-84.034	0.0623509
-81.5816	0.0265452										-83.6837	0.0633781
-81.2312	0.027296										-83.3333	0.06442
-80.8809	0.0280604										-82.983	0.0654768
-80.5305	0.0288386										-82.6326	0.0665487
-80.1802	0.0296308										-82.2823	0.0676359
-80	0.0300437										-81.9319	0.0687384
-79.8298	0.0304372										-81.5816	0.0698566
-79.4795	0.0312581										-81.2312	0.0709906
-79.1291	0.0320937										-80.8809	0.0721405
-78.7788	0.0329442										-80.5305	0.0733065
-78.4284	0.0338099										-80.1802	0.0744889
-78.0781	0.0346909										-80	0.0751034
-77.7277	0.0355877										-79.8298	0.0756878
-77.3774	0.0365003										-79.4795	0.0769033
-77.027	0.0374291										-79.1291	0.0781357
-76.6767	0.0383742										-78.7788	0.0793852
-76.3263	0.039336										-78.4284	0.0806518
-75.976	0.0403147										-78.0781	0.0819359
-75.6256	0.0413106										-77.7277	0.0832376
-75.2753	0.0423239										-77.3774	0.084557
-74.9249	0.0433548										-77.027	0.0858943
-74.5746	0.0444037										-76.6767	0.0872498
-74.2242	0.0454709										-76.3263	0.0886237
-73.8739	0.0465565										-75.976	0.090016
-73.5235	0.0476608										-75.6256	0.0914269
-73.1732	0.0487842										-75.2753	0.0928568
-72.8228	0.0499269										-74.9249	0.0943057
-72.4725	0.0510892										-74.5746	0.0957737
-72.1221	0.0522714										-74.2242	0.0972612
-71.7718	0.0534737										-73.8739	0.0987683
-71.4214	0.0546964										-73.5235	0.100295
-71.0711	0.0559399										-73.1732	0.101842
-70.7207	0.0572043										-72.8228	0.103409
-70.3704	0.0584901										-72.4725	0.104996
-70.02	0.0597974										-72.1221	0.106604
-69.6697	0.0611267										-71.7718	0.108232
-69.3193	0.0624781										-71.4214	0.109881
-68.969	0.063852										-71.0711	0.111551
-68.6186	0.0652486										-70.7207	0.113242
-68.2683	0.0666684										-70.3704	0.114955
-67.9179	0.0681114										-70.02	0.116689
-67.5676	0.0695782										-69.6697	0.118445
-67.2172	0.0710689										-69.3193	0.120222
-66.8669	0.0725839										-68.969	0.122022
-66.5165	0.0741235										-68.6186	0.123843
-66.1662	0.0756879										-68.2683	0.125687
-65.8158	0.0772775										-67.9179	0.127553
-65.4655	0.0788926										-67.5676	0.129442
-65.1151	0.0805335										-67.2172	0.131354
-64.7648	0.0822004										-66.8669	0.133289
-64.4144	0.0838937										-66.5165	0.135247
-64.0641	0.0856137										-66.1662	0.137227
-63.7137	0.0873607										-65.8158	0.139232
-63.3634	0.089135										-65.4655	0.141259
-63.013	0.0909369										-65.1151	0.143311
-62.6627	0.0927666										-64.7648	0.145386
-62.3123	0.0946245										-64.4144	0.147484
-61.962	0.0965109										-64.0641	0.149607
-61.6116	0.098426										-63.7137	0.151754
-61.2613	0.10037										-63.3634	0.153925
-60.9109	0.102344										-63.013	0.156121
-60.5606	0.104347										-62.6627	0.158341
-60.2102	0.10638										-62.3123	0.160585
-60	0.107614										-61.962	0.162854
-59.8599	0.108443										-61.6116	0.165148
-59.5095	0.110537										-61.2613	0.167466
-59.1592	0.112661										-60.9109	0.169809
-58.8088	0.114816										-60.5606	0.172178
-58.4585	0.117003										-60.2102	0.174571
-58.1081	0.119221										-60	0.176019
-57.7578	0.121471										-59.8599	0.176989
-57.4074	0.123753										-59.5095	0.179433
-57.0571	0.126067										-59.1592	0.181902
-56.7067	0.128414										-58.8088	0.184396
-56.3564	0.130793										-58.4585	0.186915
-56.006	0.133206										-58.1081	0.18946
-55.6557	0.135651										-57.7578	0.19203
-55.3053	0.13813										-57.4074	0.194625
-54.955	0.140643										-57.0571	0.197246
-54.6046	0.143189										-56.7067	0.199892
-54.2543	0.145769										-56.3564	0.202564
-53.9039	0.148384										-56.006	0.205261
-53.5536	0.151033										-55.6557	0.207984
-53.2032	0.153716										-55.3053	0.210731
-52.8529	0.156434										-54.955	0.213505
-52.5025	0.159187										-54.6046	0.216303
-52.1522	0.161975										-54.2543	0.219127
-51.8018	0.164798										-53.9039	0.221976
-51.4515	0.167656										-53.5536	0.224851
-51.1011	0.17055										-53.2032	0.22775
-50.7508	0.173479										-52.8529	0.230675
-50.4004	0.176443										-52.5025	0.233624
-50.0501	0.179443										-52.1522	0.236599
-49.6997	0.182479										-51.8018	0.239598
-49.3493	0.18555										-51.4515	0.242622
-48.999	0.188657										-51.1011	0.245671
-48.6486	0.1918										-50.7508	0.248744
-48.2983	0.194978										-50.4004	0.251841
-47.9479	0.198193										-50.0501	0.254963
-47.5976	0.201443										-49.6997	0.258108
-47.2472	0.204728										-49.3493	0.261278
-46.8969	0.20805										-48.999	0.264471
-46.5465	0.211407										-48.6486	0.267688
-46.1962	0.2148										-48.2983	0.270928
-45.8458	0.218228										-47.9479	0.274191
-45.4955	0.221691										-47.5976	0.277478
-45.1451	0.225189										-47.2472	0.280787
-44.7948	0.228723										-46.8969	0.284118
-44.4444	0.232292										-46.5465	0.287472
-44.0941	0.235895										-46.1962	0.290848
-43.7437	0.239533										-45.8458	0.294246
-43.3934	0.243205										-45.4955	0.297666
-43.043	0.246912										-45.1451	0.301106
-42.6927	0.250652										-44.7948	0.304568
-42.3423	0.254426										-44.4444	0.308051
-41.992	0.258234										-44.0941	0.311554
-41.6416	0.262074										-43.7437	0.315077
-41.2913	0.265948										-43.3934	0.31862
-40.9409	0.269853										-43.043	0.322183
-40.5906	0.273791										-42.6927	0.325764
-40.2402	0.277761										-42.3423	0.329365
-40	0.280501										-41.992	0.332984
-39.8899	0.281762										-41.6416	0.336621
-39.5395	0.285794										-41.2913	0.340276
-39.1892	0.289857										-40.9409	0.343949
-38.8388	0.293949										-40.5906	0.347638
-38.4885	0.298072										-40.2402	0.351345
-38.1381	0.302223										-40	0.353895
-37.7878	0.306404										-39.8899	0.355067
-37.4374	0.310612										-39.5395	0.358805
-37.0871	0.314848										-39.1892	0.362559
-36.7367	0.319112										-38.8388	0.366328
-36.3864	0.323402										-38.4885	0.370111
-36.036	0.327718										-38.1381	0.373908
-35.6857	0.332059										-37.7878	0.37772
-35.3353	0.336425										-37.4374	0.381544
-34.985	0.340816										-37.0871	0.385381
-34.6346	0.34523										-36.7367	0.389231
-34.2843	0.349667										-36.3864	0.393092
-33.9339	0.354126										-36.036	0.396965
-33.5836	0.358606										-35.6857	0.400849
-33.2332	0.363108										-35.3353	0.404743
-32.8829	0.367629										-34.985	0.408647
-32.5325	0.37217										-34.6346	0.41256
-32.1822	0.37673										-34.2843	0.416483
-31.8318	0.381307										-33.9339	0.420414
-31.4815	0.385902										-33.5836	0.424352
-31.1311	0.390513										-33.2332	0.428298
-30.7808	0.395139										-32.8829	0.432251
-30.4304	0.39978										-32.5325	0.436211
-30.0801	0.404435										-32.1822	0.440176
-29.7297	0.409103										-31.8318	0.444146
-29.3794	0.413783										-31.4815	0.448122
-29.029	0.418475										-31.1311	0.452101
-28.6787	0.423177										-30.7808	0.456084
-28.3283	0.427889										-30.4304	0.46007
-27.978	0.43261										-30.0801	0.464059
-27.6276	0.437338										-29.7297	0.46805
-27.2773	0.442074										-29.3794	0.472043
-26.9269	0.446815										-29.029	0.476036
-26.5766	0.451562										-28.6787	0.48003
-26.2262	0.456313										-28.3283	0.484023
-25.8759	0.461068										-27.978	0.488016
-25.5255	0.465825										-27.6276	0.492008
-25.1752	0.470584										-27.2773	0.495998
-24.8248	0.475344										-26.9269	0.499986
-24.4745	0.480103										-26.5766	0.503971
-24.1241	0.484862										-26.2262	0.507952
-23.7738	0.489618										-25.8759	0.51193
-23.4234	0.494372										-25.5255	0.515903
-23.0731	0.499121										-25.1752	0.519871
-22.7227	0.503866										-24.8248	0.523834
-22.3724	0.508606										-24.4745	0.52779
-22.022	0.513339										-24.1241	0.53174
-21.6717	0.518064										-23.7738	0.535683
-21.3213	0.522782										-23.4234	0.539618
-20.971	0.52749										-23.0731	0.543545
-20.6206	0.532188										-22.7227	0.547463
-20.2703	0.536876										-22.3724	0.551372
-20	0.540484										-22.022	0.555272
-19.9199	0.541551										-21.6717	0.559161
-19.5696	0.546215										-21.3213	0.56304
-19.2192	0.550864										-20.971	0.566907
-18.8689	0.5555										-20.6206	0.570763
-18.5185	0.56012										-20.2703	0.574607
-18.1682	0.564725										-20	0.577564
-17.8178	0.569313										-19.9199	0.578439
-17.4675	0.573884										-19.5696	0.582257
-17.1171	0.578437										-19.2192	0.586062
-16.7668	0.58297										-18.8689	0.589853
-16.4164	0.587484										-18.5185	0.593629
-16.0661	0.591978										-18.1682	0.597391
-15.7157	0.59645										-17.8178	0.601138
-15.3654	0.600901										-17.4675	0.604869
-15.015	0.605329										-17.1171	0.608584
-14.6647	0.609734										-16.7668	0.612282
-14.3143	0.614116										-16.4164	0.615964
-13.964	0.618473										-16.0661	0.619628
-13.6136	0.622804										-15.7157	0.623275
-13.2633	0.627111										-15.3654	0.626904
-12.9129	0.631391										-15.015	0.630515
-12.5626	0.635644										-14.6647	0.634106
-12.2122	0.639869										-14.3143	0.637679
-11.8619	0.644067										-13.964	0.641233
-11.5115	0.648237										-13.6136	0.644767
-11.1612	0.652377										-13.2633	0.648281
-10.8108	0.656488										-12.9129	0.651774
-10.4605	0.66057										-12.5626	0.655247
-10.1101	0.664621										-12.2122	0.658699
-9.75976	0.668641										-11.8619	0.66213
-9.40941	0.67263										-11.5115	0.66554
-9.05906	0.676588										-11.1612	0.668927
-8.70871	0.680514										-10.8108	0.672293
-8.35836	0.684407										-10.4605	0.675637
-8.00801	0.688268										-10.1101	0.678958
-7.65766	0.692096										-9.75976	0.682257
-7.30731	0.695891										-9.40941	0.685532
-6.95696	0.699652										-9.05906	0.688785
-6.60661	0.70338										-8.70871	0.692014
-6.25626	0.707073										-8.35836	0.69522
-5.90591	0.710732										-8.00801	0.698402
-5.55556	0.714357										-7.65766	0.701561
-5.20521	0.717947										-7.30731	0.704695
-4.85485	0.721503										-6.95696	0.707806
-4.5045	0.725023										-6.60661	0.710892
-4.15415	0.728508										-6.25626	0.713953
-3.8038	0.731958										-5.90591	0.716991
-3.45345	0.735373										-5.55556	0.720003
-3.1031	0.738752										-5.20521	0.722991
-2.75275	0.742095										-4.85485	0.725954
-2.4024	0.745403										-4.5045	0.728892
-2.05205	0.748675										-4.15415	0.731805
-1.7017	0.751912										-3.8038	0.734693
-1.35135	0.755113										-3.45345	0.737555
-1.001	0.758277										-3.1031	0.740393
-0.650651	0.761407										-2.75275	0.743205
-0.3003	0.7645										-2.4024	0.745992
0	0.767123										-2.05205	0.748753
0.0500501	0.767558										-1.7017	0.751489
0.4004	0.77058										-1.35135	0.7542
0.750751	0.773566										-1.001	0.756885
1.1011	0.776517										-0.650651	0.759545
1.45145	0.779433										-0.3003	0.76218
1.8018	0.782313										0	0.764418
2.15215	0.785157										0.0500501	0.764789
2.5025	0.787967										0.4004	0.767372
2.85285	0.790742										0.750751	0.769931
3.2032	0.793481										1.1011	0.772464
3.55355	0.796186										1.45145	0.774971
3.9039	0.798856										1.8018	0.777453
4.25425	0.801492										2.15215	0.779911
4.6046	0.804094										2.5025	0.782342
4.95495	0.806661										2.85285	0.784749
5.30531	0.809195										3.2032	0.787131
5.65566	0.811694										3.55355	0.789488
6.00601	0.814161										3.9039	0.791819
6.35636	0.816593										4.25425	0.794126
6.70671	0.818993										4.6046	0.796409
7.05706	0.82136										4.95495	0.798666
7.40741	0.823695										5.30531	0.800899
7.75776	0.825996										5.65566	0.803108
8.10811	0.828266										6.00601	0.805292
8.45846	0.830504										6.35636	0.807452
8.80881	0.83271										6.70671	0.809587
9.15916	0.834885										7.05706	0.811699
9.50951	0.837028										7.40741	0.813787
9.85986	0.839141										7.75776	0.815851
10.2102	0.841223										8.10811	0.817891
10.5606	0.843275										8.45846	0.819908
10.9109	0.845296										8.80881	0.821901
11.2613	0.847288										9.15916	0.823871
11.6116	0.849251										9.50951	0.825818
11.962	0.851184										9.85986	0.827742
12.3123	0.853088										10.2102	0.829644
12.6627	0.854963										10.5606	0.831522
13.013	0.85681										10.9109	0.833378
13.3634	0.85863										11.2613	0.835212
13.7137	0.860421										11.6116	0.837023
14.0641	0.862185										11.962	0.838812
14.4144	0.863921										12.3123	0.840579
14.7648	0.865631										12.6627	0.842325
15.1151	0.867314										13.013	0.844049
15.4655	0.868971										13.3634	0.845752
15.8158	0.870602										13.7137	0.847433
16.1662	0.872208										14.0641	0.849094
16.5165	0.873788										14.4144	0.850733
16.8669	0.875343										14.7648	0.852352
17.2172	0.876873										15.1151	0.85395
17.5676	0.878379										15.4655	0.855527
17.9179	0.87986										15.8158	0.857085
18.2683	0.881318										16.1662	0.858622
18.6186	0.882752										16.5165	0.86014
18.969	0.884163										16.8669	0.861638
19.3193	0.885551										17.2172	0.863117
19.6697	0.886916										17.5676	0.864576
20	0.888183										17.9179	0.866016
20.02	0.888259										18.2683	0.867437
20.3704	0.88958										18.6186	0.868839
20.7207	0.890879										18.969	0.870223
21.0711	0.892157										19.3193	0.871588
21.4214	0.893413										19.6697	0.872935
21.7718	0.894649										20	0.874189
22.1221	0.895864										20.02	0.874264
22.4725	0.897058										20.3704	0.875575
22.8228	0.898233										20.7207	0.876869
23.1732	0.899388										21.0711	0.878145
23.5235	0.900523										21.4214	0.879403
23.8739	0.901639										21.7718	0.880645
24.2242	0.902736										22.1221	0.88187
24.5746	0.903815										22.4725	0.883077
24.9249	0.904875										22.8228	0.884268
25.2753	0.905917										23.1732	0.885443
25.6256	0.906941										23.5235	0.886602
25.976	0.907948										23.8739	0.887744
26.3263	0.908937										24.2242	0.888871
26.6767	0.90991										24.5746	0.889982
27.027	0.910865										24.9249	0.891077
27.3774	0.911804										25.2753	0.892157
27.7277	0.912727										25.6256	0.893222
28.0781	0.913633										25.976	0.894272
28.4284	0.914524										26.3263	0.895307
28.7788	0.915399										26.6767	0.896328
29.1291	0.916259										27.027	0.897333
29.4795	0.917104										27.3774	0.898325
29.8298	0.917934										27.7277	0.899303
30.1802	0.918749										28.0781	0.900266
30.5305	0.91955										28.4284	0.901216
30.8809	0.920337										28.7788	0.902152
31.2312	0.92111										29.1291	0.903075
31.5816	0.921869										29.4795	0.903984
31.9319	0.922615										29.8298	0.90488
32.2823	0.923347										30.1802	0.905763
32.6326	0.924067										30.5305	0.906634
32.983	0.924773										30.8809	0.907492
33.3333	0.925467										31.2312	0.908337
33.6837	0.926149										31.5816	0.90917
34.034	0.926818										31.9319	0.909991
34.3844	0.927475										32.2823	0.910799
34.7347	0.928121										32.6326	0.911596
35.0851	0.928755										32.983	0.912381
35.4354	0.929377										33.3333	0.913155
35.7858	0.929989										33.6837	0.913917
36.1361	0.930589										34.034	0.914668
36.4865	0.931178										34.3844	0.915408
36.8368	0.931757										34.7347	0.916137
37.1872	0.932325										35.0851	0.916855
37.5375	0.932883										35.4354	0.917562
37.8879	0.93343										35.7858	0.918259
38.2382	0.933968										36.1361	0.918945
38.5886	0.934496										36.4865	0.919621
38.9389	0.935014										36.8368	0.920287
39.2893	0.935523										37.1872	0.920943
39.6396	0.936023										37.5375	0.921589
39.99	0.936513										37.8879	0.922226
40	0.936527										38.2382	0.922853
40.3403	0.936994										38.5886	0.92347
40.6907	0.937467										38.9389	0.924078
41.041	0.937931										39.2893	0.924677
41.3914	0.938386										39.6396	0.925267
41.7417	0.938833										39.99	0.925848
42.0921	0.939272										40	0.925864
42.4424	0.939702										40.3403	0.92642
42.7928	0.940125										40.6907	0.926983
43.1431	0.94054										41.041	0.927538
43.4935	0.940947										41.3914	0.928084
43.8438	0.941347										41.7417	0.928622
44.1942	0.941739										42.0921	0.929152
44.5445	0.942124										42.4424	0.929673
44.8949	0.942502										42.7928	0.930187
45.2452	0.942873										43.1431	0.930693
45.5956	0.943237										43.4935	0.931191
45.9459	0.943594										43.8438	0.931681
46.2963	0.943945										44.1942	0.932164
46.6466	0.944289										44.5445	0.93264
46.997	0.944626										44.8949	0.933108
47.3473	0.944958										45.2452	0.933569
47.6977	0.945283										45.5956	0.934022
48.048	0.945602										45.9459	0.934469
48.3984	0.945915										46.2963	0.934909
48.7487	0.946222										46.6466	0.935342
49.0991	0.946524										46.997	0.935768
49.4494	0.946819										47.3473	0.936188
49.7998	0.94711										47.6977	0.936601
50.1502	0.947395										48.048	0.937008
50.5005	0.947674										48.3984	0.937408
50.8509	0.947948										48.7487	0.937802
51.2012	0.948217										49.0991	0.93819
51.5516	0.948482										49.4494	0.938572
51.9019	0.948741										49.7998	0.938948
52.2523	0.948995										50.1502	0.939318
52.6026	0.949244										50.5005	0.939683
52.953	0.949489										50.8509	0.940041
53.3033	0.949729										51.2012	0.940394
53.6537	0.949965										51.5516	0.940742
54.004	0.950196										51.9019	0.941084
54.3544	0.950423										52.2523	0.941421
54.7047	0.950645										52.6026	0.941752
55.0551	0.950864										52.953	0.942078
55.4054	0.951078										53.3033	0.942399
55.7558	0.951288										53.6537	0.942715
56.1061	0.951494										54.004	0.943026
56.4565	0.951696										54.3544	0.943332
56.8068	0.951895										54.7047	0.943634
57.1572	0.95209										55.0551	0.94393
57.5075	0.952281										55.4054	0.944222
57.8579	0.952468										55.7558	0.944509
58.2082	0.952652										56.1061	0.944792
58.5586	0.952832										56.4565	0.94507
58.9089	0.953009										56.8068	0.945344
59.2593	0.953183										57.1572	0.945614
59.6096	0.953353										57.5075	0.945879
59.96	0.95352										57.8579	0.94614
60	0.953539										58.2082	0.946397
60.3103	0.953684										58.5586	0.946649
60.6607	0.953845										58.9089	0.946898
61.011	0.954002										59.2593	0.947143
61.3614	0.954157										59.6096	0.947384
61.7117	0.954309										59.96	0.947621
62.0621	0.954458										60	0.947648
62.4124	0.954604										60.3103	0.947854
62.7628	0.954747										60.6607	0.948084
63.1131	0.954887										61.011	0.94831
63.4635	0.955025										61.3614	0.948532
63.8138	0.955161										61.7117	0.948751
64.1642	0.955293										62.0621	0.948966
64.5145	0.955423										62.4124	0.949178
64.8649	0.955551										62.7628	0.949387
65.2152	0.955676										63.1131	0.949592
65.5656	0.955799										63.4635	0.949794
65.9159	0.955919										63.8138	0.949992
66.2663	0.956038										64.1642	0.950188
66.6166	0.956153										64.5145	0.95038
66.967	0.956267										64.8649	0.95057
67.3173	0.956379										65.2152	0.950756
67.6677	0.956488										65.5656	0.950939
68.018	0.956595										65.9159	0.951119
68.3684	0.956701										66.2663	0.951297
68.7187	0.956804										66.6166	0.951471
69.0691	0.956905										66.967	0.951643
69.4194	0.957004										67.3173	0.951812
69.7698	0.957102										67.6677	0.951978
70.1201	0.957197										68.018	0.952142
70.4705	0.957291										68.3684	0.952303
70.8208	0.957383										68.7187	0.952461
71.1712	0.957473										69.0691	0.952617
71.5215	0.957562										69.4194	0.952771
71.8719	0.957649										69.7698	0.952922
72.2222	0.957734										70.1201	0.95307
72.5726	0.957817										70.4705	0.953216
72.9229	0.957899										70.8208	0.95336
73.2733	0.957979										71.1712	0.953501
73.6236	0.958058										71.5215	0.95364
73.974	0.958135										71.8719	0.953777
74.3243	0.958211										72.2222	0.953912
74.6747	0.958285										72.5726	0.954044
75.025	0.958358										72.9229	0.954175
75.3754	0.95843										73.2733	0.954303
75.7257	0.9585										73.6236	0.954429
76.0761	0.958569										73.974	0.954553
76.4264	0.958636										74.3243	0.954676
76.7768	0.958702										74.6747	0.954796
77.1271	0.958767										75.025	0.954914
77.4775	0.958831										75.3754	0.95503
77.8278	0.958893										75.7257	0.955145
78.1782	0.958954										76.0761	0.955257
78.5285	0.959014										76.4264	0.955368
78.8789	0.959073										76.7768	0.955477
79.2292	0.959131										77.1271	0.955584
79.5796	0.959188										77.4775	0.95569
79.9299	0.959243										77.8278	0.955793
80	0.959254										78.1782	0.955896
80.2803	0.959298										78.5285	0.955996
80.6306	0.959351										78.8789	0.956095
80.981	0.959404										79.2292	0.956192
81.3313	0.959455										79.5796	0.956288
81.6817	0.959505										79.9299	0.956382
82.032	0.959555										80	0.9564
82.3824	0.959603										80.2803	0.956474
82.7327	0.959651										80.6306	0.956565
83.0831	0.959698										80.981	0.956655
83.4334	0.959743										81.3313	0.956743
83.7838	0.959788										81.6817	0.95683
84.1341	0.959832										82.032	0.956915
84.4845	0.959875										82.3824	0.956999
84.8348	0.959918										82.7327	0.957082
85.1852	0.959959										83.0831	0.957163
85.5355	0.96										83.4334	0.957243
85.8859	0.96004										83.7838	0.957321
86.2362	0.960079										84.1341	0.957399
86.5866	0.960117										84.4845	0.957475
86.9369	0.960155										84.8348	0.957549
87.2873	0.960192										85.1852	0.957623
87.6376	0.960228										85.5355	0.957695
87.988	0.960264										85.8859	0.957767
88.3383	0.960299										86.2362	0.957837
88.6887	0.960333										86.5866	0.957906
89.039	0.960366										86.9369	0.957973
89.3894	0.960399										87.2873	0.95804
89.7397	0.960431										87.6376	0.958106
90.0901	0.960463										87.988	0.95817
90.4404	0.960494										88.3383	0.958234
90.7908	0.960525										88.6887	0.958296
91.1411	0.960554										89.039	0.958358
91.4915	0.960584										89.3894	0.958418
91.8418	0.960612										89.7397	0.958478
92.1922	0.96064										90.0901	0.958536
92.5425	0.960668										90.4404	0.958594
92.8929	0.960695										90.7908	0.95865
93.2432	0.960722										91.1411	0.958706
93.5936	0.960748										91.4915	0.958761
93.9439	0.960773										91.8418	0.958815
94.2943	0.960798										92.1922	0.958868
94.6446	0.960823										92.5425	0.95892
94.995	0.960847										92.8929	0.958971
95.3453	0.96087										93.2432	0.959022
95.6957	0.960894										93.5936	0.959071
96.046	0.960916										93.9439	0.95912
96.3964	0.960939										94.2943	0.959168
96.7467	0.96096										94.6446	0.959215
97.0971	0.960982										94.995	0.959262
97.4474	0.961003										95.3453	0.959308
97.7978	0.961023										95.6957	0.959353
98.1481	0.961044										96.046	0.959397
98.4985	0.961064										96.3964	0.95944
98.8488	0.961083										96.7467	0.959483
99.1992	0.961102										97.0971	0.959525
99.5495	0.961121										97.4474	0.959567
99.8999	0.961139										97.7978	0.959607
100	0.961144										98.1481	0.959648
100.25	0.961157										98.4985	0.959687
100.601	0.961175										98.8488	0.959726
100.951	0.961192										99.1992	0.959764
101.301	0.961209										99.5495	0.959801
101.652	0.961226										99.8999	0.959838
102.002	0.961242										100	0.959849
102.352	0.961258										100.25	0.959875
102.703	0.961273										100.601	0.95991
103.053	0.961289										100.951	0.959946
103.403	0.961304										101.301	0.95998
103.754	0.961319										101.652	0.960014
104.104	0.961333										102.002	0.960048
104.454	0.961347										102.352	0.96008
104.805	0.961361										102.703	0.960113
105.155	0.961375										103.053	0.960145
105.506	0.961389										103.403	0.960176
105.856	0.961402										103.754	0.960207
106.206	0.961415										104.104	0.960237
106.557	0.961427										104.454	0.960267
106.907	0.96144										104.805	0.960296
107.257	0.961452										105.155	0.960325
107.608	0.961464										105.506	0.960353
107.958	0.961476										105.856	0.960381
108.308	0.961487										106.206	0.960409
108.659	0.961498										106.557	0.960436
109.009	0.961509										106.907	0.960462
109.359	0.96152										107.257	0.960488
109.71	0.961531										107.608	0.960514
110.06	0.961541										107.958	0.960539
110.41	0.961551										108.308	0.960564
110.761	0.961561										108.659	0.960589
111.111	0.961571										109.009	0.960613
111.461	0.961581										109.359	0.960636
111.812	0.96159										109.71	0.96066
112.162	0.9616										110.06	0.960683
112.513	0.961609										110.41	0.960705
112.863	0.961618										110.761	0.960727
113.213	0.961626										111.111	0.960749
113.564	0.961635										111.461	0.96077
113.914	0.961643										111.812	0.960792
114.264	0.961652										112.162	0.960812
114.615	0.96166										112.513	0.960833
114.965	0.961668										112.863	0.960853
115.315	0.961675										113.213	0.960872
115.666	0.961683										113.564	0.960892
116.016	0.96169										113.914	0.960911
116.366	0.961698										114.264	0.96093
116.717	0.961705										114.615	0.960948
117.067	0.961712										114.965	0.960966
117.417	0.961719										115.315	0.960984
117.768	0.961726										115.666	0.961002
118.118	0.961732										116.016	0.961019
118.468	0.961739										116.366	0.961036
118.819	0.961745										116.717	0.961053
119.169	0.961752										117.067	0.961069
119.52	0.961758										117.417	0.961086
119.87	0.961764										117.768	0.961101
120.22	0.96177										118.118	0.961117
120.571	0.961775										118.468	0.961133
120.921	0.961781										118.819	0.961148
121.271	0.961787										119.169	0.961163
121.622	0.961792										119.52	0.961177
121.972	0.961798										119.87	0.961192
122.322	0.961803										120.22	0.961206
122.673	0.961808										120.571	0.96122
123.023	0.961813										120.921	0.961234
123.373	0.961818										121.271	0.961247
123.724	0.961823										121.622	0.96126
124.074	0.961828										121.972	0.961273
124.424	0.961832										122.322	0.961286
124.775	0.961837										122.673	0.961299
125.125	0.961841										123.023	0.961311
125.475	0.961846										123.373	0.961324
125.826	0.96185										123.724	0.961336
126.176	0.961854										124.074	0.961347
126.527	0.961859										124.424	0.961359
126.877	0.961863										124.775	0.96137
127.227	0.961867										125.125	0.961382
127.578	0.961871										125.475	0.961393
127.928	0.961874										125.826	0.961404
128.278	0.961878										126.176	0.961414
128.629	0.961882										126.527	0.961425
128.979	0.961886										126.877	0.961435
129.329	0.961889										127.227	0.961446
129.68	0.961893										127.578	0.961456
130.03	0.961896										127.928	0.961465
130.38	0.961899										128.278	0.961475
130.731	0.961903										128.629	0.961485
131.081	0.961906										128.979	0.961494
131.431	0.961909										129.329	0.961503
131.782	0.961912										129.68	0.961512
132.132	0.961915										130.03	0.961521
132.482	0.961918										130.38	0.96153
132.833	0.961921										130.731	0.961539
133.183	0.961924										131.081	0.961547
133.534	0.961927										131.431	0.961556
133.884	0.96193										131.782	0.961564
134.234	0.961932										132.132	0.961572
134.585	0.961935										132.482	0.96158
134.935	0.961938										132.833	0.961588
135.285	0.96194										133.183	0.961595
135.636	0.961943										133.534	0.961603
135.986	0.961945										133.884	0.96161
136.336	0.961947										134.234	0.961618
136.687	0.96195										134.585	0.961625
137.037	0.961952										134.935	0.961632
137.387	0.961954										135.285	0.961639
137.738	0.961957										135.636	0.961646
138.088	0.961959										135.986	0.961653
138.438	0.961961										136.336	0.961659
138.789	0.961963										136.687	0.961666
139.139	0.961965										137.037	0.961672
139.489	0.961967										137.387	0.961679
139.84	0.961969										137.738	0.961685
140.19	0.961971										138.088	0.961691
140.541	0.961973										138.438	0.961697
140.891	0.961975										138.789	0.961703
141.241	0.961977										139.139	0.961709
141.592	0.961979										139.489	0.961714
141.942	0.96198										139.84	0.96172
142.292	0.961982										140.19	0.961725
142.643	0.961984										140.541	0.961731
142.993	0.961985										140.891	0.961736
143.343	0.961987										141.241	0.961742
143.694	0.961989										141.592	0.961747
144.044	0.96199										141.942	0.961752
144.394	0.961992										142.292	0.961757
144.745	0.961993										142.643	0.961762
145.095	0.961995										142.993	0.961767
145.445	0.961996										143.343	0.961771
145.796	0.961998										143.694	0.961776
146.146	0.961999										144.044	0.961781
146.496	0.962										144.394	0.961785
146.847	0.962002										144.745	0.96179
147.197	0.962003										145.095	0.961794
147.548	0.962004										145.445	0.961798
150	0.962013										150	0.961848
