# Supplementary material for: A benzodiazepine activator locks Kv7.1 channels open by electro-mechanical uncoupling
Source: Commun Biol. 2022 Apr 1;5:301. doi: 10.1038/s42003-022-03229-8 (PMC8976019; doi:10.1038/s42003-022-03229-8)
Supplement: Supplementary file 4 — Supplementary Data [file 42003_2022_3229_MOESM4_ESM.zip › SIFig 5A.xls]

## Sheet: Sheet1
	Q260	E261	L262	I263	T264	T265	L266	Y267	I268	G269	F270	L271	G272	L273	I274	F275	S276	S277	Y278	F279	V280	Y281	L282	A283	E284
Q244	0.367667	0.463333	0.482	0.493333	0.503667	0.456667	0.479	0.52	0.526667	0.432333	0.418667	0.459333	0.421667	0.365333	0.357333	0.335667	0.292333	0.264	0.266667	0.288333	0.231667	0.216333	0.239	0.246	0.158667
G245	0.398667	0.461333	0.452333	0.484667	0.524667	0.470667	0.487	0.516333	0.547	0.443	0.424333	0.448	0.428	0.376333	0.364333	0.337667	0.314	0.293667	0.279333	0.311333	0.275	0.248333	0.275667	0.287	0.216333
G246	0.382	0.477667	0.464667	0.454667	0.492	0.431333	0.448333	0.459667	0.488	0.439667	0.388	0.374333	0.395	0.350333	0.292667	0.266	0.25	0.211	0.188	0.239667	0.2	0.149	0.175	0.211667	0.149667
T247	0.488333	0.537	0.488667	0.494667	0.525	0.447667	0.471	0.469	0.503333	0.449333	0.396333	0.366	0.388333	0.348333	0.292333	0.266667	0.267667	0.223333	0.185	0.248	0.224	0.163333	0.184	0.226333	0.183
W248	0.370333	0.393	0.381667	0.417	0.423667	0.344667	0.366333	0.372	0.387333	0.318	0.277	0.270333	0.270667	0.23	0.196	0.169667	0.16	0.124	0.104333	0.155333	0.121333	0.095	0.121	0.144333	0.091
R249	0.313667	0.380667	0.353667	0.377333	0.418333	0.329667	0.344667	0.371	0.385	0.298667	0.281333	0.291333	0.272333	0.24	0.237	0.215667	0.183333	0.156333	0.155	0.202333	0.177667	0.151333	0.182333	0.207	0.152
L250	0.333667	0.404667	0.316333	0.319667	0.380667	0.274	0.292	0.309667	0.329333	0.240667	0.221	0.219667	0.205667	0.182667	0.185	0.167333	0.145667	0.123667	0.111	0.166	0.166	0.122	0.157333	0.196333	0.152
L251	0.193	0.227	0.153	0.157667	0.209667	0.14	0.172667	0.189667	0.172	0.0766667	0.0963333	0.09	0.0486667	0.0386667	0.079	0.0533333	0.0176667	0.0273333	0.031	0.074	0.0736667	0.065	0.109333	0.149333	0.124
G252	0.112333	0.131667	0.0676667	0.065	0.0993333	0.04	0.07	0.0836667	0.0606667	-0.017	0.018	0.012	-0.034	-0.0336667	0.006	-0.00833333	-0.0393333	-0.0193333	0.00266667	0.0356667	0.037	0.0343333	0.0853333	0.117	0.102333
S253	0.174667	0.225333	0.151	0.143667	0.179667	0.131	0.154333	0.164	0.152333	0.054	0.0766667	0.0823333	0.0363333	0.0253333	0.051	0.0396667	0.0323333	0.0246667	0.0323333	0.0923333	0.0716667	0.0256667	0.117667	0.157333	0.118
V254	0.215	0.205333	0.158	0.157333	0.152333	0.123	0.145667	0.146	0.146	0.0576667	0.05	0.053	0.0286667	0.0146667	0.0356667	0.0196667	0.035	0.0303333	0.0263333	0.0933333	0.076	0.0296667	0.118	0.158667	0.119333
V255	0.246	0.190667	0.159667	0.165333	0.121	0.109	0.135	0.130667	0.131333	0.0736667	0.075	0.062	0.04	0.0503333	0.0826667	0.0666667	0.0846667	0.107	0.0956667	0.14	0.166	0.145667	0.185333	0.210333	0.237
F256	0.237333	0.224	0.188	0.177333	0.130667	0.13	0.143	0.143333	0.141667	0.0876667	0.0966667	0.0943333	0.068	0.0743333	0.0966667	0.091	0.117	0.127667	0.126667	0.179	0.196333	0.152333	0.216667	0.241	0.267
I257	0.261	0.239333	0.24	0.226	0.163667	0.185667	0.192667	0.189	0.199333	0.148667	0.133333	0.131667	0.113	0.100333	0.0923333	0.095	0.141	0.137	0.128	0.193667	0.193333	0.121	0.204	0.242	0.228
H258	0.283667	0.192333	0.226333	0.212333	0.114667	0.155333	0.157333	0.144	0.159667	0.134	0.108333	0.0913333	0.094	0.0953333	0.0743333	0.079	0.152	0.151333	0.129667	0.182333	0.197333	0.151667	0.211667	0.251	0.252667
R259	0.249333	0.131	0.146333	0.156	0.0656667	0.104333	0.113333	0.107667	0.116333	0.11	0.105	0.0803333	0.08	0.100333	0.098	0.11	0.169667	0.179667	0.167	0.199	0.236667	0.207333	0.233333	0.260333	0.301
