# Supplementary material for: A benzodiazepine activator locks Kv7.1 channels open by electro-mechanical uncoupling
Source: Commun Biol. 2022 Apr 1;5:301. doi: 10.1038/s42003-022-03229-8 (PMC8976019; doi:10.1038/s42003-022-03229-8)
Supplement: Supplementary file 4 — Supplementary Data [file 42003_2022_3229_MOESM4_ESM.zip › SIFig 5B.xls]

## Sheet: Sheet1
	Q260	E261	L262	I263	T264	T265	L266	Y267	I268	G269	F270	L271	G272	L273	I274	F275	S276	S277	Y278	F279	V280	Y281	L282	A283	E284
Q244	0.1246	0.1284	0.1632	0.3208	0.3642	0.2806	0.3328	0.4152	0.4308	0.3974	0.3782	0.4676	0.4466	0.4076	0.3588	0.3612	0.2384	0.1984	0.1538	0.1268	0.1124	0.0566	0.0256	-0.0318	-0.0174
G245	0.0636	0.0216	0.0378	0.2042	0.2114	0.0836	0.156	0.2542	0.3034	0.2508	0.222	0.3068	0.284	0.264	0.2258	0.25	0.141	0.087	0.0446	-0.0026	-0.0194	-0.0302	-0.0518	-0.1102	-0.0922
G246	0.3094	0.3114	0.2696	0.3534	0.42	0.3552	0.323	0.4378	0.3912	0.355	0.3548	0.3864	0.3676	0.3758	0.3306	0.3202	0.2464	0.2316	0.1528	0.1144	0.1254	0.1178	0.0518	-0.0222	0.0426
T247	0.3416	0.3168	0.2722	0.3264	0.365	0.2948	0.2854	0.3932	0.3544	0.3262	0.3314	0.378	0.3672	0.3506	0.3016	0.3064	0.2694	0.2446	0.138	0.1202	0.1204	0.115	0.0582	-0.0136	0.0526
W248	0.2148	0.1528	0.1324	0.1898	0.1826	0.1064	0.1362	0.2728	0.2904	0.247	0.226	0.2916	0.2872	0.2484	0.2066	0.251	0.2142	0.179	0.1244	0.0734	0.0592	0.0826	0.0484	-0.0142	0.0302
R249	0.178	0.1274	0.111	0.1724	0.175	0.1228	0.1164	0.2418	0.2806	0.2234	0.1648	0.2516	0.2792	0.2238	0.1736	0.2582	0.2244	0.1542	0.1108	0.0446	0.039	0.0588	0.0198	-0.0612	-0.0248
L250	0.22	0.192	0.1728	0.2262	0.2568	0.2204	0.187	0.267	0.2878	0.2452	0.1924	0.2728	0.3124	0.2656	0.1976	0.2704	0.2694	0.1932	0.1022	0.0626	0.0716	0.0622	0.009	-0.0654	-0.0198
L251	0.2256	0.2022	0.1856	0.253	0.2626	0.2096	0.2016	0.2986	0.3228	0.2746	0.2288	0.2946	0.3194	0.2618	0.202	0.2564	0.2542	0.188	0.0954	0.0708	0.091	0.0708	0.031	-0.0174	0.0158
G252	0.2816	0.2558	0.227	0.2874	0.2828	0.2258	0.1858	0.3126	0.3386	0.2804	0.2466	0.2874	0.299	0.255	0.2084	0.239	0.2508	0.2166	0.1186	0.0986	0.1208	0.1126	0.106	0.0512	0.0938
S253	0.2346	0.2488	0.226	0.2706	0.2826	0.2358	0.175	0.2882	0.3248	0.2766	0.2576	0.2888	0.2866	0.2666	0.2402	0.2156	0.224	0.2322	0.1448	0.1312	0.1724	0.1602	0.1448	0.1054	0.1632
V254	0.2294	0.262	0.2034	0.2278	0.2772	0.235	0.1504	0.2534	0.2676	0.2326	0.2026	0.2384	0.242	0.2024	0.1754	0.1636	0.2134	0.1898	0.1106	0.0948	0.1352	0.1264	0.1056	0.09	0.1064
V255	0.217	0.2272	0.1774	0.2538	0.3078	0.2554	0.1926	0.3002	0.2922	0.2548	0.219	0.267	0.2854	0.2166	0.172	0.2132	0.2662	0.1834	0.0848	0.0928	0.1234	0.0794	0.07	0.0652	0.0664
F256	0.2424	0.2726	0.1966	0.2556	0.3378	0.297	0.1994	0.3218	0.313	0.2808	0.264	0.293	0.3118	0.2768	0.2392	0.2484	0.3098	0.2654	0.1544	0.1588	0.2054	0.1796	0.1544	0.1456	0.1702
I257	0.231	0.2732	0.1822	0.2178	0.318	0.2916	0.1812	0.2686	0.259	0.2406	0.2278	0.2378	0.2502	0.23	0.1966	0.1694	0.2588	0.2404	0.1462	0.1532	0.2078	0.1958	0.1736	0.1712	0.179
H258	0.2252	0.2744	0.1682	0.1858	0.2862	0.2672	0.1612	0.2422	0.21	0.2054	0.2056	0.1968	0.1942	0.177	0.1534	0.1296	0.2118	0.1916	0.1032	0.0944	0.1332	0.126	0.1144	0.1068	0.113
R259	0.2116	0.2398	0.1328	0.1676	0.2598	0.2264	0.1376	0.2388	0.2064	0.2022	0.2158	0.2232	0.2126	0.2	0.1736	0.1644	0.232	0.1816	0.0724	0.0628	0.1102	0.0772	0.0384	0.0502	0.0856
