# Supplementary material for: A benzodiazepine activator locks Kv7.1 channels open by electro-mechanical uncoupling
Source: Commun Biol. 2022 Apr 1;5:301. doi: 10.1038/s42003-022-03229-8 (PMC8976019; doi:10.1038/s42003-022-03229-8)
Supplement: Supplementary file 4 — Supplementary Data [file 42003_2022_3229_MOESM4_ESM.zip › SIFig 5C.xls]

## Sheet: Sheet1
	Q260	E261	L262	I263	T264	T265	L266	Y267	I268	G269	F270	L271	G272	L273	I274	F275	S276	S277	Y278	F279	V280	Y281	L282	A283	E284
Q244	-0.243067	-0.334933	-0.3188	-0.172533	-0.139467	-0.176067	-0.1462	-0.1048	-0.0958667	-0.0349333	-0.0404667	0.00826667	0.0249333	0.0422667	0.00146667	0.0255333	-0.0539333	-0.0656	-0.112867	-0.161533	-0.119267	-0.159733	-0.2134	-0.2778	-0.176067
G245	-0.335067	-0.439733	-0.414533	-0.280467	-0.313267	-0.387067	-0.331	-0.262133	-0.2436	-0.1922	-0.202333	-0.1412	-0.144	-0.112333	-0.138533	-0.0876667	-0.173	-0.206667	-0.234733	-0.313933	-0.2944	-0.278533	-0.327467	-0.3972	-0.308533
G246	-0.0726	-0.166267	-0.195067	-0.101267	-0.072	-0.0761333	-0.125333	-0.0218667	-0.0968	-0.0846667	-0.0332	0.0120667	-0.0274	0.0254667	0.0379333	0.0542	-0.0036	0.0206	-0.0352	-0.125267	-0.0746	-0.0312	-0.1232	-0.233867	-0.107067
T247	-0.146733	-0.2202	-0.216467	-0.168267	-0.16	-0.152867	-0.1856	-0.0758	-0.148933	-0.123133	-0.0649333	0.012	-0.0211333	0.00226667	0.00926667	0.0397333	0.00173333	0.0212667	-0.047	-0.1278	-0.1036	-0.0483333	-0.1258	-0.239933	-0.1304
W248	-0.155533	-0.2402	-0.249267	-0.2272	-0.241067	-0.238267	-0.230133	-0.0992	-0.0969333	-0.071	-0.051	0.0212667	0.0165333	0.0184	0.0106	0.0813333	0.0542	0.055	0.0200667	-0.0819333	-0.0621333	-0.0124	-0.0726	-0.158533	-0.0608
R249	-0.135667	-0.253267	-0.242667	-0.204933	-0.243333	-0.206867	-0.228267	-0.1292	-0.1044	-0.0752667	-0.116533	-0.0397333	0.00686667	-0.0162	-0.0634	0.0425333	0.0410667	-0.00213333	-0.0442	-0.157733	-0.138667	-0.0925333	-0.162533	-0.2682	-0.1768
L250	-0.113667	-0.212667	-0.143533	-0.0934667	-0.123867	-0.0536	-0.105	-0.0426667	-0.0415333	0.00453333	-0.0286	0.0531333	0.106733	0.0829333	0.0126	0.103067	0.123733	0.0695333	-0.0088	-0.1034	-0.0944	-0.0598	-0.148333	-0.261733	-0.1718
L251	0.0326	-0.0248	0.0326	0.0953333	0.0529333	0.0696	0.0289333	0.108933	0.1508	0.197933	0.132467	0.2046	0.270733	0.223133	0.123	0.203067	0.236533	0.160667	0.0644	-0.0032	0.0173333	0.0058	-0.0783333	-0.166733	-0.1082
G252	0.169267	0.124133	0.159333	0.2224	0.183467	0.1858	0.1158	0.228933	0.277933	0.2974	0.2286	0.2754	0.333	0.288667	0.2024	0.247333	0.290133	0.235933	0.115933	0.0629333	0.0838	0.0782667	0.0206667	-0.0658	-0.00853333
S253	0.0599333	0.0234667	0.075	0.126933	0.102933	0.1048	0.0206667	0.1242	0.172467	0.2226	0.180933	0.206467	0.250267	0.241267	0.1892	0.175933	0.191667	0.207533	0.112467	0.0388667	0.100733	0.134533	0.0271333	-0.0519333	0.0452
V254	0.0144	0.0566667	0.0454	0.0704667	0.124867	0.112	0.00473333	0.1074	0.1216	0.174933	0.1526	0.1854	0.213333	0.187733	0.139733	0.143933	0.1784	0.159467	0.0842667	0.00146667	0.0592	0.0967333	-0.0124	-0.0686667	-0.0129333
V255	-0.029	0.0365333	0.0177333	0.0884667	0.1868	0.1464	0.0576	0.169533	0.160867	0.181133	0.144	0.205	0.2454	0.166267	0.0893333	0.146533	0.181533	0.0764	-0.0108667	-0.0472	-0.0426	-0.0662667	-0.115333	-0.145133	-0.1706
F256	0.00506667	0.0486	0.0086	0.0782667	0.207133	0.167	0.0564	0.178467	0.171333	0.193133	0.167333	0.198667	0.2438	0.202467	0.142533	0.1574	0.1928	0.137733	0.0277333	-0.0202	0.00906667	0.0272667	-0.0622667	-0.0954	-0.0968
I257	-0.03	0.0338667	-0.0578	-0.0082	0.154333	0.105933	-0.0114667	0.0796	0.0596667	0.0919333	0.0944667	0.106133	0.1372	0.129667	0.104267	0.0744	0.1178	0.1034	0.0182	-0.0404667	0.0144667	0.0748	-0.0304	-0.0708	-0.049
H258	-0.0584667	0.0820667	-0.0581333	-0.0265333	0.171533	0.111867	0.00386667	0.0982	0.0503333	0.0714	0.0972667	0.105467	0.1002	0.0816667	0.0790667	0.0506	0.0598	0.0402667	-0.0264667	-0.0879333	-0.0641333	-0.0256667	-0.0972667	-0.1442	-0.139667
R259	-0.0377333	0.1088	-0.0135333	0.0116	0.194133	0.122067	0.0242667	0.131133	0.0900667	0.0922	0.1108	0.142867	0.1326	0.0996667	0.0756	0.0544	0.0623333	0.00193333	-0.0946	-0.1362	-0.126467	-0.130133	-0.194933	-0.210133	-0.2154
