# Supplementary material for: A benzodiazepine activator locks Kv7.1 channels open by electro-mechanical uncoupling
Source: Commun Biol. 2022 Apr 1;5:301. doi: 10.1038/s42003-022-03229-8 (PMC8976019; doi:10.1038/s42003-022-03229-8)
Supplement: Supplementary file 4 — Supplementary Data [file 42003_2022_3229_MOESM4_ESM.zip › SIFig 5D.xls]

## Sheet: Sheet1
	Q321	T322	W323	V324	G325	K326	T327	I328	A329	S330	C331	F332	S333	V334	F335	A336	I337	S338	F339	F340	A341	L342	P343	A344	G345	I346	L347
Q260	0.254333	0.290333	0.258667	0.257	0.26	0.255667	0.257333	0.228333	0.190333	0.254333	0.234667	0.127667	0.156667	0.236333	0.239	0.213333	0.364667	0.454333	0.315333	0.435	0.371	0.376	0.41	0.385	0.465333	0.495333	0.419667
E261	0.254667	0.324333	0.306667	0.311333	0.302333	0.288333	0.288	0.258333	0.198	0.264	0.240667	0.104333	0.103	0.205667	0.177333	0.11	0.257	0.431667	0.254667	0.287	0.298667	0.278333	0.343333	0.330333	0.387333	0.414333	0.36
L262	0.211333	0.302	0.286	0.313	0.297	0.253333	0.284333	0.286	0.223333	0.263667	0.240667	0.142	0.150333	0.201667	0.145667	0.103667	0.201667	0.338333	0.250333	0.253	0.263667	0.298	0.330667	0.312	0.372667	0.405667	0.352667
I263	0.203	0.279	0.257667	0.283	0.271333	0.235	0.273	0.270333	0.219333	0.256	0.231	0.147	0.168	0.210333	0.172667	0.108333	0.181333	0.286	0.185333	0.217	0.254333	0.309	0.310333	0.279667	0.343667	0.351333	0.269
T264	0.212333	0.244667	0.209333	0.237	0.247	0.213333	0.218	0.226333	0.199	0.204	0.178667	0.105667	0.104667	0.156667	0.156667	0.0473333	0.119333	0.226333	0.0533333	0.120333	0.189	0.185	0.195333	0.192333	0.250333	0.209333	0.122333
T265	0.185	0.222667	0.176	0.231333	0.257	0.187	0.202	0.262333	0.244333	0.210667	0.202667	0.167333	0.146667	0.167	0.156667	0.0666667	0.0926667	0.195	0.068	0.104667	0.135	0.157	0.171333	0.169667	0.227333	0.195667	0.0946667
L266	0.194	0.249	0.210667	0.272	0.282667	0.213	0.240667	0.290667	0.269333	0.250333	0.234333	0.185333	0.173667	0.200667	0.174	0.062	0.0923333	0.189333	0.0513333	0.0866667	0.133667	0.170667	0.175667	0.164	0.213333	0.193333	0.0953333
Y267	0.207	0.243667	0.200667	0.250333	0.271333	0.204	0.22	0.263	0.253333	0.232333	0.203667	0.158333	0.164333	0.182	0.155667	0.0556667	0.095	0.195	0.048	0.0863333	0.174667	0.192333	0.192	0.196667	0.244333	0.191667	0.079
I268	0.26	0.291333	0.251667	0.297667	0.322	0.267667	0.281333	0.322667	0.308667	0.301333	0.273333	0.210333	0.212	0.229	0.210667	0.11	0.174	0.247333	0.0583333	0.138	0.184333	0.179667	0.19	0.201667	0.249	0.202333	0.112
G269	0.319333	0.327667	0.264	0.31	0.347333	0.286	0.295	0.354667	0.372	0.349333	0.298	0.257333	0.272333	0.250333	0.224333	0.136333	0.169	0.200667	0.033	0.131667	0.138333	0.173333	0.177667	0.163333	0.238	0.222	0.0986667
F270	0.279333	0.279667	0.202667	0.254	0.302667	0.226	0.231667	0.3	0.322	0.291333	0.246667	0.221	0.24	0.216667	0.181333	0.103333	0.0986667	0.156	0.0133333	0.0753333	0.109333	0.151	0.148	0.126	0.209333	0.176667	0.0246667
L271	0.229333	0.253	0.200333	0.265667	0.297667	0.213	0.243667	0.316333	0.309	0.296333	0.280333	0.245667	0.259667	0.242667	0.207667	0.131667	0.101	0.175	0.0523333	0.0873333	0.107	0.132667	0.127333	0.106667	0.177333	0.133333	0.025
G272	0.320333	0.331	0.268333	0.334667	0.360667	0.293333	0.318	0.382333	0.382	0.379333	0.344667	0.295	0.313	0.283333	0.249	0.173	0.174	0.205667	0.0596667	0.14	0.110667	0.133	0.134	0.108333	0.187333	0.159333	0.0633333
L273	0.354333	0.338	0.247333	0.311667	0.358333	0.286	0.294	0.368	0.391333	0.366333	0.306	0.279667	0.313333	0.251333	0.204333	0.152333	0.131667	0.154667	0.0326667	0.101	0.0863333	0.129	0.115333	0.086	0.179667	0.156	0.0216667
I274	0.301	0.294667	0.209667	0.288333	0.337333	0.238667	0.257	0.336333	0.354	0.317	0.268	0.250333	0.282	0.217667	0.152	0.114	0.085	0.119333	0.00566667	0.0516667	0.0706667	0.103667	0.087	0.071	0.146667	0.102	-0.0173333
F275	0.307	0.309333	0.226	0.316	0.356	0.266	0.288	0.367333	0.388	0.351667	0.314667	0.296333	0.323	0.246333	0.184667	0.152667	0.108333	0.118667	0.013	0.0753333	0.07	0.089	0.06	0.05	0.126	0.0686667	-0.0303333
S276	0.394	0.389333	0.303	0.386333	0.429	0.354667	0.37	0.436667	0.456667	0.419667	0.383667	0.358	0.382667	0.297333	0.252	0.224333	0.171333	0.156333	0.019	0.104667	0.0723333	0.0876667	0.0653333	0.054	0.139667	0.0883333	-0.0153333
S277	0.462	0.441333	0.330667	0.410667	0.477667	0.388667	0.370333	0.438333	0.477333	0.408667	0.346333	0.327667	0.352667	0.253333	0.173333	0.176333	0.136	0.104	-0.0406667	0.0426667	0.0406667	0.0563333	0.0426667	0.0503333	0.114	0.0543333	-0.0563333
Y278	0.395333	0.399	0.295333	0.394333	0.454333	0.349	0.348667	0.421333	0.434333	0.365	0.321333	0.298	0.317	0.212	0.136333	0.140667	0.0703333	0.06	-0.074	-0.00233333	0.00433333	0.023	0.011	0.0203333	0.087	0.0136667	-0.084
F279	0.410667	0.443333	0.365667	0.465	0.508	0.416333	0.436667	0.482	0.464333	0.432667	0.397667	0.340667	0.360667	0.281	0.199333	0.164333	0.112667	0.110333	-0.059	0.0103333	0.0413333	0.0423333	0.028	0.0346667	0.100667	0.0353333	-0.0313333
V280	0.532667	0.534667	0.449	0.519333	0.576667	0.508667	0.498333	0.518667	0.526333	0.502333	0.433667	0.367	0.407667	0.325	0.191333	0.176333	0.158333	0.117	-0.0666667	0.027	0.074	0.087	0.086	0.0986667	0.157	0.0946667	0.014
Y281	0.495333	0.474333	0.369	0.440667	0.502667	0.419333	0.403	0.423333	0.438333	0.381333	0.315333	0.277	0.312	0.206	0.055	0.058	0.0426667	-0.00833333	-0.134333	-0.065	0.001	0.0353333	0.0253333	0.0546667	0.1	0.026	-0.0623333
L282	0.440667	0.486667	0.412667	0.504667	0.544	0.451667	0.458667	0.471	0.435667	0.385333	0.362333	0.301333	0.302	0.223333	0.0916667	0.0686667	0.035	0.001	-0.156333	-0.0883333	-0.00933333	0.00133333	0.00666667	0.044	0.0836667	-0.00766667	-0.0546667
A283	0.506	0.552667	0.504	0.565667	0.591667	0.531	0.530667	0.496333	0.451333	0.459	0.416333	0.316667	0.342667	0.297333	0.168667	0.126	0.131333	0.094	-0.133	-0.0386667	0.0186667	0.0196667	0.0613333	0.093	0.127	0.0533333	0.0233333
E284	0.627	0.602667	0.498333	0.517667	0.594333	0.553	0.498667	0.458333	0.478667	0.470333	0.379667	0.305333	0.354333	0.275667	0.109667	0.112667	0.146667	0.0666667	-0.152667	-0.0333333	0.0456667	0.0813333	0.109667	0.127333	0.170333	0.124333	0.0333333
