# Supplementary material for: A benzodiazepine activator locks Kv7.1 channels open by electro-mechanical uncoupling
Source: Commun Biol. 2022 Apr 1;5:301. doi: 10.1038/s42003-022-03229-8 (PMC8976019; doi:10.1038/s42003-022-03229-8)
Supplement: Supplementary file 4 — Supplementary Data [file 42003_2022_3229_MOESM4_ESM.zip › SIFig 5E.xls]

## Sheet: Sheet1
	Q321	T322	W323	V324	G325	K326	T327	I328	A329	S330	C331	F332	S333	V334	F335	A336	I337	S338	F339	F340	A341	L342	P343	A344	G345	I346	L347
Q260	0.0426	0.0666	0.0678	0.0542	0.0598	0.085	0.0788	-0.0008	0.0198	0.1394	0.1516	0.1598	0.1694	0.1844	0.1482	0.1558	0.2026	0.1624	0.2556	0.2872	0.3426	0.3926	0.4326	0.4306	0.4752	0.534	0.4778
E261	0.05	0.0718	0.0704	0.0722	0.089	0.108	0.102	0.0346	0.075	0.1768	0.1748	0.1664	0.1884	0.2034	0.1462	0.1636	0.221	0.2114	0.3332	0.3608	0.4194	0.4734	0.5158	0.4818	0.513	0.5512	0.4676
L262	0.058	0.087	0.0868	0.0914	0.1078	0.1282	0.122	0.0682	0.0426	0.1222	0.1226	0.1332	0.152	0.1514	0.1404	0.148	0.186	0.1942	0.3196	0.354	0.403	0.4648	0.4938	0.445	0.469	0.5056	0.471
I263	0.0544	0.1138	0.115	0.1166	0.1056	0.1146	0.1114	0.0438	0.0028	0.1028	0.1058	0.1552	0.17	0.1618	0.19	0.1924	0.218	0.2068	0.3238	0.3546	0.3834	0.4274	0.4356	0.3976	0.4242	0.4456	0.407
T264	0.0794	0.1142	0.1188	0.1172	0.1092	0.1282	0.1334	0.0464	0.0456	0.1544	0.1656	0.213	0.217	0.2118	0.225	0.264	0.3038	0.284	0.419	0.4578	0.4634	0.4752	0.5208	0.4944	0.466	0.4534	0.3966
T265	0.1238	0.137	0.1438	0.146	0.1548	0.1836	0.1924	0.1242	0.1208	0.2008	0.198	0.2358	0.2544	0.2228	0.2478	0.3078	0.3322	0.3294	0.4782	0.5244	0.5038	0.5242	0.5742	0.5158	0.4684	0.4548	0.4036
L266	0.098	0.138	0.1508	0.1708	0.1534	0.1582	0.1918	0.1538	0.1	0.1708	0.1834	0.2348	0.2304	0.2042	0.2736	0.296	0.2938	0.2652	0.4024	0.4638	0.414	0.4364	0.4624	0.3896	0.3704	0.3602	0.3322
Y267	0.1084	0.16	0.1622	0.1828	0.1486	0.1494	0.1884	0.1338	0.1092	0.2066	0.223	0.291	0.285	0.2668	0.3222	0.352	0.3462	0.293	0.437	0.4704	0.4156	0.4334	0.4412	0.3784	0.39	0.3836	0.324
I268	0.1892	0.1942	0.1832	0.2008	0.1996	0.1996	0.218	0.1938	0.1846	0.2412	0.2464	0.3578	0.3338	0.2856	0.3892	0.443	0.4406	0.4212	0.541	0.501	0.4128	0.4276	0.3924	0.3536	0.3624	0.325	0.2796
G269	0.1826	0.1766	0.177	0.1908	0.1894	0.1962	0.2202	0.2056	0.1778	0.2216	0.2446	0.3474	0.339	0.2962	0.4126	0.4624	0.4578	0.3982	0.5046	0.4906	0.3788	0.3952	0.3554	0.3176	0.3288	0.2894	0.2386
F270	0.1902	0.1946	0.1946	0.1984	0.198	0.218	0.237	0.2132	0.1994	0.2484	0.2812	0.379	0.3574	0.3312	0.429	0.4692	0.4388	0.315	0.4198	0.4532	0.3136	0.2994	0.269	0.2338	0.2746	0.2508	0.169
L271	0.207	0.1724	0.1666	0.1694	0.1692	0.1968	0.2004	0.1864	0.2082	0.2472	0.2594	0.3704	0.3734	0.3476	0.4384	0.4832	0.4424	0.3238	0.4186	0.4108	0.2796	0.26	0.2246	0.2068	0.233	0.2012	0.1202
G272	0.2124	0.1712	0.1452	0.1392	0.1452	0.1742	0.1726	0.168	0.1854	0.2118	0.2318	0.3796	0.3678	0.3214	0.4458	0.4902	0.4546	0.3824	0.4622	0.4332	0.3136	0.3052	0.254	0.2272	0.2374	0.1826	0.1072
L273	0.2116	0.1976	0.182	0.184	0.1918	0.2148	0.2338	0.2358	0.2516	0.265	0.3114	0.4252	0.3798	0.3368	0.4486	0.4806	0.4222	0.339	0.4476	0.4486	0.3286	0.3106	0.2774	0.2444	0.251	0.2002	0.135
I274	0.2292	0.1832	0.183	0.198	0.2122	0.2306	0.2666	0.28	0.2908	0.2982	0.3154	0.3924	0.3674	0.3448	0.4136	0.4546	0.391	0.2938	0.3932	0.381	0.2428	0.2412	0.2014	0.1398	0.1648	0.1468	0.0684
F275	0.2352	0.1734	0.1674	0.1758	0.1692	0.196	0.2206	0.2404	0.2558	0.2614	0.2352	0.352	0.3548	0.3146	0.3948	0.421	0.3692	0.29	0.3514	0.3168	0.2168	0.2236	0.1468	0.091	0.1378	0.1224	0.0484
S276	0.2898	0.2514	0.248	0.2246	0.2108	0.2644	0.2716	0.2844	0.3008	0.2912	0.2926	0.442	0.4152	0.3722	0.4378	0.4368	0.4016	0.3426	0.3626	0.3306	0.2302	0.2232	0.1522	0.1228	0.1732	0.1552	0.0654
S277	0.3496	0.3282	0.317	0.3056	0.3082	0.3534	0.3724	0.3824	0.3696	0.3562	0.387	0.496	0.4468	0.3994	0.4338	0.4592	0.3976	0.3022	0.382	0.371	0.2544	0.2512	0.2084	0.1732	0.2216	0.2052	0.1226
Y278	0.388	0.3938	0.3858	0.396	0.3942	0.4126	0.44	0.4696	0.4124	0.3604	0.39	0.487	0.4432	0.3548	0.3708	0.4032	0.3298	0.2612	0.3244	0.2914	0.1698	0.1592	0.1284	0.1044	0.1348	0.1344	0.1042
F279	0.4158	0.4534	0.4384	0.4392	0.425	0.4482	0.48	0.4646	0.3734	0.3682	0.4294	0.4798	0.4344	0.3318	0.342	0.3778	0.33	0.251	0.3056	0.3126	0.2156	0.209	0.2048	0.1934	0.2246	0.2116	0.1848
V280	0.524	0.5212	0.4818	0.4752	0.4862	0.5316	0.5246	0.4802	0.4434	0.466	0.4782	0.4888	0.4506	0.366	0.349	0.4064	0.3534	0.3064	0.3648	0.3406	0.2326	0.2374	0.2474	0.2462	0.2676	0.2342	0.2216
Y281	0.5084	0.493	0.4468	0.4474	0.4664	0.4792	0.4702	0.4618	0.4252	0.3898	0.3986	0.4458	0.4178	0.3698	0.3354	0.3628	0.3136	0.2644	0.354	0.3178	0.198	0.182	0.1808	0.1926	0.2158	0.1878	0.1698
L282	0.4752	0.5226	0.475	0.472	0.4616	0.446	0.4536	0.437	0.3196	0.2774	0.3188	0.3548	0.3378	0.2664	0.2216	0.2588	0.23	0.191	0.26	0.2438	0.1684	0.1478	0.1604	0.1874	0.1984	0.1712	0.1708
A283	0.5264	0.5438	0.4872	0.452	0.4528	0.485	0.4618	0.3906	0.2758	0.2848	0.3164	0.2984	0.272	0.2076	0.1676	0.224	0.1912	0.1836	0.2102	0.1954	0.1108	0.1136	0.1406	0.143	0.1456	0.1368	0.1592
E284	0.6	0.5854	0.5222	0.4932	0.5386	0.5716	0.5202	0.4612	0.4234	0.4258	0.3872	0.3564	0.3454	0.2884	0.198	0.2494	0.214	0.1886	0.258	0.2266	0.1576	0.1802	0.2016	0.1746	0.2282	0.2478	0.2292
