# Supplementary material for: A benzodiazepine activator locks Kv7.1 channels open by electro-mechanical uncoupling
Source: Commun Biol. 2022 Apr 1;5:301. doi: 10.1038/s42003-022-03229-8 (PMC8976019; doi:10.1038/s42003-022-03229-8)
Supplement: Supplementary file 4 — Supplementary Data [file 42003_2022_3229_MOESM4_ESM.zip › SIFig 5F.xls]

## Sheet: Sheet1
	Q321	T322	W323	V324	G325	K326	T327	I328	A329	S330	C331	F332	S333	V334	F335	A336	I337	S338	F339	F340	A341	L342	P343	A344	G345	I346	L347
Q260	-0.211733	-0.223733	-0.190867	-0.2028	-0.2002	-0.170667	-0.178533	-0.229133	-0.170533	-0.114933	-0.0830667	0.0321333	0.0127333	-0.0519333	-0.0908	-0.0575333	-0.162067	-0.291933	-0.0597333	-0.1478	-0.0284	0.0166	0.0226	0.0456	0.00986667	0.0386667	0.0581333
E261	-0.204667	-0.252533	-0.236267	-0.239133	-0.213333	-0.180333	-0.186	-0.223733	-0.123	-0.0872	-0.0658667	0.0620667	0.0854	-0.00226667	-0.0311333	0.0536	-0.036	-0.220267	0.0785333	0.0738	0.120733	0.195067	0.172467	0.151467	0.125667	0.136867	0.1076
L262	-0.153333	-0.215	-0.1992	-0.2216	-0.1892	-0.125133	-0.162333	-0.2178	-0.180733	-0.141467	-0.118067	-0.0088	0.00166667	-0.0502667	-0.00526667	0.0443333	-0.0156667	-0.144133	0.0692667	0.101	0.139333	0.1668	0.163133	0.133	0.0963333	0.0999333	0.118333
I263	-0.1486	-0.1652	-0.142667	-0.1664	-0.165733	-0.1204	-0.1616	-0.226533	-0.216533	-0.1532	-0.1252	0.0082	0.002	-0.0485333	0.0173333	0.0840667	0.0366667	-0.0792	0.138467	0.1376	0.129067	0.1184	0.125267	0.117933	0.0805333	0.0942667	0.138
T264	-0.132933	-0.130467	-0.0905333	-0.1198	-0.1378	-0.0851333	-0.0846	-0.179933	-0.1534	-0.0496	-0.0130667	0.107333	0.112333	0.0551333	0.0683333	0.216667	0.184467	0.0576667	0.365667	0.337467	0.2744	0.2902	0.325467	0.302067	0.215667	0.244067	0.274267
T265	-0.0612	-0.0856667	-0.0322	-0.0853333	-0.1022	-0.0034	-0.0096	-0.138133	-0.123533	-0.00986667	-0.00466667	0.0684667	0.107733	0.0558	0.0911333	0.241133	0.239533	0.1344	0.4102	0.419733	0.3688	0.3672	0.402867	0.346133	0.241067	0.259133	0.308933
L266	-0.096	-0.111	-0.0598667	-0.1012	-0.129267	-0.0548	-0.0488667	-0.136867	-0.169333	-0.0795333	-0.0509333	0.0494667	0.0567333	0.00353333	0.0996	0.234	0.201467	0.0758667	0.351067	0.377133	0.280333	0.265733	0.286733	0.2256	0.157067	0.166867	0.236867
Y267	-0.0986	-0.0836667	-0.0384667	-0.0675333	-0.122733	-0.0546	-0.0316	-0.1292	-0.144133	-0.0257333	0.0193333	0.132667	0.120667	0.0848	0.166533	0.296333	0.2512	0.098	0.389	0.384067	0.240933	0.241067	0.2492	0.181733	0.145667	0.191933	0.245
I268	-0.0708	-0.0971333	-0.0684667	-0.0968667	-0.1224	-0.0680667	-0.0633333	-0.128867	-0.124067	-0.0601333	-0.0269333	0.147467	0.1218	0.0566	0.178533	0.333	0.2666	0.173867	0.482667	0.363	0.228467	0.247933	0.2024	0.151933	0.1134	0.122667	0.1676
G269	-0.136733	-0.151067	-0.087	-0.1192	-0.157933	-0.0898	-0.0748	-0.149067	-0.1942	-0.127733	-0.0534	0.0900667	0.0666667	0.0458667	0.188267	0.326067	0.2888	0.197533	0.4716	0.358933	0.240467	0.221867	0.177733	0.154267	0.0908	0.0674	0.139933
F270	-0.0891333	-0.0850667	-0.00806667	-0.0556	-0.104667	-0.008	0.00533333	-0.0868	-0.1226	-0.0429333	0.0345333	0.158	0.1174	0.114533	0.247667	0.365867	0.340133	0.159	0.406467	0.377867	0.204267	0.1484	0.121	0.1078	0.0652667	0.0741333	0.144333
L271	-0.0223333	-0.0806	-0.0337333	-0.0962667	-0.128467	-0.0162	-0.0432667	-0.129933	-0.1008	-0.0491333	-0.0209333	0.124733	0.113733	0.104933	0.230733	0.351533	0.3414	0.1488	0.366267	0.323467	0.1726	0.127333	0.0972667	0.100133	0.0556667	0.0678667	0.0952
G272	-0.107933	-0.1598	-0.123133	-0.195467	-0.215467	-0.119133	-0.1454	-0.214333	-0.1966	-0.167533	-0.112867	0.0846	0.0548	0.0380667	0.1968	0.3172	0.2806	0.176733	0.402533	0.2932	0.202933	0.1722	0.12	0.118867	0.0500667	0.0232667	0.0438667
L273	-0.142733	-0.1404	-0.0653333	-0.127667	-0.166533	-0.0712	-0.0602	-0.1322	-0.139733	-0.101333	0.0054	0.145533	0.0664667	0.0854667	0.244267	0.328267	0.290533	0.184333	0.414933	0.3476	0.242267	0.1816	0.162067	0.1584	0.0713333	0.0442	0.113333
I274	-0.0718	-0.111467	-0.0266667	-0.0903333	-0.125133	-0.00806667	0.0096	-0.0563333	-0.0632	-0.0188	0.0474	0.142067	0.0854	0.127133	0.2616	0.3406	0.306	0.174467	0.387533	0.329333	0.172133	0.137533	0.1144	0.0688	0.0181333	0.0448	0.0857333
F275	-0.0718	-0.135933	-0.0586	-0.1402	-0.1868	-0.07	-0.0674	-0.126933	-0.1322	-0.0902667	-0.0794667	0.0556667	0.0318	0.0682667	0.210133	0.268333	0.260867	0.171333	0.3384	0.241467	0.1468	0.1346	0.0868	0.041	0.0118	0.0537333	0.0787333
S276	-0.1042	-0.137933	-0.055	-0.161733	-0.2182	-0.0902667	-0.0984	-0.152267	-0.155867	-0.128467	-0.0910667	0.084	0.0325333	0.0748667	0.1858	0.212467	0.230267	0.186267	0.3436	0.225933	0.157867	0.135533	0.0868667	0.0688	0.0335333	0.0668667	0.0807333
S277	-0.1124	-0.113133	-0.0136667	-0.105067	-0.169467	-0.0352667	0.00206667	-0.0559333	-0.107733	-0.0524667	0.0406667	0.168333	0.0941333	0.146067	0.260467	0.282867	0.2616	0.1982	0.422667	0.328333	0.213733	0.194867	0.165733	0.122867	0.1076	0.150867	0.178933
Y278	-0.00733333	-0.0052	0.0904667	0.00166667	-0.0601333	0.0636	0.0913333	0.0482667	-0.0219333	-0.0046	0.0686667	0.189	0.1262	0.1428	0.234467	0.262533	0.259467	0.2012	0.3984	0.293733	0.165467	0.1362	0.1174	0.0840667	0.0478	0.120733	0.1882
F279	0.00513333	0.0100667	0.0727333	-0.0258	-0.083	0.0318667	0.0433333	-0.0174	-0.0909333	-0.0644667	0.0317333	0.139133	0.0737333	0.0508	0.142667	0.213467	0.217333	0.140667	0.3646	0.302267	0.174267	0.166667	0.1768	0.158733	0.123933	0.176267	0.216133
V280	-0.00866667	-0.0134667	0.0328	-0.0441333	-0.0904667	0.0229333	0.0262667	-0.0384667	-0.0829333	-0.0363333	0.0445333	0.1218	0.0429333	0.041	0.157667	0.230067	0.195067	0.1894	0.431467	0.3136	0.1586	0.1504	0.1614	0.147533	0.1106	0.139533	0.2076
Y281	0.0130667	0.0186667	0.0778	0.00673333	-0.0362667	0.0598667	0.0672	0.0384667	-0.0131333	0.00846667	0.0832667	0.1688	0.1058	0.1638	0.2804	0.3048	0.270933	0.272733	0.488333	0.3828	0.197	0.146667	0.155467	0.137933	0.1158	0.1618	0.232133
L282	0.0345333	0.0359333	0.0623333	-0.0326667	-0.0824	-0.00566667	-0.00506667	-0.034	-0.116067	-0.107933	-0.0435333	0.0534667	0.0358	0.0430667	0.129933	0.190133	0.195	0.19	0.416333	0.332133	0.177733	0.146467	0.153733	0.1434	0.114733	0.178867	0.225467
A283	0.0204	-0.00886667	-0.0168	-0.113667	-0.138867	-0.046	-0.0688667	-0.105733	-0.175533	-0.1742	-0.0999333	-0.0182667	-0.0706667	-0.0897333	-0.00106667	0.098	0.0598667	0.0896	0.3432	0.234067	0.0921333	0.0939333	0.0792667	0.05	0.0186	0.0834667	0.135867
E284	-0.027	-0.0172667	0.0238667	-0.0244667	-0.0557333	0.0186	0.0215333	0.00286667	-0.0552667	-0.0445333	0.00753333	0.0510667	-0.00893333	0.0127333	0.0883333	0.136733	0.0673333	0.121933	0.410667	0.259933	0.111933	0.0988667	0.0919333	0.0472667	0.0578667	0.123467	0.195867
