# Supplementary material for: A benzodiazepine activator locks Kv7.1 channels open by electro-mechanical uncoupling
Source: Commun Biol. 2022 Apr 1;5:301. doi: 10.1038/s42003-022-03229-8 (PMC8976019; doi:10.1038/s42003-022-03229-8)
Supplement: Supplementary file 4 — Supplementary Data [file 42003_2022_3229_MOESM4_ESM.zip › SIFig 5G.xls]

## Sheet: Sheet1
	Q321	T322	W323	V324	G325	K326	T327	I328	A329	S330	C331	F332	S333	V334	F335	A336	I337	S338	F339	F340	A341	L342	P343	A344	G345	I346	L347
Q244	-0.000666667	0.102	0.118333	0.158333	0.0926667	0.053	0.104667	0.09	-0.0383333	-0.0103333	0.0423333	-0.0556667	-0.124667	-0.0136667	0.0243333	-0.152667	-0.054	0.091	-0.0366667	-0.002	0.110667	0.0816667	0.079	0.0956667	0.115333	0.0623333	0.0826667
G245	0.0473333	0.158333	0.147	0.21	0.160667	0.120333	0.171333	0.165667	0.0493333	0.0566667	0.109667	0.0186667	-0.071	0.0253333	0.073	-0.106333	-0.0193333	0.115	-0.0346667	0.0126667	0.154	0.15	0.101667	0.129667	0.171667	0.121333	0.105
G246	0.053	0.166	0.161667	0.208	0.152	0.120667	0.174667	0.175667	0.075	0.0923333	0.127333	0.0416667	-0.0346667	0.07	0.083	-0.115	0.007	0.140667	-0.013	0.001	0.132667	0.107333	0.066	0.0876667	0.125	0.102333	0.117333
T247	0.12	0.227333	0.221667	0.247667	0.187667	0.193333	0.236	0.187	0.0993333	0.137	0.160333	0.054	-0.00633333	0.125	0.136	-0.0723333	0.0853333	0.230333	0.055	0.098	0.23	0.237667	0.193	0.205333	0.246333	0.229	0.226333
W248	-0.0203333	0.124333	0.141333	0.169333	0.099	0.094	0.154333	0.108333	0.007	0.011	0.06	0.00333333	-0.082	0.011	0.059	-0.122333	-0.0216667	0.122333	0.0823333	0.02	0.164	0.228333	0.133333	0.162	0.203	0.166333	0.182
R249	0.028	0.164333	0.215	0.219667	0.142	0.157333	0.216667	0.126667	0.0206667	0.072	0.0896667	0.008	-0.0346667	0.0536667	0.063	-0.105	0.044	0.184	0.0783333	0.047	0.273333	0.290333	0.219667	0.263333	0.282667	0.218667	0.247667
L250	0.097	0.199	0.268	0.242333	0.163	0.224667	0.273667	0.139333	0.051	0.139	0.138	0.028	0.0116667	0.135	0.089	-0.081	0.135333	0.264	0.105	0.122333	0.373333	0.336667	0.304667	0.358667	0.336667	0.265	0.316
L251	0.0326667	0.143667	0.206667	0.173	0.109	0.169667	0.191667	0.044	-0.0276667	0.0306667	0.035	-0.0473333	-0.0846667	0.0413333	-0.006	-0.169	0.046	0.188333	0.0926667	0.0253333	0.295667	0.29	0.249667	0.330333	0.254	0.175	0.263
G252	0.0636667	0.152667	0.209333	0.162667	0.114667	0.180333	0.175667	0.025	-0.0356667	0.027	0.023	-0.0503333	-0.0823333	0.0276667	-0.007	-0.129	0.0663333	0.153333	0.0843333	0.0666667	0.308333	0.307	0.278667	0.348333	0.276	0.212	0.279667
S253	0.0513333	0.185333	0.267333	0.257667	0.189	0.241667	0.282	0.164667	0.057	0.123333	0.171	0.0753333	0.00666667	0.151333	0.141	0.0113333	0.154667	0.235667	0.09	0.113667	0.316333	0.254	0.265333	0.335333	0.267	0.186667	0.266
V254	0.0493333	0.212333	0.291333	0.304	0.239667	0.272	0.329667	0.249333	0.157333	0.180333	0.254667	0.181	0.0886667	0.231333	0.203667	0.0733333	0.187667	0.238333	0.132333	0.113	0.238	0.195	0.200333	0.276	0.195667	0.133333	0.257
V255	0.202667	0.282667	0.332333	0.313667	0.272	0.329	0.368333	0.233	0.189667	0.239	0.243667	0.167667	0.138667	0.232	0.122667	0.031	0.197	0.201	0.128667	0.149333	0.311	0.362333	0.316333	0.379	0.331333	0.260667	0.306667
F256	0.237333	0.33	0.388333	0.365667	0.329333	0.386333	0.429	0.303333	0.245	0.312333	0.319	0.227	0.207333	0.283667	0.174667	0.109667	0.229	0.234	0.134333	0.185	0.341	0.377667	0.363333	0.401667	0.375667	0.300333	0.308
I257	0.200667	0.345667	0.422667	0.43	0.394667	0.428333	0.491667	0.422	0.351333	0.376333	0.434667	0.361333	0.296	0.374333	0.305	0.236	0.268	0.223333	0.119	0.192333	0.266	0.266333	0.276	0.334	0.32	0.238	0.281333
H258	0.221333	0.319333	0.371	0.394	0.367667	0.389333	0.456333	0.395333	0.345333	0.364667	0.414333	0.371667	0.326667	0.359333	0.287667	0.260333	0.302333	0.22	0.162667	0.246	0.273	0.303667	0.279	0.333333	0.328333	0.257333	0.277
R259	0.290667	0.307667	0.333667	0.327	0.331	0.384	0.418	0.322667	0.325	0.372	0.374	0.318667	0.329	0.35	0.232	0.222667	0.298333	0.199333	0.141	0.260667	0.3	0.383667	0.355	0.380667	0.374667	0.316	0.281333
