# Supplementary material for: A benzodiazepine activator locks Kv7.1 channels open by electro-mechanical uncoupling
Source: Commun Biol. 2022 Apr 1;5:301. doi: 10.1038/s42003-022-03229-8 (PMC8976019; doi:10.1038/s42003-022-03229-8)
Supplement: Supplementary file 4 — Supplementary Data [file 42003_2022_3229_MOESM4_ESM.zip › SIFig 5H.xls]

## Sheet: Sheet1
	Q321	T322	W323	V324	G325	K326	T327	I328	A329	S330	C331	F332	S333	V334	F335	A336	I337	S338	F339	F340	A341	L342	P343	A344	G345	I346	L347
Q244	-0.1228	-0.1074	-0.1314	-0.1258	-0.1326	-0.0944	-0.1306	-0.1526	-0.1514	-0.0724	-0.0308	0.0506	0.0508	0.0252	0.211	0.2282	0.132	0.1016	0.2116	0.1694	0.145	0.1558	0.1332	0.1242	0.0692	0.0174	0.0088
G245	-0.1386	-0.1516	-0.1526	-0.1396	-0.178	-0.1884	-0.1986	-0.2202	-0.204	-0.1438	-0.098	0.0208	-0.0216	-0.0368	0.1112	0.1004	0.052	0.0452	0.1136	0.0334	0.0396	0.0352	-0.0318	0.0102	-0.0266	-0.067	-0.0536
G246	-0.0326	-0.0448	-0.0546	-0.0356	-0.0402	-0.056	-0.0462	-0.0846	-0.0366	0.0508	0.1102	0.1786	0.1668	0.1926	0.2538	0.262	0.2122	0.1612	0.2844	0.2546	0.2532	0.277	0.2418	0.2134	0.2348	0.239	0.1606
T247	-0.0072	-0.0442	-0.0528	-0.035	-0.043	-0.058	-0.0484	-0.0814	-0.0378	0.0352	0.126	0.2204	0.176	0.2228	0.288	0.255	0.2232	0.1476	0.2624	0.2466	0.2212	0.2386	0.1876	0.1558	0.1994	0.2188	0.1228
W248	-0.0006	-0.0206	-0.016	0.011	-0.0106	-0.0438	-0.0212	-0.053	-0.0416	0.0264	0.1058	0.2184	0.1782	0.2054	0.2934	0.246	0.217	0.1638	0.2246	0.15	0.1056	0.1198	0.0374	0.0496	0.0912	0.1128	0.079
R249	-0.0638	-0.0784	-0.0628	-0.029	-0.0502	-0.0832	-0.0602	-0.0744	-0.0608	0.0012	0.0472	0.1488	0.1398	0.1266	0.2494	0.236	0.2056	0.1924	0.2556	0.1516	0.1484	0.1962	0.0916	0.095	0.134	0.135	0.0956
L250	-0.0784	-0.1258	-0.1056	-0.0864	-0.0908	-0.1046	-0.0882	-0.101	-0.0762	-0.0214	0.022	0.1338	0.1392	0.1316	0.2578	0.2648	0.2256	0.2066	0.3002	0.219	0.209	0.2598	0.1726	0.1766	0.1974	0.1768	0.1322
L251	-0.039	-0.0774	-0.0714	-0.0512	-0.059	-0.0866	-0.078	-0.0992	-0.075	-0.004	0.0442	0.1582	0.1606	0.173	0.2744	0.2724	0.253	0.2378	0.3328	0.2402	0.2282	0.2926	0.1866	0.1872	0.2238	0.1996	0.1432
G252	0.0154	0.011	0.0138	0.0232	0.0154	-0.0272	-0.0144	-0.0342	-0.0198	0.0472	0.081	0.1816	0.18	0.1922	0.26	0.2904	0.2694	0.26	0.354	0.2526	0.2524	0.3194	0.214	0.2112	0.2762	0.2566	0.1744
S253	0.1158	0.1042	0.0954	0.1066	0.1212	0.0824	0.0934	0.0556	0.0508	0.1052	0.1528	0.2184	0.2244	0.2622	0.274	0.3062	0.2648	0.2554	0.3702	0.2706	0.2332	0.2742	0.21	0.2128	0.2606	0.2306	0.1676
V254	0.079	0.0872	0.0892	0.106	0.1046	0.0746	0.0868	0.033	0.0448	0.1118	0.1804	0.2402	0.2396	0.2944	0.2802	0.2818	0.2578	0.2624	0.3492	0.2644	0.2128	0.2692	0.217	0.2018	0.2414	0.234	0.166
V255	0.0308	0.0344	0.0492	0.0534	0.0284	0.0048	0.0142	-0.037	0.0006	0.0952	0.12	0.1748	0.1926	0.2116	0.2316	0.247	0.2414	0.2498	0.3026	0.2266	0.218	0.302	0.2252	0.1936	0.2422	0.2324	0.1452
F256	0.1322	0.1194	0.1154	0.1182	0.112	0.084	0.0928	0.0418	0.0772	0.1522	0.1898	0.236	0.2346	0.26	0.2626	0.2816	0.2794	0.2772	0.3486	0.2828	0.2518	0.3216	0.2676	0.2394	0.2926	0.2724	0.177
I257	0.1872	0.1886	0.1834	0.1866	0.195	0.1618	0.1648	0.0986	0.1184	0.1838	0.2308	0.2598	0.2618	0.3286	0.2754	0.273	0.269	0.2602	0.3326	0.2734	0.2008	0.254	0.2374	0.2162	0.2502	0.2252	0.147
H258	0.1432	0.162	0.1726	0.176	0.1748	0.1452	0.1572	0.0984	0.1376	0.2134	0.2468	0.264	0.2698	0.34	0.2764	0.2648	0.2622	0.2328	0.2818	0.2384	0.1586	0.2322	0.215	0.1592	0.2072	0.225	0.12
R259	0.1146	0.105	0.1284	0.108	0.1032	0.1046	0.114	0.057	0.1448	0.2346	0.2296	0.24	0.2546	0.3032	0.2796	0.2804	0.2634	0.221	0.2454	0.1968	0.136	0.228	0.187	0.1178	0.1968	0.2314	0.1134
