# Supplementary material for: A benzodiazepine activator locks Kv7.1 channels open by electro-mechanical uncoupling
Source: Commun Biol. 2022 Apr 1;5:301. doi: 10.1038/s42003-022-03229-8 (PMC8976019; doi:10.1038/s42003-022-03229-8)
Supplement: Supplementary file 4 — Supplementary Data [file 42003_2022_3229_MOESM4_ESM.zip › SIFig 5I.xls]

## Sheet: Sheet1
	Q321	T322	W323	V324	G325	K326	T327	I328	A329	S330	C331	F332	S333	V334	F335	A336	I337	S338	F339	F340	A341	L342	P343	A344	G345	I346	L347
Q244	-0.122133	-0.2094	-0.249733	-0.284133	-0.225267	-0.1474	-0.235267	-0.2426	-0.113067	-0.0620667	-0.0731333	0.106267	0.175467	0.0388667	0.186667	0.380867	0.186	0.0106	0.248267	0.1714	0.0343333	0.0741333	0.0542	0.0285333	-0.0461333	-0.0449333	-0.0738667
G245	-0.185933	-0.309933	-0.2996	-0.3496	-0.338667	-0.308733	-0.369933	-0.385867	-0.253333	-0.200467	-0.207667	0.00213333	0.0494	-0.0621333	0.0382	0.206733	0.0713333	-0.0698	0.148267	0.0207333	-0.1144	-0.1148	-0.133467	-0.119467	-0.198267	-0.188333	-0.1586
G246	-0.0856	-0.2108	-0.216267	-0.2436	-0.1922	-0.176667	-0.220867	-0.260267	-0.1116	-0.0415333	-0.0171333	0.136933	0.201467	0.1226	0.1708	0.377	0.2052	0.0205333	0.2974	0.2536	0.120533	0.169667	0.1758	0.125733	0.1098	0.136667	0.0432667
T247	-0.1272	-0.271533	-0.274467	-0.282667	-0.230667	-0.251333	-0.2844	-0.2684	-0.137133	-0.1018	-0.0343333	0.1664	0.182333	0.0978	0.152	0.327333	0.137867	-0.0827333	0.2074	0.1486	-0.0088	0.000933333	-0.0054	-0.0495333	-0.0469333	-0.0102	-0.103533
W248	0.0197333	-0.144933	-0.157333	-0.158333	-0.1096	-0.1378	-0.175533	-0.161333	-0.0486	0.0154	0.0458	0.215067	0.2602	0.1944	0.2344	0.368333	0.238667	0.0414667	0.142267	0.13	-0.0584	-0.108533	-0.0959333	-0.1124	-0.1118	-0.0535333	-0.103
R249	-0.0918	-0.242733	-0.2778	-0.248667	-0.1922	-0.240533	-0.276867	-0.201067	-0.0814667	-0.0708	-0.0424667	0.1408	0.174467	0.0729333	0.1864	0.341	0.1616	0.0084	0.177267	0.1046	-0.124933	-0.0941333	-0.128067	-0.168333	-0.148667	-0.0836667	-0.152067
L250	-0.1754	-0.3248	-0.3736	-0.328733	-0.2538	-0.329267	-0.361867	-0.240333	-0.1272	-0.1604	-0.116	0.1058	0.127533	-0.0034	0.1688	0.3458	0.0902667	-0.0574	0.1952	0.0966667	-0.164333	-0.0768667	-0.132067	-0.182067	-0.139267	-0.0882	-0.1838
L251	-0.0716667	-0.221067	-0.278067	-0.2242	-0.168	-0.256267	-0.269667	-0.1432	-0.0473333	-0.0346667	0.0092	0.205533	0.245267	0.131667	0.2804	0.4414	0.207	0.0494667	0.240133	0.214867	-0.0674667	0.0026	-0.0630667	-0.143133	-0.0302	0.0246	-0.1198
G252	-0.0482667	-0.141667	-0.195533	-0.139467	-0.0992667	-0.207533	-0.190067	-0.0592	0.0158667	0.0202	0.058	0.231933	0.262333	0.164533	0.267	0.4194	0.203067	0.106667	0.269667	0.185933	-0.0559333	0.0124	-0.0646667	-0.137133	0.0002	0.0446	-0.105267
S253	0.0644667	-0.0811333	-0.171933	-0.151067	-0.0678	-0.159267	-0.1886	-0.109067	-0.0062	-0.0181333	-0.0182	0.143067	0.217733	0.110867	0.133	0.294867	0.110133	0.0197333	0.2802	0.156933	-0.0831333	0.0202	-0.0553333	-0.122533	-0.0064	0.0439333	-0.0984
V254	0.0296667	-0.125133	-0.202133	-0.198	-0.135067	-0.1974	-0.242867	-0.216333	-0.112533	-0.0685333	-0.0742667	0.0592	0.150933	0.0630667	0.0765333	0.208467	0.0701333	0.0240667	0.216867	0.1514	-0.0252	0.0742	0.0166667	-0.0742	0.0457333	0.100667	-0.091
V255	-0.171867	-0.248267	-0.283133	-0.260267	-0.2436	-0.3242	-0.354133	-0.27	-0.189067	-0.1438	-0.123667	0.00713333	0.0539333	-0.0204	0.108933	0.216	0.0444	0.0488	0.173933	0.0772667	-0.093	-0.0603333	-0.0911333	-0.1854	-0.0891333	-0.0282667	-0.161467
F256	-0.105133	-0.2106	-0.272933	-0.247467	-0.217333	-0.302333	-0.3362	-0.261533	-0.1678	-0.160133	-0.1292	0.009	0.0272667	-0.0236667	0.0879333	0.171933	0.0504	0.0432	0.214267	0.0978	-0.0892	-0.0560667	-0.0957333	-0.162267	-0.0830667	-0.0279333	-0.131
I257	-0.0134667	-0.157067	-0.239267	-0.2434	-0.199667	-0.266533	-0.326867	-0.3234	-0.232933	-0.192533	-0.203867	-0.101533	-0.0342	-0.0457333	-0.0296	0.037	0.001	0.0368667	0.2136	0.0810667	-0.0652	-0.0123333	-0.0386	-0.1178	-0.0698	-0.0128	-0.134333
H258	-0.0781333	-0.157333	-0.1984	-0.218	-0.192867	-0.244133	-0.299133	-0.296933	-0.207733	-0.151267	-0.167533	-0.107667	-0.0568667	-0.0193333	-0.0112667	0.00446667	-0.0401333	0.0128	0.119133	-0.0076	-0.1144	-0.0714667	-0.064	-0.174133	-0.121133	-0.0323333	-0.157
R259	-0.176067	-0.202667	-0.205267	-0.219	-0.2278	-0.2794	-0.304	-0.265667	-0.1802	-0.1374	-0.1444	-0.0786667	-0.0744	-0.0468	0.0476	0.0577333	-0.0349333	0.0216667	0.1044	-0.0638667	-0.164	-0.155667	-0.168	-0.262867	-0.177867	-0.0846	-0.167933
